# Supplementary material for: The membrane-localized protein kinase MAP4K4/TOT3 regulates thermomorphogenesis
Source: Nat Commun. 2021 May 14;12:2842. doi: 10.1038/s41467-021-23112-0 (PMC8121802; doi:10.1038/s41467-021-23112-0)
Supplement: Supplementary file 4 — Supplementary Data 1 [file 41467_2021_23112_MOESM4_ESM.xlsx]

## Sheet: S1A
Data S1A. List of identified phosphosites from phosphoprofiling of Arabidopsis seedlings transferred to 27 °C within 1 h.
Leading proteins	Positions	Protein	Gene symbol	Gene description	Localization prob	Amino acid	Position	PEP	Sequence window	Phospho (STY) Probabilities	Mass error [ppm]	Identification type 0 min-bio1-tech1	Identification type 0 min-bio1-tech2	Identification type 0 min-bio1-tech3	Identification type 0 min-bio2-tech1	Identification type 0 min-bio2-tech2	Identification type 0 min-bio2-tech3	Identification type 0 min-bio3-tech1	Identification type 0 min-bio3-tech2	Identification type 0 min-bio3-tech3	Identification type 12 min-bio1-tech1	Identification type 12 min-bio1-tech2	Identification type 12 min-bio1-tech3	Identification type 12 min-bio2-tech1	Identification type 12 min-bio2-tech2	Identification type 12 min-bio2-tech3	Identification type 12 min-bio3-tech1	Identification type 12 min-bio3-tech2	Identification type 12 min-bio3-tech3	Identification type 24 min-bio1-tech1	Identification type 24 min-bio1-tech2	Identification type 24 min-bio1-tech3	Identification type 24 min-bio2-tech1	Identification type 24 min-bio2-tech2	Identification type 24 min-bio2-tech3	Identification type 24 min-bio3-tech1	Identification type 24 min-bio3-tech2	Identification type 24 min-bio3-tech3	Identification type 60 min-bio1-tech1	Identification type 60 min-bio1-tech2	Identification type 60 min-bio1-tech3	Identification type 60 min-bio2-tech1	Identification type 60 min-bio2-tech2	Identification type 60 min-bio2-tech3	Identification type 60 min-bio3-tech1	Identification type 60 min-bio3-tech2	Identification type 60 min-bio3-tech3	Intensity 0 min-bio1-tech1	Intensity 0 min-bio1-tech2
AT1G01050.1	24	AT1G01050.1	PPa1	pyrophosphorylase 1	0.976804	S	24	0.00415805	QRLQRPAPRLNERILSSLSRRSVAAHPWHDL	ILS(0.977)S(0.023)LSR	-0.39342			By MS/MS		By MS/MS	By matching	By MS/MS	By MS/MS	By matching	By MS/MS		By MS/MS	By MS/MS	By MS/MS	By MS/MS	By MS/MS	By MS/MS	By MS/MS	By MS/MS		By MS/MS	By MS/MS	By MS/MS	By matching	By matching	By matching	By MS/MS	By MS/MS	By MS/MS	By MS/MS		By MS/MS	By MS/MS	By MS/MS	By MS/MS		0	0
AT1G01100.4;AT5G47700.2	102;103	AT1G01100.4	AT1G01100	60S acidic ribosomal protein family	1	S	102	0	APAAEEKKKDEPAEESDGDLGFGLFD_____	KKDEPAEES(1)DGDLGFGLFD	-0.31802	By MS/MS	By MS/MS	By MS/MS	By MS/MS	By MS/MS	By MS/MS	By MS/MS	By MS/MS	By MS/MS	By MS/MS	By MS/MS	By MS/MS	By MS/MS	By MS/MS	By MS/MS	By MS/MS	By MS/MS	By MS/MS	By MS/MS	By MS/MS	By MS/MS	By MS/MS	By MS/MS	By MS/MS	By MS/MS	By MS/MS	By MS/MS	By MS/MS	By MS/MS	By MS/MS	By MS/MS	By MS/MS	By MS/MS	By MS/MS	By MS/MS	By MS/MS	100740000	101280000
AT1G01260.3	395	AT1G01260.3	AT1G01260	basic helix-loop-helix (bHLH) DNA-binding superfamily protein	0.716197	S	395	0.000434108	QIDFSAASSRASENNSDGEGGGEWADAVGAD	AS(0.284)ENNS(0.716)DGEGGGEWADAVGADESGNNRPR	-0.0016451	By matching	By matching	By matching				By matching			By matching	By matching					By matching	By matching	By matching	By matching	By matching	By matching	By matching			By MS/MS		By matching	By matching	By matching	By matching		By matching			By matching	By matching	3307000	4049800
AT1G01320.2	1387	AT1G01320.2	AT1G01320	Tetratricopeptide repeat (TPR)-like superfamily protein	0.542959	S	1387	0.000179021	SEAYHTKNSVVSLGKSPSYKEVALAPPGSIA	S(0.543)PS(0.455)Y(0.002)KEVALAPPGSIAK	-0.44851				By matching			By matching	By matching			By MS/MS		By matching	By matching	By matching		By matching	By matching																			0	0
AT1G01320.2	1389	AT1G01320.2	AT1G01320	Tetratricopeptide repeat (TPR)-like superfamily protein	0.861656	S	1389	0.000378958	AYHTKNSVVSLGKSPSYKEVALAPPGSIAKY	S(0.135)PS(0.862)Y(0.003)KEVALAPPGSIAK	-0.64745				By matching		By matching	By matching			By MS/MS	By matching	By MS/MS	By matching	By matching	By matching							By matching	By matching	By MS/MS													0	0
AT1G01320.2	1349	AT1G01320.2	AT1G01320	Tetratricopeptide repeat (TPR)-like superfamily protein	0.890069	S	1349	9.32e-13	STQPSSGNAKTAGETSEEDGLKTDASSVEPP	TAGET(0.11)S(0.89)EEDGLK	1.0002		By matching	By matching					By MS/MS					By matching	By matching	By matching																						0	4096200
AT1G01320.2	1359	AT1G01320.2	AT1G01320	Tetratricopeptide repeat (TPR)-like superfamily protein	0.198298	S	1359	9.32e-13	TAGETSEEDGLKTDASSVEPPTLSSTVQSEA	T(0.003)AGET(0.198)S(0.198)EEDGLKT(0.198)DAS(0.198)S(0.198)VEPPT(0.003)LS(0.001)S(0.001)TVQSEAYHTK	-1.4133																																					0	0
AT1G01320.2	1360	AT1G01320.2	AT1G01320	Tetratricopeptide repeat (TPR)-like superfamily protein	0.198298	S	1360	9.32e-13	AGETSEEDGLKTDASSVEPPTLSSTVQSEAY	T(0.003)AGET(0.198)S(0.198)EEDGLKT(0.198)DAS(0.198)S(0.198)VEPPT(0.003)LS(0.001)S(0.001)TVQSEAYHTK	-1.4133																																					0	0
AT1G01320.2	1344	AT1G01320.2	AT1G01320	Tetratricopeptide repeat (TPR)-like superfamily protein	0.18502	T	1344	2.5e-05	AYRVKSTQPSSGNAKTAGETSEEDGLKTDAS	T(0.185)AGET(0.163)S(0.163)EEDGLKT(0.163)DAS(0.163)S(0.163)VEPPTLSSTVQSEAYHTK	-0.41765																																					0	0
AT1G01320.2	1348	AT1G01320.2	AT1G01320	Tetratricopeptide repeat (TPR)-like superfamily protein	0.302226	T	1348	1.05e-25	KSTQPSSGNAKTAGETSEEDGLKTDASSVEP	T(0.105)AGET(0.302)S(0.276)EEDGLKT(0.105)DAS(0.105)S(0.105)VEPPTLSSTVQSEAYHTK	-0.46975																																					0	0
AT1G01320.2	1356	AT1G01320.2	AT1G01320	Tetratricopeptide repeat (TPR)-like superfamily protein	0.276692	T	1356	9.32e-13	NAKTAGETSEEDGLKTDASSVEPPTLSSTVQ	T(0.001)AGET(0.099)S(0.277)EEDGLKT(0.277)DAS(0.169)S(0.169)VEPPT(0.005)LS(0.002)S(0.001)T(0.001)VQSEAYHTK	-0.52974																																					0	0
AT1G01790.1	120	AT1G01790.1	KEA1	K efflux antiporter 1	0.439839	S	120	0.00179174	GNADSNDHRIGESSESSDETEATDLKDARVE	IGES(0.017)S(0.088)ES(0.44)S(0.44)DET(0.014)EATDLK	-0.1732																																					0	0
AT1G01790.1	121	AT1G01790.1	KEA1	K efflux antiporter 1	0.439839	S	121	0.00179174	NADSNDHRIGESSESSDETEATDLKDARVEN	IGES(0.017)S(0.088)ES(0.44)S(0.44)DET(0.014)EATDLK	-0.1732																																					0	0
AT1G01960.1	586	AT1G01960.1	EDA10	SEC7-like guanine nucleotide exchange family protein	0.565662	S	586	3e-50	VENGKGDGGHGGFERSDSQSELSSGNSDALA	S(0.566)DS(0.434)QSELSSGNSDALAIEQR	-0.80211							By MS/MS		By matching					By MS/MS		By MS/MS																					0	0
AT1G01960.1	588	AT1G01960.1	EDA10	SEC7-like guanine nucleotide exchange family protein	0.961106	S	588	2.84e-39	NGKGDGGHGGFERSDSQSELSSGNSDALAIE	S(0.032)DS(0.961)QS(0.007)ELSSGNSDALAIEQR	-0.074759	By MS/MS				By MS/MS						By MS/MS						By MS/MS	By MS/MS	By MS/MS	By MS/MS		By MS/MS	By MS/MS	By MS/MS		By MS/MS		By MS/MS	By MS/MS	By MS/MS				By MS/MS	By MS/MS		22253000	0
AT1G01960.1	590	AT1G01960.1	EDA10	SEC7-like guanine nucleotide exchange family protein	0.397102	S	590	6.9e-07	KGDGGHGGFERSDSQSELSSGNSDALAIEQR	S(0.328)DS(0.272)QS(0.397)ELS(0.002)S(0.001)GNSDALAIEQR	-0.36867																																					0	0
AT1G02575.1	6	AT1G02575.1	AT1G02575	transmembrane protein	0.5	T	6	0.013016	__________MEHEETQKNTRNSWSLIRPFQ	EHEET(0.5)QKNT(0.5)R	1.6378	By MS/MS	By matching	By matching	By matching	By matching	By matching	By matching	By matching	By matching		By matching	By matching	By matching	By matching	By matching	By matching	By matching	By matching	By matching	By matching	By matching	By matching	By matching		By matching	By matching	By matching		By matching	By matching	By matching	By matching		By matching	By matching	By matching	89246000	51522000
AT1G02575.1	10	AT1G02575.1	AT1G02575	transmembrane protein	0.5	T	10	0.013016	______MEHEETQKNTRNSWSLIRPFQMISI	EHEET(0.5)QKNT(0.5)R	1.6378	By MS/MS	By matching	By matching	By matching	By matching	By matching	By matching	By matching	By matching		By matching	By matching	By matching	By matching	By matching	By matching	By matching	By matching	By matching	By matching	By matching	By matching	By matching		By matching	By matching	By matching		By matching	By matching	By matching	By matching		By matching	By matching	By matching	89246000	51522000
AT1G02870.1	108	AT1G02870.1	AT1G02870	nucleolar-like protein	1	S	108	0.000661303	PPTDDPIAKEFEPIDSGSELEEDDLKTALGK	EFEPIDS(1)GS(1)ELEEDDLK	-0.28099	By matching	By matching	By matching	By matching	By matching	By matching	By matching	By MS/MS	By matching	By matching	By matching	By matching	By matching	By matching	By matching	By matching	By matching		By MS/MS	By MS/MS		By matching	By matching	By matching				By matching	By MS/MS	By matching				By matching	By matching	By matching	10429000	13252000
AT1G02870.1	110	AT1G02870.1	AT1G02870	nucleolar-like protein	1	S	110	0.000661303	TDDPIAKEFEPIDSGSELEEDDLKTALGKQR	EFEPIDS(1)GS(1)ELEEDDLK	-0.28099	By matching	By matching	By matching	By matching	By matching	By matching	By matching	By MS/MS	By matching	By matching	By matching	By matching	By matching	By matching	By matching	By matching	By matching		By MS/MS	By MS/MS		By matching	By matching	By matching				By matching	By MS/MS	By matching				By matching	By matching	By matching	10429000	13252000
AT1G03350.1	127	AT1G03350.1	AT1G03350	BSD domain-containing protein	0.878881	S	127	0.0137963	IIAQGKEAILAAGNESDSSDNNSSQSFGRRD	EAILAAGNES(0.879)DS(0.543)S(0.543)DNNS(0.015)S(0.015)QS(0.005)FGR	-1.0417	By matching	By matching	By matching			By matching		By matching					By matching		By MS/MS	By matching	By matching	By matching				By matching	By matching	By MS/MS				By matching	By matching								2894700	3584100
AT1G03350.1	129	AT1G03350.1	AT1G03350	BSD domain-containing protein	0.658107	S	129	0.0137963	AQGKEAILAAGNESDSSDNNSSQSFGRRDSF	EAILAAGNES(0.658)DS(0.658)S(0.658)DNNS(0.016)S(0.007)QS(0.002)FGR	-0.87437	By matching	By matching	By matching			By matching		By matching					By matching		By MS/MS	By matching	By matching	By matching				By matching	By matching	By MS/MS				By matching	By matching								2894700	3584100
AT1G03350.1	130	AT1G03350.1	AT1G03350	BSD domain-containing protein	0.658107	S	130	0.0137963	QGKEAILAAGNESDSSDNNSSQSFGRRDSFS	EAILAAGNES(0.658)DS(0.658)S(0.658)DNNS(0.016)S(0.007)QS(0.002)FGR	-0.87437	By matching	By matching	By matching			By matching		By matching					By matching		By MS/MS	By matching	By matching	By matching				By matching	By matching	By MS/MS				By matching	By matching								2894700	3584100
AT1G03350.1	143	AT1G03350.1	AT1G03350	BSD domain-containing protein	0.985934	S	143	0.00310942	DSSDNNSSQSFGRRDSFSSKPYSRFDAQIRA	RDS(0.986)FS(0.006)S(0.008)KPYSR	-0.46289				By matching	By MS/MS	By MS/MS			By matching	By matching	By matching	By matching				By matching	By MS/MS	By MS/MS				By matching	By matching	By matching		By MS/MS	By MS/MS	By matching	By matching	By matching				By matching	By matching	By matching	0	0
AT1G03910.1	406	AT1G03910.1	AT1G03910	cactus-binding carboxy-terminal	1	S	406	5.95e-154	HAEMLRRHLHRLEQLSEGEDDVEVNPGLTRV	LEQLS(1)EGEDDVEVNPGLTR	1.2325	By MS/MS	By MS/MS	By MS/MS	By MS/MS	By MS/MS	By MS/MS	By matching		By MS/MS	By MS/MS	By MS/MS	By MS/MS	By MS/MS	By MS/MS	By MS/MS	By MS/MS	By MS/MS	By matching	By MS/MS	By MS/MS	By MS/MS	By matching	By MS/MS	By MS/MS	By matching	By matching	By matching	By matching	By matching	By matching	By MS/MS	By MS/MS	By MS/MS	By MS/MS	By matching	By matching	32066000	32617000
AT1G04080.2	114	AT1G04080.2	PRP39	Tetratricopeptide repeat (TPR)-like superfamily protein	0.402913	S	114	5.4e-11	ESGEKADEGRSQVDGSTEQSPKLESASSTEP	SQVDGS(0.403)T(0.403)EQS(0.123)PKLES(0.039)AS(0.013)S(0.013)T(0.005)EPEELKK	0.18202																																					0	0
AT1G04080.2	118	AT1G04080.2	PRP39	Tetratricopeptide repeat (TPR)-like superfamily protein	0.550571	S	118	5.4e-11	KADEGRSQVDGSTEQSPKLESASSTEPEELK	SQVDGS(0.114)T(0.097)EQS(0.551)PKLES(0.16)AS(0.046)S(0.015)T(0.018)EPEELKK	0.65621			By matching					By matching					By matching		By matching																	By matching	By matching		By MS/MS		0	0
AT1G04080.2	123	AT1G04080.2	PRP39	Tetratricopeptide repeat (TPR)-like superfamily protein	0.232927	S	123	4.11e-05	RSQVDGSTEQSPKLESASSTEPEELKKYVGI	S(0.001)QVDGS(0.233)T(0.233)EQS(0.233)PKLES(0.233)AS(0.053)S(0.013)T(0.001)EPEELKK	-0.34205																																					0	0
AT1G04080.2	115	AT1G04080.2	PRP39	Tetratricopeptide repeat (TPR)-like superfamily protein	0.418343	T	115	5.4e-11	SGEKADEGRSQVDGSTEQSPKLESASSTEPE	SQVDGS(0.107)T(0.418)EQS(0.418)PKLES(0.029)AS(0.008)S(0.01)T(0.01)EPEELKK	0.30289																																					0	0
AT1G04150.1	979	AT1G04150.1	AT1G04150	C2 calcium/lipid-binding plant phosphoribosyltransferase family protein	0.38608	S	979	0.0104684	AVGFYTVPVKLTVAISGLYYLRPPRFRRKLP	LTVAIS(0.386)GLY(0.307)Y(0.307)LR	3.661																																					0	0
AT1G04280.1	199	AT1G04280.1	AT1G04280	P-loop containing nucleoside triphosphate hydrolases superfamily protein	0.805788	S	199	0.000884399	RFERVTKDLKVKRVISTLVEEMRVIGSGSSE	VIS(0.806)T(0.194)LVEEMR	-0.32098																												By MS/MS	By MS/MS	By MS/MS							0	0
AT1G04440.1	406	AT1G04440.1	CKL13	casein kinase like 13	0.981571	S	406	0.000964974	SSRKAIAGSSVRATSSADFTENRLSRLIPNN	ATS(0.018)S(0.982)ADFT(0.001)ENR	-0.96724					By matching			By MS/MS	By matching	By matching		By matching				By matching		By matching	By MS/MS	By MS/MS		By matching	By matching	By matching		By matching	By matching				By matching			By matching	By matching	By matching	0	0
AT1G04530.1	88	AT1G04530.1	TPR4	Tetratricopeptide repeat (TPR)-like superfamily protein	1	S	88	3.73e-92	IGVRDELGFEIERPPSPPMHLAAGLGIDKFD	DELGFEIERPPS(1)PPMHLAAGLGIDK	0.0088554		By matching	By MS/MS	By MS/MS	By MS/MS	By MS/MS	By matching				By matching			By matching	By matching	By MS/MS	By MS/MS	By MS/MS			By matching	By MS/MS	By MS/MS	By MS/MS	By MS/MS	By MS/MS	By matching	By MS/MS	By MS/MS	By MS/MS	By matching			By MS/MS	By matching	By MS/MS	0	19899000
AT1G04530.1	36	AT1G04530.1	TPR4	Tetratricopeptide repeat (TPR)-like superfamily protein	0.992168	T	36	1.14e-11	EDPVTGIEENLERTVTIGDAIDGGEFSFAKH	T(0.008)VT(0.992)IGDAIDGGEFSFAK	-1.2859	By MS/MS	By MS/MS	By MS/MS	By matching		By matching				By MS/MS	By MS/MS	By MS/MS		By matching	By matching	By MS/MS	By MS/MS	By MS/MS	By matching	By matching	By matching	By MS/MS	By MS/MS	By MS/MS	By MS/MS	By MS/MS	By MS/MS	By MS/MS	By MS/MS	By MS/MS				By matching	By matching	By matching	11483000	8549000
AT1G04780.1	435	AT1G04780.1	AT1G04780	Ankyrin repeat family protein	0.86383	S	435	1.6e-19	LCVDEKVSDLLGDDDSPSRGGRQIKPGRHST	VSDLLGDDDS(0.864)PS(0.136)R	-0.85588	By MS/MS	By matching	By matching	By MS/MS	By MS/MS	By MS/MS	By MS/MS	By MS/MS	By matching	By matching	By matching		By MS/MS	By MS/MS	By MS/MS	By matching	By MS/MS	By MS/MS	By MS/MS	By MS/MS	By MS/MS	By MS/MS	By matching	By MS/MS	By matching	By matching	By matching	By MS/MS	By MS/MS	By MS/MS	By MS/MS				By MS/MS	By MS/MS	9353500	10766000
AT1G04780.1	437	AT1G04780.1	AT1G04780	Ankyrin repeat family protein	0.621061	S	437	1.93e-05	VDEKVSDLLGDDDSPSRGGRQIKPGRHSTVE	VSDLLGDDDS(0.379)PS(0.621)R	0.55257																																By MS/MS					0	0
AT1G05150.1	565	AT1G05150.1	AT1G05150	Calcium-binding tetratricopeptide family protein	0.651521	S	565	0.00108762	VEAVRKEMRDNDVPVSYSGSGGPTKSIRKPN	DNDVPVS(0.652)Y(0.033)S(0.247)GS(0.05)GGPT(0.018)K	1.8087	By MS/MS																				By MS/MS						By MS/MS										17486000	0
AT1G05150.1	567	AT1G05150.1	AT1G05150	Calcium-binding tetratricopeptide family protein	0.661612	S	567	0.000204009	AVRKEMRDNDVPVSYSGSGGPTKSIRKPNLE	DNDVPVS(0.173)Y(0.021)S(0.662)GS(0.122)GGPT(0.023)K	0.81845		By matching					By MS/MS	By matching	By matching				By MS/MS	By MS/MS	By MS/MS					By matching		By matching	By matching	By matching	By matching												0	13247000
AT1G05150.1;AT2G32450.1	135;132	AT1G05150.1	AT1G05150	Calcium-binding tetratricopeptide family protein	1	S	135	1.2e-19	AVEAQKKQRTAAWAVSPNHGIVFDETWKLVD;AVEAQKQQRTAAWAVSPNHGIVFDETWKLVD	TAAWAVS(1)PNHGIVFDETWK	0.24397				By MS/MS	By MS/MS					By MS/MS	By matching	By matching				By MS/MS	By matching	By matching				By MS/MS	By MS/MS	By MS/MS				By MS/MS	By MS/MS	By matching				By MS/MS	By MS/MS	By MS/MS	0	0
AT1G05805.1	189	AT1G05805.1	AT1G05805	basic helix-loop-helix (bHLH) DNA-binding superfamily protein	0.999698	S	189	8.69e-27	GSNGGRGHSRLKSQLSFTNHDSLARINEVNE	SQLS(1)FTNHDSLAR	-1.7534	By matching	By MS/MS	By matching	By MS/MS	By MS/MS	By MS/MS		By matching	By matching	By MS/MS	By MS/MS	By MS/MS	By MS/MS	By MS/MS	By matching	By MS/MS	By MS/MS	By MS/MS			By MS/MS	By MS/MS	By MS/MS	By MS/MS		By MS/MS	By MS/MS	By MS/MS	By MS/MS	By MS/MS	By MS/MS	By MS/MS		By MS/MS	By matching	By MS/MS	12826000	9560800
AT1G05805.1	144	AT1G05805.1	AT1G05805	basic helix-loop-helix (bHLH) DNA-binding superfamily protein	0.882598	S	144	1.2e-18	GGGNSSGSYSLARQRSSPADFFTYLASDKNN	QRS(0.883)S(0.114)PADFFT(0.003)YLASDK	-1.0488	By MS/MS	By MS/MS	By MS/MS	By MS/MS	By MS/MS	By MS/MS	By MS/MS	By MS/MS	By matching	By matching	By matching		By MS/MS	By MS/MS	By MS/MS	By MS/MS	By MS/MS	By MS/MS	By MS/MS	By MS/MS	By MS/MS	By MS/MS	By MS/MS	By MS/MS	By MS/MS	By MS/MS	By MS/MS	By MS/MS	By MS/MS	By MS/MS	By matching	By MS/MS	By MS/MS	By MS/MS	By MS/MS	By MS/MS	8482000	8223600
AT1G05805.1	145	AT1G05805.1	AT1G05805	basic helix-loop-helix (bHLH) DNA-binding superfamily protein	0.5	S	145	1.2e-18	GGNSSGSYSLARQRSSPADFFTYLASDKNNF	S(0.5)S(0.5)PADFFTYLASDK	0.49972	By MS/MS	By MS/MS	By MS/MS		By MS/MS	By MS/MS	By MS/MS	By MS/MS	By matching	By matching	By matching		By MS/MS	By MS/MS	By MS/MS	By MS/MS	By MS/MS	By MS/MS	By MS/MS	By MS/MS	By MS/MS	By MS/MS	By MS/MS	By MS/MS	By MS/MS	By MS/MS	By MS/MS	By MS/MS	By MS/MS	By MS/MS	By matching	By MS/MS	By MS/MS	By MS/MS	By MS/MS	By MS/MS	8482000	8223600
AT1G05805.1	28	AT1G05805.1	AT1G05805	basic helix-loop-helix (bHLH) DNA-binding superfamily protein	0.932439	S	28	3.54e-39	QRSSLPGGGGLIRYGSAPGSFLNSVVDEVIG	Y(0.004)GS(0.932)APGS(0.05)FLNS(0.014)VVDEVIGGGSSNAR	0.28282	By matching			By matching	By matching	By matching		By matching		By MS/MS	By MS/MS	By MS/MS		By matching		By MS/MS	By matching					By matching	By matching	By matching	By MS/MS			By matching	By matching		By matching		By matching	By MS/MS		By MS/MS	11488000	0
AT1G05805.1	32	AT1G05805.1	AT1G05805	basic helix-loop-helix (bHLH) DNA-binding superfamily protein	0.482518	S	32	0.000311185	LPGGGGLIRYGSAPGSFLNSVVDEVIGGGSS	Y(0.03)GS(0.483)APGS(0.483)FLNS(0.005)VVDEVIGGGSSNAR	-2.3719																																					0	0
AT1G05805.1	191	AT1G05805.1	AT1G05805	basic helix-loop-helix (bHLH) DNA-binding superfamily protein	0.496424	T	191	0.0129192	NGGRGHSRLKSQLSFTNHDSLARINEVNETP	LKS(0.072)QLS(0.427)FT(0.496)NHDS(0.004)LAR	0.19773																																					0	0
AT1G06190.1	398	AT1G06190.1	RHON1	Rho termination factor	0.4267	S	398	0.0016709	GLSKMKKAELVELLGSDSS____________	AELVELLGS(0.427)DS(0.287)S(0.287)	0.31386																																					0	0
AT1G06190.1	400	AT1G06190.1	RHON1	Rho termination factor	0.753539	S	400	2.44e-89	SKMKKAELVELLGSDSS______________	KAELVELLGSDS(0.754)S(0.246)	-0.52779				By MS/MS							By MS/MS		By MS/MS	By MS/MS	By MS/MS	By MS/MS		By MS/MS						By MS/MS							By MS/MS				By MS/MS	By MS/MS	0	0
AT1G06190.1	401	AT1G06190.1	RHON1	Rho termination factor	0.499998	S	401	2.44e-89	KMKKAELVELLGSDSS_______________	KAELVELLGSDS(0.5)S(0.5)	-0.33488											By MS/MS		By MS/MS	By MS/MS	By MS/MS	By MS/MS		By MS/MS						By MS/MS							By MS/MS				By MS/MS	By MS/MS	0	0
AT1G06210.1	377	AT1G06210.1	AT1G06210	ENTH/VHS/GAT family protein	1	S	377	8.17e-28	TVKEEKQAVKIELGLSSDEDEK_________	IELGLS(1)S(1)DEDEK	0.75046	By matching	By matching	By matching	By matching	By MS/MS	By MS/MS	By MS/MS	By MS/MS	By matching	By matching	By matching	By MS/MS	By MS/MS	By MS/MS	By MS/MS	By matching	By matching	By matching	By MS/MS		By MS/MS	By matching	By matching	By matching	By matching	By matching	By matching	By matching	By matching	By matching				By matching	By matching	By matching	39490000	35680000
AT1G06210.1	378	AT1G06210.1	AT1G06210	ENTH/VHS/GAT family protein	1	S	378	8.17e-28	VKEEKQAVKIELGLSSDEDEK__________	IELGLS(1)S(1)DEDEK	0.75046	By matching	By matching	By matching	By matching	By MS/MS	By MS/MS	By MS/MS		By matching	By matching	By MS/MS	By MS/MS	By MS/MS	By MS/MS	By MS/MS	By matching	By matching	By matching	By MS/MS		By MS/MS	By matching	By matching	By matching	By matching	By matching	By matching	By matching	By matching	By matching				By matching	By matching	By matching	39490000	35680000
AT1G06410.1	5	AT1G06410.1	TPS7	trehalose-phosphatase/synthase 7	0.993386	S	5	1.23e-91	___________MISRSYTNLLDLASGNFPVM	S(0.993)YT(0.007)NLLDLASGNFPVMGR	-1.5697	By MS/MS	By MS/MS				By MS/MS			By MS/MS	By MS/MS	By MS/MS	By MS/MS	By MS/MS						By MS/MS	By MS/MS	By MS/MS			By MS/MS						By MS/MS	By matching	By matching	By matching	By MS/MS	By MS/MS	By MS/MS	21494000	22706000
AT1G06410.1	7	AT1G06410.1	TPS7	trehalose-phosphatase/synthase 7	0.648692	T	7	1.93e-91	_________MISRSYTNLLDLASGNFPVMGR	S(0.351)YT(0.649)NLLDLASGNFPVMGR	-1.6411	By matching	By MS/MS	By MS/MS	By MS/MS	By MS/MS	By matching	By matching	By MS/MS		By matching	By MS/MS	By MS/MS	By matching	By MS/MS	By MS/MS	By MS/MS	By MS/MS		By MS/MS		By matching	By MS/MS	By MS/MS	By matching				By matching	By MS/MS	By MS/MS				By matching	By MS/MS	By matching	5810100	0
AT1G06680.2	107	AT1G06680.2	PSBP-1	photosystem II subunit P-1	0.62713	Y	107	2.55e-20	LNVMVTPTDKKSITDYGSPEEFLSQVNYLLG	S(0.035)IT(0.275)DY(0.627)GS(0.061)PEEFLS(0.002)QVNYLLGK	-1.4845																		By MS/MS																			0	0
AT1G06680.2	103	AT1G06680.2	PSBP-1	photosystem II subunit P-1	0.962696	S	103	3.57e-183	ATSNLNVMVTPTDKKSITDYGSPEEFLSQVN	S(0.963)IT(0.037)DYGSPEEFLSQVNYLLGK	-1.0925				By MS/MS	By MS/MS											By MS/MS			By matching				By matching				By MS/MS										0	0
AT1G06680.2	109	AT1G06680.2	PSBP-1	photosystem II subunit P-1	0.560258	S	109	3.68e-05	VMVTPTDKKSITDYGSPEEFLSQVNYLLGKQ	S(0.01)IT(0.164)DY(0.075)GS(0.56)PEEFLS(0.191)QVNYLLGK	0.027002											By MS/MS		By MS/MS																								0	0
AT1G06680.2	105	AT1G06680.2	PSBP-1	photosystem II subunit P-1	0.993081	T	105	4.68e-159	SNLNVMVTPTDKKSITDYGSPEEFLSQVNYL	S(0.006)IT(0.993)DYGSPEEFLSQVNYLLGK	-1.1295	By matching	By MS/MS	By MS/MS			By MS/MS	By matching	By MS/MS	By MS/MS	By matching		By matching	By MS/MS	By MS/MS	By MS/MS		By MS/MS		By MS/MS	By MS/MS				By MS/MS	By MS/MS	By MS/MS		By MS/MS	By MS/MS					By MS/MS	By MS/MS	By MS/MS	15021000	13606000
AT1G07110.1	244	AT1G07110.1	F2KP	fructose-2	0.850644	S	244	0.000408051	AAQRNSEDSGVTVDGSPSAKEMTIVVPDSSN	NSEDS(0.001)GVT(0.006)VDGS(0.851)PS(0.142)AK	0.93759	By matching	By matching	By matching	By MS/MS	By matching	By matching			By matching				By matching	By matching	By matching	By matching			By MS/MS	By MS/MS		By matching	By matching		By MS/MS			By MS/MS	By MS/MS	By matching			By MS/MS			By MS/MS	4367900	1949900
AT1G07110.1	218	AT1G07110.1	F2KP	fructose-2	0.631715	S	218	0.00373383	VYAADNAENPRSLSASGSFRNDSTPKAAQRN	SLS(0.006)AS(0.632)GS(0.362)FR	0.28485	By MS/MS		By MS/MS	By matching	By matching	By matching	By matching	By matching	By matching	By MS/MS	By matching	By matching	By matching	By matching	By matching		By MS/MS	By MS/MS				By MS/MS	By matching	By matching					By MS/MS							By MS/MS	0	0
AT1G07110.1	220	AT1G07110.1	F2KP	fructose-2	0.977302	S	220	0.0019433	AADNAENPRSLSASGSFRNDSTPKAAQRNSE	SLSAS(0.023)GS(0.977)FR	-0.29948		By matching		By MS/MS	By MS/MS	By MS/MS	By matching	By matching	By MS/MS		By MS/MS	By MS/MS	By MS/MS	By MS/MS	By MS/MS	By MS/MS			By MS/MS	By MS/MS	By MS/MS	By MS/MS	By MS/MS		By MS/MS	By matching	By MS/MS	By MS/MS		By MS/MS	By MS/MS	By MS/MS	By matching	By MS/MS	By MS/MS		0	8770200
AT1G07110.1	303	AT1G07110.1	F2KP	fructose-2	0.999958	S	303	3.88e-71	FVDRGVGSPRLVKSLSASSFLIDTKQIKNSM	SLS(1)ASSFLIDTK	-0.04594	By matching	By MS/MS	By MS/MS	By MS/MS	By MS/MS	By MS/MS	By MS/MS	By matching	By matching	By MS/MS	By MS/MS	By MS/MS	By MS/MS	By MS/MS	By MS/MS	By MS/MS	By MS/MS	By MS/MS	By MS/MS	By MS/MS	By MS/MS	By MS/MS	By MS/MS	By MS/MS	By MS/MS	By MS/MS	By MS/MS	By MS/MS	By MS/MS	By MS/MS	By MS/MS	By MS/MS	By MS/MS	By MS/MS	By MS/MS	By MS/MS	70114000	70496000
AT1G07110.1	276	AT1G07110.1	F2KP	fructose-2	0.999614	S	276	3.73e-13	YSAFGEAESKSVETLSPFQQKDGQKGLFVDR	SVETLS(1)PFQQK	1.687	By matching	By MS/MS	By MS/MS	By matching	By MS/MS	By MS/MS	By matching	By matching	By matching	By matching	By matching	By MS/MS			By matching	By MS/MS	By MS/MS	By MS/MS	By matching	By matching	By matching	By MS/MS	By MS/MS	By MS/MS	By MS/MS		By MS/MS	By matching	By matching	By MS/MS		By MS/MS	By MS/MS	By MS/MS	By MS/MS		9771200	9226600
AT1G07110.1	274	AT1G07110.1	F2KP	fructose-2	0.682839	T	274	0.00513364	NIYSAFGEAESKSVETLSPFQQKDGQKGLFV	SVET(0.683)LS(0.317)PFQQK	1.3267																										By MS/MS					By MS/MS						0	0
AT1G07400.1	16	AT1G07400.1	AT1G07400	HSP20-like chaperones superfamily protein	0.883364	S	16	0.000115121	MSLIPSFFGNNRRSNSIFDPFSLDVWDPFKE	S(0.117)NS(0.883)IFDPFSLDVWDPFK	0.06699																												By MS/MS	By MS/MS	By MS/MS				By matching	By matching		0	0
AT1G07990.1	508	AT1G07990.1	AT1G07990	SIT4 phosphatase-associated family protein	0.917439	S	508	2.01e-14	WGCGRPTTLQDRTRDSDEEDRDYDVAALANN	T(0.078)RDS(0.917)DEEDRDY(0.004)DVAALANNLSQAFR	-0.87129				By MS/MS		By MS/MS				By matching	By MS/MS	By MS/MS				By MS/MS	By MS/MS	By matching				By MS/MS		By MS/MS	By MS/MS	By MS/MS	By MS/MS	By MS/MS	By matching						By matching	By matching	0	0
AT1G07990.1	505	AT1G07990.1	AT1G07990	SIT4 phosphatase-associated family protein	0.555278	T	505	6.45e-11	VNRWGCGRPTTLQDRTRDSDEEDRDYDVAAL	T(0.555)RDS(0.443)DEEDRDY(0.002)DVAALANNLSQAFR	-1.2255																							By MS/MS														0	0
AT1G08420.2	969	AT1G08420.2	BSL2	BRI1 suppressor 1 (BSU1)-like 2	0.568071	S	969	0.00108305	LVVVPKLIHPLPPALSSPETSPERHIEDTWM	LIHPLPPALS(0.568)S(0.398)PET(0.026)S(0.008)PER	-0.43832																										By MS/MS											0	0
AT1G08420.2	970	AT1G08420.2	BSL2	BRI1 suppressor 1 (BSU1)-like 2	0.499123	S	970	0.00108305	VVVPKLIHPLPPALSSPETSPERHIEDTWMQ	LIHPLPPALS(0.499)S(0.499)PET(0.001)S(0.001)PER	0.78017																																					0	0
AT1G08420.2;AT2G27210.2	622;611	AT1G08420.2	BSL2	BRI1 suppressor 1 (BSU1)-like 2	1	S	622	6.56e-05	AAETGGALGGMVRQLSIDQFENEGRRVSYGT	QLS(1)IDQFENEGR	0.84401										By MS/MS	By MS/MS	By MS/MS			By MS/MS	By matching						By matching	By matching	By matching		By matching									By matching		0	0
AT1G08680.1	219	AT1G08680.1	ZIGA4	ARF GAP-like zinc finger-containing protein ZIGA4	0.96189	S	219	0.00197009	MFEDQFSNEDSAPRASDYSVSSAGDPFRSDI	AS(0.962)DY(0.014)S(0.024)VSSAGDPFR	-0.46135	By matching	By matching	By matching	By matching	By matching	By matching	By matching	By matching	By matching	By matching	By matching	By matching	By matching	By matching	By matching	By matching	By matching	By matching	By matching	By matching	By matching	By matching	By matching	By matching	By matching	By matching	By matching	By matching	By matching	By matching	By matching		By matching		By matching	By matching	4172800	4069000
AT1G08680.1	232	AT1G08680.1	ZIGA4	ARF GAP-like zinc finger-containing protein ZIGA4	0.591222	S	232	9.71e-05	RASDYSVSSAGDPFRSDIQSPNFQQEAEFRS	S(0.591)DIQS(0.409)PNFQQEAEFR	-1.4744													By MS/MS								By MS/MS																0	0
AT1G08680.1	236	AT1G08680.1	ZIGA4	ARF GAP-like zinc finger-containing protein ZIGA4	0.999992	S	236	1.48e-45	YSVSSAGDPFRSDIQSPNFQQEAEFRSPQFQ	SDIQS(1)PNFQQEAEFR	-0.72222	By matching	By MS/MS	By MS/MS	By MS/MS	By MS/MS	By MS/MS	By matching	By matching	By MS/MS	By MS/MS	By MS/MS	By MS/MS		By MS/MS	By MS/MS	By MS/MS	By MS/MS	By MS/MS	By matching	By MS/MS		By MS/MS	By MS/MS	By MS/MS	By MS/MS	By matching	By MS/MS	By MS/MS	By MS/MS	By MS/MS	By matching	By MS/MS	By MS/MS	By MS/MS	By MS/MS	By MS/MS	14250000	9071900
AT1G08820.2	130	AT1G08820.2	VAP27-2	vamp/synaptobrevin-associated protein 27-2	0.792518	S	130	0.0026897	IEENKLRVTLVPPSDSPELSPINTPKQGAVF	VTLVPPS(0.158)DS(0.793)PELS(0.037)PINT(0.012)PK	1.6424													By matching			By matching	By MS/MS	By matching		By MS/MS		By matching	By matching		By matching			By MS/MS						By matching	By MS/MS	By matching	0	0
AT1G09730.2	144	AT1G09730.2	AT1G09730	Cysteine proteinases superfamily protein	0.941404	S	144	1.27e-09	TDIDHDNHGLMFGLNSEDDIEETDVDHRVES	ET(0.058)DIDHDNHGLMFGLNS(0.941)EDDIEETDVDHR	0.30893																By MS/MS																					0	0
AT1G09780.1;AT3G08590.2	73;75	AT3G08590.2	iPGAM2	Phosphoglycerate mutase	0.967269	S	75	1.17e-25	TWRLIKAHGTAVGLPSEDDMGNSEVGHNALG;TWTLIKAHGTAVGLPSEDDMGNSEVGHNALG	AHGTAVGLPS(0.967)EDDMGNS(0.033)EVGHNALGAGR	-1.1401										By MS/MS																By MS/MS		By MS/MS					By MS/MS				0	0
AT1G09780.1;AT3G08590.2	80;82	AT3G08590.2	iPGAM2	Phosphoglycerate mutase	0.999888	S	82	1.13e-85	HGTAVGLPSEDDMGNSEVGHNALGAGRIFAQ;HGTAVGLPSEDDMGNSEVGHNALGAGRIYAQ	AHGTAVGLPSEDDMGNS(1)EVGHNALGAGR	-0.45831				By MS/MS	By MS/MS	By MS/MS				By MS/MS	By MS/MS	By MS/MS				By MS/MS	By MS/MS	By MS/MS				By MS/MS	By MS/MS	By MS/MS			By matching	By MS/MS	By MS/MS	By MS/MS	By MS/MS	By MS/MS	By MS/MS		By MS/MS	By MS/MS	0	0
AT1G10290.1	832	AT1G10290.1	ADL6	dynamin-like protein 6	0.247623	S	832	0.00347277	IHDNRAAAASSYSDNSGTESSPRASGGSSGD	AAAASSY(0.001)S(0.008)DNS(0.248)GT(0.248)ES(0.248)S(0.248)PR	0.42475																																					0	0
AT1G10290.1	836	AT1G10290.1	ADL6	dynamin-like protein 6	0.316217	S	836	0.00347277	RAAAASSYSDNSGTESSPRASGGSSGDDWMN	AAAAS(0.001)S(0.001)Y(0.001)S(0.003)DNS(0.046)GT(0.316)ES(0.316)S(0.316)PR	0.0090278																																					0	0
AT1G10290.1	837	AT1G10290.1	ADL6	dynamin-like protein 6	0.731403	S	837	0.00347277	AAAASSYSDNSGTESSPRASGGSSGDDWMNA	AAAASSYS(0.001)DNS(0.005)GT(0.131)ES(0.131)S(0.731)PR	-2.1131																							By MS/MS														0	0
AT1G10290.1	533	AT1G10290.1	ADL6	dynamin-like protein 6	0.962314	S	533	2.76e-05	KKGQDAEQSLLSRATSPQPDGPTAGGSLKSM	AT(0.038)S(0.962)PQPDGPTAGGSLK	0.31165	By matching	By matching	By matching	By matching	By MS/MS	By matching	By MS/MS		By MS/MS	By matching	By matching	By matching	By matching	By matching	By matching	By matching	By MS/MS		By MS/MS	By MS/MS	By MS/MS	By matching		By matching	By MS/MS	By MS/MS	By MS/MS			By MS/MS	By matching	By matching		By matching	By MS/MS	By matching	26946000	13487000
AT1G10290.1	834	AT1G10290.1	ADL6	dynamin-like protein 6	0.316217	T	834	0.00347277	DNRAAAASSYSDNSGTESSPRASGGSSGDDW	AAAAS(0.001)S(0.001)Y(0.001)S(0.003)DNS(0.046)GT(0.316)ES(0.316)S(0.316)PR	0.0090278																																					0	0
AT1G10290.1	532	AT1G10290.1	ADL6	dynamin-like protein 6	0.553124	T	532	0.000259172	SKKGQDAEQSLLSRATSPQPDGPTAGGSLKS	AT(0.553)S(0.447)PQPDGPTAGGSLK	0.30228																												By MS/MS	By MS/MS				By MS/MS				0	0
AT1G10870.1	357	AT1G10870.1	AGD4	ARF-GAP domain 4	0.427521	S	357	0.0110607	HNTGVFGRFRARHNRSGSLTEGSLGYNTIDL	S(0.428)GS(0.428)LT(0.141)EGS(0.003)LGYNTIDLR	-0.97655																																					0	0
AT1G10870.1	359	AT1G10870.1	AGD4	ARF-GAP domain 4	0.427521	S	359	0.0110607	TGVFGRFRARHNRSGSLTEGSLGYNTIDLRT	S(0.428)GS(0.428)LT(0.141)EGS(0.003)LGYNTIDLR	-0.97655																																					0	0
AT1G10940.1	357	AT1G10940.1	SNRK2.4	Protein kinase superfamily protein	1	S	357	0.00427001	DDEDEYDKTVKEVHASGEVRIS_________	EVHAS(1)GEVR	-2.7689										By matching	By MS/MS	By matching				By matching	By matching	By matching				By MS/MS	By MS/MS	By MS/MS	By MS/MS	By MS/MS	By MS/MS	By matching	By MS/MS	By MS/MS					By matching		0	0
AT1G10940.1;AT5G08590.1	158;158	AT5G08590.1	SNRK2.1	SNF1-related protein kinase 2.1	0.499393	S	158	0.000760777	DFGYSKSSILHSRPKSTVGTPAYIAPEVLSR;DFGYSKSSLLHSRPKSTVGTPAYIAPEVLSR	S(0.499)T(0.499)VGT(0.001)PAYIAPEVLSR	0.2604																																					0	0
AT1G10940.1;AT5G08590.1	159;159	AT5G08590.1	SNRK2.1	SNF1-related protein kinase 2.1	0.499393	T	159	0.000760777	FGYSKSSILHSRPKSTVGTPAYIAPEVLSRR;FGYSKSSLLHSRPKSTVGTPAYIAPEVLSRR	S(0.499)T(0.499)VGT(0.001)PAYIAPEVLSR	0.2604																																					0	0
AT1G11360.4	23	AT1G11360.4	AT1G11360	Adenine nucleotide alpha hydrolases-like superfamily protein	0.682318	S	23	6.04e-108	PRSDRKSPTVVTVQPSSPRFPISTPTAGAQR	SPTVVT(0.002)VQPS(0.682)S(0.316)PR	0.17715	By MS/MS	By matching	By MS/MS	By MS/MS	By matching	By matching	By MS/MS	By MS/MS			By matching		By matching		By MS/MS	By MS/MS		By MS/MS	By MS/MS	By matching	By matching	By MS/MS	By matching	By MS/MS		By MS/MS	By MS/MS	By MS/MS	By matching	By MS/MS	By matching		By MS/MS	By matching	By MS/MS	By matching	0	10512000
AT1G11360.4	24	AT1G11360.4	AT1G11360	Adenine nucleotide alpha hydrolases-like superfamily protein	0.777286	S	24	6.04e-108	RSDRKSPTVVTVQPSSPRFPISTPTAGAQRK	KSPTVVTVQPS(0.223)S(0.777)PR	0.63445	By matching	By matching	By MS/MS		By matching		By MS/MS	By MS/MS	By MS/MS	By MS/MS	By matching		By MS/MS	By MS/MS	By MS/MS	By MS/MS		By MS/MS	By MS/MS	By matching	By matching	By MS/MS	By matching	By MS/MS		By MS/MS	By MS/MS	By MS/MS		By MS/MS	By matching		By MS/MS				0	10512000
AT1G11360.4	19	AT1G11360.4	AT1G11360	Adenine nucleotide alpha hydrolases-like superfamily protein	0.611123	T	19	4.2e-06	PGKSPRSDRKSPTVVTVQPSSPRFPISTPTA	S(0.001)PT(0.003)VVT(0.611)VQPS(0.18)S(0.18)PRFPIS(0.008)T(0.008)PT(0.009)AGAQR	0.21867																						By MS/MS															0	0
AT1G11700.1	114	AT1G11700.1	AT1G11700	senescence regulator (Protein of unknown function	0.499998	S	114	0.000476252	GGGGGGGGRVERQLASSAPVNVPDWSKIYRV	QLAS(0.5)S(0.5)APVNVPDWSK	1.0264																									By MS/MS		By MS/MS				By MS/MS	By MS/MS					0	0
AT1G11700.1	115	AT1G11700.1	AT1G11700	senescence regulator (Protein of unknown function	0.799879	S	115	6.16e-05	GGGGGGGRVERQLASSAPVNVPDWSKIYRVN	QLAS(0.2)S(0.8)APVNVPDWSK	1.2498	By matching			By matching		By matching				By matching		By matching		By matching											By MS/MS	By MS/MS	By MS/MS				By MS/MS	By MS/MS	By MS/MS				11661000	0
AT1G11700.1	167	AT1G11700.1	AT1G11700	senescence regulator (Protein of unknown function	0.999011	S	167	0.00587589	PHEYLAKSQQRRSRKSGGGGSVFEGVGRTLK	S(0.999)GGGGS(0.001)VFEGVGR	0.038208	By matching	By matching	By matching	By matching	By matching	By matching	By matching	By matching	By matching	By matching	By matching	By matching		By matching	By matching	By matching	By matching	By matching	By matching	By matching	By matching	By matching	By matching	By matching	By MS/MS	By matching	By matching	By matching	By matching	By matching	By matching	By MS/MS	By matching	By matching	By matching	By matching	2978100	3071100
AT1G12000.1	16	AT1G12000.1	AT1G12000	Phosphofructokinase family protein	0.999973	S	16	8.94e-08	MAPALAVTRDLTAVGSPENAPAKGRASVYSE	DLTAVGS(1)PENAPAK	0.74362	By MS/MS	By MS/MS	By MS/MS	By MS/MS	By MS/MS	By matching	By MS/MS	By MS/MS		By matching	By matching	By matching		By matching		By matching	By matching	By matching	By MS/MS			By MS/MS	By MS/MS	By MS/MS		By matching	By MS/MS	By MS/MS	By MS/MS	By MS/MS				By matching	By MS/MS		12967000	10577000
AT1G12410.1	7	AT1G12410.1	CLP2	CLP protease proteolytic subunit 2	0.42482	T	7	0.00556384	_________MAVSFNTTLHQPSLSPSCSIKL	MAVSFNT(0.425)T(0.425)LHQPS(0.027)LS(0.041)PS(0.041)CS(0.041)IK	0.37155																																					0	0
AT1G12410.1	8	AT1G12410.1	CLP2	CLP protease proteolytic subunit 2	0.42482	T	8	0.00556384	________MAVSFNTTLHQPSLSPSCSIKLY	MAVSFNT(0.425)T(0.425)LHQPS(0.027)LS(0.041)PS(0.041)CS(0.041)IK	0.37155																																					0	0
AT1G12760.2	124	AT1G12760.2	AT1G12760	Zinc finger	0.998703	S	124	5.76e-05	SSSSLEEEALGSRRNSGVQDLSLGHLDTESS	RNS(0.999)GVQDLS(0.001)LGHLDTESSSVAK	-0.14087																																		By matching	By matching	By MS/MS	0	0
AT1G12900.4;AT1G12900.2;AT1G42970.1;AT3G26650.1	224;191;292;270	AT1G42970.1	GAPB	glyceraldehyde-3-phosphate dehydrogenase B subunit	0.404686	S	292	0.00359501	DLRRARAAALNIVPTSTGAAKAVALVLPNLK;DLRRARAAALNIVPTSTGAAKAVSLVLPQLK	AAALNIVPT(0.191)S(0.405)T(0.405)GAAK	1.5193																																					0	0
AT1G12900.4;AT1G12900.2;AT1G42970.1;AT3G26650.1	225;192;293;271	AT1G42970.1	GAPB	glyceraldehyde-3-phosphate dehydrogenase B subunit	0.404686	T	293	0.00359501	LRRARAAALNIVPTSTGAAKAVALVLPNLKG;LRRARAAALNIVPTSTGAAKAVSLVLPQLKG	AAALNIVPT(0.191)S(0.405)T(0.405)GAAK	1.5193																																					0	0
AT1G12920.1	425	AT1G12920.1	ERF1-2	eukaryotic release factor 1-2	0.959543	S	425	5.05e-20	GMLRYQLDMRTFDELSDTEVYEDSD______	T(0.002)FDELS(0.96)DT(0.039)EVY(0.002)EDS(0.998)D	0.008296													By MS/MS	By MS/MS																						By MS/MS	0	0
AT1G12920.1	433	AT1G12920.1	ERF1-2	eukaryotic release factor 1-2	0.999999	S	433	5.05e-20	MRTFDELSDTEVYEDSD______________	TFDELS(0.938)DT(0.062)EVYEDS(1)D	-0.4091													By MS/MS	By MS/MS						By MS/MS	By MS/MS			By MS/MS					By MS/MS	By MS/MS						By MS/MS	0	0
AT1G12920.1	427	AT1G12920.1	ERF1-2	eukaryotic release factor 1-2	0.601559	T	427	0.00100664	LRYQLDMRTFDELSDTEVYEDSD________	T(0.032)FDELS(0.366)DT(0.602)EVYEDS(1)D	0.49767																					By MS/MS			By MS/MS					By MS/MS	By MS/MS							0	0
AT1G13030.1	187	AT1G13030.1	AT1G13030	sphere organelles protein-like protein	0.943541	S	187	0.000371464	QSTKRKKCKLDTTEESPDERENTAVVSNVVK	LDT(0.001)T(0.03)EES(0.944)PDERENT(0.024)AVVS(0.001)NVVK	1.5169	By MS/MS		By MS/MS		By MS/MS		By MS/MS											By MS/MS																	By MS/MS		13458000	0
AT1G13030.1	184	AT1G13030.1	AT1G13030	sphere organelles protein-like protein	0.506077	T	184	0.000250727	SKNQSTKRKKCKLDTTEESPDERENTAVVSN	LDT(0.085)T(0.506)EES(0.383)PDERENT(0.024)AVVS(0.002)NVVK	0.52487		By matching		By matching				By matching	By matching					By matching	By matching	By MS/MS	By matching		By matching	By matching	By matching				By matching	By matching	By matching				By matching	By matching	By matching				0	11559000
AT1G13360.3	31	AT1G13360.3	AT1G13360	hypothetical protein	0.99984	S	31	0.00378024	KKRVRDESFDEAVLDSPEVKRLRDDLFDVLD	VRDESFDEAVLDS(1)PEVKR	-0.30769																						By matching															0	0
AT1G13440.1;AT3G04120.1	186;186	AT3G04120.1	GAPC1	glyceraldehyde-3-phosphate dehydrogenase C subunit 1	0.467653	T	186	0.00219935	RFGIVEGLMTTVHSITATQKTVDGPSMKDWR	FGIVEGLMT(0.024)T(0.024)VHS(0.095)IT(0.468)AT(0.39)QK	0.13789																																					0	0
AT1G13930.3	71	AT1G13930.3	AT1G13930	oleosin-B3-like protein	1	S	71	5.56e-06	RNESDKLDKGKVAGASADILDAAEKYGKFDE	VAGAS(1)ADILDAAEK	-0.43022		By MS/MS	By MS/MS	By matching		By MS/MS					By matching	By matching	By MS/MS	By MS/MS	By matching	By matching	By MS/MS	By matching		By matching	By matching	By MS/MS	By MS/MS	By MS/MS	By matching				By matching		By matching						0	9918400
AT1G15230.1	138	AT1G15230.1	AT1G15230	hypothetical protein	1	S	138	0.0116506	LDVEGIERSSEKKDQSDEDEEEEMKPILVEG	KDQS(1)DEDEEEEMKPILVEGFV	-1.647				By matching	By matching	By matching					By matching	By matching				By matching	By matching	By matching					By matching		By matching	By matching	By matching		By MS/MS	By matching						By matching	0	0
AT1G15280.1	10	AT1G15280.1	AT1G15280	CASC3/Barentsz eIF4AIII binding protein	0.999976	S	10	2.73e-46	______MATSEAEYESDPEELNRSLATRRRE	ATSEAEYES(1)DPEELNR	0.40014	By MS/MS	By MS/MS	By MS/MS	By MS/MS	By MS/MS	By MS/MS	By MS/MS	By MS/MS	By MS/MS	By MS/MS	By MS/MS	By MS/MS	By MS/MS	By MS/MS	By MS/MS	By MS/MS	By MS/MS	By MS/MS	By MS/MS	By MS/MS	By MS/MS	By MS/MS	By MS/MS	By MS/MS	By MS/MS	By MS/MS	By MS/MS	By MS/MS	By MS/MS	By MS/MS	By MS/MS	By matching	By matching	By MS/MS	By MS/MS	By MS/MS	10201000	10778000
AT1G15280.1	49	AT1G15280.1	AT1G15280	CASC3/Barentsz eIF4AIII binding protein	1	S	49	5.14e-17	DDAVRDVKNQRAVVDSDLSDEEVGTVKYDND	AVVDS(1)DLS(1)DEEVGTVK	-0.65938	By matching	By MS/MS	By matching	By MS/MS	By MS/MS	By MS/MS	By MS/MS	By MS/MS	By MS/MS	By MS/MS	By MS/MS	By MS/MS	By MS/MS	By matching	By MS/MS	By matching	By MS/MS	By MS/MS	By MS/MS	By MS/MS	By MS/MS	By MS/MS	By matching	By matching	By MS/MS	By MS/MS	By MS/MS	By MS/MS	By MS/MS	By MS/MS	By matching	By matching	By matching	By MS/MS	By MS/MS	By MS/MS	43164000	50308000
AT1G15280.1	52	AT1G15280.1	AT1G15280	CASC3/Barentsz eIF4AIII binding protein	0.999998	S	52	5.14e-17	VRDVKNQRAVVDSDLSDEEVGTVKYDNDEDG	AVVDS(1)DLS(1)DEEVGTVK	-0.21502	By matching	By MS/MS	By matching	By MS/MS	By MS/MS	By MS/MS	By MS/MS	By MS/MS	By MS/MS	By MS/MS	By MS/MS	By MS/MS	By MS/MS	By matching	By MS/MS	By matching	By MS/MS	By MS/MS	By MS/MS	By MS/MS	By MS/MS	By MS/MS	By matching	By matching	By MS/MS	By MS/MS	By MS/MS	By MS/MS	By MS/MS	By MS/MS	By matching	By matching	By matching	By MS/MS	By MS/MS	By MS/MS	43164000	50308000
AT1G15280.1	70	AT1G15280.1	AT1G15280	CASC3/Barentsz eIF4AIII binding protein	0.531433	S	70	7.87e-15	EVGTVKYDNDEDGEDSYEDDEEESGGGIDND	Y(0.012)DNDEDGEDS(0.531)Y(0.457)EDDEEESGGGIDNDK	-0.86383															By MS/MS																						0	0
AT1G15400.2	16	AT1G15400.2	AT1G15400	hypothetical protein	0.966407	S	16	7.29e-05	MEGLQRSTISFRRQGSSGIVFDDRLIAELNK	RQGS(0.966)S(0.034)GIVFDDR	-0.16982	By MS/MS	By MS/MS	By MS/MS	By matching	By matching	By MS/MS	By MS/MS	By MS/MS	By matching	By MS/MS	By matching	By matching	By MS/MS	By MS/MS	By MS/MS	By matching	By matching	By matching	By MS/MS	By MS/MS	By MS/MS	By matching	By matching	By matching	By matching			By MS/MS	By matching	By MS/MS	By matching	By matching	By matching	By matching	By matching	By matching	7037900	5773500
AT1G15400.2	100	AT1G15400.2	AT1G15400	hypothetical protein	1	S	100	0.0189725	NGGGAQRHHRTTGRVSPAVDPPSPRISSCGC	VS(1)PAVDPPS(1)PR	0.87668																										By MS/MS											0	0
AT1G15400.2	107	AT1G15400.2	AT1G15400	hypothetical protein	1	S	107	0.000114049	HHRTTGRVSPAVDPPSPRISSCGCCSAFGKN	VS(1)PAVDPPS(1)PR	0.87668	By MS/MS	By matching	By matching	By matching	By matching	By MS/MS	By matching	By matching	By MS/MS	By MS/MS	By matching		By matching	By MS/MS	By MS/MS	By MS/MS	By MS/MS	By matching	By matching	By MS/MS	By MS/MS	By matching	By MS/MS	By MS/MS	By MS/MS	By MS/MS	By MS/MS	By MS/MS	By MS/MS	By MS/MS	By matching		By matching			By MS/MS	12956000	2386800
AT1G15440.2	235	AT1G15440.2	PWP2	periodic tryptophan protein 2	1	S	235	3.65e-106	TELKKRKEYDGKGLESDEEGDDDDEEYMHRG	GLES(1)DEEGDDDDEEYMHR	0.40535				By MS/MS	By MS/MS								By MS/MS						By MS/MS	By MS/MS				By MS/MS	By MS/MS			By MS/MS	By MS/MS		By MS/MS						0	0
AT1G15750.4	214	AT1G15750.4	TPL	Transducin family protein / WD-40 repeat family protein	1	S	214	3.56e-38	FVDHSCGPPNGARAPSPVNNPLLGGIPKAGG	APS(1)PVNNPLLGGIPK	-0.11341				By MS/MS	By MS/MS	By MS/MS				By MS/MS	By MS/MS	By MS/MS				By MS/MS	By MS/MS	By MS/MS		By MS/MS	By MS/MS	By MS/MS	By MS/MS	By MS/MS	By MS/MS	By MS/MS	By matching	By MS/MS	By MS/MS	By MS/MS			By MS/MS	By MS/MS	By MS/MS	By MS/MS	0	0
AT1G15930.2	2	AT1G15930.2	AT1G15930	Ribosomal protein L7Ae/L30e/S12e/Gadd45 family protein	1	S	2	2.31e-56	______________MSGDEAAPVVVPPPVAE	S(1)GDEAAPVVVPPPVAEPAAIPEDMDLMTALELTLR	-0.47922	By MS/MS	By MS/MS	By MS/MS	By MS/MS	By MS/MS	By MS/MS	By MS/MS	By MS/MS	By MS/MS	By MS/MS	By MS/MS	By matching	By MS/MS	By MS/MS	By MS/MS	By MS/MS	By MS/MS	By MS/MS	By MS/MS	By MS/MS	By MS/MS	By MS/MS	By MS/MS	By MS/MS	By MS/MS	By MS/MS	By MS/MS	By MS/MS	By MS/MS	By MS/MS		By matching		By MS/MS	By matching	By matching	82758000	66067000
AT1G16520.1	236	AT1G16520.1	AT1G16520	interactor of constitutive active ROPs protein	0.248635	S	236	0.00670938	TSGAVSPTKATLWYPSSQQSSAANSPPRNRT	ATLWY(0.008)PS(0.249)S(0.186)QQS(0.186)S(0.186)AANS(0.186)PPR	0.012929																																					0	0
AT1G16520.1	240	AT1G16520.1	AT1G16520	interactor of constitutive active ROPs protein	0.296069	S	240	0.0107118	VSPTKATLWYPSSQQSSAANSPPRNRTLPAR	ATLWY(0.001)PS(0.056)S(0.056)QQS(0.296)S(0.296)AANS(0.296)PPR	1.464																																					0	0
AT1G16520.1	241	AT1G16520.1	AT1G16520	interactor of constitutive active ROPs protein	0.296069	S	241	0.0107118	SPTKATLWYPSSQQSSAANSPPRNRTLPART	ATLWY(0.001)PS(0.056)S(0.056)QQS(0.296)S(0.296)AANS(0.296)PPR	1.464																																					0	0
AT1G16520.1	245	AT1G16520.1	AT1G16520	interactor of constitutive active ROPs protein	0.773353	S	245	0.000566079	ATLWYPSSQQSSAANSPPRNRTLPARTPRMD	ATLWYPS(0.01)S(0.014)QQS(0.101)S(0.101)AANS(0.773)PPR	1.1238					By matching		By matching	By matching	By matching	By matching	By matching			By matching					By matching		By matching	By matching	By matching		By MS/MS		By matching	By matching	By MS/MS	By matching		By matching					0	0
AT1G16520.1	191	AT1G16520.1	AT1G16520	interactor of constitutive active ROPs protein	0.999969	S	191	7.03e-11	ASKYTGNKFSMTSYISPRLTPTATPKIISTS	FSMTSYIS(1)PR	-0.76005	By MS/MS	By MS/MS	By MS/MS	By MS/MS	By MS/MS	By matching	By MS/MS	By matching	By matching	By matching	By MS/MS	By MS/MS	By matching	By matching	By matching	By MS/MS	By MS/MS	By MS/MS	By matching	By MS/MS	By matching	By MS/MS	By MS/MS	By MS/MS	By MS/MS	By matching	By MS/MS	By MS/MS	By MS/MS	By MS/MS	By matching	By MS/MS	By matching	By MS/MS	By MS/MS	By MS/MS	13701000	11914000
AT1G16520.1	206	AT1G16520.1	AT1G16520	interactor of constitutive active ROPs protein	0.531936	S	206	0.0223581	SPRLTPTATPKIISTSVSPRGYSAAGSPKRT	IIS(0.007)T(0.022)S(0.532)VS(0.44)PR	-0.024001									By matching																												0	0
AT1G16610.2	183	AT1G16610.2	SR45	arginine/serine-rich 45	0.974126	S	183	0.00300163	VVKATFTLPPRQKVSSPPKPVSAAPKRDAPK	VS(0.026)S(0.974)PPKPVSAAPK	-0.39271	By MS/MS	By matching	By MS/MS	By matching	By MS/MS	By matching	By MS/MS	By matching	By matching	By MS/MS	By MS/MS	By MS/MS	By MS/MS	By matching	By MS/MS	By MS/MS	By MS/MS	By MS/MS	By MS/MS	By matching	By MS/MS	By MS/MS	By MS/MS	By MS/MS	By matching	By matching	By matching	By MS/MS	By MS/MS	By matching	By matching	By matching	By matching	By matching	By matching	By MS/MS	76385000	41777000
AT1G16860.1	169	AT1G16860.1	AT1G16860	Ubiquitin-specific protease family C19-related protein	0.999291	S	169	0.0171955	ITSGPLNSSGAPRKVSGPLDSSGLMKSHMPT	KVS(0.999)GPLDSSGLMK	-0.53463				By matching	By matching	By matching				By matching		By matching				By matching	By matching					By matching	By matching	By matching	By matching	By matching	By matching	By MS/MS	By MS/MS	By matching	By matching	By matching	By matching	By matching	By matching	By matching	0	0
AT1G16860.1	74	AT1G16860.1	AT1G16860	Ubiquitin-specific protease family C19-related protein	0.499797	S	74	2.47e-05	TKSRKSGPIPGAPSRSGSFAGTAQSGPGAPM	S(0.5)GS(0.5)FAGTAQSGPGAPMATGR	0.17498																																					0	0
AT1G16860.1	76	AT1G16860.1	AT1G16860	Ubiquitin-specific protease family C19-related protein	0.499797	S	76	2.47e-05	SRKSGPIPGAPSRSGSFAGTAQSGPGAPMAT	S(0.5)GS(0.5)FAGTAQSGPGAPMATGR	0.17498																																					0	0
AT1G16970.1	553	AT1G16970.1	KU70	ATP-dependent DNA helicase 2 subunit Ku70-like protein	0.834497	S	553	0.00143641	EQFKQSIYGDDPDEESDSGAKEKSKKRKAGD	QSIY(0.001)GDDPDEES(0.834)DS(0.165)GAK	-0.3553	By matching	By matching	By matching	By matching	By matching	By matching	By matching	By matching	By matching					By matching	By matching					By matching	By matching				By matching											By MS/MS	2890400	693970
AT1G16970.1	555	AT1G16970.1	KU70	ATP-dependent DNA helicase 2 subunit Ku70-like protein	0.49975	S	555	0.0129694	FKQSIYGDDPDEESDSGAKEKSKKRKAGDAD	QSIYGDDPDEES(0.5)DS(0.5)GAK	-1.2503																																					0	0
AT1G17130.1	326	AT1G17130.1	AT1G17130	coiled-coil protein (DUF572)	0.981672	S	326	3.19e-12	GAANTSLASLFQNYGSDEDED__________	KSDGAANTSLASLFQNY(0.018)GS(0.982)DEDED	-1.4461					By MS/MS	By MS/MS				By matching				By matching	By matching			By MS/MS				By matching	By MS/MS	By matching					By MS/MS	By MS/MS		By matching					0	0
AT1G17210.1	505	AT1G17210.1	ILP1	IAP-like protein 1	0.999993	S	505	2.51e-19	GSTVDRPYLRIQRADSVEGTVVDRDGDEVND	ADS(1)VEGTVVDRDGDEVNDDSAGPSK	-0.37229	By MS/MS	By MS/MS	By MS/MS	By MS/MS	By MS/MS	By MS/MS	By MS/MS	By MS/MS	By MS/MS	By matching	By matching	By matching	By MS/MS	By MS/MS	By MS/MS	By MS/MS	By MS/MS	By MS/MS	By MS/MS	By MS/MS	By MS/MS	By MS/MS	By MS/MS	By matching	By MS/MS	By MS/MS	By MS/MS	By MS/MS	By MS/MS	By MS/MS	By MS/MS	By MS/MS	By MS/MS	By MS/MS	By MS/MS	By MS/MS	17041000	16879000
AT1G17210.1	552	AT1G17210.1	ILP1	IAP-like protein 1	0.926381	S	552	0.000536093	AYPFLYGRDLSVGGPSHSLDAENEREVNRSD	DLS(0.016)VGGPS(0.926)HS(0.058)LDAENER	0.18134	By MS/MS																												By MS/MS	By MS/MS							11541000	0
AT1G17210.1	554	AT1G17210.1	ILP1	IAP-like protein 1	0.987598	S	554	2.41e-08	PFLYGRDLSVGGPSHSLDAENEREVNRSDPF	DLSVGGPS(0.012)HS(0.988)LDAENER	1.4045	By matching	By MS/MS	By MS/MS	By MS/MS	By matching	By matching	By MS/MS	By matching	By matching	By MS/MS	By MS/MS	By MS/MS	By matching	By matching	By matching	By MS/MS	By MS/MS	By MS/MS	By MS/MS	By matching	By matching	By matching	By matching	By MS/MS	By MS/MS	By MS/MS	By MS/MS	By MS/MS	By matching		By matching	By matching	By matching	By matching	By matching	By matching	12098000	9916600
AT1G17210.1	322	AT1G17210.1	ILP1	IAP-like protein 1	0.995496	S	322	0.012836	PGPSRKQFSASSRKASGNYEVLGPEYKSESR	KAS(0.995)GNY(0.004)EVLGPEYK	-4.2852		By matching	By MS/MS			By matching	By matching			By matching															By MS/MS	By MS/MS											0	5590300
AT1G17210.1	570	AT1G17210.1	ILP1	IAP-like protein 1	0.827868	S	570	0.0223252	LDAENEREVNRSDPFSEGNEQVMAFPGARDS	S(0.172)DPFS(0.828)EGNEQVMAFPGAR	-1.3982	By matching			By matching	By matching			By matching					By matching	By matching	By matching				By matching		By matching	By matching	By matching					By MS/MS	By matching	By matching				By matching	By matching		4128100	0
AT1G18150.3;AT1G73670.1	268;254	AT1G18150.3	ATMPK8	Protein kinase superfamily protein	0.942783	Y	268	1.68e-05	RVSFNDAPTAIFWTDYVATRWYRAPELCGSF	VSFNDAPTAIFWT(0.046)DY(0.943)VAT(0.011)R	-0.050656							By matching	By matching	By matching	By matching	By matching	By matching			By matching	By MS/MS		By matching	By matching	By matching	By matching	By matching	By matching	By matching	By matching	By matching	By matching		By matching	By matching	By matching	By matching	By matching	By matching	By matching		0	0
AT1G18150.3;AT1G73670.1	266;252	AT1G18150.3	ATMPK8	Protein kinase superfamily protein	0.531638	T	266	0.000540331	LARVSFNDAPTAIFWTDYVATRWYRAPELCG	VSFNDAPTAIFWT(0.532)DY(0.414)VAT(0.055)R	-1.5031			By matching										By matching		By matching	By matching	By MS/MS					By matching	By matching	By matching						By matching							0	0
AT1G18210.2	54	AT1G18210.2	AT1G18210	Calcium-binding EF-hand family protein	0.851458	S	54	0.000180818	ISVLELGGVFKAMGTSYTETELNRVLEEVDT	AMGT(0.128)S(0.851)Y(0.001)T(0.02)ET(0.001)ELNR	-0.31534	By matching	By MS/MS	By matching				By matching	By matching	By matching				By matching	By matching	By matching				By matching		By matching										By MS/MS	By matching	By matching				14660000	0
AT1G18840.2	75	AT1G18840.2	IQD30	IQ-domain 30	0.995108	S	75	4.78e-19	TSGIVETQNLKHEDVSDDEIQVSEVQPTDSQ	HEDVS(0.995)DDEIQVS(0.005)EVQPTDSQDVASVPDDSLSESEK	-0.85416			By matching	By matching		By matching			By matching				By matching			By matching		By matching		By MS/MS		By MS/MS	By matching			By MS/MS		By MS/MS	By matching	By MS/MS					By MS/MS	By MS/MS	0	0
AT1G19000.2	39	AT1G19000.2	AT1G19000	Homeodomain-like superfamily protein	0.999999	S	39	9.14e-08	LFGVRVVVDPMRKCVSLNNLSDYEKSSPEDE	CVS(1)LNNLSDYEK	0.4882	By matching	By MS/MS	By matching	By MS/MS	By MS/MS	By MS/MS	By MS/MS	By MS/MS	By MS/MS	By MS/MS	By MS/MS	By MS/MS	By matching	By MS/MS	By matching		By MS/MS	By MS/MS	By MS/MS	By MS/MS	By matching	By MS/MS	By MS/MS	By MS/MS	By MS/MS	By MS/MS	By matching				By matching	By matching	By matching				7320800	6211300
AT1G19350.6	171	AT1G19350.6	BES1	Brassinosteroid signaling positive regulator (BZR1) family protein	0.892905	S	171	0.00235121	NGGIPSSLPPLRISNSAPVTPPVSSPTSRNP	IS(0.12)NS(0.893)APVT(0.964)PPVS(0.473)S(0.441)PT(0.057)S(0.054)R	-0.75594			By matching		By matching		By matching	By MS/MS	By matching		By matching	By matching	By matching		By matching		By matching		By matching		By matching	By MS/MS		By MS/MS		By matching			By MS/MS	By MS/MS	By matching	By matching	By matching				0	0
AT1G19350.6	179	AT1G19350.6	BES1	Brassinosteroid signaling positive regulator (BZR1) family protein	0.473138	S	179	0.00235121	PPLRISNSAPVTPPVSSPTSRNPKPLPTWES	IS(0.12)NS(0.893)APVT(0.964)PPVS(0.473)S(0.441)PT(0.057)S(0.054)R	-0.75594																																					0	0
AT1G19350.6	223	AT1G19350.6	BES1	Brassinosteroid signaling positive regulator (BZR1) family protein	0.793281	S	223	0.00105944	MTSLNYPFYAVSAPASPTHHRQFHAPATIPE	QSMTSLNYPFY(0.001)AVS(0.011)APAS(0.793)PT(0.194)HHR	-2.2701				By matching		By matching				By matching	By matching											By MS/MS															0	0
AT1G19350.6	175	AT1G19350.6	BES1	Brassinosteroid signaling positive regulator (BZR1) family protein	0.994347	T	175	0.00235121	PSSLPPLRISNSAPVTPPVSSPTSRNPKPLP	IS(0.444)NS(0.557)APVT(0.994)PPVS(0.45)S(0.401)PT(0.081)S(0.073)R	0.2191			By matching		By matching		By matching	By MS/MS	By matching		By matching	By matching	By matching		By matching		By matching		By matching		By matching	By MS/MS		By MS/MS		By matching			By MS/MS	By MS/MS	By matching	By matching	By matching				0	0
AT1G19870.1	73	AT1G19870.1	iqd32	IQ-domain 32	0.536447	S	73	4.02e-07	VSETTPASRTRETLESALLKSPSPDNNNVSE	ET(0.003)LES(0.536)ALLKS(0.483)PS(0.976)PDNNNVS(0.001)EK	-0.11857																	By MS/MS																				0	0
AT1G19870.1	78	AT1G19870.1	iqd32	IQ-domain 32	0.999384	S	78	1.32e-11	PASRTRETLESALLKSPSPDNNNVSEKQQQS	ETLESALLKS(0.999)PS(0.998)PDNNNVS(0.001)EK	-0.93934		By matching	By MS/MS		By matching	By MS/MS	By matching	By matching	By matching	By matching	By matching	By matching	By MS/MS	By matching	By matching	By MS/MS	By MS/MS	By MS/MS		By matching	By matching	By MS/MS	By MS/MS	By MS/MS	By matching	By matching	By matching	By MS/MS	By MS/MS	By matching		By matching		By MS/MS	By MS/MS	By MS/MS	0	33889000
AT1G19870.1	80	AT1G19870.1	iqd32	IQ-domain 32	0.998499	S	80	1.32e-11	SRTRETLESALLKSPSPDNNNVSEKQQQSFS	ETLESALLKS(0.999)PS(0.998)PDNNNVS(0.001)EK	-0.93934		By matching	By MS/MS		By matching	By MS/MS	By matching	By matching	By matching	By matching	By matching	By matching	By MS/MS	By matching	By matching	By MS/MS	By MS/MS	By MS/MS	By MS/MS	By matching	By matching	By MS/MS	By MS/MS	By MS/MS	By matching	By matching	By matching	By MS/MS	By MS/MS	By matching		By matching		By MS/MS	By MS/MS	By MS/MS	0	33889000
AT1G19870.1	180	AT1G19870.1	iqd32	IQ-domain 32	0.866057	S	180	1.44e-17	GPSAADAAKIEEDVTSEVEMASKVEPEESES	IEEDVT(0.128)S(0.866)EVEMAS(0.006)K	-0.085465	By matching	By matching	By matching				By matching						By MS/MS	By matching					By matching		By matching	By MS/MS	By MS/MS	By MS/MS						By MS/MS	By matching						3753900	3886400
AT1G19870.1	459	AT1G19870.1	iqd32	IQ-domain 32	0.999999	S	459	5.08e-128	EYVDGQIKHSLKRKVSNPSFIAAQSKFEELT	KVS(1)NPSFIAAQSK	-1.0241	By MS/MS	By MS/MS	By MS/MS	By MS/MS	By matching	By MS/MS	By MS/MS	By MS/MS	By MS/MS	By MS/MS	By MS/MS	By MS/MS	By MS/MS	By MS/MS	By MS/MS	By matching	By matching	By matching	By MS/MS	By MS/MS	By MS/MS	By matching	By matching	By MS/MS				By MS/MS	By MS/MS	By MS/MS				By MS/MS	By MS/MS	By MS/MS	30267000	24403000
AT1G19870.1	706	AT1G19870.1	iqd32	IQ-domain 32	0.890765	S	706	0.0113763	TEQEEGKEQKSGRRTSFGYDQEARESSGGKN	RT(0.109)S(0.891)FGY(0.001)DQEAR	-0.13223	By matching			By matching	By matching	By matching	By matching	By matching	By matching	By matching	By matching	By matching	By matching		By matching	By matching	By matching	By matching	By matching	By matching	By matching	By MS/MS	By matching	By matching	By matching	By matching	By MS/MS	By matching	By MS/MS	By matching	By matching	By matching	By matching	By matching	By matching	By matching	0	0
AT1G19870.1	193	AT1G19870.1	iqd32	IQ-domain 32	0.99632	S	193	1.58e-34	VTSEVEMASKVEPEESESDDVIIVRKESDEK	VEPEES(0.996)ES(0.004)DDVIIVR	1.7277				By MS/MS	By MS/MS	By matching		By MS/MS	By MS/MS	By MS/MS		By matching					By matching		By MS/MS	By MS/MS	By matching	By MS/MS	By MS/MS	By MS/MS				By MS/MS	By MS/MS	By MS/MS				By MS/MS	By matching		0	0
AT1G19870.1	179	AT1G19870.1	iqd32	IQ-domain 32	0.674678	T	179	0.0111496	QGPSAADAAKIEEDVTSEVEMASKVEPEESE	IEEDVT(0.675)S(0.322)EVEMAS(0.003)K	0.18054															By MS/MS					By MS/MS														By MS/MS			0	0
AT1G20110.1	530	AT1G20110.1	AT1G20110	RING/FYVE/PHD zinc finger superfamily protein	0.999586	S	530	0.00319525	SQRLSNAKETTGRNVSLQSHEDLARKLQEEM	NVS(1)LQSHEDLAR	0.61994	By matching			By matching	By matching				By matching							By matching	By matching	By matching				By MS/MS	By MS/MS	By MS/MS						By matching				By matching			4452900	0
AT1G20110.1	279	AT1G20110.1	AT1G20110	RING/FYVE/PHD zinc finger superfamily protein	0.997452	S	279	0.00240425	KSSNSTLFDDYGRSISFSSSGRDSSVSSNSA	S(0.001)IS(0.997)FS(0.001)SSGR	0.37767	By MS/MS	By MS/MS	By matching	By matching	By matching	By matching	By MS/MS	By MS/MS	By MS/MS	By matching	By matching	By matching	By MS/MS	By MS/MS	By MS/MS	By matching	By matching	By matching	By MS/MS	By matching	By MS/MS	By matching	By matching	By matching	By MS/MS	By MS/MS	By MS/MS	By matching	By matching	By matching	By matching	By MS/MS	By MS/MS	By matching	By matching	By matching	12105000	14876000
AT1G20110.1	216	AT1G20110.1	AT1G20110	RING/FYVE/PHD zinc finger superfamily protein	0.623027	S	216	0.000266949	PSVKFDQSGYDGYNRSRSDLGSDLYGKRSDS	S(0.623)RS(0.301)DLGS(0.076)DLYGK	1.6571					By MS/MS													By MS/MS				By MS/MS	By MS/MS				By MS/MS										0	0
AT1G20110.1	218	AT1G20110.1	AT1G20110	RING/FYVE/PHD zinc finger superfamily protein	0.988145	S	218	9.92e-07	VKFDQSGYDGYNRSRSDLGSDLYGKRSDSGE	S(0.007)RS(0.988)DLGS(0.005)DLYGK	0.85674				By MS/MS		By MS/MS				By MS/MS	By MS/MS	By MS/MS				By MS/MS												By MS/MS	By MS/MS	By MS/MS				By matching	By matching		0	0
AT1G20110.1	222	AT1G20110.1	AT1G20110	RING/FYVE/PHD zinc finger superfamily protein	0.676056	S	222	0.00231678	QSGYDGYNRSRSDLGSDLYGKRSDSGEYPAF	S(0.082)RS(0.241)DLGS(0.676)DLYGK	1.1864				By matching	By matching	By matching						By MS/MS						By matching		By matching	By matching	By matching	By MS/MS	By matching						By matching							0	0
AT1G20440.1	64	AT1G20440.1	COR47	cold-regulated 47	1	S	64	5.49e-06	ETTTLESEFDHKAQISEPELAAEHEEVKENK	AQIS(1)EPELAAEHEEVKENK	-3.817		By matching	By matching	By MS/MS	By MS/MS	By MS/MS				By MS/MS	By MS/MS	By matching			By matching	By MS/MS	By MS/MS	By MS/MS	By matching		By matching	By MS/MS	By MS/MS	By MS/MS	By MS/MS		By MS/MS	By MS/MS	By MS/MS	By MS/MS		By matching	By matching	By MS/MS	By matching	By matching	0	0
AT1G20440.1	99	AT1G20440.1	COR47	cold-regulated 47	0.555558	S	99	2.71e-05	EELQEKTEEDEENKPSVIEKLHRSNSSSSSS	ITLLEELQEKT(0.444)EEDEENKPS(0.556)VIEK	-1.2746										By MS/MS																											0	0
AT1G20440.1	90	AT1G20440.1	COR47	cold-regulated 47	0.985862	T	90	3.4e-06	VKENKITLLEELQEKTEEDEENKPSVIEKLH	ITLLEELQEKT(0.986)EEDEENKPS(0.014)VIEK	-0.59526				By MS/MS	By MS/MS	By MS/MS					By MS/MS	By MS/MS				By MS/MS	By MS/MS	By MS/MS				By MS/MS	By MS/MS	By MS/MS	By matching	By matching		By MS/MS	By MS/MS	By MS/MS				By matching			0	0
AT1G20670.1	164	AT1G20670.1	AT1G20670	DNA-binding bromodomain-containing protein	0.869418	S	164	0.000571635	HTGEKASKATDILQGSPVESGPTTPLPDKKL	AT(0.001)DILQGS(0.869)PVES(0.076)GPT(0.027)T(0.027)PLPDKK	1.6495	By matching	By matching	By matching			By matching	By MS/MS	By matching	By matching	By matching		By MS/MS				By matching	By matching	By matching	By matching		By matching	By matching	By matching	By matching	By matching	By matching	By matching	By matching	By matching	By matching	By matching	By matching	By matching		By matching	By matching	6265300	6302700
AT1G20670.1	514	AT1G20670.1	AT1G20670	DNA-binding bromodomain-containing protein	0.983727	S	514	6.88e-05	CSNDLASDDHSNRILSPTASVSSAFIGNRHA	ILS(0.984)PT(0.015)AS(0.001)VSSAFIGNR	-3.816			By matching			By matching	By matching	By matching		By matching	By MS/MS	By matching	By matching	By matching	By MS/MS	By matching					By matching	By MS/MS		By matching													0	0
AT1G20696.1	78	AT1G20696.1	HMGB3	high mobility group B3	0.998739	S	78	5.46e-26	VAAVGKAGGEKWKSLSDSEKAPYVAKADKRK	S(0.001)LS(0.999)DS(0.001)EKAPYVAK	0.96233	By matching	By matching	By matching	By MS/MS	By MS/MS	By MS/MS	By MS/MS	By MS/MS	By MS/MS	By MS/MS	By MS/MS	By MS/MS	By matching	By matching	By matching	By MS/MS	By MS/MS	By MS/MS	By matching			By MS/MS	By MS/MS	By MS/MS	By MS/MS	By MS/MS	By MS/MS	By MS/MS	By MS/MS	By MS/MS	By MS/MS	By MS/MS	By MS/MS	By MS/MS	By matching	By MS/MS	8747700	2666300
AT1G20696.1	134	AT1G20696.1	HMGB3	high mobility group B3	0.999655	S	134	0.000115516	KSVSEVNDEDDAEDGSEEEEDDD________	SVSEVNDEDDAEDGS(1)EEEEDDD	1.1912													By MS/MS	By MS/MS																							0	0
AT1G20760.1	900	AT1G20760.1	AT1G20760	Calcium-binding EF hand family protein	0.999988	S	900	9.1e-37	ASARDNNFDSFSRFDSFNTSEAGAGFSSQPE	FDS(1)FNTSEAGAGFSSQPER	-0.96368	By matching	By matching	By matching	By MS/MS	By matching	By MS/MS	By matching	By matching	By matching	By matching	By MS/MS	By MS/MS	By MS/MS	By MS/MS	By MS/MS	By MS/MS	By MS/MS	By MS/MS	By MS/MS	By MS/MS	By MS/MS	By MS/MS	By MS/MS	By MS/MS	By MS/MS	By MS/MS	By MS/MS	By MS/MS	By MS/MS	By MS/MS	By matching		By matching	By matching	By matching	By matching	9148900	5789000
AT1G20760.1	904	AT1G20760.1	AT1G20760	Calcium-binding EF hand family protein	0.332944	S	904	0.00114023	DNNFDSFSRFDSFNTSEAGAGFSSQPERLSR	FDS(0.333)FNT(0.333)S(0.333)EAGAGFS(0.001)SQPER	0.51163																																					0	0
AT1G20760.1	939	AT1G20760.1	AT1G20760	Calcium-binding EF hand family protein	0.992269	S	939	0.0191325	NSSKDFGGAAFSRFDSINSSRDVTGAEKFSR	FDS(0.992)INS(0.004)S(0.004)R	0.57285		By matching	By matching					By matching	By matching				By matching	By MS/MS					By matching	By MS/MS	By MS/MS				By matching	By matching						By matching					0	2876000
AT1G20760.1	788	AT1G20760.1	AT1G20760	Calcium-binding EF hand family protein	0.925615	S	788	0.00331583	SPRDSPVSRNATEVPSPDYSQGKNSEFFDDS	NATEVPS(0.926)PDY(0.024)S(0.05)QGK	0.41054								By matching	By matching											By matching	By matching					By MS/MS	By MS/MS				By matching		By matching				0	0
AT1G20760.1	792	AT1G20760.1	AT1G20760	Calcium-binding EF hand family protein	0.541345	S	792	0.010434	SPVSRNATEVPSPDYSQGKNSEFFDDSNWAS	NATEVPS(0.166)PDY(0.292)S(0.541)QGK	-1.7093							By matching																														0	0
AT1G20760.1	826	AT1G20760.1	AT1G20760	Calcium-binding EF hand family protein	0.999986	S	826	1.78e-05	TNDDVDSVWGFDASKSQDGDYFGSGDDFGGN	S(1)QDGDYFGSGDDFGGNTAR	-0.84946	By matching		By matching	By matching	By matching	By matching		By matching	By matching				By matching	By matching		By matching		By matching	By MS/MS	By MS/MS	By MS/MS	By matching	By matching		By matching	By matching	By matching	By matching	By matching	By matching	By matching	By matching	By matching		By matching		3597400	0
AT1G20760.1	903	AT1G20760.1	AT1G20760	Calcium-binding EF hand family protein	0.332944	T	903	0.00114023	RDNNFDSFSRFDSFNTSEAGAGFSSQPERLS	FDS(0.333)FNT(0.333)S(0.333)EAGAGFS(0.001)SQPER	0.51163																																					0	0
AT1G20920.1	210	AT1G20920.1	AT1G20920	P-loop containing nucleoside triphosphate hydrolases superfamily protein	1	S	210	0.0062598	RNRERERSREVGNEESDDDVKRDLKRRRKEG	EVGNEES(1)DDDVKR	-2.3778	By matching		By matching	By matching	By MS/MS	By matching	By MS/MS			By matching	By matching				By matching	By matching	By matching					By matching	By matching	By matching	By matching	By matching				By matching		By matching	By matching				2093500	0
AT1G21170.1	179	AT1G21170.1	SEC5B	Exocyst complex component SEC5	0.996885	S	179	3.11e-06	KVSGADKKVVLTSLQSFPRGMECIDPLKLGI	VVLTS(0.003)LQS(0.997)FPR	-0.10468	By matching								By matching				By matching	By MS/MS	By matching	By MS/MS	By MS/MS	By matching	By MS/MS				By MS/MS		By matching		By MS/MS	By MS/MS	By MS/MS	By MS/MS	By matching	By matching			By MS/MS	By MS/MS	4205700	0
AT1G21380.1	284	AT1G21380.1	AT1G21380	Target of Myb protein 1	0.834378	S	284	1.43e-26	GNSVPATAPTPIPLVSINHDDDDDESDDDFL	GNSVPAT(0.003)APT(0.031)PIPLVS(0.834)INHDDDDDES(0.131)DDDFLQLAHR	-0.60976	By MS/MS					By MS/MS	By MS/MS				By MS/MS		By MS/MS	By MS/MS		By MS/MS			By MS/MS																		57460000	0
AT1G21380.1	294	AT1G21380.1	AT1G21380	Target of Myb protein 1	0.888805	S	294	1.03e-35	PIPLVSINHDDDDDESDDDFLQLAHRSKRES	GNSVPATAPTPIPLVS(0.111)INHDDDDDES(0.889)DDDFLQLAHR	-1.2724		By MS/MS	By MS/MS		By matching			By MS/MS															By MS/MS				By matching									By MS/MS	0	63751000
AT1G21380.1	383	AT1G21380.1	AT1G21380	Target of Myb protein 1	0.999972	S	383	6.6e-47	DYSAPIFDEPVPQSKSPEHALFTKPVYDQTE	S(1)PEHALFTKPVYDQTEQLPPAPWETQEPR	2.3666						By matching											By MS/MS				By matching		By matching	By matching	By MS/MS		By MS/MS	By matching						By matching	By MS/MS		0	0
AT1G21380.1	397	AT1G21380.1	AT1G21380	Target of Myb protein 1	0.300221	T	397	0.000153161	KSPEHALFTKPVYDQTEQLPPAPWETQEPRK	S(0.224)PEHALFT(0.224)KPVY(0.252)DQT(0.3)EQLPPAPWETQEPR	0.67694																																					0	0
AT1G21630.1	1105	AT1G21630.1	AT1G21630	Calcium-binding EF hand family protein	1	S	1105	2.43e-46	AAHDDFSNNSFSRFDSFNSNNNDAFSLSRTD	FDS(1)FNSNNNDAFSLSR	-1.2001				By matching	By matching	By matching	By matching	By matching	By MS/MS	By matching	By MS/MS	By MS/MS	By MS/MS	By MS/MS	By MS/MS	By MS/MS	By MS/MS	By MS/MS	By MS/MS	By MS/MS	By MS/MS	By MS/MS	By MS/MS	By MS/MS	By MS/MS	By MS/MS	By MS/MS	By MS/MS	By MS/MS	By MS/MS	By MS/MS	By MS/MS	By matching	By matching		By MS/MS	0	0
AT1G21630.1	1137	AT1G21630.1	AT1G21630	Calcium-binding EF hand family protein	0.999981	S	1137	0.0141107	MRSTSEPDPFASRFDSFNYQRYDSFNAQSYD	FDS(1)FNYQR	0.56919																		By matching							By matching	By MS/MS		By matching	By matching	By matching	By MS/MS			By matching	By matching	By matching	0	0
AT1G21630.1	866	AT1G21630.1	AT1G21630	Calcium-binding EF hand family protein	0.5	S	866	0.0152078	GSLDDSKVRKGIEADSSPRTKDTRSENGHDD	KGIEADS(0.5)S(0.5)PR	-2.7126																		By MS/MS																			0	0
AT1G21630.1	867	AT1G21630.1	AT1G21630	Calcium-binding EF hand family protein	0.5	S	867	0.0152078	SLDDSKVRKGIEADSSPRTKDTRSENGHDDG	KGIEADS(0.5)S(0.5)PR	-2.7126																		By MS/MS																			0	0
AT1G21630.1	1145	AT1G21630.1	AT1G21630	Calcium-binding EF hand family protein	0.999439	S	1145	2.06e-10	PFASRFDSFNYQRYDSFNAQSYDSSSNNNAS	Y(0.001)DS(0.999)FNAQSYDSSSNNNASETPK	-0.96809					By matching	By matching	By matching			By matching	By matching	By matching					By matching	By matching	By MS/MS	By MS/MS	By MS/MS	By MS/MS	By MS/MS	By MS/MS				By MS/MS	By MS/MS	By MS/MS		By matching	By matching				0	0
AT1G21630.1	1150	AT1G21630.1	AT1G21630	Calcium-binding EF hand family protein	0.429852	S	1150	0.000181148	FDSFNYQRYDSFNAQSYDSSSNNNASETPKA	Y(0.021)DS(0.096)FNAQS(0.43)Y(0.384)DS(0.027)S(0.033)S(0.009)NNNASETPK	1.0781																																					0	0
AT1G21750.1	158	AT1G21750.1	PDIL1-1	PDI-like 1-1	0.994042	S	158	0.000316108	ASAEIKSADDASEVVSDKKVVVVGIFPKLSG	SADDAS(0.006)EVVS(0.994)DKK	1.7993	By matching	By MS/MS	By MS/MS	By matching	By MS/MS	By matching	By MS/MS	By MS/MS	By matching	By matching	By MS/MS	By matching	By matching	By MS/MS	By matching	By matching	By matching	By matching	By matching	By matching	By matching	By MS/MS	By matching	By MS/MS	By matching	By matching	By matching	By matching	By matching	By matching	By matching	By matching	By matching	By matching	By matching	By matching	51591000	49983000
AT1G22530.1	77	AT1G22530.1	PATL2	PATELLIN 2	0.597253	S	77	3.6e-13	AVKEEEVATGKEILQSESFKEEGYLASELQE	EILQS(0.597)ES(0.397)FKEEGY(0.005)LASELQEAEK	2.0124					By MS/MS						By matching					By MS/MS									By matching	By matching	By matching	By matching		By matching				By matching			0	0
AT1G22530.1	79	AT1G22530.1	PATL2	PATELLIN 2	0.812303	S	79	9.33e-10	KEEEVATGKEILQSESFKEEGYLASELQEAE	EILQS(0.187)ES(0.812)FKEEGYLASELQEAEK	1.6766																								By MS/MS													0	0
AT1G22530.1	403	AT1G22530.1	PATL2	PATELLIN 2	0.999962	S	403	2.31e-05	NTVQWRKENKIDDLVSEDLEGSEFEKLVFTH	IDDLVS(1)EDLEGSEFEK	-0.17309					By matching	By matching	By matching							By matching	By matching	By matching	By matching	By matching		By MS/MS	By MS/MS	By MS/MS	By MS/MS	By MS/MS		By matching		By matching	By MS/MS	By MS/MS	By matching				By MS/MS		0	0
AT1G23080.2	357	AT1G23080.2	PIN7	Auxin efflux carrier family protein	0.949228	S	357	0.000330209	NDAKELHMFVWGSNGSPVSDRAGLQVDNGAN	ELHMFVWGS(0.045)NGS(0.949)PVS(0.006)DR	-1.0161	By matching		By matching					By MS/MS	By matching				By matching	By matching					By MS/MS	By MS/MS							By matching					By matching	By matching		By matching		6587400	0
AT1G23080.2	296	AT1G23080.2	PIN7	Auxin efflux carrier family protein	0.475805	S	296	0.0111897	PTPRPSNFEESCAMASSPRFGYYPGGAPGSY	PSNFEES(0.048)CAMAS(0.476)S(0.476)PR	-0.28698																																					0	0
AT1G23080.2	297	AT1G23080.2	PIN7	Auxin efflux carrier family protein	0.475805	S	297	0.0111897	TPRPSNFEESCAMASSPRFGYYPGGAPGSYP	PSNFEES(0.048)CAMAS(0.476)S(0.476)PR	-0.28698																																					0	0
AT1G23190.1;AT1G70730.1	123;124	AT1G23190.1	PGM3	Phosphoglucomutase/phosphomannomutase family protein	0.999996	S	123	0	GADGSKATGAFILTASHNPGGPTEDFGIKYN	ATGAFILTAS(1)HNPGGPTEDFGIK	0.044427	By MS/MS	By MS/MS	By MS/MS	By MS/MS	By MS/MS	By MS/MS	By MS/MS	By MS/MS	By MS/MS	By MS/MS	By MS/MS	By MS/MS	By MS/MS	By MS/MS	By MS/MS	By MS/MS	By MS/MS	By MS/MS	By MS/MS	By MS/MS	By MS/MS	By MS/MS	By MS/MS	By MS/MS	By MS/MS	By MS/MS	By MS/MS	By MS/MS	By MS/MS	By MS/MS	By MS/MS	By MS/MS	By MS/MS	By matching	By matching	By MS/MS	137920000	112780000
AT1G23190.1;AT1G70730.1	121;122	AT1G23190.1	PGM3	Phosphoglucomutase/phosphomannomutase family protein	0.738356	T	121	1.47e-44	RSGADGSKATGAFILTASHNPGGPTEDFGIK;RVGADGSKATGAFILTASHNPGGPTEDFGIK	AT(0.001)GAFILT(0.738)AS(0.261)HNPGGPTEDFGIK	1.0153							By MS/MS							By MS/MS						By MS/MS	By MS/MS																0	0
AT1G23280.1	247	AT1G23280.1	AT1G23280	MAK16 protein-like protein	0.998919	S	247	3.8e-21	GLPSKESYLEGDDHDSDDEDDDDAEEQVVIH	ESY(0.001)LEGDDHDS(0.999)DDEDDDDAEEQVVIHK	0.76672																	By MS/MS																				0	0
AT1G24180.1;AT1G59900.1	296;292	AT1G24180.1	IAR4	Thiamin diphosphate-binding fold (THDP-binding) superfamily protein	0.985255	S	296	8.13e-05	GPIILEMDTYRYHGHSMSDPGSTYRTRDEIS	YHGHS(0.985)MS(0.014)DPGSTYR	-0.18	By MS/MS		By MS/MS	By MS/MS	By MS/MS	By MS/MS	By MS/MS	By MS/MS	By MS/MS	By matching	By MS/MS	By matching		By MS/MS	By MS/MS	By MS/MS	By MS/MS	By MS/MS	By MS/MS	By matching	By MS/MS	By matching	By matching	By matching	By MS/MS	By MS/MS	By MS/MS	By MS/MS	By matching	By MS/MS	By MS/MS	By MS/MS	By MS/MS	By MS/MS	By MS/MS	By MS/MS	41526000	0
AT1G24180.1;AT1G59900.1	298;294	AT1G24180.1	IAR4	Thiamin diphosphate-binding fold (THDP-binding) superfamily protein	0.671455	S	298	0.000554042	IILEMDTYRYHGHSMSDPGSTYRTRDEISGV	YHGHS(0.325)MS(0.671)DPGS(0.002)T(0.002)YR	-0.78672	By MS/MS	By MS/MS	By matching			By MS/MS	By matching			By MS/MS	By MS/MS	By MS/MS	By MS/MS	By matching	By MS/MS				By matching	By matching		By MS/MS	By MS/MS	By MS/MS	By matching	By matching	By matching		By MS/MS							By MS/MS	0	42484000
AT1G24300.2	1306	AT1G24300.2	AT1G24300	GYF domain-containing protein	1	S	1306	0.00425825	WNNVPPKNEGMGRMMSFEAQDRMGKQAVLDS	MMS(1)FEAQDR	0.47741									By MS/MS							By matching													By matching								0	0
AT1G24300.2;AT1G27430.1	33;33	AT1G24300.2	AT1G24300	GYF domain-containing protein	0.932506	S	33	0.00351715	SDQLKELASDNSIPLSPQWLYTKSSESKMDV;SDQLKELASDNSIPLSPQWLYTKSSEYKMDV	ELAS(0.001)DNS(0.001)IPLS(0.933)PQWLY(0.017)T(0.049)K	-1.2867																				By MS/MS																	0	0
AT1G24764.1	486	AT1G24764.1	MAP70-2	microtubule-associated proteins 70-2	0.999984	S	486	0.000475659	SVDRGKALLNGPGNYSFNKATDDSKEAESGN	ALLNGPGNYS(1)FNK	-1.0624				By matching	By matching	By matching	By matching		By matching	By MS/MS	By matching	By MS/MS			By MS/MS	By matching	By MS/MS	By matching	By matching	By matching	By MS/MS	By MS/MS	By matching	By matching	By matching	By matching	By matching	By matching	By matching	By matching	By matching	By matching	By matching	By matching	By matching	By matching	0	0
AT1G24764.1	448	AT1G24764.1	MAP70-2	microtubule-associated proteins 70-2	0.99295	S	448	3.44e-08	ALSKKAPASQMRHSLSINSTSVLKNAKGTSK	HSLS(0.993)INS(0.003)T(0.003)S(0.001)VLK	-0.025967				By matching	By matching	By matching				By MS/MS	By MS/MS	By MS/MS				By matching	By MS/MS	By matching				By matching	By MS/MS					By matching	By matching	By matching				By matching	By matching	By matching	0	0
AT1G25260.1	230	AT1G25260.1	AT1G25260	Ribosomal protein L10 family protein	1	S	230	0	ELYREDLSELYREDLSDVETS__________	EDLSELYREDLS(1)DVETS	-0.342	By MS/MS	By MS/MS	By matching	By MS/MS	By MS/MS	By MS/MS	By MS/MS	By matching	By matching	By matching	By matching	By matching	By MS/MS	By MS/MS	By MS/MS	By MS/MS	By MS/MS	By MS/MS	By MS/MS	By MS/MS	By MS/MS	By MS/MS	By MS/MS	By MS/MS	By MS/MS	By MS/MS	By MS/MS	By MS/MS	By MS/MS	By MS/MS	By MS/MS	By MS/MS	By MS/MS	By MS/MS	By MS/MS	By MS/MS	32263000	27465000
AT1G26170.1	304	AT1G26170.1	AT1G26170	ARM repeat superfamily protein	0.411175	S	304	0.00128659	SLQVYLRSSIDGAEDSYDGRYDSDGEEKSLD	SSIDGAEDS(0.411)Y(0.089)DGRY(0.089)DS(0.411)DGEEK	0.27054																																					0	0
AT1G26170.1	311	AT1G26170.1	AT1G26170	ARM repeat superfamily protein	0.411175	S	311	0.00128659	SSIDGAEDSYDGRYDSDGEEKSLDTFVIQLF	SSIDGAEDS(0.411)Y(0.089)DGRY(0.089)DS(0.411)DGEEK	0.27054																																					0	0
AT1G26190.1	436	AT1G26190.1	AT1G26190	Phosphoribulokinase / Uridine kinase family	0.340803	S	436	0.000562323	PDDLKNKLSLDEDLVSSSSPKEALLRASADR	LSLDEDLVS(0.341)S(0.233)S(0.233)S(0.194)PK	-1.0046																																					0	0
AT1G26190.1	437	AT1G26190.1	AT1G26190	Phosphoribulokinase / Uridine kinase family	0.317551	S	437	0.000229074	DDLKNKLSLDEDLVSSSSPKEALLRASADRV	LSLDEDLVS(0.047)S(0.318)S(0.318)S(0.318)PK	0.10886																																					0	0
AT1G26190.1	438	AT1G26190.1	AT1G26190	Phosphoribulokinase / Uridine kinase family	0.317551	S	438	0.000229074	DLKNKLSLDEDLVSSSSPKEALLRASADRVA	LSLDEDLVS(0.047)S(0.318)S(0.318)S(0.318)PK	0.10886																																					0	0
AT1G26190.1	439	AT1G26190.1	AT1G26190	Phosphoribulokinase / Uridine kinase family	0.317551	S	439	0.000229074	LKNKLSLDEDLVSSSSPKEALLRASADRVAM	LSLDEDLVS(0.047)S(0.318)S(0.318)S(0.318)PK	0.10886																																					0	0
AT1G26630.1	2	AT1G26630.1	FBR12	Eukaryotic translation initiation factor 5A-1 (eIF-5A 1) protein	1	S	2	2.66e-226	______________MSDDEHHFEASESGASK	S(1)DDEHHFEASESGASK	0.19333	By MS/MS	By MS/MS	By MS/MS	By MS/MS	By MS/MS	By MS/MS	By MS/MS	By MS/MS	By MS/MS	By MS/MS	By MS/MS	By MS/MS	By MS/MS	By MS/MS	By MS/MS	By MS/MS	By MS/MS	By MS/MS	By MS/MS	By MS/MS	By MS/MS	By MS/MS	By MS/MS	By MS/MS	By MS/MS	By MS/MS	By MS/MS	By MS/MS	By MS/MS	By MS/MS	By MS/MS	By MS/MS	By MS/MS	By MS/MS	By MS/MS	By MS/MS	707700000	491300000
AT1G27190.1	586	AT1G27190.1	AT1G27190	Leucine-rich repeat protein kinase family protein	0.999434	S	586	0.000290289	QVYESLKNMADKHGVSEHYDEFPLVFNKQEA	HGVS(0.999)EHY(0.001)DEFPLVFNK	-0.54598				By matching	By matching	By matching					By matching					By matching	By matching	By matching				By matching	By matching						By matching	By matching				By MS/MS	By MS/MS	By MS/MS	0	0
AT1G27385.2	163	AT1G27385.2	AT1G27385	phosphoribosylformylglycinamidine synthase	0.884338	S	163	0.0212201	VIDRQIPEDCVKQTLSSKGKYVSVNIGPIQV	QIPEDCVKQT(0.884)LS(0.884)S(0.231)K	0.51118	By matching	By matching	By matching	By matching	By matching	By matching	By matching			By MS/MS	By matching	By matching	By matching	By matching	By matching	By matching	By MS/MS	By matching	By matching	By matching	By matching	By matching	By matching	By MS/MS	By MS/MS	By matching	By matching	By matching	By MS/MS	By matching				By MS/MS	By matching	By matching	14090000	21173000
AT1G27385.2	164	AT1G27385.2	AT1G27385	phosphoribosylformylglycinamidine synthase	0.774566	S	164	0.0212201	IDRQIPEDCVKQTLSSKGKYVSVNIGPIQVV	QIPEDCVKQT(0.613)LS(0.613)S(0.775)K	1.3619	By matching	By matching	By matching	By matching	By matching	By matching	By matching			By MS/MS	By matching	By matching	By matching	By matching	By matching	By matching	By MS/MS	By matching	By matching	By matching	By matching	By matching	By matching		By MS/MS	By matching	By matching	By matching	By MS/MS	By matching					By matching	By matching	14090000	21173000
AT1G27540.1	10	AT1G27540.1	AT1G27540	F-box protein (DUF295)	0.333034	S	10	0.0207701	______MERSTLKRTSSFPDIEAVQGCSTLN	T(0.333)S(0.333)S(0.333)FPDIEAVQGCSTLNLLPK	2.8768																																					0	0
AT1G27540.1	11	AT1G27540.1	AT1G27540	F-box protein (DUF295)	0.333034	S	11	0.0207701	_____MERSTLKRTSSFPDIEAVQGCSTLNL	T(0.333)S(0.333)S(0.333)FPDIEAVQGCSTLNLLPK	2.8768																																					0	0
AT1G28280.2	235	AT1G28280.2	AT1G28280	VQ motif-containing protein	0.824289	S	235	0.000117524	PMDPEPRLLPLFPVTSPRVSVNKR_______	LLPLFPVT(0.176)S(0.824)PR	-0.59448	By matching	By matching	By MS/MS	By MS/MS	By MS/MS	By MS/MS	By MS/MS	By MS/MS	By matching	By MS/MS	By matching	By MS/MS	By matching	By matching	By MS/MS	By MS/MS	By MS/MS	By matching	By MS/MS	By MS/MS	By MS/MS	By MS/MS	By MS/MS	By MS/MS	By matching	By matching	By matching	By MS/MS	By MS/MS	By matching	By matching	By MS/MS	By matching	By matching	By MS/MS	By matching	9926000	5681800
AT1G28280.2	234	AT1G28280.2	AT1G28280	VQ motif-containing protein	0.5	T	234	0.000378581	TPMDPEPRLLPLFPVTSPRVSVNKR______	LLPLFPVT(0.5)S(0.5)PR	-0.85759			By MS/MS	By MS/MS			By MS/MS	By MS/MS		By MS/MS		By MS/MS			By MS/MS		By MS/MS			By MS/MS	By MS/MS	By MS/MS	By MS/MS	By MS/MS	By matching			By MS/MS	By MS/MS		By matching	By MS/MS	By matching		By MS/MS		0	0
AT1G29400.2	789	AT1G29400.2	ML5	MEI2-like protein 5	0.56062	S	789	2.25e-07	EQVVDEESKNMDLLDSQLSDDDGRERS____	NMDLLDS(0.561)QLS(0.439)DDDGRER	-0.76227	By matching	By MS/MS	By MS/MS	By matching	By matching	By MS/MS	By MS/MS	By MS/MS	By matching	By matching	By matching	By matching	By matching	By MS/MS	By MS/MS	By matching	By MS/MS	By MS/MS	By matching	By matching	By matching		By matching	By MS/MS	By MS/MS	By matching	By matching	By MS/MS	By MS/MS	By MS/MS	By MS/MS	By matching	By MS/MS	By matching	By matching		9692000	8322900
AT1G29400.2	792	AT1G29400.2	ML5	MEI2-like protein 5	0.959349	S	792	2.25e-07	VDEESKNMDLLDSQLSDDDGRERS_______	NMDLLDS(0.041)QLS(0.959)DDDGRER	0.041252	By MS/MS	By matching	By MS/MS	By matching	By matching	By MS/MS	By MS/MS	By MS/MS	By matching	By matching	By matching	By matching	By MS/MS	By MS/MS	By MS/MS	By matching	By matching	By MS/MS	By MS/MS	By matching	By matching	By MS/MS	By matching	By MS/MS	By MS/MS	By matching	By MS/MS	By MS/MS	By MS/MS	By MS/MS	By MS/MS	By MS/MS	By MS/MS	By matching	By matching	By MS/MS	9692000	8322900
AT1G29400.2	384	AT1G29400.2	ML5	MEI2-like protein 5	1	S	384	0.000818356	NSPVEGSPLQSVLSRSPVFGLSPTRNGHLSG	S(1)PVFGLS(0.908)PT(0.092)R	0.15934	By matching	By matching	By matching	By matching	By matching	By matching	By matching	By matching	By matching		By matching	By matching	By matching	By matching	By matching	By matching	By matching	By matching	By matching	By MS/MS	By matching	By matching	By matching	By matching	By matching	By matching	By matching	By matching	By MS/MS	By matching	By matching	By matching	By MS/MS	By matching	By matching	By matching	14018000	13287000
AT1G29400.2	390	AT1G29400.2	ML5	MEI2-like protein 5	0.908056	S	390	0.000460133	SPLQSVLSRSPVFGLSPTRNGHLSGLASALN	S(1)PVFGLS(0.908)PT(0.092)R	0.15934	By matching	By matching	By matching	By matching	By matching	By MS/MS	By MS/MS	By matching	By matching	By matching	By matching	By matching	By matching	By matching	By matching	By matching	By matching	By matching	By matching	By MS/MS	By matching	By MS/MS	By MS/MS	By MS/MS	By MS/MS	By MS/MS	By matching	By MS/MS	By MS/MS	By matching	By MS/MS	By MS/MS	By MS/MS	By matching	By matching	By matching	14018000	14015000
AT1G29930.1;AT2G34420.1	48;46	AT2G34420.1	LHB1B2	photosystem II light harvesting complex protein B1B2	0.996542	S	46	7.92e-05	VTMRKTVAKPKGPSGSPWYGSDRVKYLGPFS	GPS(0.003)GS(0.997)PWYGSDR	0.81604	By MS/MS	By MS/MS	By MS/MS	By MS/MS		By MS/MS	By MS/MS	By matching	By matching	By matching	By matching	By matching	By MS/MS	By MS/MS	By MS/MS	By MS/MS	By MS/MS	By MS/MS	By MS/MS	By matching	By MS/MS	By MS/MS	By matching	By MS/MS	By MS/MS	By MS/MS	By MS/MS	By MS/MS	By MS/MS	By MS/MS	By matching	By matching	By matching	By matching	By MS/MS	By MS/MS	13348000	12980000
AT1G29930.1;AT2G34420.1	53;51	AT2G34420.1	LHB1B2	photosystem II light harvesting complex protein B1B2	0.999855	S	51	1.36e-07	TVAKPKGPSGSPWYGSDRVKYLGPFSGEPPS;TVAKPKGPSGSPWYGSDRVKYLGPFSGESPS	GPSGSPWYGS(1)DR	-0.043748	By MS/MS	By MS/MS	By MS/MS	By matching	By matching		By matching	By matching	By MS/MS				By MS/MS	By MS/MS	By MS/MS				By MS/MS	By MS/MS	By MS/MS	By MS/MS	By MS/MS	By MS/MS	By MS/MS		By MS/MS	By MS/MS	By MS/MS	By MS/MS	By matching		By matching		By MS/MS	By MS/MS	5226800	7087700
AT1G30290.1	491	AT1G30290.1	AT1G30290	Tetratricopeptide repeat (TPR)-like superfamily protein	0.688321	S	491	0.00403167	LLQVMHTHGHKPNTVSYTALLNGMCRTGKSL	PNT(0.688)VS(0.688)Y(0.61)T(0.013)ALLNGMCRT(1)GK	-1.0409	By matching	By matching	By matching	By MS/MS	By matching	By matching	By matching	By matching	By matching	By matching	By matching		By matching	By matching	By matching	By matching	By matching	By matching	By matching	By matching	By matching	By matching	By matching	By matching	By matching	By matching	By matching	By matching	By matching	By matching	By matching	By matching	By matching	By matching	By matching	By matching	15749000	18479000
AT1G30290.1	489	AT1G30290.1	AT1G30290	Tetratricopeptide repeat (TPR)-like superfamily protein	0.688321	T	489	0.00403167	KKLLQVMHTHGHKPNTVSYTALLNGMCRTGK	PNT(0.688)VS(0.688)Y(0.61)T(0.013)ALLNGMCRT(1)GK	-1.0409	By matching	By matching	By matching	By MS/MS	By matching	By matching	By matching	By matching	By matching	By matching	By matching		By matching	By matching	By matching	By matching	By matching	By matching	By matching	By matching	By matching	By matching	By matching	By matching	By matching	By matching	By matching	By matching	By matching	By matching	By matching	By matching	By matching	By matching	By matching	By matching	15749000	18479000
AT1G30290.1	502	AT1G30290.1	AT1G30290	Tetratricopeptide repeat (TPR)-like superfamily protein	0.999801	T	502	0.00403167	PNTVSYTALLNGMCRTGKSLEAREMMNMSEE	PNT(0.688)VS(0.688)Y(0.61)T(0.013)ALLNGMCRT(1)GK	-1.0409	By matching	By matching	By matching	By MS/MS	By matching	By matching	By matching	By matching	By matching	By matching	By matching		By matching	By matching	By matching	By matching	By matching	By matching	By matching	By matching	By matching	By matching	By matching	By matching	By matching	By matching	By matching	By matching	By matching	By matching	By matching	By matching	By matching	By matching	By matching	By matching	15749000	18479000
AT1G30440.1	279	AT1G30440.1	AT1G30440	Phototropic-responsive NPH3 family protein	0.932455	S	279	0.00334108	RGGPESSGRFSTPLGSGNVLSEEEQKNLLEE	FS(0.014)T(0.036)PLGS(0.932)GNVLS(0.018)EEEQK	-1.4932		By matching	By MS/MS	By matching			By matching	By matching					By MS/MS	By matching					By matching	By matching	By matching			By matching					By MS/MS	By MS/MS					By MS/MS	By MS/MS	0	8297500
AT1G30470.3	467	AT1G30470.3	AT1G30470	SIT4 phosphatase-associated family protein	0.261639	Y	467	7.38e-09	PTSLHDRSRDSDDDDYHDRDYDVAALANNLS	S(0.238)RDS(0.238)DDDDY(0.262)HDRDY(0.262)DVAALANNLSQAFR	1.1768																																					0	0
AT1G30470.3	472	AT1G30470.3	AT1G30470	SIT4 phosphatase-associated family protein	0.261639	Y	472	7.38e-09	DRSRDSDDDDYHDRDYDVAALANNLSQAFRY	S(0.238)RDS(0.238)DDDDY(0.262)HDRDY(0.262)DVAALANNLSQAFR	1.1768																																					0	0
AT1G30470.3	459	AT1G30470.3	AT1G30470	SIT4 phosphatase-associated family protein	0.44924	S	459	3.99e-20	VYSWACGRPTSLHDRSRDSDDDDYHDRDYDV	S(0.449)RDS(0.371)DDDDY(0.09)HDRDY(0.09)DVAALANNLSQAFR	1.7041																																					0	0
AT1G30470.3	462	AT1G30470.3	AT1G30470	SIT4 phosphatase-associated family protein	0.431925	S	462	9.09e-12	WACGRPTSLHDRSRDSDDDDYHDRDYDVAAL	S(0.432)RDS(0.432)DDDDY(0.068)HDRDY(0.068)DVAALANNLSQAFR	0.95767																																					0	0
AT1G30480.1	187	AT1G30480.1	DRT111	D111/G-patch domain-containing protein	0.355408	S	187	0.00240127	RRAAMSGGGSGGKGRSSSPPGNVDGFSIGKS	S(0.355)S(0.355)S(0.289)PPGNVDGFSIGK	-0.17569																																					0	0
AT1G30480.1	188	AT1G30480.1	DRT111	D111/G-patch domain-containing protein	0.355408	S	188	0.00240127	RAAMSGGGSGGKGRSSSPPGNVDGFSIGKSE	S(0.355)S(0.355)S(0.289)PPGNVDGFSIGK	-0.17569																																					0	0
AT1G30480.1	189	AT1G30480.1	DRT111	D111/G-patch domain-containing protein	0.876295	S	189	0.00236839	AAMSGGGSGGKGRSSSPPGNVDGFSIGKSET	S(0.062)S(0.062)S(0.876)PPGNVDGFSIGK	-1.2174			By matching		By matching	By matching	By MS/MS	By matching	By matching			By MS/MS		By MS/MS	By MS/MS	By matching	By matching	By MS/MS	By matching	By matching		By MS/MS	By MS/MS		By matching	By matching	By matching	By matching			By matching	By matching	By matching	By matching	By matching		0	0
AT1G30690.2	51	AT1G30690.2	AT1G30690	Sec14p-like phosphatidylinositol transfer family protein	0.556024	S	51	0.00011602	TKVEEDESKPEGVEKSASFKEESDFFADLKE	S(0.556)AS(0.444)FKEESDFFADLK	-1.4603						By matching	By matching			By MS/MS	By MS/MS		By matching	By matching			By matching		By matching		By matching		By MS/MS		By MS/MS	By MS/MS	By matching	By MS/MS			By matching			By matching			0	0
AT1G30690.2	53	AT1G30690.2	AT1G30690	Sec14p-like phosphatidylinositol transfer family protein	0.975785	S	53	3.49e-34	VEEDESKPEGVEKSASFKEESDFFADLKESE	S(0.024)AS(0.976)FKEESDFFADLK	-0.64948	By matching		By matching	By MS/MS	By MS/MS	By MS/MS	By matching		By matching	By matching	By MS/MS	By MS/MS	By matching	By matching	By matching	By MS/MS	By MS/MS	By MS/MS	By MS/MS	By matching	By matching	By MS/MS	By MS/MS	By MS/MS	By matching	By MS/MS	By MS/MS	By MS/MS	By MS/MS	By MS/MS	By matching	By matching	By matching	By MS/MS	By MS/MS	By MS/MS	3415500	0
AT1G30690.2	58	AT1G30690.2	AT1G30690	Sec14p-like phosphatidylinositol transfer family protein	0.552478	S	58	0.0200186	SKPEGVEKSASFKEESDFFADLKESEKKALS	S(0.052)AS(0.396)FKEES(0.552)DFFADLK	-0.069797										By MS/MS																											0	0
AT1G31440.1	263	AT1G31440.1	AT1G31440	SH3 domain-containing protein	0.5	S	263	6.87e-05	DKLHSEMIAEEEAIGSSPKSLPLHIEDSASL	LHSEMIAEEEAIGS(0.5)S(0.5)PK	-0.73974			By matching	By MS/MS	By MS/MS	By MS/MS	By matching	By matching	By matching	By matching	By matching	By matching		By matching	By MS/MS	By MS/MS	By MS/MS	By matching	By MS/MS	By matching	By matching	By matching	By MS/MS	By MS/MS						By MS/MS	By matching	By MS/MS	By MS/MS	By MS/MS	By matching	By MS/MS	0	0
AT1G31440.1	264	AT1G31440.1	AT1G31440	SH3 domain-containing protein	0.822101	S	264	6.87e-05	KLHSEMIAEEEAIGSSPKSLPLHIEDSASLP	LHSEMIAEEEAIGS(0.178)S(0.822)PK	0.37128			By matching	By MS/MS	By MS/MS	By MS/MS	By matching	By matching	By matching	By matching	By matching	By matching	By MS/MS	By matching	By MS/MS	By MS/MS	By MS/MS	By matching	By MS/MS	By matching	By matching	By matching	By MS/MS	By MS/MS		By MS/MS				By MS/MS	By matching	By MS/MS	By MS/MS	By MS/MS	By matching	By MS/MS	0	0
AT1G31870.2	225	AT1G31870.2	AT1G31870	pre-mRNA-splicing factor of RES complex protein	0.89088	S	225	0.00689368	HVHSPSRESSRKRSDSVELDDDLSPPRRKRD	S(0.109)DS(0.891)VELDDDLS(1)PPR	0.38877	By matching	By matching						By matching	By matching				By MS/MS	By MS/MS	By MS/MS					By matching																	6306800	4773100
AT1G31870.2	233	AT1G31870.2	AT1G31870	pre-mRNA-splicing factor of RES complex protein	0.999999	S	233	0.00689368	SSRKRSDSVELDDDLSPPRRKRDLHGSPVSD	S(0.406)DS(0.594)VELDDDLS(1)PPR	0.28312	By matching	By matching						By matching	By matching				By MS/MS	By MS/MS	By MS/MS					By matching																	6306800	4773100
AT1G31870.2	286	AT1G31870.2	AT1G31870	pre-mRNA-splicing factor of RES complex protein	1	S	286	1.99e-14	PARRSSKSFGSNADLSPPGRNINMKDSQDSD	SFGSNADLS(1)PPGR	-0.068029				By matching	By matching	By matching	By MS/MS	By MS/MS		By matching	By MS/MS	By matching	By MS/MS		By MS/MS	By MS/MS	By matching	By matching		By MS/MS	By MS/MS		By matching	By matching		By MS/MS	By matching	By matching	By matching					By matching		By matching	0	0
AT1G31870.2	204	AT1G31870.2	AT1G31870	pre-mRNA-splicing factor of RES complex protein	0.999678	S	204	0.00731549	SPSPEPEAKYLSEDLSPPRRRHVHSPSRESS	Y(0.621)LS(0.379)EDLS(1)PPR	0.55584	By matching	By matching	By matching	By matching	By matching	By matching	By matching	By MS/MS	By matching	By MS/MS	By matching	By matching	By matching	By matching	By matching	By matching	By matching	By matching	By matching	By MS/MS	By matching	By MS/MS	By MS/MS	By matching	By matching	By matching	By matching	By matching	By matching	By matching	By matching	By matching	By matching				4813600	4451900
AT1G32130.2	185	AT1G32130.2	IWS1	Transcription elongation factor (TFIIS) family protein	0.47172	Y	185	5.38e-20	DDNFIDDTGLDPSERYGGDAGDRSPTHYPQA	Y(0.472)GGDAGDRS(0.472)PT(0.05)HY(0.006)PQAEEGEDEDEVNNLFK	-0.92664																																					0	0
AT1G32130.2	197	AT1G32130.2	IWS1	Transcription elongation factor (TFIIS) family protein	0.317087	Y	197	4.56e-27	SERYGGDAGDRSPTHYPQAEEGEDEDEVNNL	Y(0.213)GGDAGDRS(0.235)PT(0.235)HY(0.317)PQAEEGEDEDEVNNLFK	0.025941																																					0	0
AT1G32130.2	193	AT1G32130.2	IWS1	Transcription elongation factor (TFIIS) family protein	0.987983	S	193	5.84e-39	GLDPSERYGGDAGDRSPTHYPQAEEGEDEDE	Y(0.002)GGDAGDRS(0.988)PT(0.01)HYPQAEEGEDEDEVNNLFK	-0.06016	By matching	By matching	By matching	By MS/MS		By MS/MS	By matching	By matching	By matching				By matching	By matching	By matching			By MS/MS	By matching	By matching					By MS/MS	By matching					By matching	By matching	By matching				18689000	19473000
AT1G32130.2	195	AT1G32130.2	IWS1	Transcription elongation factor (TFIIS) family protein	0.487523	T	195	5.26e-30	DPSERYGGDAGDRSPTHYPQAEEGEDEDEVN	Y(0.01)GGDAGDRS(0.488)PT(0.488)HY(0.015)PQAEEGEDEDEVNNLFK	-0.29568																																					0	0
AT1G32150.1	156	AT1G32150.1	bZIP68	basic region/leucine zipper transcription factor 68	0.791172	S	156	0.00789011	PSDGKEKLPIKRSKGSLGSLNMIIGKNNEAG	S(0.205)KGS(0.791)LGS(0.004)LNMIIGK	0.69107																					By MS/MS																0	0
AT1G32160.1	60	AT1G32160.1	AT1G32160	beta-casein (DUF760)	0.999996	S	60	4.08e-39	PKLGSSSTNENGRGRSVTVRASGDEDSNENF	GRS(1)VT(1)VRAS(1)GDEDS(1)NENFAPLAPVELESPVGQLLEQILR	3.3256		By matching								By matching	By matching				By matching																						0	5810500
AT1G32160.1	66	AT1G32160.1	AT1G32160	beta-casein (DUF760)	0.999996	S	66	4.08e-39	STNENGRGRSVTVRASGDEDSNENFAPLAPV	GRS(1)VT(1)VRAS(1)GDEDS(1)NENFAPLAPVELESPVGQLLEQILR	3.3256		By matching								By matching	By matching				By matching																						0	5810500
AT1G32160.1	71	AT1G32160.1	AT1G32160	beta-casein (DUF760)	0.999996	S	71	4.08e-39	GRGRSVTVRASGDEDSNENFAPLAPVELESP	GRS(1)VT(1)VRAS(1)GDEDS(1)NENFAPLAPVELESPVGQLLEQILR	3.3256		By matching								By matching	By matching				By matching																						0	5810500
AT1G32160.1	62	AT1G32160.1	AT1G32160	beta-casein (DUF760)	0.999996	T	62	4.08e-39	LGSSSTNENGRGRSVTVRASGDEDSNENFAP	GRS(1)VT(1)VRAS(1)GDEDS(1)NENFAPLAPVELESPVGQLLEQILR	3.3256		By matching								By matching	By matching				By matching																						0	5810500
AT1G32400.3	196	AT1G32400.3	TOM2A	tobamovirus multiplication 2A	0.999996	S	196	1e-92	LALMVRAANTPAEYDSDDEYLAPRQQIRQPF	AANTPAEYDS(1)DDEYLAPR	-1.3095				By MS/MS	By MS/MS	By MS/MS		By matching	By MS/MS							By MS/MS	By MS/MS	By MS/MS	By MS/MS	By MS/MS	By MS/MS	By MS/MS	By MS/MS	By MS/MS	By MS/MS	By MS/MS	By MS/MS	By matching	By MS/MS	By MS/MS	By MS/MS	By MS/MS	By matching	By MS/MS	By MS/MS	By MS/MS	0	0
AT1G32400.3	258	AT1G32400.3	TOM2A	tobamovirus multiplication 2A	0.59901	S	258	0.000536093	REKYGLDTSEFTYNPSESHRFQQMPAQPNEE	YGLDTSEFTYNPS(0.599)ES(0.4)HR	-0.76237		By MS/MS	By MS/MS																											By MS/MS							0	7648100
AT1G32400.3	260	AT1G32400.3	TOM2A	tobamovirus multiplication 2A	0.969613	S	260	2.85e-05	KYGLDTSEFTYNPSESHRFQQMPAQPNEEKG	YGLDTSEFTYNPS(0.03)ES(0.97)HR	-0.29213	By matching	By MS/MS	By matching	By matching	By matching	By matching	By matching	By matching	By matching	By matching			By MS/MS	By MS/MS	By MS/MS	By matching	By matching	By matching	By MS/MS	By MS/MS	By MS/MS	By MS/MS	By matching	By MS/MS	By MS/MS	By matching	By matching	By MS/MS			By matching	By matching	By matching	By matching	By matching	By matching	0	9251700
AT1G33240.1	650	AT1G33240.1	GTL1	GT-2-like 1	1	S	650	2.49e-37	LDEDEKSAAFEIAFQSPANRGGNGHTEPPFL	SAAFEIAFQS(1)PANR	-1.0788	By MS/MS		By MS/MS	By MS/MS	By MS/MS	By MS/MS				By matching	By matching				By MS/MS	By matching	By matching	By matching		By MS/MS		By MS/MS		By matching	By MS/MS	By MS/MS	By MS/MS	By MS/MS		By matching	By MS/MS	By MS/MS	By MS/MS	By matching		By matching	0	0
AT1G33990.1	77	AT1G33990.1	MES14	methyl esterase 14	0.99964	S	77	0.000178953	MSRRVGSTSTRKRTLSDPFSNGKQVPDFSES	TLS(1)DPFSNGK	-0.037117	By MS/MS	By MS/MS	By matching	By MS/MS	By matching	By matching	By matching	By matching	By matching				By matching	By matching	By matching	By matching	By matching	By matching	By MS/MS	By MS/MS	By MS/MS	By matching	By matching	By matching	By MS/MS	By matching	By matching	By MS/MS	By MS/MS	By MS/MS	By MS/MS	By MS/MS	By MS/MS	By matching	By matching	By MS/MS	6462600	8169800
AT1G34220.2	353	AT1G34220.2	AT1G34220	Regulator of Vps4 activity in the MVB pathway protein	0.999994	S	353	4.39e-05	PTKESGASRDTPRKISDGDLQDVLMAAQAAA	KIS(1)DGDLQDVLMAAQAAADSAER	-0.40406				By MS/MS	By MS/MS					By MS/MS	By MS/MS	By MS/MS											By MS/MS			By matching			By MS/MS	By MS/MS							0	0
AT1G34220.2	469	AT1G34220.2	AT1G34220	Regulator of Vps4 activity in the MVB pathway protein	0.899669	S	469	1.51e-05	QTHSSMEKPQFDRQNSSFSSYGDLTPQRFHS	QNS(0.9)S(0.099)FS(0.001)SYGDLTPQR	-1.3122	By MS/MS		By MS/MS	By matching		By MS/MS			By matching		By MS/MS		By MS/MS		By MS/MS	By MS/MS	By MS/MS		By MS/MS	By MS/MS		By matching	By MS/MS	By MS/MS	By matching	By MS/MS	By MS/MS	By matching	By matching	By matching				By matching		By matching	9842200	0
AT1G34220.2	470	AT1G34220.2	AT1G34220	Regulator of Vps4 activity in the MVB pathway protein	0.66248	S	470	7.99e-05	THSSMEKPQFDRQNSSFSSYGDLTPQRFHSM	QNS(0.334)S(0.662)FS(0.003)SYGDLTPQR	0.98137							By MS/MS					By MS/MS		By MS/MS				By MS/MS			By MS/MS																0	0
AT1G35160.1	242	AT1G35160.1	GF14 PHI	GF14 protein phi chain	0.718856	S	242	1.52e-12	TLIMQLLRDNLTLWTSDMQDESPEEIKEAAA	DNLT(0.006)LWT(0.155)S(0.719)DMQDES(0.12)PEEIK	0.13815																							By MS/MS											By MS/MS		By MS/MS	0	0
AT1G35160.1	248	AT1G35160.1	GF14 PHI	GF14 protein phi chain	1	S	248	3.63e-47	LRDNLTLWTSDMQDESPEEIKEAAAPKPAEE	DNLTLWTSDMQDES(1)PEEIK	-0.316	By MS/MS	By MS/MS	By MS/MS	By MS/MS	By MS/MS	By MS/MS	By matching	By MS/MS	By MS/MS	By matching	By matching	By matching	By MS/MS	By MS/MS	By MS/MS	By MS/MS	By MS/MS	By MS/MS	By MS/MS	By MS/MS	By MS/MS	By MS/MS		By MS/MS	By MS/MS	By MS/MS	By MS/MS	By MS/MS	By MS/MS	By MS/MS	By MS/MS	By MS/MS	By MS/MS	By matching	By MS/MS	By MS/MS	12999000	12780000
AT1G35160.1	241	AT1G35160.1	GF14 PHI	GF14 protein phi chain	0.451071	T	241	7.6e-09	STLIMQLLRDNLTLWTSDMQDESPEEIKEAA	DNLTLWT(0.451)S(0.451)DMQDES(0.098)PEEIKEAAAPK	-2.005																																					0	0
AT1G35220.1	327	AT1G35220.1	AT1G35220	FAM91 carboxy-terminus protein	0.999962	S	327	0.00256764	SSVLHDKIGSPRAILSDDEDASRASISSTYR	AILS(1)DDEDASR	-0.76325	By matching	By matching	By MS/MS	By matching	By matching	By matching	By matching		By matching	By matching	By matching	By matching				By MS/MS	By MS/MS	By MS/MS	By MS/MS	By MS/MS	By MS/MS	By matching	By matching	By matching		By MS/MS			By MS/MS	By MS/MS				By MS/MS	By MS/MS	By MS/MS	6117700	7991700
AT1G35580.2	11	AT1G35580.2	CINV1	cytosolic invertase 1	0.999997	S	11	1.76e-07	_____MEGVGLRAVGSHCSLSEMDDLDLTRA	AVGS(1)HCS(0.998)LS(0.002)EMDDLDLTR	-0.28961	By MS/MS	By MS/MS	By MS/MS	By MS/MS	By MS/MS	By MS/MS	By MS/MS	By MS/MS	By matching	By MS/MS	By MS/MS	By MS/MS	By MS/MS	By MS/MS	By MS/MS	By matching	By MS/MS	By MS/MS	By MS/MS	By matching	By MS/MS	By MS/MS	By MS/MS	By MS/MS	By MS/MS	By MS/MS	By matching	By MS/MS	By MS/MS	By MS/MS	By matching	By matching	By MS/MS	By MS/MS	By MS/MS	By MS/MS	30776000	30693000
AT1G35580.2	14	AT1G35580.2	CINV1	cytosolic invertase 1	0.998392	S	14	6.35e-06	__MEGVGLRAVGSHCSLSEMDDLDLTRALDK	AVGS(1)HCS(0.998)LS(0.002)EMDDLDLTR	-0.73476	By MS/MS	By MS/MS	By MS/MS	By MS/MS	By matching	By MS/MS	By MS/MS	By MS/MS	By matching	By MS/MS	By MS/MS	By MS/MS	By MS/MS	By MS/MS	By MS/MS	By matching	By MS/MS	By MS/MS	By MS/MS	By matching	By MS/MS	By MS/MS	By MS/MS	By MS/MS	By MS/MS	By MS/MS	By matching	By MS/MS	By MS/MS	By MS/MS	By MS/MS	By matching	By matching	By MS/MS	By MS/MS	By MS/MS	21796000	22057000
AT1G35580.2	16	AT1G35580.2	CINV1	cytosolic invertase 1	0.728121	S	16	0.000170866	MEGVGLRAVGSHCSLSEMDDLDLTRALDKPR	AVGS(0.573)HCS(0.699)LS(0.728)EMDDLDLTR	0.26337	By MS/MS	By matching	By MS/MS	By MS/MS	By matching	By matching		By matching	By matching	By matching	By matching	By matching	By MS/MS	By MS/MS	By MS/MS	By matching	By matching		By MS/MS	By matching	By matching																19563000	17104000
AT1G35580.2	61	AT1G35580.2	CINV1	cytosolic invertase 1	1	S	61	0.00332322	SELSTGYSRHDGIHDSPRGRSVLDTPLSSAR	HDGIHDS(1)PR	1.3287				By matching	By matching	By matching				By matching	By matching	By matching				By MS/MS	By MS/MS	By matching				By matching	By matching	By matching										By matching	By matching	By matching	0	0
AT1G35580.2	44	AT1G35580.2	CINV1	cytosolic invertase 1	0.988454	S	44	0.0142284	KPRLKIERKRSFDERSMSELSTGYSRHDGIH	S(0.988)MS(0.011)ELSTGYSR	-0.85222					By matching	By matching				By matching						By matching	By matching	By matching				By matching	By matching	By matching	By MS/MS	By MS/MS	By matching	By matching	By matching	By matching	By matching	By MS/MS	By MS/MS	By matching	By matching	By matching	0	0
AT1G35580.2	73	AT1G35580.2	CINV1	cytosolic invertase 1	0.81046	S	73	0.00100654	IHDSPRGRSVLDTPLSSARNSFEPHPMMAEA	SVLDT(0.001)PLS(0.81)S(0.188)AR	0.18858																						By MS/MS						By MS/MS									0	0
AT1G35580.2	74	AT1G35580.2	CINV1	cytosolic invertase 1	0.645914	S	74	0.000564512	HDSPRGRSVLDTPLSSARNSFEPHPMMAEAW	SVLDT(0.001)PLS(0.353)S(0.646)AR	-0.038415	By matching			By matching			By matching	By matching	By matching	By matching	By matching	By matching				By matching	By matching	By matching					By matching	By MS/MS	By matching				By MS/MS	By MS/MS					By matching		1709500	0
AT1G35580.2	70	AT1G35580.2	CINV1	cytosolic invertase 1	0.999864	T	70	7.39e-13	HDGIHDSPRGRSVLDTPLSSARNSFEPHPMM	SVLDT(1)PLSSAR	0.15174	By matching	By matching	By matching	By matching	By MS/MS	By MS/MS	By MS/MS	By MS/MS	By matching	By matching	By MS/MS	By MS/MS	By matching	By matching	By matching	By MS/MS	By matching	By MS/MS	By MS/MS	By MS/MS	By MS/MS	By MS/MS	By MS/MS	By MS/MS	By matching	By matching	By matching	By MS/MS	By MS/MS	By MS/MS	By matching	By matching	By MS/MS	By MS/MS	By matching	By matching	39316000	35854000
AT1G36310.2	234	AT1G36310.2	AT1G36310	S-adenosyl-L-methionine-dependent methyltransferases superfamily protein	1	S	234	6.62e-05	TPLSAKYVEEWVGPGSPMNSPRVRNNPFFSL	YVEEWVGPGS(1)PMNS(1)PR	-0.71502	By MS/MS	By MS/MS	By MS/MS	By MS/MS	By MS/MS	By MS/MS	By MS/MS	By MS/MS	By MS/MS	By MS/MS			By MS/MS	By MS/MS	By MS/MS	By MS/MS	By MS/MS	By MS/MS	By MS/MS	By MS/MS	By MS/MS	By MS/MS	By MS/MS	By MS/MS	By MS/MS	By MS/MS	By MS/MS	By MS/MS	By MS/MS	By MS/MS	By MS/MS	By matching	By MS/MS	By MS/MS	By MS/MS	By MS/MS	14698000	14698000
AT1G36310.2	238	AT1G36310.2	AT1G36310	S-adenosyl-L-methionine-dependent methyltransferases superfamily protein	1	S	238	6.62e-05	AKYVEEWVGPGSPMNSPRVRNNPFFSLESIP	YVEEWVGPGS(1)PMNS(1)PR	-0.71502	By MS/MS	By MS/MS	By MS/MS	By MS/MS	By MS/MS	By MS/MS	By MS/MS	By MS/MS	By MS/MS	By MS/MS	By matching	By matching	By MS/MS	By MS/MS	By MS/MS	By MS/MS	By MS/MS	By MS/MS	By MS/MS	By MS/MS	By MS/MS	By MS/MS	By MS/MS	By MS/MS	By MS/MS	By MS/MS	By MS/MS	By MS/MS	By MS/MS	By MS/MS	By MS/MS	By MS/MS	By MS/MS	By MS/MS	By MS/MS	By MS/MS	22101000	21526000
AT1G36730.1	434	AT1G36730.1	AT1G36730	Translation initiation factor IF2/IF5	1	S	434	4.37e-48	LKNVTPFIEWLQNAESESEEE__________	NVTPFIEWLQNAES(1)ES(1)EEE	-0.0095928	By matching	By matching	By MS/MS	By MS/MS	By MS/MS	By MS/MS	By MS/MS	By matching	By matching	By MS/MS	By MS/MS	By MS/MS	By MS/MS	By MS/MS	By MS/MS	By MS/MS	By MS/MS	By MS/MS	By matching	By MS/MS	By MS/MS	By MS/MS	By MS/MS	By MS/MS	By matching	By matching	By matching	By MS/MS	By MS/MS	By MS/MS	By MS/MS		By MS/MS	By MS/MS	By MS/MS	By MS/MS	0	0
AT1G36730.1	436	AT1G36730.1	AT1G36730	Translation initiation factor IF2/IF5	1	S	436	4.37e-48	NVTPFIEWLQNAESESEEE____________	NVTPFIEWLQNAES(1)ES(1)EEE	-0.0095928	By matching	By matching	By MS/MS	By MS/MS	By MS/MS	By MS/MS	By MS/MS	By matching	By matching	By MS/MS	By MS/MS	By MS/MS	By MS/MS	By MS/MS	By MS/MS	By MS/MS	By MS/MS	By MS/MS	By matching	By MS/MS	By MS/MS	By MS/MS	By MS/MS	By MS/MS	By matching	By matching	By matching	By MS/MS	By MS/MS	By MS/MS	By MS/MS		By MS/MS	By MS/MS	By MS/MS	By MS/MS	0	0
AT1G37130.1	622	AT1G37130.1	NIA2	nitrate reductase 2	0.415072	S	622	6.84e-12	MLEDYRIGELITTGYSSDSSSPNNSVHGSSA	IGELIT(0.213)T(0.213)GY(0.205)S(0.415)S(0.415)DS(0.415)S(0.415)S(0.415)PNNS(0.415)VHGS(0.415)S(0.415)AVFS(0.048)LLAPIGEATPVR	-0.98279																																					0	0
AT1G37130.1	623	AT1G37130.1	NIA2	nitrate reductase 2	0.415072	S	623	6.84e-12	LEDYRIGELITTGYSSDSSSPNNSVHGSSAV	IGELIT(0.213)T(0.213)GY(0.205)S(0.415)S(0.415)DS(0.415)S(0.415)S(0.415)PNNS(0.415)VHGS(0.415)S(0.415)AVFS(0.048)LLAPIGEATPVR	-0.98279																																					0	0
AT1G37130.1	625	AT1G37130.1	NIA2	nitrate reductase 2	0.415072	S	625	6.84e-12	DYRIGELITTGYSSDSSSPNNSVHGSSAVFS	IGELIT(0.213)T(0.213)GY(0.205)S(0.415)S(0.415)DS(0.415)S(0.415)S(0.415)PNNS(0.415)VHGS(0.415)S(0.415)AVFS(0.048)LLAPIGEATPVR	-0.98279																																					0	0
AT1G37130.1	626	AT1G37130.1	NIA2	nitrate reductase 2	0.415072	S	626	6.84e-12	YRIGELITTGYSSDSSSPNNSVHGSSAVFSL	IGELIT(0.213)T(0.213)GY(0.205)S(0.415)S(0.415)DS(0.415)S(0.415)S(0.415)PNNS(0.415)VHGS(0.415)S(0.415)AVFS(0.048)LLAPIGEATPVR	-0.98279																																					0	0
AT1G37130.1	627	AT1G37130.1	NIA2	nitrate reductase 2	0.415072	S	627	6.84e-12	RIGELITTGYSSDSSSPNNSVHGSSAVFSLL	IGELIT(0.213)T(0.213)GY(0.205)S(0.415)S(0.415)DS(0.415)S(0.415)S(0.415)PNNS(0.415)VHGS(0.415)S(0.415)AVFS(0.048)LLAPIGEATPVR	-0.98279																																					0	0
AT1G37130.1	631	AT1G37130.1	NIA2	nitrate reductase 2	0.415072	S	631	6.84e-12	LITTGYSSDSSSPNNSVHGSSAVFSLLAPIG	IGELIT(0.213)T(0.213)GY(0.205)S(0.415)S(0.415)DS(0.415)S(0.415)S(0.415)PNNS(0.415)VHGS(0.415)S(0.415)AVFS(0.048)LLAPIGEATPVR	-0.98279																																					0	0
AT1G37130.1	635	AT1G37130.1	NIA2	nitrate reductase 2	0.415072	S	635	6.84e-12	GYSSDSSSPNNSVHGSSAVFSLLAPIGEATP	IGELIT(0.213)T(0.213)GY(0.205)S(0.415)S(0.415)DS(0.415)S(0.415)S(0.415)PNNS(0.415)VHGS(0.415)S(0.415)AVFS(0.048)LLAPIGEATPVR	-0.98279																																					0	0
AT1G37130.1	636	AT1G37130.1	NIA2	nitrate reductase 2	0.415072	S	636	6.84e-12	YSSDSSSPNNSVHGSSAVFSLLAPIGEATPV	IGELIT(0.213)T(0.213)GY(0.205)S(0.415)S(0.415)DS(0.415)S(0.415)S(0.415)PNNS(0.415)VHGS(0.415)S(0.415)AVFS(0.048)LLAPIGEATPVR	-0.98279																																					0	0
AT1G37130.1	534	AT1G37130.1	NIA2	nitrate reductase 2	0.980669	S	534	8.19e-05	LEKSADAPPSLKKSVSTPFMNTTAKMYSMSE	S(0.001)VS(0.981)T(0.018)PFMNTTAK	-2.4984				By MS/MS	By matching	By matching		By MS/MS	By matching	By matching	By matching	By matching				By matching	By matching	By MS/MS	By MS/MS	By MS/MS	By matching	By MS/MS	By MS/MS	By MS/MS	By matching	By matching	By matching	By matching	By MS/MS	By MS/MS	By MS/MS	By MS/MS	By MS/MS	By MS/MS	By matching	By MS/MS	0	0
AT1G37130.1	62	AT1G37130.1	NIA2	nitrate reductase 2	0.460579	S	62	0.00075366	VFLKPAKVHDDDEDVSSEDENETHNSNAVYY	VHDDDEDVS(0.461)S(0.461)EDENET(0.049)HNS(0.026)NAVY(0.003)Y(0.001)K	-0.19387																																					0	0
AT1G37130.1	63	AT1G37130.1	NIA2	nitrate reductase 2	0.460579	S	63	0.00075366	FLKPAKVHDDDEDVSSEDENETHNSNAVYYK	VHDDDEDVS(0.461)S(0.461)EDENET(0.049)HNS(0.026)NAVY(0.003)Y(0.001)K	-0.19387																																					0	0
AT1G42550.1	449	AT1G42550.1	PMI1	plastid movement impaired1	0.4966	S	449	1.16e-06	LTELDSIAKQIKALESMMKDESDGGDGETES	ALES(0.497)MMKDES(0.497)DGGDGET(0.005)ES(0.001)QRLDEEEQT(0.001)VTK	-3.1402																																					0	0
AT1G42550.1	455	AT1G42550.1	PMI1	plastid movement impaired1	0.4966	S	455	7.3e-07	IAKQIKALESMMKDESDGGDGETESQRLDEE	ALES(0.497)MMKDES(0.497)DGGDGET(0.005)ES(0.001)QRLDEEEQT(0.001)VTK	-3.1402																																					0	0
AT1G42550.1	464	AT1G42550.1	PMI1	plastid movement impaired1	0.697641	S	464	3.59e-08	SMMKDESDGGDGETESQRLDEEEQTVTKEFL	DESDGGDGET(0.205)ES(0.698)QRLDEEEQT(0.078)VT(0.019)K	-0.29072													By MS/MS																								0	0
AT1G42550.1	407	AT1G42550.1	PMI1	plastid movement impaired1	0.984308	S	407	3.73e-09	VDKGVEFDDDLETEKSDGTIGERSVEMKEQH	GVEFDDDLET(0.009)EKS(0.984)DGT(0.007)IGER	-1.2072	By MS/MS	By matching	By matching	By matching	By MS/MS	By MS/MS	By matching	By matching	By matching	By matching	By matching	By matching	By matching	By matching	By matching	By MS/MS	By matching	By MS/MS	By MS/MS	By matching	By MS/MS	By MS/MS	By MS/MS	By matching	By MS/MS	By matching	By MS/MS	By MS/MS	By MS/MS	By MS/MS	By matching	By matching	By matching	By matching	By MS/MS	By MS/MS	7758000	7407200
AT1G42550.1	80	AT1G42550.1	PMI1	plastid movement impaired1	0.999977	S	80	0.00889263	EDLTVSKPRARRLSLSPWRSRPKLEVEEEEN	LSLS(1)PWR	0.29164	By matching	By MS/MS			By MS/MS			By MS/MS			By matching	By matching	By MS/MS			By MS/MS	By matching			By MS/MS	By MS/MS	By MS/MS		By matching	By MS/MS			By matching									5698100	4780100
AT1G42550.1	314	AT1G42550.1	PMI1	plastid movement impaired1	1	S	314	0.000236908	EFGMKPSSKPKNFANSFGRKQSKTSFSVPSP	NFANS(1)FGR	0.67818	By MS/MS	By MS/MS	By matching	By MS/MS	By MS/MS	By MS/MS	By matching	By matching	By MS/MS	By MS/MS	By MS/MS	By MS/MS	By matching	By matching	By MS/MS	By MS/MS	By MS/MS	By MS/MS	By MS/MS	By MS/MS	By MS/MS	By MS/MS	By matching	By MS/MS	By MS/MS	By MS/MS	By MS/MS	By matching	By MS/MS	By matching	By MS/MS	By MS/MS	By MS/MS	By MS/MS	By MS/MS	By matching	22485000	22999000
AT1G42550.1	504	AT1G42550.1	PMI1	plastid movement impaired1	0.825739	S	504	4.89e-47	KLKFYQHKMDISELRSGESVDDESENYLSDL	S(0.826)GES(0.172)VDDES(0.002)ENYLSDLGK	-0.22712		By MS/MS	By MS/MS		By MS/MS								By MS/MS	By MS/MS	By MS/MS				By MS/MS							By MS/MS	By MS/MS	By MS/MS	By MS/MS	By MS/MS	By MS/MS	By MS/MS					0	40539000
AT1G42550.1	507	AT1G42550.1	PMI1	plastid movement impaired1	0.997144	S	507	1.74e-177	FYQHKMDISELRSGESVDDESENYLSDLGKG	S(0.003)GES(0.997)VDDESENYLSDLGK	-0.15856	By MS/MS			By MS/MS		By MS/MS	By MS/MS	By MS/MS	By MS/MS	By MS/MS	By MS/MS	By MS/MS				By MS/MS	By MS/MS	By MS/MS		By MS/MS	By MS/MS	By MS/MS	By MS/MS	By MS/MS	By MS/MS								By MS/MS	By MS/MS	By MS/MS	By MS/MS	39985000	0
AT1G42550.1	41	AT1G42550.1	PMI1	plastid movement impaired1	0.995551	S	41	0.0191325	LYQKPQVSVGNRRTNSLALPRSSVPSLVTSA	T(0.004)NS(0.996)LALPR	-0.66937	By matching	By MS/MS	By matching		By matching	By matching		By matching	By MS/MS	By matching	By MS/MS		By MS/MS	By MS/MS	By MS/MS				By MS/MS	By MS/MS	By MS/MS	By matching	By matching	By MS/MS	By matching					By matching	By matching	By matching	By matching	By matching			10963000	10099000
AT1G42550.1	328	AT1G42550.1	PMI1	plastid movement impaired1	0.997469	S	328	0.00228925	NSFGRKQSKTSFSVPSPKMTSRSEAWTPASG	TSFS(0.003)VPS(0.997)PK	0.083023	By MS/MS	By MS/MS	By MS/MS	By MS/MS	By MS/MS	By MS/MS	By MS/MS	By MS/MS	By MS/MS	By MS/MS	By MS/MS	By MS/MS	By MS/MS	By MS/MS	By MS/MS	By MS/MS	By MS/MS	By matching	By MS/MS	By MS/MS	By MS/MS	By MS/MS	By MS/MS	By MS/MS	By MS/MS	By MS/MS	By MS/MS	By MS/MS	By MS/MS	By MS/MS	By MS/MS	By MS/MS	By MS/MS	By MS/MS	By MS/MS	By MS/MS	21094000	20198000
AT1G42550.1	410	AT1G42550.1	PMI1	plastid movement impaired1	0.998914	T	410	0.00449599	GVEFDDDLETEKSDGTIGERSVEMKEQHVNV	GVEFDDDLET(0.204)EKS(0.797)DGT(0.999)IGER	-0.76534	By matching		By matching		By matching	By matching	By matching			By matching	By matching	By matching			By matching	By MS/MS	By matching	By matching				By MS/MS	By matching	By matching	By MS/MS	By matching	By MS/MS	By matching	By matching	By matching	By matching	By matching	By matching	By matching	By matching	By MS/MS	0	0
AT1G43630.1	227	AT1G43630.1	AT1G43630	plant/protein (DUF793)	0.996485	S	227	0.0156734	RNKDHNQHIGYIRSLSWSVSRSWSASRQLQG	SLS(0.996)WS(0.003)VSR	0.17593	By matching	By matching	By matching				By matching	By matching	By matching	By matching			By matching	By matching	By matching	By matching	By matching		By matching	By matching	By matching	By matching	By matching	By matching	By MS/MS	By MS/MS	By MS/MS	By matching	By matching	By MS/MS	By matching	By matching	By matching	By MS/MS	By matching	By matching	3564900	4102900
AT1G43700.1	113	AT1G43700.1	VIP1	VIRE2-interacting protein 1	0.531419	S	113	0.000408099	SLPPKPEARFGRHVRSFSVDSDFFDDLGVTE	S(0.531)FS(0.467)VDS(0.002)DFFDDLGVTEEK	0.047016				By matching	By matching	By matching		By matching		By MS/MS	By matching					By matching	By matching	By matching	By MS/MS		By matching	By matching	By matching	By matching		By matching	By matching			By matching	By MS/MS				By matching	By matching	0	0
AT1G43700.1	115	AT1G43700.1	VIP1	VIRE2-interacting protein 1	0.98886	S	115	1.17e-05	PPKPEARFGRHVRSFSVDSDFFDDLGVTEEK	S(0.011)FS(0.989)VDS(0.001)DFFDDLGVTEEK	-0.5233	By matching	By MS/MS	By matching	By matching	By matching	By matching	By matching	By matching	By matching	By matching	By MS/MS	By MS/MS	By MS/MS	By MS/MS	By MS/MS	By matching	By matching	By matching	By MS/MS	By MS/MS	By matching	By matching	By matching	By matching	By MS/MS	By matching	By matching		By matching	By matching	By MS/MS	By MS/MS	By matching	By MS/MS	By matching	By matching	3538700	9868700
AT1G43700.1	118	AT1G43700.1	VIP1	VIRE2-interacting protein 1	0.999922	S	118	0.000178882	PEARFGRHVRSFSVDSDFFDDLGVTEEKFIA	S(0.013)FS(0.987)VDS(1)DFFDDLGVTEEK	2.6832	By matching	By MS/MS	By matching	By matching	By matching	By matching	By matching	By matching	By matching	By matching	By matching	By matching	By matching	By MS/MS	By MS/MS	By matching	By matching	By matching	By MS/MS	By MS/MS	By matching	By matching	By matching	By matching	By MS/MS	By matching	By matching		By matching	By matching	By MS/MS	By MS/MS	By matching	By MS/MS	By matching	By matching	3538700	5131800
AT1G44910.2	387	AT1G44910.2	PRP40A	pre-mRNA-processing protein 40A	0.999988	S	387	1.74e-06	EAENKEMSVNGKANLSPAGDKANVEEPMVYA	ANLS(1)PAGDKANVEEPMVYATK	-1.1061		By matching	By matching			By MS/MS		By matching					By MS/MS	By MS/MS			By matching	By matching				By MS/MS						By matching	By matching	By matching	By matching	By matching	By matching	By matching			0	11947000
AT1G44910.2	858	AT1G44910.2	PRP40A	pre-mRNA-processing protein 40A	0.992056	S	858	0.000216171	EREKEKGKERSKREESDGETAMDVSEGHKDE	EES(0.992)DGET(0.008)AMDVSEGHKDEK	-0.41181				By matching	By MS/MS	By matching				By matching	By matching	By matching						By matching				By matching	By matching		By matching			By matching	By matching	By matching				By matching	By matching	By matching	0	0
AT1G47200.1	173	AT1G47200.1	WPP2	WPP domain protein 2	0.904326	S	173	2.86e-09	NTDASEVSKDDAGPASEEEKSEA________	SNASVGNGS(0.003)VEDANT(0.006)DAS(0.013)EVS(0.028)KDDAGPAS(0.904)EEEKS(0.046)EA	0.29071	By matching	By matching	By matching	By matching		By matching	By matching		By matching				By matching	By matching	By matching		By matching	By matching	By MS/MS	By matching	By matching	By matching	By matching		By matching	By matching	By matching		By matching	By MS/MS	By matching	By matching	By matching	By matching	By matching		29773000	28531000
AT1G47820.2	71	AT1G47820.2	AT1G47820	hypothetical protein	0.928754	S	71	3.67e-09	TKHNVPDDDVPDQILSDDEEGDDDDASPVIC	HNVPDDDVPDQILS(0.929)DDEEGDDDDAS(0.071)PVICPVKPPKK	-0.53716				By MS/MS						By MS/MS							By matching	By matching				By MS/MS						By matching		By matching							0	0
AT1G47900.2	785	AT1G47900.2	AT1G47900	filament-like protein (DUF869)	0.40433	S	785	0.000700246	CVHNEPGVPCDENRVSGYESDSKLQEIEELR	VS(0.404)GY(0.265)ES(0.326)DS(0.005)KLQEIEELR	-1.213																																					0	0
AT1G47900.2	789	AT1G47900.2	AT1G47900	filament-like protein (DUF869)	0.996528	S	789	7.91e-26	EPGVPCDENRVSGYESDSKLQEIEELRSEKE	VSGYES(0.997)DS(0.003)KLQEIEELR	-1.3278		By matching		By matching	By MS/MS	By matching		By matching	By matching	By MS/MS	By MS/MS	By MS/MS	By MS/MS	By MS/MS	By MS/MS	By MS/MS	By MS/MS	By MS/MS	By MS/MS	By MS/MS	By MS/MS	By MS/MS	By MS/MS	By MS/MS	By MS/MS	By MS/MS	By MS/MS	By MS/MS	By MS/MS	By MS/MS	By matching	By MS/MS	By MS/MS	By MS/MS	By MS/MS	By matching	0	10024000
AT1G47900.2	791	AT1G47900.2	AT1G47900	filament-like protein (DUF869)	0.55394	S	791	0.00287373	GVPCDENRVSGYESDSKLQEIEELRSEKEKM	VS(0.018)GY(0.011)ES(0.417)DS(0.554)KLQEIEELR	-1.6979																					By MS/MS																0	0
AT1G47970.1	187	AT1G47970.1	AT1G47970	nucleolin	1	S	187	2.33e-14	APPKRKRAPEEDEEDSGDEDDDRPPKR____	RAPEEDEEDS(1)GDEDDDRPPK	-0.71109	By matching	By matching	By matching	By matching	By matching	By matching	By MS/MS	By MS/MS	By MS/MS	By matching	By MS/MS	By matching	By matching	By matching	By matching	By matching	By MS/MS	By MS/MS	By matching	By matching	By matching	By matching	By matching	By matching	By matching	By matching	By matching	By matching	By matching	By matching	By MS/MS	By MS/MS	By matching	By matching	By matching	By matching	15451000	15768000
AT1G48090.1	3252	AT1G48090.1	AT1G48090	calcium-dependent lipid-binding family protein	0.515799	S	3252	0.0196752	SPQESAGRSGVVLFPSQKDSYVSPRIGIAVA	SGVVLFPS(0.516)QKDS(0.516)Y(0.453)VS(0.516)PR	3.2424										By MS/MS	By matching	By matching																									0	0
AT1G48090.1	3256	AT1G48090.1	AT1G48090	calcium-dependent lipid-binding family protein	0.515798	S	3256	0.0196752	SAGRSGVVLFPSQKDSYVSPRIGIAVAARDS	SGVVLFPS(0.516)QKDS(0.516)Y(0.453)VS(0.516)PR	3.2424										By MS/MS	By matching	By matching																									0	0
AT1G48090.1	3259	AT1G48090.1	AT1G48090	calcium-dependent lipid-binding family protein	0.515797	S	3259	0.0196752	RSGVVLFPSQKDSYVSPRIGIAVAARDSDSY	SGVVLFPS(0.516)QKDS(0.516)Y(0.453)VS(0.516)PR	3.2424										By MS/MS	By matching	By matching																									0	0
AT1G48480.1	373	AT1G48480.1	RKL1	receptor-like kinase 1	1	S	373	0.0010516	GNATKVFDLEDLLRASAEVLGKGTFGTAYKA	VFDLEDLLRAS(1)AEVLGK	-0.63681				By MS/MS	By MS/MS	By matching				By matching	By matching	By MS/MS											By matching	By MS/MS				By MS/MS	By matching	By MS/MS							0	0
AT1G48610.1	20	AT1G48610.1	AT1G48610	AT hook motif-containing protein	0.791169	T	20	0.000442478	ALTPPASGSEVPRSGTPGDASGNKPQTDATG	S(0.208)GT(0.791)PGDASGNKPQTDATGVSATDTASQK	-0.36239	By matching	By matching	By matching	By matching		By matching	By matching	By matching	By matching	By matching	By matching	By matching	By matching	By matching	By matching	By MS/MS		By matching		By matching	By matching	By matching	By matching			By matching	By matching	By matching		By matching	By matching	By matching	By matching				6235400	5045700
AT1G48610.1	7	AT1G48610.1	AT1G48610	AT hook motif-containing protein	0.999634	T	7	5.69e-09	_________MAKTALTPPASGSEVPRSGTPG	TALT(1)PPASGSEVPR	1.3842	By matching			By MS/MS	By MS/MS	By MS/MS	By matching	By matching	By matching	By matching	By matching	By matching	By matching	By matching	By matching	By MS/MS	By matching	By MS/MS	By matching	By matching	By matching	By MS/MS	By MS/MS	By MS/MS	By matching	By matching	By MS/MS	By MS/MS	By MS/MS	By MS/MS	By MS/MS	By MS/MS	By MS/MS	By matching		By matching	18151000	0
AT1G48620.1	334	AT1G48620.1	HON5	high mobility group A5	0.526148	S	334	2.05e-08	ASSVAPPPPPPTNVESGGEEVAVKKRGRGRP	RVDAGGASSVAPPPPPPT(0.474)NVES(0.526)GGEEVAVK	0.41732											By MS/MS	By MS/MS													By MS/MS		By MS/MS	By MS/MS	By MS/MS					By MS/MS			0	0
AT1G48620.1	330	AT1G48620.1	HON5	high mobility group A5	0.749922	T	330	3.99e-10	DAGGASSVAPPPPPPTNVESGGEEVAVKKRG	RVDAGGASSVAPPPPPPT(0.75)NVES(0.25)GGEEVAVK	0.60599		By matching	By matching		By MS/MS				By matching	By MS/MS	By MS/MS		By matching	By matching	By matching				By matching						By MS/MS		By MS/MS	By MS/MS	By MS/MS					By MS/MS	By matching		0	16766000
AT1G48920.1	411	AT1G48920.1	NUC-L1	nucleolin like 1	0.5	S	411	0.00978375	DGGDEKKIFVKGFDASLSEDDIKNTLREHFS	GFDAS(0.5)LS(0.5)EDDIK	0.18284																																By MS/MS					0	0
AT1G48920.1	413	AT1G48920.1	NUC-L1	nucleolin like 1	0.998544	S	413	9.39e-17	GDEKKIFVKGFDASLSEDDIKNTLREHFSSC	GFDAS(0.001)LS(0.999)EDDIKNTLR	-2.6548	By matching	By MS/MS	By matching	By MS/MS	By MS/MS	By MS/MS	By MS/MS	By MS/MS	By MS/MS	By MS/MS	By MS/MS	By MS/MS	By matching	By MS/MS	By MS/MS	By matching	By MS/MS	By MS/MS	By matching	By matching	By MS/MS	By MS/MS	By MS/MS	By MS/MS	By MS/MS	By MS/MS	By MS/MS	By MS/MS	By MS/MS	By MS/MS	By MS/MS	By MS/MS	By MS/MS	By matching	By matching	By matching	8946500	7855600
AT1G50010.1;AT1G64740.1;AT4G14960.2	349;349;349	AT1G50010.1	TUA2	tubulin alpha-2 chain	1	T	349	1.81e-73	AIKAKRTIQFVDWCPTGFKCGINYQPPSVVP;TIKTKRTIQFVDWCPTGFKCGINYQPPTVVP	TIQFVDWCPT(1)GFK	-1.2276	By MS/MS	By matching		By MS/MS	By matching	By matching	By MS/MS	By MS/MS	By MS/MS	By MS/MS		By MS/MS		By matching	By matching		By matching		By MS/MS	By MS/MS	By MS/MS	By MS/MS	By MS/MS	By MS/MS	By MS/MS	By MS/MS	By MS/MS	By MS/MS	By MS/MS		By MS/MS	By MS/MS	By MS/MS	By MS/MS		By matching	36973000	26692000
AT1G50120.1	267	AT1G50120.1	AT1G50120	immunoglobulin	0.933815	S	267	0.00089801	YPNKSNLNRTFGSSLSLNSGPRLSMKDTSYV	TFGS(0.003)S(0.017)LS(0.934)LNS(0.046)GPR	-0.18675		By MS/MS	By MS/MS		By matching		By matching	By matching	By matching				By MS/MS	By MS/MS	By MS/MS	By matching			By matching	By MS/MS	By MS/MS	By matching				By matching		By MS/MS	By MS/MS	By matching							0	3267900
AT1G51140.1	213	AT1G51140.1	FBH3	basic helix-loop-helix (bHLH) DNA-binding superfamily protein	0.999894	S	213	7.52e-05	LTPRSKLLPPTSRAMSPISEVDVKPGFSSRL	AMS(1)PISEVDVKPGFSSR	1.0746	By matching	By MS/MS	By matching	By matching	By matching	By matching	By matching	By MS/MS		By MS/MS	By MS/MS	By MS/MS	By MS/MS	By MS/MS	By MS/MS	By MS/MS	By matching	By matching			By MS/MS	By matching		By matching	By matching	By matching		By MS/MS	By MS/MS	By MS/MS	By matching	By MS/MS	By matching			By matching	13693000	9673100
AT1G51140.1	290	AT1G51140.1	FBH3	basic helix-loop-helix (bHLH) DNA-binding superfamily protein	0.870629	S	290	0.00670751	RRPPLAHHMSLPKSLSDIEQLLSDSIPCKIR	S(0.129)LS(0.871)DIEQLLS(0.001)DSIPCK	0.82862	By matching		By matching		By matching	By matching		By matching		By matching	By matching	By matching	By matching	By matching	By matching																By MS/MS	By matching					4287900	0
AT1G51140.1	30	AT1G51140.1	FBH3	basic helix-loop-helix (bHLH) DNA-binding superfamily protein	0.993784	S	30	6.28e-09	HQHQRPRNSGLIRYQSAPSSYFSSFGESIEE	Y(0.003)QS(0.994)APS(0.001)S(0.001)Y(0.001)FS(0.009)S(0.008)FGES(0.046)IEEFLDRPT(0.433)S(0.395)PET(0.108)ER	-0.27928		By MS/MS	By matching		By matching		By matching	By matching	By matching	By matching		By matching	By MS/MS	By matching	By matching	By matching	By matching		By matching	By matching	By matching				By matching												0	10117000
AT1G51140.1	51	AT1G51140.1	FBH3	basic helix-loop-helix (bHLH) DNA-binding superfamily protein	0.449739	T	51	6.28e-09	FSSFGESIEEFLDRPTSPETERILSGFLQTT	Y(0.044)QS(0.945)APS(0.006)S(0.003)Y(0.004)FS(0.017)S(0.016)FGES(0.036)IEEFLDRPT(0.45)S(0.419)PET(0.06)ER	-0.27414																																					0	0
AT1G51510.1	32	AT1G51510.1	Y14	RNA-binding (RRM/RBD/RNP motifs) family protein	0.999999	S	32	6.62e-59	DLMDEEGTAIDGADVSPRAGHPRLKSAIAGA	ANIESEAVDFEPEEDDLMDEEGTAIDGADVS(1)PR	0.46747	By MS/MS	By MS/MS	By MS/MS	By MS/MS	By MS/MS	By MS/MS	By MS/MS	By MS/MS	By MS/MS	By MS/MS	By MS/MS	By MS/MS	By MS/MS	By MS/MS	By MS/MS	By MS/MS	By MS/MS	By MS/MS	By MS/MS	By MS/MS	By MS/MS	By MS/MS	By MS/MS	By MS/MS	By MS/MS	By MS/MS	By MS/MS	By MS/MS	By MS/MS	By MS/MS	By MS/MS	By MS/MS	By MS/MS	By MS/MS	By MS/MS	By MS/MS	108760000	105590000
AT1G51805.2	519	AT1G51805.2	AT1G51805	Leucine-rich repeat protein kinase family protein	0.636696	S	519	0.000572205	VFRKKKASKVEGTLPSYMQASDGRSPRSSEP	VEGT(0.111)LPS(0.637)Y(0.021)MQAS(0.129)DGRS(0.102)PR	0.02756	By MS/MS																																				0	0
AT1G51805.2	524	AT1G51805.2	AT1G51805	Leucine-rich repeat protein kinase family protein	0.353944	S	524	0.00163555	KASKVEGTLPSYMQASDGRSPRSSEPAIVTK	VEGT(0.001)LPS(0.354)Y(0.017)MQAS(0.354)DGRS(0.274)PR	-0.75724																																					0	0
AT1G51805.2	528	AT1G51805.2	AT1G51805	Leucine-rich repeat protein kinase family protein	0.588093	S	528	0.000510442	VEGTLPSYMQASDGRSPRSSEPAIVTKNKRF	VEGT(0.007)LPS(0.144)Y(0.116)MQAS(0.144)DGRS(0.588)PR	0.42334														By MS/MS																					By MS/MS		0	0
AT1G52380.1	33	AT1G52380.1	AT1G52380	NUP50 (Nucleoporin 50 kDa) protein	0.999406	S	33	4.45e-07	KQLSRDNPGLDDDDDSAELESGTFKKASDEV	DNPGLDDDDDS(0.999)AELESGTFK	1.0197								By MS/MS	By matching							By MS/MS	By MS/MS	By MS/MS	By MS/MS	By MS/MS	By MS/MS			By matching	By MS/MS		By MS/MS	By MS/MS	By MS/MS	By MS/MS	By matching		By matching				0	0
AT1G52380.1	114	AT1G52380.1	AT1G52380	NUP50 (Nucleoporin 50 kDa) protein	1	S	114	6.58e-57	KLAPAEAVVEDNQKASDIEEGDEVDSKKVDV	LAPAEAVVEDNQKAS(1)DIEEGDEVDSK	0.026609	By matching	By MS/MS	By MS/MS	By MS/MS	By MS/MS	By MS/MS	By MS/MS		By matching	By MS/MS	By MS/MS	By MS/MS	By matching		By matching	By MS/MS	By MS/MS	By MS/MS	By matching	By matching	By MS/MS	By MS/MS	By MS/MS	By MS/MS	By MS/MS	By matching	By MS/MS			By MS/MS			By matching		By MS/MS		48974000	42298000
AT1G52380.1	434	AT1G52380.1	AT1G52380	NUP50 (Nucleoporin 50 kDa) protein	0.946801	S	434	0.000389973	KAAEKSALPLKTPENSPTATDT_________	SALPLKT(0.999)PENS(0.947)PT(0.036)AT(0.011)DT(0.008)	0.070009				By matching	By matching	By matching				By matching	By matching	By matching		By matching		By MS/MS		By MS/MS	By matching					By MS/MS	By matching		By matching				By matching		By matching				0	0
AT1G52380.1	430	AT1G52380.1	AT1G52380	NUP50 (Nucleoporin 50 kDa) protein	0.998886	T	430	0.000389973	KPMEKAAEKSALPLKTPENSPTATDT_____	SALPLKT(0.999)PENS(0.947)PT(0.036)AT(0.011)DT(0.008)	0.070009				By matching	By matching	By matching				By matching	By matching	By matching		By matching		By MS/MS	By MS/MS	By MS/MS	By matching					By MS/MS	By matching		By matching				By matching		By matching				0	0
AT1G53165.2	653	AT1G53165.2	ATMAP4K ALPHA1	Protein kinase superfamily protein	0.938418	S	653	0.000440522	NNDAENKRKQASKEFSSNANFSPLARFLFSR	EFS(0.938)S(0.062)NANFSPLAR	0.34701				By MS/MS	By MS/MS		By MS/MS	By MS/MS	By MS/MS	By MS/MS		By MS/MS				By MS/MS	By MS/MS		By MS/MS							By MS/MS					By MS/MS	By MS/MS	By MS/MS				0	0
AT1G53165.2	654	AT1G53165.2	ATMAP4K ALPHA1	Protein kinase superfamily protein	0.913958	S	654	0.000378415	NDAENKRKQASKEFSSNANFSPLARFLFSRW	EFS(0.086)S(0.914)NANFSPLAR	0.86071	By matching	By matching	By matching						By MS/MS			By MS/MS	By MS/MS	By matching	By matching			By MS/MS			By MS/MS	By MS/MS				By MS/MS		By MS/MS	By MS/MS		By MS/MS				By matching		6230400	5115900
AT1G53300.1	42	AT1G53300.1	TTL1	tetratricopetide-repeat thioredoxin-like 1	0.86319	S	42	0.01113	INKPDFRELDLGSPVSPLRSQPRGLTTTTTT	ELDLGS(0.137)PVS(0.863)PLR	0.33106				By matching	By matching	By matching	By matching				By matching	By matching		By matching			By matching		By matching								By MS/MS	By MS/MS		By matching							0	0
AT1G53840.1	6	AT1G53840.1	PME1	pectin methylesterase 1	0.983967	S	6	0.00151678	__________MDSVNSFKGYGKVDEAQDLAL	MDS(0.016)VNS(0.984)FK	0.86054	By matching	By MS/MS	By matching	By matching			By matching	By matching	By matching				By matching	By matching	By matching	By matching			By MS/MS	By MS/MS		By matching	By matching	By matching	By matching	By matching	By matching	By MS/MS	By MS/MS	By MS/MS				By matching	By matching	By matching	0	0
AT1G54270.1;AT3G13920.1	146;146	AT1G54270.1	EIF4A-2	eif4a-2	0.630444	S	146	0.00838467	GDYLGVKVHACVGGTSVREDQRILQAGVHVV;GDYQGVKVHACVGGTSVREDQRILQAGVHVV	VHACVGGT(0.37)S(0.63)VR	-0.073878									By MS/MS						By MS/MS			By MS/MS																			0	0
AT1G54270.1;AT3G13920.1	145;145	AT1G54270.1	EIF4A-2	eif4a-2	0.966582	T	145	5.3e-22	LGDYLGVKVHACVGGTSVREDQRILQAGVHV;LGDYQGVKVHACVGGTSVREDQRILQAGVHV	VHACVGGT(0.967)S(0.033)VR	-0.5806	By MS/MS	By MS/MS	By MS/MS	By MS/MS	By MS/MS	By MS/MS	By MS/MS	By MS/MS	By MS/MS	By MS/MS	By MS/MS	By MS/MS	By MS/MS	By MS/MS	By MS/MS	By MS/MS	By MS/MS	By matching	By MS/MS	By MS/MS	By MS/MS	By MS/MS	By MS/MS	By MS/MS	By MS/MS	By MS/MS	By MS/MS	By MS/MS	By MS/MS	By MS/MS	By MS/MS	By MS/MS	By MS/MS	By matching	By MS/MS	By matching	253610000	151470000
AT1G55370.1	17	AT1G55370.1	NDF5	NDH-dependent cyclic electron flow 5	0.333274	S	17	1.61e-06	ALVHYMNVSRSTFPLSRSSKINLSSSFASLP	ALVHYMNVSRSTFPLS(0.333)RS(0.333)S(0.333)K	-0.65783																																					0	0
AT1G55370.1	19	AT1G55370.1	NDF5	NDH-dependent cyclic electron flow 5	0.333274	S	19	1.61e-06	VHYMNVSRSTFPLSRSSKINLSSSFASLPLQ	ALVHYMNVSRSTFPLS(0.333)RS(0.333)S(0.333)K	-0.65783																																					0	0
AT1G55370.1	20	AT1G55370.1	NDF5	NDH-dependent cyclic electron flow 5	0.333274	S	20	1.61e-06	HYMNVSRSTFPLSRSSKINLSSSFASLPLQF	ALVHYMNVSRSTFPLS(0.333)RS(0.333)S(0.333)K	-0.65783																																					0	0
AT1G56220.1	31	AT1G56220.1	AT1G56220	Dormancy/auxin associated family protein	0.249451	S	31	0.00633795	RPENGLGKLRKHHTFSFRPSSGNDQSEAGSA	HHT(0.249)FS(0.249)FRPS(0.249)S(0.249)GNDQS(0.002)EAGSAR	0.20414																																					0	0
AT1G56220.1	35	AT1G56220.1	AT1G56220	Dormancy/auxin associated family protein	0.249451	S	35	0.00633795	GLGKLRKHHTFSFRPSSGNDQSEAGSARSYG	HHT(0.249)FS(0.249)FRPS(0.249)S(0.249)GNDQS(0.002)EAGSAR	0.20414																																					0	0
AT1G56220.1	36	AT1G56220.1	AT1G56220	Dormancy/auxin associated family protein	0.249451	S	36	0.00633795	LGKLRKHHTFSFRPSSGNDQSEAGSARSYGE	HHT(0.249)FS(0.249)FRPS(0.249)S(0.249)GNDQS(0.002)EAGSAR	0.20414																																					0	0
AT1G56220.1	29	AT1G56220.1	AT1G56220	Dormancy/auxin associated family protein	0.249451	T	29	0.00633795	GPRPENGLGKLRKHHTFSFRPSSGNDQSEAG	HHT(0.249)FS(0.249)FRPS(0.249)S(0.249)GNDQS(0.002)EAGSAR	0.20414																																					0	0
AT1G56460.1	303	AT1G56460.1	AT1G56460	HIT zinc finger and PAPA-1-like domain-containing protein	0.999998	S	303	6.53e-19	ADYVKDDDEEEEEAVSDVELENKSARTRRGA	AFDDADYVKDDDEEEEEAVS(1)DVELENK	-0.91436	By matching						By MS/MS										By MS/MS											By MS/MS									8236700	0
AT1G57990.1	25	AT1G57990.1	PUP18	purine permease 18	1	S	25	1.12e-19	TTAEGSANPEPDQILSPRRSLELKQKKWWIS	QTTAEGSANPEPDQILS(1)PR	1.7305	By MS/MS		By MS/MS		By matching	By matching	By matching	By matching	By matching	By matching		By matching	By matching	By matching		By MS/MS	By matching	By matching	By MS/MS	By matching		By matching	By matching	By MS/MS	By MS/MS	By MS/MS	By matching	By matching	By MS/MS	By MS/MS	By matching	By matching	By matching	By MS/MS	By MS/MS	By MS/MS	14943000	0
AT1G58025.1	59	AT1G58025.1	AT1G58025	DNA-binding bromodomain-containing protein	0.999833	S	59	6.97e-08	CENSELESKMEVDAPSPIAGSVDLADNIAAK	MEVDAPS(1)PIAGSVDLADNIAAK	0.22883	By matching	By matching	By matching	By MS/MS	By matching	By MS/MS	By matching		By MS/MS	By MS/MS	By MS/MS	By MS/MS	By MS/MS	By MS/MS	By matching	By MS/MS		By MS/MS	By MS/MS	By matching	By MS/MS	By MS/MS	By MS/MS		By matching		By MS/MS	By MS/MS	By MS/MS	By MS/MS	By matching	By matching	By matching	By MS/MS	By MS/MS	By MS/MS	0	7244400
AT1G58025.1	415	AT1G58025.1	AT1G58025	DNA-binding bromodomain-containing protein	0.85946	S	415	6.51e-17	DKKPEQEKTEIVELDSPVSKTQRVIENKQEV	TEIVELDS(0.859)PVS(0.141)K	0.92009	By matching			By MS/MS	By MS/MS	By MS/MS	By matching			By matching	By matching	By matching	By MS/MS	By matching	By matching	By MS/MS	By MS/MS	By MS/MS	By matching	By matching		By MS/MS	By MS/MS	By MS/MS	By matching	By matching	By matching	By MS/MS	By MS/MS	By MS/MS	By MS/MS	By MS/MS	By MS/MS	By MS/MS	By MS/MS	By MS/MS	10493000	0
AT1G59610.1	839	AT1G59610.1	DL3	dynamin-like 3	0.30045	S	839	0.00739782	IHDNRAAAASSWSDNSGTESSPRTNGGSSGE	AAAASS(0.001)WS(0.015)DNS(0.3)GT(0.228)ES(0.228)S(0.228)PR	0.053955																																					0	0
AT1G59610.1	843	AT1G59610.1	DL3	dynamin-like 3	0.503002	S	843	1.27e-05	RAAAASSWSDNSGTESSPRTNGGSSGEDWMN	AAAASS(0.007)WS(0.017)DNS(0.01)GT(0.132)ES(0.503)S(0.331)PR	-0.55878																								By MS/MS													0	0
AT1G59610.1	844	AT1G59610.1	DL3	dynamin-like 3	0.759806	S	844	1.17e-05	AAAASSWSDNSGTESSPRTNGGSSGEDWMNA	AAAASSWSDNS(0.024)GT(0.108)ES(0.108)S(0.76)PR	-0.78579	By matching	By MS/MS	By MS/MS	By matching		By matching		By matching	By MS/MS									By matching	By MS/MS	By matching		By MS/MS	By MS/MS		By MS/MS		By MS/MS	By MS/MS	By MS/MS		By matching				By MS/MS	By MS/MS	7783800	3148900
AT1G59610.1	533	AT1G59610.1	DL3	dynamin-like 3	0.880331	S	533	0.000205004	KKGQDAEQSLLNRATSPQPDGPSSTGGSLKS	AT(0.12)S(0.88)PQPDGPSSTGGSLK	0.24469	By matching	By matching	By matching	By matching	By matching		By matching	By matching	By matching	By matching	By matching	By matching	By matching	By matching	By matching	By matching		By MS/MS	By MS/MS	By matching	By matching	By matching	By matching	By matching	By matching	By MS/MS		By matching	By matching	By matching	By matching			By matching	By matching		20913000	14319000
AT1G59870.1	825	AT1G59870.1	PEN3	ABC-2 and Plant PDR ABC-type transporter family protein	0.982011	S	825	0.00400639	NEDADQGKDPMRRSLSTADGNRRGEVAMGRM	SLS(0.982)T(0.018)ADGNR	-0.28681	By MS/MS	By matching	By matching	By matching	By matching		By matching	By matching	By MS/MS						By matching					By matching	By matching				By MS/MS	By MS/MS	By MS/MS	By MS/MS	By MS/MS		By matching	By matching	By matching	By MS/MS	By MS/MS		1865300	2016800
AT1G60140.1	5	AT1G60140.1	TPS10	trehalose phosphate synthase	0.999973	S	5	8.17e-05	___________MGSKSFGNLLDLASGDLLDI	S(1)FGNLLDLASGDLLDIPQTPR	-1.57																								By matching				By matching	By MS/MS			By matching				By matching	0	0
AT1G60140.1	830	AT1G60140.1	TPS10	trehalose phosphate synthase	0.992832	S	830	0.0207819	VGRKPSKAKYFLDEVSDVVKLLQGLANTSSP	Y(0.007)FLDEVS(0.993)DVVK	-3.5128	By MS/MS	By matching	By matching	By matching	By matching	By matching	By matching	By matching	By matching	By matching	By matching	By matching	By matching	By matching	By matching	By matching		By matching	By matching	By matching	By matching	By matching	By matching	By matching	By matching	By matching	By matching	By matching	By matching	By matching	By matching				By matching		9797900	6412500
AT1G60200.1	591	AT1G60200.1	AT1G60200	splicing factor PWI domain-containing protein / RNA recognition motif (RRM)-containing protein	0.369609	S	591	0.000410337	QLDALRILSGQAAIGSETVQTSPIENDHKAT	ILS(0.018)GQAAIGS(0.37)ET(0.37)VQT(0.11)S(0.133)PIENDHK	0.11103																																					0	0
AT1G60200.1	597	AT1G60200.1	AT1G60200	splicing factor PWI domain-containing protein / RNA recognition motif (RRM)-containing protein	0.68136	S	597	1.43e-06	ILSGQAAIGSETVQTSPIENDHKATLQTVGE	ILS(0.001)GQAAIGS(0.043)ET(0.033)VQT(0.242)S(0.681)PIENDHK	-0.33167				By MS/MS																																	0	0
AT1G60200.1	417	AT1G60200.1	AT1G60200	splicing factor PWI domain-containing protein / RNA recognition motif (RRM)-containing protein	0.42971	S	417	2.61e-69	TDVARSDAAANDVETSGEHNRPDTSSPDWSK	SDAAANDVET(0.43)S(0.43)GEHNRPDT(0.047)S(0.047)S(0.047)PDWSK	-0.077454																																					0	0
AT1G60200.1	426	AT1G60200.1	AT1G60200	splicing factor PWI domain-containing protein / RNA recognition motif (RRM)-containing protein	0.361724	S	426	2.41e-37	ANDVETSGEHNRPDTSSPDWSKRNDRRSRER	SDAAANDVET(0.1)S(0.1)GEHNRPDT(0.073)S(0.362)S(0.362)PDWS(0.003)K	1.141																																					0	0
AT1G60200.1	427	AT1G60200.1	AT1G60200	splicing factor PWI domain-containing protein / RNA recognition motif (RRM)-containing protein	0.609367	S	427	2.41e-37	NDVETSGEHNRPDTSSPDWSKRNDRRSRERG	SDAAANDVET(0.033)S(0.033)GEHNRPDT(0.161)S(0.161)S(0.609)PDWS(0.003)K	-1.0273					By MS/MS																																0	0
AT1G60200.1	593	AT1G60200.1	AT1G60200	splicing factor PWI domain-containing protein / RNA recognition motif (RRM)-containing protein	0.369609	T	593	0.000410337	DALRILSGQAAIGSETVQTSPIENDHKATLQ	ILS(0.018)GQAAIGS(0.37)ET(0.37)VQT(0.11)S(0.133)PIENDHK	0.11103																																					0	0
AT1G60200.1	596	AT1G60200.1	AT1G60200	splicing factor PWI domain-containing protein / RNA recognition motif (RRM)-containing protein	0.503855	T	596	1.43e-06	RILSGQAAIGSETVQTSPIENDHKATLQTVG	ILS(0.001)GQAAIGS(0.072)ET(0.072)VQT(0.504)S(0.351)PIENDHK	1.8801								By MS/MS																													0	0
AT1G60200.1	416	AT1G60200.1	AT1G60200	splicing factor PWI domain-containing protein / RNA recognition motif (RRM)-containing protein	0.42971	T	416	1.07e-24	NTDVARSDAAANDVETSGEHNRPDTSSPDWS	SDAAANDVET(0.43)S(0.43)GEHNRPDT(0.047)S(0.047)S(0.047)PDWSK	-0.077454																																					0	0
AT1G60200.1	425	AT1G60200.1	AT1G60200	splicing factor PWI domain-containing protein / RNA recognition motif (RRM)-containing protein	0.296573	T	425	1.07e-24	AANDVETSGEHNRPDTSSPDWSKRNDRRSRE	SDAAANDVET(0.053)S(0.053)GEHNRPDT(0.297)S(0.297)S(0.297)PDWS(0.004)K	0.46007																																					0	0
AT1G61730.1	49	AT1G61730.1	AT1G61730	DNA-binding storekeeper protein-related transcriptional regulator	0.989813	S	49	0.00768187	SSSSEEDVPIKIRIKSPSATTAAAPPAKSTA	IKS(0.99)PS(0.008)AT(0.001)T(0.001)AAAPPAK	0.068317	By MS/MS	By matching	By matching	By matching	By matching	By MS/MS	By MS/MS	By MS/MS	By matching		By MS/MS	By MS/MS	By matching	By matching	By matching	By matching	By matching	By matching	By matching	By MS/MS	By MS/MS	By matching	By MS/MS	By matching	By matching	By matching	By MS/MS	By matching	By matching	By matching	By matching	By matching		By matching	By matching		34437000	22676000
AT1G62020.1	889	AT1G62020.1	AT1G62020	Coatomer	1	T	889	2.69e-09	GGWGLEDLVLPPELDTPKASANARSSVFVTP	DIEDILAAAEAGEEENDEEGGWGLEDLVLPPELDT(1)PK	-0.08495		By MS/MS		By matching	By MS/MS		By MS/MS	By MS/MS	By MS/MS						By matching				By matching				By matching														0	42691000
AT1G62390.1	261	AT1G62390.1	Phox2	Octicosapeptide/Phox/Bem1p (PB1) domain-containing protein / tetratricopeptide repeat (TPR)-containing protein	0.611349	S	261	0.017005	SVSKGQASRVVLKPVSHSPKGSKVEELGSSS	VVLKPVS(0.611)HS(0.389)PK	0.15732																								By MS/MS											By MS/MS		0	0
AT1G62390.1	263	AT1G62390.1	Phox2	Octicosapeptide/Phox/Bem1p (PB1) domain-containing protein / tetratricopeptide repeat (TPR)-containing protein	0.964618	S	263	0.00863563	SKGQASRVVLKPVSHSPKGSKVEELGSSSVA	VVLKPVS(0.035)HS(0.965)PK	0.24838				By matching	By matching	By MS/MS				By matching	By matching	By matching				By matching	By matching	By MS/MS				By matching	By matching	By MS/MS				By matching	By matching	By matching				By matching		By matching	0	0
AT1G62480.1	74	AT1G62480.1	AT1G62480	Vacuolar calcium-binding protein-like protein	0.997241	T	74	8.65e-06	ETEKPIEETEEAQVETPEVVEIKKDEEAPVE	DLVVEET(0.001)EKPIEET(0.002)EEAQVET(0.997)PEVVEIK	-2.2102								By MS/MS								By matching	By matching	By matching		By MS/MS		By MS/MS	By matching							By matching							0	0
AT1G62630.1	704	AT1G62630.1	AT1G62630	Disease resistance protein (CC-NBS-LRR class) family	0.995515	S	704	0.000766993	MSRSRLLQIFGSNIFSPDRQLESLSVSTDKL	LLQIFGS(0.004)NIFS(0.996)PDR	-0.6964		By matching	By matching				By matching		By matching							By matching	By matching		By MS/MS		By MS/MS	By MS/MS	By MS/MS		By MS/MS	By matching	By matching	By MS/MS		By MS/MS	By matching	By matching	By matching	By matching	By matching	By matching	0	3171900
AT1G63380.2	30	AT1G63380.2	AT1G63380	NAD(P)-binding Rossmann-fold superfamily protein	0.38086	S	30	0.0194051	PWCELKDKVVLVTGASSGIGREICLDLCKAG	VVLVT(0.238)GAS(0.381)S(0.381)GIGR	1.1607																																					0	0
AT1G63380.2	31	AT1G63380.2	AT1G63380	NAD(P)-binding Rossmann-fold superfamily protein	0.38086	S	31	0.0194051	WCELKDKVVLVTGASSGIGREICLDLCKAGC	VVLVT(0.238)GAS(0.381)S(0.381)GIGR	1.1607																																					0	0
AT1G63680.1	194	AT1G63680.1	MURE	ALBINO OR PALE-GREEN 13	0.999845	S	194	2.2e-21	VDLDEIDKLTGLTEISDEEDWVDEEGNTRIN	LTGLTEIS(1)DEEDWVDEEGNTR	-0.33266						By MS/MS	By MS/MS							By MS/MS	By MS/MS	By MS/MS	By matching	By MS/MS	By MS/MS	By MS/MS	By MS/MS		By matching	By matching	By MS/MS	By matching	By MS/MS		By MS/MS	By MS/MS		By MS/MS		By MS/MS	By MS/MS	By MS/MS	0	0
AT1G63680.1	191	AT1G63680.1	MURE	ALBINO OR PALE-GREEN 13	0.494855	T	191	0.000395665	EEVVDLDEIDKLTGLTEISDEEDWVDEEGNT	LT(0.01)GLT(0.495)EIS(0.495)DEEDWVDEEGNTR	-1.5962																																					0	0
AT1G64500.1	113	AT1G64500.1	AT1G64500	Glutaredoxin family protein	0.494015	S	113	0.0031109	SVKPPATPPRRLPRKSASFHTLDELEVRAKR	KS(0.494)AS(0.494)FHT(0.012)LDELEVR	-0.14349																																					0	0
AT1G64500.1	115	AT1G64500.1	AT1G64500	Glutaredoxin family protein	0.959347	S	115	5.84e-06	KPPATPPRRLPRKSASFHTLDELEVRAKRSI	KS(0.04)AS(0.959)FHTLDELEVR	-0.66141				By MS/MS	By MS/MS					By MS/MS	By MS/MS	By matching				By matching	By matching	By matching		By matching		By matching	By matching	By matching				By MS/MS	By matching	By matching					By MS/MS	By MS/MS	0	0
AT1G64790.1	1801	AT1G64790.1	ILA	ILITYHIA	1	S	1801	4.02e-93	FKVAGTSGKALLEGGSDDEGASTEAQGRAII	ALLEGGS(1)DDEGASTEAQGR	-0.79023	By MS/MS	By MS/MS	By MS/MS	By MS/MS	By MS/MS	By MS/MS	By MS/MS	By MS/MS	By MS/MS	By MS/MS	By MS/MS	By MS/MS	By MS/MS	By MS/MS	By MS/MS	By MS/MS	By MS/MS	By MS/MS	By MS/MS	By MS/MS	By MS/MS	By MS/MS	By MS/MS	By MS/MS	By MS/MS	By MS/MS	By MS/MS	By MS/MS	By MS/MS	By MS/MS	By MS/MS	By MS/MS	By MS/MS	By MS/MS	By MS/MS	By MS/MS	45553000	44317000
AT1G64960.1	177	AT1G64960.1	HEB1	ARM repeat superfamily protein	0.999953	S	177	0.00138831	GVCECWWKEGLVGRESLISQSLPFLLSRSLT	ES(1)LIS(0.6)QS(0.6)LPFLLS(0.6)RS(0.6)LT(0.6)LK	-0.18625										By matching	By matching	By matching			By matching																	By matching			By MS/MS		0	0
AT1G64960.1	180	AT1G64960.1	HEB1	ARM repeat superfamily protein	0.600008	S	180	0.00138831	ECWWKEGLVGRESLISQSLPFLLSRSLTLKK	ES(1)LIS(0.6)QS(0.6)LPFLLS(0.6)RS(0.6)LT(0.6)LK	-0.18625										By matching	By matching	By matching			By matching																	By matching			By MS/MS		0	0
AT1G64960.1	182	AT1G64960.1	HEB1	ARM repeat superfamily protein	0.600009	S	182	0.00138831	WWKEGLVGRESLISQSLPFLLSRSLTLKKKV	ES(1)LIS(0.6)QS(0.6)LPFLLS(0.6)RS(0.6)LT(0.6)LK	-0.18625										By matching	By matching	By matching			By matching																	By matching			By MS/MS		0	0
AT1G64960.1	188	AT1G64960.1	HEB1	ARM repeat superfamily protein	0.600008	S	188	0.00138831	VGRESLISQSLPFLLSRSLTLKKKVDVHRVY	ES(1)LIS(0.6)QS(0.6)LPFLLS(0.6)RS(0.6)LT(0.6)LK	-0.18625										By matching	By matching	By matching			By matching																	By matching			By MS/MS		0	0
AT1G64960.1	190	AT1G64960.1	HEB1	ARM repeat superfamily protein	0.600008	S	190	0.00138831	RESLISQSLPFLLSRSLTLKKKVDVHRVYML	ES(1)LIS(0.6)QS(0.6)LPFLLS(0.6)RS(0.6)LT(0.6)LK	-0.18625										By matching	By matching	By matching			By matching																	By matching			By MS/MS		0	0
AT1G64960.1	192	AT1G64960.1	HEB1	ARM repeat superfamily protein	0.600013	T	192	0.00138831	SLISQSLPFLLSRSLTLKKKVDVHRVYMLRE	ES(1)LIS(0.6)QS(0.6)LPFLLS(0.6)RS(0.6)LT(0.6)LK	-0.18625										By matching	By matching	By matching			By matching																	By matching			By MS/MS		0	0
AT1G65010.1	1267	AT1G65010.1	AT1G65010	WEB family protein (DUF827)	0.506147	S	1267	0.00236248	KESEFKMWDSYKIEKSEVSPERETELDSVEE	S(0.506)EVS(0.451)PERET(0.042)ELDS(0.001)VEEEVDSK	0.72813	By matching		By matching	By matching	By matching	By matching		By matching	By matching	By matching	By matching	By matching	By matching	By matching	By matching	By matching	By MS/MS	By matching		By matching	By matching		By matching	By matching	By matching		By matching		By matching	By matching				By matching	By matching	By matching	7968300	0
AT1G65010.1	1270	AT1G65010.1	AT1G65010	WEB family protein (DUF827)	0.983896	S	1270	1.15e-14	EFKMWDSYKIEKSEVSPERETELDSVEEEVD	S(0.003)EVS(0.984)PERET(0.013)ELDS(0.999)VEEEVDSK	-0.15936	By matching	By MS/MS	By MS/MS	By MS/MS	By MS/MS	By MS/MS	By MS/MS	By MS/MS	By matching	By MS/MS	By MS/MS	By MS/MS	By matching	By matching	By MS/MS	By MS/MS	By MS/MS	By MS/MS	By MS/MS	By MS/MS	By MS/MS	By MS/MS	By MS/MS	By MS/MS	By MS/MS	By MS/MS	By MS/MS	By MS/MS	By MS/MS	By MS/MS	By matching	By MS/MS	By matching	By MS/MS	By MS/MS	By MS/MS	19452000	21564000
AT1G65010.1	1279	AT1G65010.1	AT1G65010	WEB family protein (DUF827)	0.999932	S	1279	1.58e-07	IEKSEVSPERETELDSVEEEVDSKAESSENM	S(0.004)EVS(0.486)PERET(0.51)ELDS(1)VEEEVDSK	-0.51232		By MS/MS	By MS/MS	By MS/MS	By MS/MS	By MS/MS	By MS/MS	By MS/MS	By MS/MS	By MS/MS	By MS/MS	By MS/MS	By matching	By matching	By MS/MS	By MS/MS	By MS/MS	By MS/MS	By MS/MS	By MS/MS	By MS/MS	By MS/MS	By MS/MS	By matching	By MS/MS	By MS/MS	By MS/MS	By MS/MS	By MS/MS	By MS/MS	By matching	By matching	By matching	By MS/MS	By MS/MS	By MS/MS	0	21564000
AT1G65010.1	1275	AT1G65010.1	AT1G65010	WEB family protein (DUF827)	0.849456	T	1275	3.25e-07	DSYKIEKSEVSPERETELDSVEEEVDSKAES	S(0.017)EVS(0.179)PERET(0.849)ELDS(0.952)VEEEVDS(0.003)K	-0.28051					By MS/MS				By MS/MS						By MS/MS																				By MS/MS		0	0
AT1G65320.1	337	AT1G65320.1	CBSX6	Cystathionine beta-synthase (CBS) family protein	0.74224	S	337	0.011024	NAKKFSSRSIGFNPTSPTRLSIGRSMYRGRS	SIGFNPT(0.094)S(0.742)PT(0.164)R	-3.8303																																				By MS/MS	0	0
AT1G65320.1	336	AT1G65320.1	CBSX6	Cystathionine beta-synthase (CBS) family protein	0.470975	T	336	0.011024	TNAKKFSSRSIGFNPTSPTRLSIGRSMYRGR	SIGFNPT(0.471)S(0.471)PT(0.058)R	-3.4659																																					0	0
AT1G65440.1	1020	AT1G65440.1	GTB1	global transcription factor group B1	0.841576	S	1020	0.000274876	QELAKDIYDEDVRGDSNDDEDAIEMAIEHVR	DIY(0.158)DEDVRGDS(0.842)NDDEDAIEMAIEHVR	-2.3832																			By matching									By MS/MS						By matching			0	0
AT1G66670.1	194	AT1G66670.1	CLPP3	CLP protease proteolytic subunit 3	1	T	194	6.09e-19	YCMPNSKVMIHQPLGTAGGKATEMSIRIREM	VMIHQPLGT(1)AGGK	-0.50396	By matching	By matching		By MS/MS	By MS/MS	By MS/MS	By matching	By matching	By MS/MS	By matching	By matching	By matching				By matching	By MS/MS	By MS/MS	By matching	By MS/MS	By MS/MS	By MS/MS	By MS/MS	By MS/MS	By MS/MS	By MS/MS	By MS/MS	By MS/MS	By MS/MS	By MS/MS	By MS/MS	By matching	By matching	By MS/MS	By MS/MS	By MS/MS	16781000	3611000
AT1G66680.1	32	AT1G66680.1	AR401	S-adenosyl-L-methionine-dependent methyltransferases superfamily protein	0.365899	S	32	0.00299114	QQARAAAAVTTTTTDSLASDDDRSIAADSWS	AAAAVT(0.002)T(0.023)T(0.099)T(0.08)T(0.065)DS(0.366)LAS(0.366)DDDR	-4.2913																																					0	0
AT1G66680.1	35	AT1G66680.1	AR401	S-adenosyl-L-methionine-dependent methyltransferases superfamily protein	0.807953	S	35	1.83e-05	RAAAAVTTTTTDSLASDDDRSIAADSWSIKS	AAAAVTT(0.001)T(0.002)T(0.009)T(0.009)DS(0.171)LAS(0.808)DDDR	-0.28732	By MS/MS		By matching				By MS/MS		By MS/MS			By matching	By MS/MS	By MS/MS	By MS/MS		By matching		By matching			By MS/MS	By matching	By MS/MS				By MS/MS			By matching	By matching					5378400	0
AT1G66680.1	29	AT1G66680.1	AR401	S-adenosyl-L-methionine-dependent methyltransferases superfamily protein	0.322235	T	29	0.0113738	TPQQQARAAAAVTTTTTDSLASDDDRSIAAD	AAAAVT(0.002)T(0.009)T(0.052)T(0.322)T(0.047)DS(0.284)LAS(0.284)DDDR	-0.89798																																					0	0
AT1G67090.1	113	AT1G67090.1	RBCS1A	ribulose bisphosphate carboxylase small chain 1A	0.999989	S	113	1.36e-07	EFELEHGFVYREHGNSPGYYDGRYWTMWKLP	EHGNS(1)PGYYDGR	-0.72631	By MS/MS	By MS/MS	By MS/MS	By MS/MS	By MS/MS	By MS/MS	By MS/MS	By MS/MS	By MS/MS	By matching			By MS/MS	By MS/MS	By MS/MS	By MS/MS	By MS/MS	By matching	By MS/MS		By MS/MS	By MS/MS	By MS/MS	By MS/MS		By MS/MS	By MS/MS	By MS/MS	By matching	By matching	By MS/MS	By MS/MS	By MS/MS	By MS/MS	By MS/MS	By MS/MS	5805000	2806200
AT1G67090.1	71	AT1G67090.1	RBCS1A	ribulose bisphosphate carboxylase small chain 1A	0.402803	S	71	0.0215481	MQVWPPIGKKKFETLSYLPDLTDSELAKEVD	FET(0.092)LS(0.403)Y(0.204)LPDLT(0.173)DS(0.129)ELAK	0.24826																																					0	0
AT1G67090.1	79	AT1G67090.1	RBCS1A	ribulose bisphosphate carboxylase small chain 1A	0.991333	S	79	2.34e-14	KKKFETLSYLPDLTDSELAKEVDYLIRNKWI	FETLSYLPDLT(0.008)DS(0.991)ELAKEVDYLIR	0.56454		By matching	By matching	By matching	By matching	By matching							By matching	By MS/MS	By matching	By MS/MS	By matching	By MS/MS	By MS/MS			By MS/MS			By MS/MS	By MS/MS	By MS/MS		By MS/MS			By matching	By MS/MS			By MS/MS	0	11985000
AT1G67090.1	77	AT1G67090.1	RBCS1A	ribulose bisphosphate carboxylase small chain 1A	0.742043	T	77	2.34e-14	IGKKKFETLSYLPDLTDSELAKEVDYLIRNK	FET(0.002)LS(0.023)Y(0.033)LPDLT(0.742)DS(0.196)ELAKEVDY(0.003)LIR	0.010013				By MS/MS																														By MS/MS	By MS/MS		0	0
AT1G67090.1	162	AT1G67090.1	RBCS1A	ribulose bisphosphate carboxylase small chain 1A	0.8392	T	162	0.00218599	KEYPNAFIRIIGFDNTRQVQCISFIAYKPPS	IIGFDNT(0.839)RQVQCIS(0.16)FIAYKPPSFTG	-2.9494	By matching	By matching	By matching	By matching	By matching											By matching	By matching	By matching	By matching			By matching		By matching	By matching	By matching	By matching	By matching					By matching	By matching	By matching		10643000	10685000
AT1G67140.1	2046	AT1G67140.1	SWEETIE	HEAT repeat-containing protein	0.876905	S	2046	0.0129022	FPASTNLEGSESKTESVAEEEPDLPGRSSIQ	T(0.123)ES(0.877)VAEEEPDLPGR	-0.60043	By matching			By matching		By matching	By matching	By matching		By matching	By matching	By matching	By matching	By matching	By matching	By matching	By matching	By matching	By matching	By matching	By matching	By matching	By matching	By matching	By MS/MS	By matching	By matching	By matching	By matching	By matching				By matching	By matching	By matching	2667100	0
AT1G67230.1	932	AT1G67230.1	LINC1	little nuclei1	0.842684	S	932	1.41e-149	KALYGESINLYEPNDSTENVDDSTKASTGET	ALYGESINLYEPNDS(0.843)T(0.157)ENVDDSTK	0.70761	By matching	By matching	By matching	By matching	By MS/MS	By matching	By matching	By matching	By MS/MS	By MS/MS			By matching	By matching	By MS/MS	By MS/MS	By MS/MS	By matching	By MS/MS		By matching	By matching		By MS/MS	By MS/MS	By matching		By MS/MS	By matching	By matching	By matching	By matching					27334000	23370000
AT1G67230.1	883	AT1G67230.1	LINC1	little nuclei1	0.999996	S	883	2.62e-19	DQSDINSKAQEVAADSLSNLDVDGQSRMKGK	AQEVAADS(1)LS(1)NLDVDGQSR	0.0054996	By MS/MS	By MS/MS	By MS/MS	By MS/MS	By matching	By MS/MS	By MS/MS	By MS/MS	By MS/MS	By matching	By MS/MS	By matching	By MS/MS	By MS/MS	By MS/MS	By MS/MS	By MS/MS	By MS/MS	By MS/MS	By MS/MS	By MS/MS	By MS/MS	By MS/MS	By MS/MS	By MS/MS	By MS/MS	By MS/MS	By MS/MS	By matching	By MS/MS	By matching	By matching	By matching	By matching		By MS/MS	18796000	14887000
AT1G67230.1	885	AT1G67230.1	LINC1	little nuclei1	0.999992	S	885	5.86e-27	SDINSKAQEVAADSLSNLDVDGQSRMKGKGK	AQEVAADS(1)LS(1)NLDVDGQSR	1.2649	By matching	By MS/MS	By MS/MS	By MS/MS	By MS/MS	By MS/MS	By matching	By MS/MS	By MS/MS	By MS/MS	By MS/MS	By MS/MS	By MS/MS	By matching		By MS/MS	By MS/MS	By matching	By matching	By MS/MS	By matching	By MS/MS	By matching	By MS/MS		By MS/MS	By MS/MS	By MS/MS	By matching	By MS/MS	By matching	By matching	By matching	By MS/MS		By MS/MS	14050000	19855000
AT1G67230.1	774	AT1G67230.1	LINC1	little nuclei1	0.991896	S	774	0.000178	NILDNEAPRQEMRDISPTAAGLGLPVTGGKV	DIS(0.992)PT(0.008)AAGLGLPVTGGK	-0.68969	By MS/MS			By matching	By matching	By matching	By MS/MS	By MS/MS	By matching	By matching	By matching		By MS/MS		By MS/MS					By matching	By matching		By matching							By matching		By matching	By matching	By matching			7949200	0
AT1G67230.1	865	AT1G67230.1	LINC1	little nuclei1	0.999996	S	865	4.55e-75	ESETGTKEVEVTNVNSDGDQSDINSKAQEVA	EVEVTNVNS(1)DGDQS(0.994)DINS(0.006)K	-1.0212	By matching	By MS/MS	By MS/MS	By matching	By MS/MS	By MS/MS	By MS/MS	By MS/MS	By matching			By matching	By MS/MS	By MS/MS	By matching	By MS/MS	By MS/MS	By MS/MS	By MS/MS	By MS/MS	By MS/MS	By MS/MS	By MS/MS	By matching	By MS/MS	By matching	By matching	By MS/MS	By matching	By matching	By matching	By MS/MS	By MS/MS	By MS/MS	By MS/MS	By MS/MS	16199000	17177000
AT1G67230.1	870	AT1G67230.1	LINC1	little nuclei1	0.999491	S	870	4.55e-75	TKEVEVTNVNSDGDQSDINSKAQEVAADSLS	EVEVTNVNS(1)DGDQS(0.999)DINS(0.001)K	-0.63146	By matching	By MS/MS	By matching	By matching	By matching	By matching	By MS/MS	By matching	By matching				By matching	By matching	By matching	By MS/MS	By MS/MS	By MS/MS	By MS/MS	By MS/MS	By MS/MS	By MS/MS	By MS/MS	By matching	By MS/MS	By matching	By matching	By matching	By matching	By matching	By matching	By matching	By MS/MS	By MS/MS	By MS/MS	By MS/MS	8375900	10616000
AT1G67230.1	908	AT1G67230.1	LINC1	little nuclei1	1	S	908	0.0086191	SRMKGKGKARTRRTRSVKDVVDDAKALYGES	S(1)VKDVVDDAK	0.3309				By MS/MS	By MS/MS	By matching				By matching	By MS/MS	By MS/MS				By MS/MS	By MS/MS	By MS/MS	By matching	By matching		By MS/MS	By matching	By matching	By matching	By matching	By MS/MS	By MS/MS	By matching	By MS/MS	By MS/MS	By MS/MS	By matching	By matching	By matching	By matching	0	0
AT1G67230.1	1001	AT1G67230.1	LINC1	little nuclei1	1	S	1001	0.00468198	VTGGAHQRKRRQKVASEQQGEVVGQRYNLRR	VAS(1)EQQGEVVGQR	0.44605	By MS/MS	By matching	By MS/MS	By matching	By matching	By matching	By MS/MS	By matching	By matching				By matching	By matching	By matching	By matching			By MS/MS	By matching	By matching	By matching	By matching		By matching			By matching	By matching	By matching		By matching					3764600	2136900
AT1G67230.1	933	AT1G67230.1	LINC1	little nuclei1	0.573016	T	933	1.96e-49	ALYGESINLYEPNDSTENVDDSTKASTGETG	ALYGESINLY(0.008)EPNDS(0.419)T(0.573)ENVDDSTK	-1.5963																								By MS/MS											By MS/MS		0	0
AT1G67230.1	776	AT1G67230.1	LINC1	little nuclei1	0.540748	T	776	0.00128197	LDNEAPRQEMRDISPTAAGLGLPVTGGKVSW	DIS(0.459)PT(0.541)AAGLGLPVTGGK	-0.77493		By MS/MS	By MS/MS									By MS/MS		By MS/MS																							0	9768200
AT1G67230.1	861	AT1G67230.1	LINC1	little nuclei1	0.642457	T	861	0.00878492	VQKAESETGTKEVEVTNVNSDGDQSDINSKA	EVEVT(0.642)NVNS(0.348)DGDQS(0.009)DINS(0.001)K	-0.86345																			By MS/MS																		0	0
AT1G67230.1	906	AT1G67230.1	LINC1	little nuclei1	0.597073	T	906	0.0124524	GQSRMKGKGKARTRRTRSVKDVVDDAKALYG	T(0.597)RS(0.403)VKDVVDDAK	-0.17212					By matching	By matching				By MS/MS	By MS/MS	By matching					By matching					By matching	By matching	By matching					By matching	By matching							0	0
AT1G67310.1	935	AT1G67310.1	AT1G67310	Calmodulin-binding transcription activator protein with CG-1 and Ankyrin domain	0.932178	S	935	0.00665816	VGLRGFRQDVESTEDSEDEDILKVFRKQKVD	QDVES(0.005)T(0.063)EDS(0.932)EDEDILK	-0.71387						By matching									By matching													By matching	By matching	By MS/MS							0	0
AT1G67580.2	728	AT1G67580.2	AT1G67580	Protein kinase superfamily protein	1	S	728	0.00349056	PAQHAQDRRGRRMVKSPDPLEEQRRKELTQT	MVKS(1)PDPLEEQR	1.4611	By matching	By matching	By matching	By MS/MS	By matching	By MS/MS	By MS/MS	By matching	By matching	By matching	By matching	By matching				By matching	By matching	By MS/MS	By matching	By matching	By MS/MS	By matching	By MS/MS	By MS/MS		By matching		By MS/MS	By MS/MS	By MS/MS	By matching	By matching	By matching	By MS/MS	By MS/MS	By matching	6539200	1413500
AT1G68020.1	5	AT1G68020.1	ATTPS6	UDP-Glycosyltransferase / trehalose-phosphatase family protein	0.443457	S	5	0.00365978	___________MVSRSYSNLLELASGDSPTF	S(0.443)Y(0.113)S(0.443)NLLELASGDSPTFGR	-0.67519																																					0	0
AT1G68020.1	7	AT1G68020.1	ATTPS6	UDP-Glycosyltransferase / trehalose-phosphatase family protein	0.443457	S	7	0.00365978	_________MVSRSYSNLLELASGDSPTFGR	S(0.443)Y(0.113)S(0.443)NLLELASGDSPTFGR	-0.67519																																					0	0
AT1G68060.1	475	AT1G68060.1	MAP70-1	microtubule-associated proteins 70-1	0.999987	S	475	0.000100465	SLDRGKALLKGPGNYSFNKACDETKESESPN	ALLKGPGNYS(1)FNK	2.1274		By matching	By matching				By MS/MS	By MS/MS	By MS/MS	By matching	By MS/MS	By matching	By matching	By matching	By matching	By MS/MS	By MS/MS		By MS/MS	By matching	By MS/MS				By MS/MS	By MS/MS					By matching		By matching				0	2922900
AT1G68790.1	843	AT1G68790.1	LINC3	little nuclei3	0.998448	S	843	1.46e-06	EQSFTDSRIQEGPEGSLQSEMKSDKPRRGRG	IQEGPEGS(0.998)LQS(0.002)EMK	0.21897	By MS/MS	By matching	By matching	By MS/MS	By matching	By matching	By matching	By matching	By matching		By MS/MS	By matching	By matching	By MS/MS	By MS/MS	By MS/MS	By matching	By matching	By matching			By matching	By matching	By matching	By matching	By matching	By MS/MS	By MS/MS	By MS/MS	By matching	By MS/MS	By matching	By MS/MS	By MS/MS	By MS/MS	By MS/MS	8868400	3470500
AT1G68790.1	910	AT1G68790.1	LINC3	little nuclei3	0.995512	S	910	3.29e-07	EQTSRITESEQAAGDSDEGVDSITTGGRRKK	IT(0.001)ES(0.001)EQAAGDS(0.996)DEGVDS(0.001)ITTGGR	0.74674	By matching		By matching		By matching	By matching	By MS/MS	By matching	By matching	By matching		By matching		By MS/MS	By MS/MS	By matching	By matching	By matching	By MS/MS	By matching	By matching	By matching	By matching		By matching	By matching			By matching	By matching	By matching	By matching	By matching	By matching	By matching	By matching	9521600	0
AT1G68830.1	537	AT1G68830.1	STN7	Serine/Threonine kinase domain protein	0.999466	T	537	0.000543236	NALASALRLQRKLVKTVTETIDEISDGRKTV	LVKT(0.999)VT(0.324)ET(0.675)IDEIS(0.001)DGR	-1.3201	By matching	By matching	By matching										By matching	By matching		By matching							By matching	By matching		By matching	By matching	By MS/MS	By MS/MS	By MS/MS				By MS/MS	By MS/MS	By MS/MS	5038300	5294200
AT1G68830.1	539	AT1G68830.1	STN7	Serine/Threonine kinase domain protein	0.525282	T	539	0.00215805	LASALRLQRKLVKTVTETIDEISDGRKTVWW	T(0.949)VT(0.525)ET(0.525)IDEIS(0.001)DGRK	0.1056																													By MS/MS								0	0
AT1G68830.1	541	AT1G68830.1	STN7	Serine/Threonine kinase domain protein	0.995024	T	541	0.000543236	SALRLQRKLVKTVTETIDEISDGRKTVWWNR	T(0.905)VT(0.099)ET(0.995)IDEISDGRK	0.26794	By matching	By matching	By matching										By matching	By matching		By matching							By matching	By matching		By matching	By matching	By MS/MS	By MS/MS	By MS/MS				By MS/MS	By MS/MS	By MS/MS	5038300	5294200
AT1G69070.1	154	AT1G69070.1	AT1G69070	nucleolar-like protein	0.999745	S	154	4.39e-18	LGGSSVKDDFDSGLLSDEDLQDDDLEASASK	DDFDSGLLS(1)DEDLQDDDLEASASK	-0.62094	By MS/MS			By matching	By matching		By matching		By MS/MS				By MS/MS			By matching	By matching	By MS/MS	By MS/MS	By MS/MS	By MS/MS		By matching	By MS/MS	By matching	By matching	By matching	By MS/MS	By MS/MS	By MS/MS				By matching	By MS/MS	By MS/MS	6518300	0
AT1G69070.1	127	AT1G69070.1	AT1G69070	nucleolar-like protein	0.718936	S	127	0.0157172	RQRQLKLAKKSMYNLSDGEEDVYEDGALGGS	S(0.097)MY(0.169)NLS(0.719)DGEEDVY(0.015)EDGALGGSSVK	-0.97928							By matching							By MS/MS	By matching																						0	0
AT1G69160.1	264	AT1G69160.1	AT1G69160	suppressor	1	S	264	0.00683626	KLKVMESLSENQRIWSDDEDIDDDRRIKREG	IWS(1)DDEDIDDDRR	-0.79404	By matching	By matching	By matching	By matching	By matching	By matching	By matching	By matching	By matching	By matching	By matching	By matching	By matching	By matching	By matching	By matching	By matching	By matching	By matching	By matching	By matching	By matching	By matching	By matching	By matching	By matching	By matching	By matching	By matching	By matching	By matching	By matching	By matching	By matching	By matching	By matching	2524100	2075800
AT1G69410.1	2	AT1G69410.1	ELF5A-3	eukaryotic elongation factor 5A-3	1	S	2	7.1e-152	______________MSDDEHHFESSDAGASK	S(1)DDEHHFESSDAGASK	-0.71173	By MS/MS	By MS/MS	By MS/MS	By MS/MS	By MS/MS	By MS/MS	By MS/MS	By MS/MS	By MS/MS	By MS/MS	By MS/MS	By MS/MS	By MS/MS	By MS/MS	By MS/MS	By MS/MS	By MS/MS	By MS/MS	By MS/MS	By MS/MS	By MS/MS	By MS/MS	By MS/MS	By MS/MS	By MS/MS	By MS/MS	By MS/MS	By MS/MS	By MS/MS	By MS/MS	By MS/MS	By MS/MS	By MS/MS	By MS/MS	By MS/MS	By MS/MS	69791000	48784000
AT1G69510.3	56	AT1G69510.3	AT1G69510	cAMP-regulated phosphoprotein 19-related protein	1	S	56	3.88e-08	KIPLISKDHERAFFDSADWALGKQKGQKPKG	AFFDS(1)ADWALGK	0.091292	By MS/MS	By MS/MS	By MS/MS	By MS/MS	By MS/MS	By MS/MS	By MS/MS	By MS/MS	By MS/MS	By MS/MS	By MS/MS	By MS/MS	By matching	By matching	By matching	By MS/MS	By MS/MS	By MS/MS	By MS/MS	By MS/MS	By MS/MS	By MS/MS	By MS/MS	By MS/MS	By MS/MS	By MS/MS	By MS/MS	By MS/MS	By MS/MS	By MS/MS	By MS/MS	By MS/MS	By MS/MS	By MS/MS	By MS/MS	By MS/MS	27498000	33009000
AT1G70180.1	306	AT1G70180.1	AT1G70180	Sterile alpha motif (SAM) domain-containing protein	0.872323	S	306	0.000211162	PARNMGSYMSSSQGFSPPRNPRSYMGSSRGS	NMGSYMS(0.035)S(0.035)S(0.057)QGFS(0.872)PPRNPR	0.77508	By matching	By matching	By matching	By matching	By matching	By matching	By matching	By matching	By matching	By MS/MS	By MS/MS		By MS/MS		By matching	By matching	By matching	By matching	By matching	By matching	By matching	By matching	By matching	By matching	By matching	By matching		By matching	By matching	By matching	By matching	By matching	By matching	By matching	By matching		4936500	5202500
AT1G70290.1	568	AT1G70290.1	TPS8	trehalose-6-phosphatase synthase S8	0.933378	S	568	7.85e-05	GIGFGLGFRVLSLSPSFRKLSVEHIVPVYRK	VLSLS(0.066)PS(0.933)FR	-0.45849	By matching	By matching	By matching	By matching	By matching	By matching	By matching			By matching	By matching	By matching	By MS/MS	By MS/MS	By MS/MS	By matching	By matching	By matching	By matching	By matching		By matching	By matching	By matching	By matching	By matching	By matching	By MS/MS	By MS/MS	By MS/MS				By MS/MS	By matching	By matching	4052100	2290800
AT1G70320.1	2582	AT1G70320.1	UPL2	ubiquitin-protein ligase 2	1	S	2582	0.00068912	EATQDVRNDEQVDEGSLDGRAPEVNAIDPTF	NDEQVDEGS(1)LDGR	1.5829	By MS/MS	By MS/MS	By MS/MS	By matching	By MS/MS	By matching	By matching	By MS/MS	By MS/MS				By matching			By MS/MS		By MS/MS	By matching	By matching	By matching				By matching	By matching	By matching	By MS/MS	By MS/MS	By MS/MS		By matching	By MS/MS	By MS/MS	By MS/MS		6323400	3491600
AT1G70570.1	197	AT1G70570.1	AT1G70570	anthranilate phosphoribosyltransferase	0.423809	S	197	1.41e-05	RALPPDVLFIADPEGSLLGTGNSVGPTFVGN	ALPPDVLFIADPEGS(0.424)LLGT(0.424)GNS(0.151)VGPT(0.001)FVGNETR	1.0887																																					0	0
AT1G70570.1	201	AT1G70570.1	AT1G70570	anthranilate phosphoribosyltransferase	0.423809	T	201	1.41e-05	PDVLFIADPEGSLLGTGNSVGPTFVGNETRE	ALPPDVLFIADPEGS(0.424)LLGT(0.424)GNS(0.151)VGPT(0.001)FVGNETR	1.0887																																					0	0
AT1G70770.2	87	AT1G70770.2	AT1G70770	transmembrane protein (Protein of unknown function DUF2359	1	S	87	6.88e-26	DRRRRILAAKMTAIDSDDDGVVRSKHRSNGY	MTAIDS(1)DDDGVVR	-0.64891	By MS/MS	By MS/MS	By MS/MS	By matching	By matching	By matching	By MS/MS	By MS/MS	By MS/MS	By matching	By matching	By matching	By matching	By MS/MS	By matching	By matching	By MS/MS	By matching	By matching	By matching	By matching	By MS/MS	By matching	By matching	By matching	By MS/MS	By matching	By matching	By MS/MS	By MS/MS	By MS/MS	By matching	By matching	By MS/MS	By MS/MS	By MS/MS	97429000	102500000
AT1G70770.2	112	AT1G70770.2	AT1G70770	transmembrane protein (Protein of unknown function DUF2359	0.999989	S	112	2.12e-44	HRSNGYGDDGYDFDGSDDEIATLKVEEVKKP	SNGYGDDGYDFDGS(1)DDEIATLK	0.38431	By MS/MS	By MS/MS	By MS/MS	By MS/MS	By MS/MS	By MS/MS	By MS/MS	By MS/MS	By MS/MS	By MS/MS	By MS/MS	By MS/MS	By MS/MS	By MS/MS	By MS/MS		By matching	By MS/MS	By MS/MS	By MS/MS	By MS/MS	By MS/MS	By MS/MS	By MS/MS	By MS/MS	By MS/MS	By MS/MS	By MS/MS	By MS/MS	By MS/MS	By MS/MS	By MS/MS	By MS/MS	By MS/MS	By MS/MS	By MS/MS	40104000	38018000
AT1G70830.1	178	AT1G70830.1	MLP28	MLP-like protein 28	0.999046	T	178	3.15e-91	KEIDEHLLAEEEEVKTPETPSLVGKLETDVE	EIDEHLLAEEEEVKT(0.999)PET(0.001)PSLVGK	1.7564		By MS/MS	By MS/MS	By MS/MS	By MS/MS	By matching		By matching	By MS/MS			By matching	By matching		By matching	By MS/MS	By MS/MS	By MS/MS	By MS/MS	By MS/MS	By MS/MS	By matching	By MS/MS	By MS/MS	By MS/MS		By MS/MS	By matching	By matching		By MS/MS						0	12834000
AT1G70940.1	366	AT1G70940.1	PIN3	Auxin efflux carrier family protein	0.963077	S	366	0.000188082	HDAKELHMFVWSSNGSPVSDRAGLNVFGGAP	ELHMFVWS(0.002)S(0.017)NGS(0.963)PVS(0.017)DR	0.24062																								By matching					By matching	By MS/MS					By MS/MS		0	0
AT1G71080.1	136	AT1G71080.1	AT1G71080	RNA polymerase II transcription elongation factor	0.598757	S	136	0.000620507	SAAASQSAVPVEHRLSPVGRAAKSPQVNRSL	TPGESAAAS(0.2)QS(0.2)AVPVEHRLS(0.599)PVGR	1.0124				By matching	By matching	By matching				By matching	By matching	By MS/MS				By matching	By matching	By matching				By matching	By matching	By matching				By matching	By matching	By matching				By matching		By matching	0	0
AT1G71710.2	201	AT1G71710.2	AT1G71710	DNAse I-like superfamily protein	0.983716	S	201	0.0212147	ALNRVRPKLSGVKSYSDPPSPGRFKPFEETH	S(0.011)Y(0.006)S(0.984)DPPS(0.999)PGR	1.2258	By matching	By matching	By matching	By matching	By matching	By matching	By matching	By matching	By matching				By matching	By matching	By matching	By matching	By matching	By matching	By matching	By matching	By matching	By matching	By matching	By matching	By matching	By matching	By matching	By matching	By matching	By matching	By matching	By matching	By matching	By matching	By MS/MS	By matching	2511100	1817100
AT1G71710.2	205	AT1G71710.2	AT1G71710	DNAse I-like superfamily protein	0.999087	S	205	0.0212147	VRPKLSGVKSYSDPPSPGRFKPFEETHDIIE	S(0.011)Y(0.009)S(0.981)DPPS(0.999)PGR	0.62933	By matching	By matching	By matching	By matching	By matching	By matching	By matching	By matching	By matching				By matching	By matching	By matching	By matching	By matching	By matching	By matching	By matching	By matching	By matching	By matching	By matching	By matching	By matching	By matching	By matching	By matching	By matching	By matching	By matching	By matching	By matching	By MS/MS	By matching	2511100	1817100
AT1G72150.1	56	AT1G72150.1	PATL1	PATELLIN 1	1	T	56	0.00593559	AAPVSDEKAVPEKEVTPEKEAPAAEAEKSVS	AVPEKEVT(1)PEKEAPAAEAEK	-0.23518																			By matching		By matching						By MS/MS										0	0
AT1G72150.1	118	AT1G72150.1	PATL1	PATELLIN 1	0.999988	T	118	6.78e-18	LVREALNKREFTAPVTPVKEEKTEEKKTEEE	EFTAPVT(1)PVKEEK	-0.24923	By matching			By MS/MS	By matching	By MS/MS				By MS/MS	By MS/MS	By MS/MS				By MS/MS	By MS/MS	By matching	By matching			By MS/MS	By MS/MS	By MS/MS	By matching	By MS/MS	By matching	By MS/MS	By MS/MS	By MS/MS	By MS/MS		By MS/MS	By MS/MS	By MS/MS	By MS/MS	14049000	0
AT1G72150.1	32	AT1G72150.1	PATL1	PATELLIN 1	0.99493	T	32	1.79e-05	VVKEKPITDKEVTIPTPVAEKEEVAAPVSDE	EVT(0.005)IPT(0.995)PVAEKEEVAAPVSDEK	0.7276																	By matching		By matching	By matching			By matching				By matching	By MS/MS		By MS/MS							0	0
AT1G72160.1	108	AT1G72160.1	AT1G72160	Sec14p-like phosphatidylinositol transfer family protein	0.999989	S	108	2.4e-149	EVAEEKKSMIPQNLGSFKEESSKLSDLSNSE	SMIPQNLGS(1)FKEESSK	-0.30069	By MS/MS	By MS/MS	By MS/MS	By MS/MS	By MS/MS	By MS/MS	By MS/MS	By MS/MS	By MS/MS	By MS/MS	By MS/MS	By MS/MS	By MS/MS	By MS/MS	By MS/MS	By MS/MS	By MS/MS	By MS/MS	By MS/MS	By MS/MS	By MS/MS	By MS/MS	By MS/MS	By MS/MS	By MS/MS	By MS/MS	By MS/MS	By MS/MS	By MS/MS	By MS/MS	By MS/MS	By MS/MS	By MS/MS	By MS/MS	By MS/MS	By MS/MS	79052000	70239000
AT1G72160.1	114	AT1G72160.1	AT1G72160	Sec14p-like phosphatidylinositol transfer family protein	0.523975	S	114	0.0126057	KSMIPQNLGSFKEESSKLSDLSNSEKKSLDE	SMIPQNLGS(0.041)FKEES(0.435)S(0.524)K	-0.41412																	By MS/MS																				0	0
AT1G72410.1	624	AT1G72410.1	AT1G72410	COP1-interacting protein-like protein	0.969085	S	624	0.00244013	HSIAATEKRLSLGGGSADFSKLMTPLVGDKD	LSLGGGS(0.969)ADFS(0.031)K	0.68047				By matching	By matching	By matching	By MS/MS	By MS/MS	By MS/MS	By matching	By matching	By matching				By matching	By matching	By matching				By MS/MS	By matching	By MS/MS	By matching	By matching	By matching	By MS/MS		By MS/MS	By matching					By matching	0	0
AT1G72710.1	377	AT1G72710.1	CKL2	casein kinase 1-like protein 2	0.328827	S	377	0.00215247	PVSSDPAISKDVVLSSSSFLRATGSSRRAAV	DVVLS(0.014)S(0.329)S(0.329)S(0.329)FLR	-1.1543																																					0	0
AT1G72710.1	378	AT1G72710.1	CKL2	casein kinase 1-like protein 2	0.470032	S	378	0.00109206	VSSDPAISKDVVLSSSSFLRATGSSRRAAVS	DVVLS(0.006)S(0.054)S(0.47)S(0.47)FLR	-0.70047																																					0	0
AT1G72710.1	379	AT1G72710.1	CKL2	casein kinase 1-like protein 2	0.470032	S	379	0.00109206	SSDPAISKDVVLSSSSFLRATGSSRRAAVSS	DVVLS(0.006)S(0.054)S(0.47)S(0.47)FLR	-0.70047																																					0	0
AT1G72730.1	148	AT1G72730.1	AT1G72730	DEA(D/H)-box RNA helicase family protein	0.614951	S	148	0.00223634	GDYLGVKAQACVGGTSVREDQRVLQSGVHVV	AQACVGGT(0.385)S(0.615)VR	0.19125		By MS/MS							By MS/MS					By MS/MS	By MS/MS						By MS/MS			By MS/MS													0	7024600
AT1G72730.1	147	AT1G72730.1	AT1G72730	DEA(D/H)-box RNA helicase family protein	0.863792	T	147	0.00037078	LGDYLGVKAQACVGGTSVREDQRVLQSGVHV	AQACVGGT(0.864)S(0.136)VR	-1.0094	By MS/MS	By MS/MS	By MS/MS	By matching	By matching	By matching	By MS/MS	By MS/MS	By MS/MS		By matching		By MS/MS	By MS/MS		By matching	By matching	By matching	By MS/MS	By MS/MS		By MS/MS	By MS/MS		By MS/MS	By matching	By MS/MS	By matching	By matching	By matching	By MS/MS	By MS/MS	By MS/MS	By matching	By matching	By matching	9598000	7024600
AT1G73450.1	1151	AT1G73450.1	AT1G73450	Protein kinase superfamily protein	1	S	1151	1.05e-08	EALKHPWLSYPYEPISA______________	HPWLSYPYEPIS(1)A	-0.46177				By MS/MS	By MS/MS	By MS/MS				By matching	By matching	By matching				By MS/MS	By MS/MS	By matching					By MS/MS	By MS/MS				By MS/MS	By MS/MS	By MS/MS				By MS/MS	By MS/MS	By MS/MS	0	0
AT1G73450.1	426	AT1G73450.1	AT1G73450	Protein kinase superfamily protein	0.929656	S	426	0.000640385	DGLSESVDYRNEYWDSDEYEDDGDIGYVRQP	NEY(0.035)WDS(0.93)DEY(0.035)EDDGDIGYVR	2.1856																								By MS/MS													0	0
AT1G73630.1	51	AT1G73630.1	AT1G73630	EF hand calcium-binding protein family	0.945424	S	51	3.61e-07	ISVSELGNVFKSMGTSYTEEELNRVLDEIDI	SMGT(0.005)S(0.945)Y(0.014)T(0.035)EEELNR	0.24136	By matching	By MS/MS	By matching	By matching	By MS/MS	By matching	By MS/MS	By MS/MS	By matching	By matching	By MS/MS	By matching	By MS/MS	By matching	By matching	By matching	By MS/MS	By matching	By MS/MS	By MS/MS	By MS/MS	By MS/MS	By MS/MS	By MS/MS	By MS/MS	By MS/MS	By MS/MS	By matching	By matching	By MS/MS	By MS/MS	By MS/MS		By matching	By matching	By matching	4837500	5558400
AT1G73660.1	68	AT1G73660.1	AT1G73660	protein tyrosine kinase family protein	0.351528	S	68	0.00782006	SISTTKSNHHKSIDVSSSSSPRSHHSNSPEI	SIDVS(0.352)S(0.162)S(0.162)S(0.162)S(0.162)PR	1.2597																																					0	0
AT1G73660.1	69	AT1G73660.1	AT1G73660	protein tyrosine kinase family protein	0.35779	S	69	0.00111939	ISTTKSNHHKSIDVSSSSSPRSHHSNSPEIK	SIDVS(0.013)S(0.358)S(0.21)S(0.21)S(0.21)PR	-1.2439																																					0	0
AT1G73660.1	70	AT1G73660.1	AT1G73660	protein tyrosine kinase family protein	0.240641	S	70	0.00154678	STTKSNHHKSIDVSSSSSPRSHHSNSPEIKP	SIDVS(0.037)S(0.241)S(0.241)S(0.241)S(0.241)PR	0.37066																																					0	0
AT1G73660.1	71	AT1G73660.1	AT1G73660	protein tyrosine kinase family protein	0.240641	S	71	0.00154678	TTKSNHHKSIDVSSSSSPRSHHSNSPEIKPF	SIDVS(0.037)S(0.241)S(0.241)S(0.241)S(0.241)PR	0.37066																																					0	0
AT1G73660.1	72	AT1G73660.1	AT1G73660	protein tyrosine kinase family protein	0.240641	S	72	0.00154678	TKSNHHKSIDVSSSSSPRSHHSNSPEIKPFS	SIDVS(0.037)S(0.241)S(0.241)S(0.241)S(0.241)PR	0.37066																																					0	0
AT1G73670.1	507	AT1G73670.1	MPK15	MAP kinase 15	0.363062	S	507	0.0132209	ERSNDIERRTTAAVASTLDSPKASQQAEGTE	TTAAVAS(0.363)T(0.363)LDS(0.274)PK	-1.0477																																					0	0
AT1G73670.1	511	AT1G73670.1	MPK15	MAP kinase 15	0.333324	S	511	0.0132209	DIERRTTAAVASTLDSPKASQQAEGTENGGG	TTAAVAS(0.333)T(0.333)LDS(0.333)PK	-3.2408																																					0	0
AT1G73980.1	10	AT1G73980.1	AT1G73980	Phosphoribulokinase / Uridine kinase family	0.999466	S	10	2.75e-13	______MALDSSVALSPRRRHGLLRDQVQLI	ALDSSVALS(0.999)PR	-0.17691	By MS/MS			By MS/MS	By MS/MS			By MS/MS		By matching	By matching	By matching	By matching	By MS/MS		By matching	By matching	By matching	By matching	By MS/MS		By MS/MS	By MS/MS	By MS/MS	By matching			By MS/MS	By MS/MS	By MS/MS	By matching	By matching		By MS/MS	By MS/MS		7029600	0
AT1G73980.1	436	AT1G73980.1	AT1G73980	Phosphoribulokinase / Uridine kinase family	0.475407	S	436	0.00358394	PDDLKTKLSLDDDTVSSPKEALSRASVDSRM	LSLDDDT(0.049)VS(0.475)S(0.475)PK	1.2772																																					0	0
AT1G73980.1	437	AT1G73980.1	AT1G73980	Phosphoribulokinase / Uridine kinase family	0.786366	S	437	0.00132592	DDLKTKLSLDDDTVSSPKEALSRASVDSRMK	LSLDDDT(0.004)VS(0.209)S(0.786)PK	0.81588		By matching	By matching	By matching	By matching	By matching	By matching	By MS/MS	By matching				By matching	By matching	By matching	By matching	By matching	By matching	By matching			By matching		By MS/MS						By MS/MS	By matching						0	3300600
AT1G74690.1	79	AT1G74690.1	IQD31	IQ-domain 31	0.999999	S	79	4.94e-20	SGGMLETQNVGPEEISDDEIELPEGKSTDSQ	SGGMLETQNVGPEEIS(1)DDEIELPEGK	-0.69407	By matching	By MS/MS		By MS/MS	By matching	By MS/MS	By MS/MS	By MS/MS	By MS/MS	By MS/MS	By matching	By matching	By MS/MS	By MS/MS	By MS/MS	By MS/MS	By MS/MS	By MS/MS	By MS/MS	By MS/MS	By MS/MS	By MS/MS	By MS/MS	By MS/MS	By MS/MS	By MS/MS	By MS/MS	By MS/MS	By MS/MS	By MS/MS	By MS/MS	By MS/MS	By MS/MS	By MS/MS	By MS/MS	By MS/MS	16719000	22258000
AT1G74730.1	108	AT1G74730.1	AT1G74730	transmembrane protein	0.968193	T	108	2.64e-06	VEKSGLLSKAEGLGLTLSSLEKLKVFSKAED	AEGLGLT(0.968)LS(0.027)S(0.005)LEK	0.61478	By matching	By matching	By matching	By matching		By matching		By matching		By matching	By matching	By matching		By MS/MS															By matching	By matching					By matching	By matching	8422500	6710600
AT1G74910.2	217	AT1G74910.2	AT1G74910	ADP-glucose pyrophosphorylase family protein	0.602275	S	217	0.000811385	DVSTQRKDRATLKRVSSFEALQPATRIPTDF	RVS(0.602)S(0.398)FEALQPATR	0.048638				By matching	By matching	By matching	By matching		By matching	By MS/MS	By matching	By MS/MS			By MS/MS	By matching	By matching	By matching	By MS/MS	By matching	By matching	By matching	By matching	By matching	By matching	By matching	By matching	By matching	By matching	By matching	By matching	By matching	By matching	By matching	By MS/MS	By matching	0	0
AT1G74910.2	218	AT1G74910.2	AT1G74910	ADP-glucose pyrophosphorylase family protein	0.999099	S	218	1.08e-28	VSTQRKDRATLKRVSSFEALQPATRIPTDFV	VS(0.001)S(0.999)FEALQPATR	-0.64231	By matching	By MS/MS	By MS/MS	By MS/MS	By MS/MS	By MS/MS	By matching	By MS/MS	By matching	By MS/MS	By MS/MS	By MS/MS	By MS/MS	By MS/MS		By MS/MS	By MS/MS	By matching	By MS/MS	By MS/MS	By MS/MS	By MS/MS	By MS/MS	By MS/MS	By MS/MS	By MS/MS	By MS/MS	By MS/MS	By MS/MS	By MS/MS	By MS/MS	By MS/MS	By MS/MS	By MS/MS	By MS/MS	By MS/MS	196470000	178760000
AT1G75100.1	437	AT1G75100.1	JAC1	J-domain protein required for chloroplast accumulation response 1	0.764383	S	437	0.00108762	SKGASVGAGGESLGQSSRWRAKETPKTDIIH	GASVGAGGES(0.059)LGQS(0.764)S(0.176)R	1.2927	By matching			By matching	By matching	By matching	By matching	By matching	By matching	By matching	By matching	By MS/MS	By matching	By matching	By matching	By matching		By matching					By matching	By MS/MS				By matching	By MS/MS	By matching							9687600	0
AT1G75100.1	438	AT1G75100.1	JAC1	J-domain protein required for chloroplast accumulation response 1	0.561939	S	438	0.00387584	KGASVGAGGESLGQSSRWRAKETPKTDIIHD	GASVGAGGES(0.02)LGQS(0.418)S(0.562)R	-0.70402																						By MS/MS															0	0
AT1G75100.1	23	AT1G75100.1	JAC1	J-domain protein required for chloroplast accumulation response 1	1	S	23	1.66e-06	ETVLLGSNSAPPVLRSPGGDDVDIDFGDVFG	S(1)PGGDDVDIDFGDVFGGPPK	-0.83274	By MS/MS	By MS/MS	By MS/MS	By matching	By matching	By matching	By MS/MS		By matching				By MS/MS	By MS/MS	By MS/MS	By matching	By matching	By matching	By matching	By matching		By matching	By matching	By matching	By matching	By matching	By matching		By matching	By matching	By matching	By matching		By matching	By matching	By matching	4832800	4878800
AT1G75190.2	19	AT1G75190.2	AT1G75190	hypothetical protein	0.526581	S	19	0.000769969	RRFQKAKETSSVAEASSPTESQATRRRRGRP	ETSS(0.001)VAEAS(0.527)S(0.404)PT(0.065)ES(0.002)QAT(0.002)R	0.744								By MS/MS																													0	0
AT1G75190.2	20	AT1G75190.2	AT1G75190	hypothetical protein	0.796316	S	20	1.71e-06	RFQKAKETSSVAEASSPTESQATRRRRGRPR	ETSSVAEAS(0.033)S(0.796)PT(0.162)ES(0.007)QAT(0.002)R	0.75166		By matching	By matching	By matching	By matching	By matching	By matching			By matching	By matching	By matching	By matching	By matching	By matching	By MS/MS			By matching		By matching	By matching	By MS/MS			By matching	By matching		By matching	By matching	By matching				By matching		0	4679200
AT1G75220.1	2	AT1G75220.1	ERDL6	Major facilitator superfamily protein	1	S	2	0.0166126	______________MSFRDDNEEARNDLRRP	S(1)FRDDNEEAR	0.19387	By matching	By matching	By matching	By matching	By matching	By matching				By matching	By matching	By matching				By matching	By matching	By matching		By matching	By matching	By matching	By matching	By matching	By matching	By matching	By matching	By matching					By matching	By matching	By MS/MS	By matching	7689700	3781900
AT1G75240.1	58	AT1G75240.1	HB33	homeobox protein 33	0.261814	S	58	0.000212314	NTRVSCNSQTLDHHQSKSPSSFSISAAAKPT	VS(0.004)CNS(0.063)QT(0.262)LDHHQS(0.262)KS(0.262)PS(0.063)S(0.063)FS(0.016)IS(0.005)AAAKPTVR	0.634																																					0	0
AT1G75240.1	60	AT1G75240.1	HB33	homeobox protein 33	0.261814	S	60	0.000212314	RVSCNSQTLDHHQSKSPSSFSISAAAKPTVR	VS(0.004)CNS(0.063)QT(0.262)LDHHQS(0.262)KS(0.262)PS(0.063)S(0.063)FS(0.016)IS(0.005)AAAKPTVR	0.634																																					0	0
AT1G75240.1	52	AT1G75240.1	HB33	homeobox protein 33	0.261814	T	52	0.000212314	CNGNNNNTRVSCNSQTLDHHQSKSPSSFSIS	VS(0.004)CNS(0.063)QT(0.262)LDHHQS(0.262)KS(0.262)PS(0.063)S(0.063)FS(0.016)IS(0.005)AAAKPTVR	0.634																																					0	0
AT1G75660.1	479	AT1G75660.1	XRN3	5'-3' exoribonuclease 3	0.333327	S	479	0.000258926	SNDGRSAPHQKVRRLSPGSSVGAAIVDVENS	RLS(0.333)PGS(0.333)S(0.333)VGAAIVDVENSLESDER	0.18971																																					0	0
AT1G75660.1	482	AT1G75660.1	XRN3	5'-3' exoribonuclease 3	0.356295	S	482	3.27e-05	GRSAPHQKVRRLSPGSSVGAAIVDVENSLES	RLS(0.287)PGS(0.356)S(0.356)VGAAIVDVENSLESDER	1.4256																																					0	0
AT1G75660.1	483	AT1G75660.1	XRN3	5'-3' exoribonuclease 3	0.356295	S	483	3.27e-05	RSAPHQKVRRLSPGSSVGAAIVDVENSLESD	RLS(0.287)PGS(0.356)S(0.356)VGAAIVDVENSLESDER	1.4256																																					0	0
AT1G76180.2	59	AT1G76180.2	ERD14	Dehydrin family protein	1	S	59	0.000318183	EETPIASEFEQKVHISEPEPEVKHESLLEKL	VHIS(1)EPEPEVK	1.155							By matching	By matching	By matching	By MS/MS	By MS/MS	By MS/MS	By MS/MS	By MS/MS	By matching	By matching	By MS/MS	By matching			By matching	By matching	By MS/MS	By MS/MS	By MS/MS	By matching		By matching	By matching	By MS/MS							0	0
AT1G76810.1	131	AT1G76810.1	AT1G76810	eukaryotic translation initiation factor 2 (eIF-2) family protein	0.98201	S	131	2.22e-09	SFALLDDEDEKEDNESDGDKDDEPVISFTGK	GGGS(0.002)VS(0.007)FALLDDEDEKEDNES(0.982)DGDKDDEPVIS(0.007)FT(0.003)GK	-0.46153				By matching	By matching					By matching	By matching					By matching							By matching					By matching	By MS/MS	By matching						By matching	0	0
AT1G76810.1	604	AT1G76810.1	AT1G76810	eukaryotic translation initiation factor 2 (eIF-2) family protein	0.999814	S	604	0.000781726	NGVEEDDEEDEWDAKSWGTVDLNLKGDFDDE	S(1)WGTVDLNLK	0.69871		By matching	By matching	By MS/MS	By MS/MS	By MS/MS				By matching	By matching	By matching	By matching	By matching	By matching	By MS/MS	By MS/MS	By MS/MS				By MS/MS	By MS/MS	By MS/MS	By MS/MS	By MS/MS	By MS/MS	By MS/MS	By MS/MS	By MS/MS				By MS/MS	By MS/MS		0	5273700
AT1G76850.1	180	AT1G76850.1	SEC5A	exocyst complex component sec5	0.999999	S	180	9.49e-229	KAPAPGKKVALTSLQSLPRGMECIDPLKLGI	VALTSLQS(1)LPR	-0.29132	By matching	By MS/MS	By MS/MS	By MS/MS	By MS/MS	By MS/MS	By MS/MS	By MS/MS	By MS/MS	By MS/MS	By MS/MS	By MS/MS	By MS/MS	By MS/MS	By MS/MS	By MS/MS	By MS/MS	By MS/MS	By MS/MS	By MS/MS	By MS/MS	By MS/MS	By MS/MS	By MS/MS	By MS/MS	By MS/MS	By MS/MS		By MS/MS	By MS/MS	By MS/MS	By MS/MS	By MS/MS	By MS/MS	By MS/MS	By MS/MS	28361000	24188000
AT1G76850.1	176	AT1G76850.1	SEC5A	exocyst complex component sec5	0.597013	T	176	1.39e-12	KVEGKAPAPGKKVALTSLQSLPRGMECIDPL	VALT(0.597)S(0.172)LQS(0.231)LPR	0.02675																												By MS/MS									0	0
AT1G76970.1	291	AT1G76970.1	AT1G76970	Target of Myb protein 1	1	S	291	1.45e-09	PVQIVDINHDDEDDESDDEFARLAHRSSTPT	APPPVQIVDINHDDEDDES(1)DDEFAR	-1.0956					By matching		By MS/MS	By MS/MS		By MS/MS			By MS/MS	By MS/MS	By MS/MS	By MS/MS		By MS/MS	By MS/MS	By MS/MS	By MS/MS	By MS/MS	By MS/MS		By MS/MS	By MS/MS		By MS/MS	By MS/MS	By MS/MS							0	0
AT1G77180.2	233	AT1G77180.2	SKIP	chromatin protein family	0.541458	S	233	0.000904164	PLDPPKFKHKRVPRASGSPPVPVMHSPPRPV	AS(0.541)GS(0.459)PPVPVMHS(0.879)PPRPVT(0.121)VK	2.2536								By MS/MS													By MS/MS																0	0
AT1G77180.2	235	AT1G77180.2	SKIP	chromatin protein family	0.987833	S	235	0.000152396	DPPKFKHKRVPRASGSPPVPVMHSPPRPVTV	AS(0.012)GS(0.988)PPVPVMHS(0.878)PPRPVT(0.122)VK	1.0601	By matching		By MS/MS	By matching	By matching	By matching	By matching	By MS/MS	By MS/MS	By matching	By matching	By matching	By MS/MS	By MS/MS		By MS/MS	By matching	By MS/MS	By matching	By MS/MS	By MS/MS	By matching	By matching	By matching	By matching	By MS/MS	By matching	By MS/MS	By matching		By matching	By matching		By MS/MS	By matching	By matching	13233000	0
AT1G77180.2	243	AT1G77180.2	SKIP	chromatin protein family	0.97898	S	243	0.000152396	RVPRASGSPPVPVMHSPPRPVTVKDQQDWKI	AS(0.122)GS(0.878)PPVPVMHS(0.979)PPRPVT(0.02)VK	0.31638	By matching		By MS/MS	By matching	By matching	By matching	By matching	By MS/MS	By MS/MS	By matching	By matching	By matching	By MS/MS	By MS/MS		By MS/MS	By matching	By MS/MS	By matching	By MS/MS	By MS/MS	By matching	By matching	By matching	By matching	By MS/MS	By matching	By MS/MS	By matching		By matching	By matching		By MS/MS	By matching	By matching	13233000	0
AT1G77760.1	537	AT1G77760.1	NIA1	nitrate reductase 1	0.981213	S	537	0.0159819	LEISSESNNTLKKSVSSPFMNTASKMYSISE	SVS(0.981)S(0.019)PFMNTASK	-0.75602	By matching	By matching	By matching	By matching	By matching	By matching	By matching	By matching	By matching	By matching	By matching	By matching	By matching	By matching	By matching	By matching	By matching	By matching	By matching	By matching	By matching	By matching	By matching	By matching	By matching			By MS/MS	By matching	By matching					By matching	By MS/MS	13641000	10779000
AT1G77840.1	431	AT1G77840.1	AT1G77840	Translation initiation factor IF2/IF5	0.878786	S	431	0.015629	WKNVKPFVEWLQSAESESEEED_________	NVKPFVEWLQS(0.242)AES(0.879)ES(0.879)EEED	0.034362	By matching		By matching	By matching	By matching	By matching			By matching	By matching	By matching	By matching				By matching	By matching	By matching	By matching	By matching	By matching	By matching	By matching	By matching	By matching	By matching		By matching	By matching	By matching		By matching		By matching	By matching	By MS/MS	7048400	0
AT1G77840.1	433	AT1G77840.1	AT1G77840	Translation initiation factor IF2/IF5	0.878786	S	433	0.015629	NVKPFVEWLQSAESESEEED___________	NVKPFVEWLQS(0.242)AES(0.879)ES(0.879)EEED	0.034362	By matching		By matching	By matching	By matching	By matching			By matching	By matching	By matching	By matching				By matching	By matching	By matching	By matching	By matching	By matching	By matching	By matching	By matching	By matching	By matching		By matching	By matching	By matching		By matching		By matching	By matching	By MS/MS	7048400	0
AT1G78020.1	80	AT1G78020.1	AT1G78020	senescence-associated family protein	0.988113	S	80	0.00283795	RLLSMVTPRGNLRRHSGDFSDAGHFLRSCAL	RHS(0.988)GDFS(0.012)DAGHFLR	-1.5753				By matching	By matching	By matching				By MS/MS	By MS/MS	By matching				By matching	By matching	By MS/MS				By MS/MS	By MS/MS	By matching					By MS/MS	By MS/MS							0	0
AT1G78020.1	84	AT1G78020.1	AT1G78020	senescence-associated family protein	0.637457	S	84	0.0109312	MVTPRGNLRRHSGDFSDAGHFLRSCALCERL	RHS(0.363)GDFS(0.637)DAGHFLR	0.22382											By matching	By matching					By matching	By matching				By matching	By matching	By matching				By MS/MS						By matching	By matching		0	0
AT1G78020.1	16	AT1G78020.1	AT1G78020	senescence-associated family protein	0.998601	S	16	0.0105059	MLLGKRQRPPINRTTSLSEIKFDLNLPSESE	TTS(0.999)LS(0.001)EIK	0.41547			By matching	By MS/MS	By matching	By MS/MS				By matching	By matching	By matching	By MS/MS	By matching	By matching	By matching	By MS/MS	By MS/MS		By MS/MS	By MS/MS	By matching	By matching	By matching	By MS/MS	By MS/MS	By MS/MS	By matching	By matching	By MS/MS	By MS/MS	By MS/MS	By MS/MS	By MS/MS	By MS/MS	By matching	0	0
AT1G79090.2	340	AT1G79090.2	AT1G79090	topoisomerase II-associated protein	0.341867	S	340	0.000277273	MPGMQPQLFNSHLSRSSSSGNYDGMLGFGDL	S(0.342)S(0.342)S(0.281)S(0.035)GNY(0.001)DGMLGFGDLR	-1.3628																																					0	0
AT1G79090.2	341	AT1G79090.2	AT1G79090	topoisomerase II-associated protein	0.341867	S	341	0.000277273	PGMQPQLFNSHLSRSSSSGNYDGMLGFGDLR	S(0.342)S(0.342)S(0.281)S(0.035)GNY(0.001)DGMLGFGDLR	-1.3628																																					0	0
AT1G79090.2	342	AT1G79090.2	AT1G79090	topoisomerase II-associated protein	0.313245	S	342	0.002211	GMQPQLFNSHLSRSSSSGNYDGMLGFGDLRE	S(0.313)S(0.313)S(0.313)S(0.054)GNY(0.006)DGMLGFGDLR	-1.1095																																					0	0
AT1G79090.2	343	AT1G79090.2	AT1G79090	topoisomerase II-associated protein	0.309794	S	343	0.002211	MQPQLFNSHLSRSSSSGNYDGMLGFGDLREV	S(0.219)S(0.219)S(0.219)S(0.31)GNY(0.034)DGMLGFGDLR	-0.068249																																					0	0
AT1G79280.1	2022	AT1G79280.1	NUA	nuclear pore anchor	0.99959	S	2022	4e-09	TSSGAPETEDPKRAPSPGGGSSTIVTLADRA	RAPS(1)PGGGSSTIVTLADR	-0.21109	By MS/MS	By MS/MS	By matching	By MS/MS	By MS/MS	By MS/MS	By matching	By MS/MS	By matching	By MS/MS	By MS/MS	By MS/MS	By MS/MS	By matching	By MS/MS	By MS/MS	By matching	By MS/MS	By MS/MS	By MS/MS		By matching	By matching	By matching	By MS/MS	By matching	By MS/MS	By matching	By matching	By matching			By matching	By MS/MS	By MS/MS	By MS/MS	18420000	17513000
AT1G79280.1	2027	AT1G79280.1	NUA	nuclear pore anchor	0.527612	S	2027	3.17e-05	PETEDPKRAPSPGGGSSTIVTLADRAQMKRR	RAPS(0.467)PGGGS(0.528)S(0.004)T(0.001)IVTLADR	0.11846																														By MS/MS							0	0
AT1G79280.1	2028	AT1G79280.1	NUA	nuclear pore anchor	0.461881	S	2028	0.000352312	ETEDPKRAPSPGGGSSTIVTLADRAQMKRRE	RAPS(0.179)PGGGS(0.311)S(0.462)T(0.047)IVTLADR	-0.57007																																					0	0
AT1G79280.1	2029	AT1G79280.1	NUA	nuclear pore anchor	0.259153	T	2029	0.00459312	TEDPKRAPSPGGGSSTIVTLADRAQMKRRER	RAPS(0.222)PGGGS(0.259)S(0.259)T(0.259)IVT(0.001)LADR	0.51306																																					0	0
AT1G79350.1	633	AT1G79350.1	EMB1135	RING/FYVE/PHD zinc finger superfamily protein	0.833879	S	633	0.003024	FVEENYPLPEQPEPLSEDDSVKELQRKRHSA	FVEENYPLPEQPEPLS(0.834)EDDS(0.166)VK	2.4417	By matching																			By matching	By matching	By matching					By matching	By MS/MS							By matching	By MS/MS	4615000	0
AT1G79350.1	637	AT1G79350.1	EMB1135	RING/FYVE/PHD zinc finger superfamily protein	0.499937	S	637	0.00337647	NYPLPEQPEPLSEDDSVKELQRKRHSASPGV	FVEENYPLPEQPEPLS(0.5)EDDS(0.5)VK	-0.57282																												By MS/MS									0	0
AT1G79570.1	867	AT1G79570.1	AT1G79570	kinase superfamily with octicosapeptide/Phox/Bem1p domain-containing protein	0.851171	S	867	0.0219605	KDGGESSRLPYVSPLSRDGISTNLANPQLTL	LPYVS(0.149)PLS(0.851)R	-0.96038				By matching												By matching	By matching	By matching	By matching	By matching	By matching	By matching	By MS/MS	By MS/MS	By matching	By matching	By matching	By MS/MS	By matching	By matching		By matching	By matching		By matching	By matching	0	0
AT1G79630.2	373	AT1G79630.2	AT1G79630	Protein phosphatase 2C family protein	0.998554	S	373	0.0107634	DDEEWSALEGLTRVNSLLSIPRFLSGELRST	VNS(0.999)LLS(0.001)IPR	-0.66108	By matching			By matching	By matching	By matching				By matching	By matching	By matching	By matching		By matching		By matching	By matching	By MS/MS	By matching	By matching	By matching	By matching			By matching		By MS/MS	By matching	By MS/MS				By matching			1309100	0
AT1G79770.1	32	AT1G79770.1	AT1G79770	CASP-like protein (DUF1677)	0.999171	S	32	0.000189232	PPPPKVGKKSLHRSLSDISLDYHREEEKGLG	S(0.001)LS(0.999)DISLDYHREEEK	1.0948				By matching	By matching	By MS/MS				By matching	By matching	By matching				By matching	By matching	By matching				By matching	By matching	By matching	By matching	By matching	By matching		By matching	By matching				By matching	By matching	By matching	0	0
AT1G79830.3	578	AT1G79830.3	GC5	golgin Putative 5	0.923995	S	578	0.0206811	ESMLVQALEELRQTLSKKEQQAVYREDMFRG	QTLS(0.924)KKEQQAVY(0.076)R	-2.0743	By matching	By matching	By matching	By matching	By matching	By matching	By matching	By matching	By matching	By MS/MS	By matching		By matching	By matching	By matching	By matching	By matching	By matching	By matching	By matching	By matching	By matching	By matching	By matching	By matching	By matching	By matching	By matching	By matching	By matching	By matching	By matching	By matching	By matching	By matching	By matching	29688000	25172000
AT1G79840.1	166	AT1G79840.1	GL2	HD-ZIP IV family of homeobox-leucine zipper protein with lipid-binding START domain-containing protein	1	S	166	0.0197704	NRRTQIKAIQERHENSLLKAELEKLREENKA	AIQERHENS(1)LLK	3.9871									By matching	By matching	By matching	By MS/MS			By matching		By matching	By matching																		By matching	0	0
AT1G80000.2	30	AT1G80000.2	AT1G80000	CASC3/Barentsz eIF4AIII binding protein	1	S	30	0.000231042	PDELNRSLATRRREASDDDEDDEEADDHDKL	EAS(1)DDDEDDEEADDHDKLR	-0.34601					By MS/MS								By MS/MS				By MS/MS	By MS/MS							By MS/MS			By MS/MS	By MS/MS	By MS/MS	By MS/MS					By MS/MS	0	0
AT1G80070.1	1664	AT1G80070.1	SUS2	Pre-mRNA-processing-splicing factor	0.5	S	1664	0.000583178	SCADVLLFAAHKWPMSKPSLVAESKDMFDQK	WPMS(0.5)KPS(0.5)LVAESK	-0.91578	By MS/MS	By matching	By matching	By MS/MS	By MS/MS	By MS/MS	By matching	By matching	By matching	By MS/MS	By matching	By MS/MS	By matching	By matching	By matching	By MS/MS	By MS/MS	By matching	By matching	By matching	By matching	By MS/MS	By MS/MS	By MS/MS	By MS/MS	By matching	By MS/MS	By MS/MS	By matching	By MS/MS	By MS/MS	By MS/MS	By matching		By MS/MS	By MS/MS	121420000	102920000
AT1G80070.1	1667	AT1G80070.1	SUS2	Pre-mRNA-processing-splicing factor	0.5	S	1667	0.000583178	DVLLFAAHKWPMSKPSLVAESKDMFDQKASN	WPMS(0.5)KPS(0.5)LVAESK	-0.91578	By MS/MS	By matching	By matching	By MS/MS	By MS/MS	By MS/MS	By matching	By matching	By matching	By MS/MS	By matching	By MS/MS	By matching	By matching	By matching	By MS/MS	By MS/MS	By matching	By matching	By matching	By matching	By MS/MS	By MS/MS	By MS/MS	By MS/MS	By matching	By MS/MS	By MS/MS	By matching	By MS/MS	By MS/MS	By MS/MS	By matching		By MS/MS	By MS/MS	121420000	102920000
AT1G80180.1	98	AT1G80180.1	AT1G80180	hypothetical protein	1	S	98	0.000356889	NGGGAIRHHRNTGRVSPAVDPPSPRLSAFGC	VS(1)PAVDPPS(1)PR	0.87668	By matching	By matching	By matching	By matching	By matching	By matching	By matching	By matching	By matching	By matching		By matching	By MS/MS	By MS/MS	By MS/MS		By matching	By matching	By matching	By matching	By matching		By matching		By matching	By MS/MS	By matching		By matching	By matching	By matching						8351100	3419400
AT1G80180.1	105	AT1G80180.1	AT1G80180	hypothetical protein	1	S	105	0.000114049	HHRNTGRVSPAVDPPSPRLSAFGCCSAFGKK	VS(1)PAVDPPS(1)PR	0.87668	By MS/MS	By matching	By matching	By matching	By matching	By MS/MS	By matching	By matching	By MS/MS	By MS/MS	By matching	By matching	By MS/MS	By MS/MS	By MS/MS	By MS/MS	By MS/MS	By matching	By matching	By MS/MS	By MS/MS		By MS/MS	By MS/MS	By MS/MS	By MS/MS	By MS/MS	By MS/MS	By MS/MS	By MS/MS	By matching		By matching			By MS/MS	16324000	3419400
AT1G80180.1	16	AT1G80180.1	AT1G80180	hypothetical protein	0.967452	S	16	0.00432557	MAGLQRSTISFRRQGSSGIVWDDRLIAELSQ	RQGS(0.967)S(0.033)GIVWDDR	1.1092	By matching	By matching	By matching		By matching	By matching	By matching	By matching	By matching	By matching	By matching	By matching	By matching	By matching	By matching	By MS/MS	By MS/MS	By matching	By matching	By matching		By matching	By matching	By matching	By MS/MS	By matching	By matching	By MS/MS	By MS/MS	By matching		By matching	By matching	By matching	By matching	By matching	5099900	5423700
AT1G80180.1	17	AT1G80180.1	AT1G80180	hypothetical protein	0.599731	S	17	0.0130606	AGLQRSTISFRRQGSSGIVWDDRLIAELSQQ	QGS(0.4)S(0.6)GIVWDDR	0.59874				By MS/MS																																	0	0
AT1G80490.1	214	AT1G80490.1	TPR1	TOPLESS-related 1	1	S	214	1.44e-06	FVDHSCRLPNDARAPSPVNNPLLGSLPKAEG	APS(1)PVNNPLLGSLPK	-0.41521	By matching	By matching	By matching	By MS/MS	By MS/MS	By MS/MS	By matching	By matching	By matching	By matching	By matching	By MS/MS	By MS/MS	By matching	By MS/MS	By MS/MS	By MS/MS	By MS/MS	By MS/MS	By MS/MS	By MS/MS	By MS/MS	By MS/MS	By MS/MS				By MS/MS	By MS/MS	By MS/MS	By matching	By MS/MS	By MS/MS	By MS/MS	By MS/MS	By MS/MS	15978000	11532000
AT1G80680.1	523	AT1G80680.1	SAR3	SUPPRESSOR OF AUXIN RESISTANCE 3	0.999704	S	523	2.73e-05	LFSERQSTERLMYAASDNEEDVMQDVKEDSA	LMYAAS(1)DNEEDVMQDVK	-1.2114	By matching	By matching	By matching	By matching	By matching	By matching	By matching	By matching								By matching	By matching	By matching	By matching	By matching	By matching	By matching	By matching	By matching	By matching	By matching	By matching	By MS/MS	By MS/MS	By MS/MS	By matching	By matching	By matching		By MS/MS	By matching	4730300	6197500
AT1G80810.1	478	AT1G80810.1	AT1G80810	Tudor/PWWP/MBT superfamily protein	0.981933	S	478	0.00556874	KKMVSQVAARQLANESEEETPKSHPTRRRTV	QLANES(0.982)EEET(0.018)PK	-0.96087	By matching	By matching		By matching	By MS/MS	By matching		By matching	By matching	By matching	By matching	By matching				By matching	By matching	By matching	By matching	By matching	By matching	By matching	By matching	By matching				By matching	By matching	By matching	By matching	By matching	By matching				1328200	1044700
AT1G80930.1	213	AT1G80930.1	AT1G80930	MIF4G domain-containing protein / MA3 domain-containing protein	1	S	213	0.000302457	GGRRESQRKRRDHRASDDDEEGEIRSERRGK	DHRAS(1)DDDEEGEIR	-0.19915				By matching	By matching	By matching				By MS/MS	By MS/MS	By MS/MS				By matching	By matching	By matching				By matching	By matching	By matching	By MS/MS	By MS/MS	By MS/MS	By matching	By matching	By MS/MS				By MS/MS	By MS/MS	By matching	0	0
AT1G80930.1	112	AT1G80930.1	AT1G80930	MIF4G domain-containing protein / MA3 domain-containing protein	1	S	112	3.26e-11	NSGSEDDRGKRIEVDSDGDGERRVNKGRNTD	RIEVDS(1)DGDGER	-0.57566	By MS/MS	By MS/MS	By MS/MS	By MS/MS	By matching	By matching	By MS/MS	By MS/MS	By MS/MS	By MS/MS	By MS/MS	By MS/MS	By matching	By MS/MS		By MS/MS	By MS/MS	By MS/MS	By MS/MS	By MS/MS	By MS/MS	By MS/MS	By MS/MS	By MS/MS	By MS/MS	By matching	By matching	By matching	By MS/MS	By MS/MS	By MS/MS	By MS/MS	By matching	By MS/MS	By MS/MS	By MS/MS	8167900	6162200
AT1G80930.1	187	AT1G80930.1	AT1G80930	MIF4G domain-containing protein / MA3 domain-containing protein	1	S	187	2.5e-13	RERSHRGSRVIADKPSDEEDDRQRSRGGRRE	VIADKPS(1)DEEDDRQR	0.55666	By MS/MS		By MS/MS	By MS/MS	By matching	By MS/MS		By matching	By matching	By MS/MS	By MS/MS	By MS/MS	By MS/MS	By MS/MS	By matching	By MS/MS	By MS/MS	By matching	By MS/MS	By MS/MS		By MS/MS	By MS/MS	By matching	By MS/MS	By MS/MS	By MS/MS	By MS/MS	By MS/MS	By MS/MS		By matching	By matching	By matching	By matching	By MS/MS	17227000	0
AT1G80950.1	26	AT1G80950.1	AT1G80950	Phospholipid/glycerol acyltransferase family protein	0.540126	S	26	0.00252121	NSNPPSSKEDRPLLKSESDLAAAIEELDKKF	S(0.54)ES(0.46)DLAAAIEELDKK	2.0596									By matching																			By matching	By MS/MS	By matching					By matching	By matching	0	0
AT2G01980.1	1054	AT2G01980.1	SOS1	sodium proton exchanger	0.994114	S	1054	0.00516347	LSIFGSMVNVYRRSVSFGGIYNNKLQDNLLY	S(0.005)VS(0.994)FGGIY(0.001)NNK	-1.0253																						By matching	By matching	By matching				By MS/MS	By MS/MS	By MS/MS				By matching	By matching	By matching	0	0
AT2G02070.1	71	AT2G02070.1	IDD5	indeterminate(ID)-domain 5	1	S	71	5.1e-35	NQPRTPNSDAEVIALSPKTLMATNRFICEVC	TPNSDAEVIALS(1)PK	2.4345		By MS/MS	By MS/MS	By MS/MS	By MS/MS	By MS/MS	By matching	By matching	By matching	By matching	By MS/MS	By MS/MS	By MS/MS	By matching	By matching	By MS/MS	By matching	By MS/MS	By MS/MS	By MS/MS	By MS/MS	By MS/MS	By MS/MS	By matching	By MS/MS	By MS/MS	By MS/MS	By MS/MS	By MS/MS		By MS/MS	By MS/MS		By MS/MS	By MS/MS		0	27501000
AT2G02080.1	73	AT2G02080.1	IDD4	indeterminate(ID)-domain 4	1	S	73	0.00162063	NQPGNPNPDAEVVALSPKTLMATNRFICDVC	NQPGNPNPDAEVVALS(1)PK	-1.0942	By matching	By matching			By matching	By matching	By MS/MS	By matching	By matching				By matching	By matching	By matching	By matching	By matching		By matching	By matching	By matching	By matching	By matching	By MS/MS	By matching	By matching	By matching	By matching		By matching	By matching	By matching	By MS/MS			By matching	6062200	5966400
AT2G02160.1	265	AT2G02160.1	AT2G02160	CCCH-type zinc finger family protein	0.534955	S	265	6.59e-14	NSFHNGKDADDVLRESSPGFDVLVDNEAGDS	ES(0.535)S(0.465)PGFDVLVDNEAGDSEYYHVEDR	1.3693				By matching	By matching					By MS/MS	By MS/MS				By matching	By matching												By matching		By matching					By matching		0	0
AT2G02390.2	141	AT2G02390.2	GSTZ1	glutathione S-transferase zeta 1	0.999997	T	141	0.0130157	KINVEEKTAWVNNAITKGFTALEKLLVNCAG	TAWVNNAIT(1)K	-1.8149	By matching	By matching	By matching	By matching	By matching	By matching	By matching	By matching	By matching	By matching		By matching	By matching	By matching	By matching	By matching	By matching	By matching	By matching	By matching					By matching		By matching										6525000	3808300
AT2G03150.1	132	AT2G03150.1	emb1579	ATP/GTP-binding protein family	0.937718	S	132	2.2e-05	PTLPDSPKFASGSYLSPSSHGYGQKTDDLYS	FASGSY(0.001)LS(0.938)PS(0.025)S(0.036)HGYGQK	1.9255	By MS/MS	By matching	By matching	By MS/MS	By MS/MS	By MS/MS				By matching	By matching	By MS/MS				By MS/MS	By MS/MS	By MS/MS	By MS/MS			By MS/MS	By MS/MS	By MS/MS	By matching		By MS/MS		By MS/MS	By MS/MS					By MS/MS	By MS/MS	10691000	9840100
AT2G03150.1	122	AT2G03150.1	emb1579	ATP/GTP-binding protein family	0.999899	S	122	0.00134988	SVLDNRSGYVPTLPDSPKFASGSYLSPSSHG	SGYVPTLPDS(1)PK	-0.31569	By MS/MS	By MS/MS		By matching	By matching	By MS/MS	By MS/MS	By MS/MS	By matching	By MS/MS	By MS/MS	By MS/MS				By matching		By matching	By MS/MS	By MS/MS	By MS/MS	By MS/MS	By matching	By matching	By MS/MS	By matching	By matching	By MS/MS	By MS/MS	By MS/MS	By MS/MS		By MS/MS	By MS/MS	By matching	By MS/MS	0	0
AT2G03680.2	6	AT2G03680.2	SPR1	spiral1	0.324099	S	6	0.000292349	__________MGRGNSCGGGQSSLDYLFGGD	GNS(0.324)CGGGQS(0.324)S(0.324)LDY(0.028)LFGGDAPAPK	-3.1469																																					0	0
AT2G03680.2	12	AT2G03680.2	SPR1	spiral1	0.324099	S	12	0.000292349	____MGRGNSCGGGQSSLDYLFGGDAPAPKP	GNS(0.324)CGGGQS(0.324)S(0.324)LDY(0.028)LFGGDAPAPK	-3.1469																																					0	0
AT2G03680.2	13	AT2G03680.2	SPR1	spiral1	0.324099	S	13	0.000292349	___MGRGNSCGGGQSSLDYLFGGDAPAPKPV	GNS(0.324)CGGGQS(0.324)S(0.324)LDY(0.028)LFGGDAPAPK	-3.1469																																					0	0
AT2G03810.4	408	AT2G03810.4	AT2G03810	18S pre-ribosomal assembly protein gar2-like protein	0.333328	S	408	0.00827053	ASTTSGRSFAFPILQSEWNSSPVRMAKADKR	SFAFPILQS(0.333)EWNS(0.333)S(0.333)PVR	0.051244																																					0	0
AT2G03810.4	412	AT2G03810.4	AT2G03810	18S pre-ribosomal assembly protein gar2-like protein	0.407838	S	412	0.00827053	SGRSFAFPILQSEWNSSPVRMAKADKRRQKG	SFAFPILQS(0.184)EWNS(0.408)S(0.408)PVR	0.40935																																					0	0
AT2G03810.4	413	AT2G03810.4	AT2G03810	18S pre-ribosomal assembly protein gar2-like protein	0.407838	S	413	0.00827053	GRSFAFPILQSEWNSSPVRMAKADKRRQKGG	SFAFPILQS(0.184)EWNS(0.408)S(0.408)PVR	0.40935																																					0	0
AT2G04410.1	44	AT2G04410.1	AT2G04410	RPM1-interacting protein 4 (RIN4) family protein	0.964172	S	44	0.00352518	FNKARNEKKGGGKSDSPGKDEPGYNKNGEVL	S(0.036)DS(0.964)PGKDEPGYNK	-0.75805	By matching	By matching		By MS/MS	By MS/MS	By matching					By matching		By matching			By MS/MS	By MS/MS	By MS/MS		By MS/MS		By matching	By matching	By MS/MS	By MS/MS	By matching	By MS/MS	By matching		By MS/MS				By matching	By MS/MS	By MS/MS	10592000	634600
AT2G04865.1	607	AT2G04865.1	AT2G04865	Aminotransferase-like	0.946667	S	607	0.000472225	ESKLQEEFDGEEPTESYDVKKEDKESKVEDD	LQEEFDGEEPT(0.051)ES(0.947)Y(0.002)DVK	-1.9512	By matching	By matching	By matching	By matching	By matching	By matching	By MS/MS	By MS/MS						By MS/MS			By MS/MS			By MS/MS	By MS/MS	By matching				By matching	By MS/MS		By matching						By matching		7775000	5952000
AT2G04865.1	605	AT2G04865.1	AT2G04865	Aminotransferase-like	0.49996	T	605	0.00220116	VEESKLQEEFDGEEPTESYDVKKEDKESKVE	LQEEFDGEEPT(0.5)ES(0.5)YDVK	-2.5908																											By MS/MS										0	0
AT2G04880.2	260	AT2G04880.2	ZAP1	zinc-dependent activator protein-1	1	S	260	0.0090294	SPTAKRRKKGGNIELSPVERSTNDSRIVVHT	GGNIELS(1)PVER	-1.6182	By matching	By matching					By matching	By matching	By matching				By matching	By matching	By matching			By matching		By matching		By matching	By matching	By matching				By matching	By MS/MS	By matching					By matching	By matching	2362700	3868000
AT2G04880.2	68	AT2G04880.2	ZAP1	zinc-dependent activator protein-1	0.398577	S	68	0.00285047	TDCKELEKLVPHTVASQSEVDVASPVSEKAP	LVPHT(0.104)VAS(0.399)QS(0.399)EVDVAS(0.093)PVS(0.006)EK	1.042																																					0	0
AT2G04880.2	70	AT2G04880.2	ZAP1	zinc-dependent activator protein-1	0.398577	S	70	0.00285047	CKELEKLVPHTVASQSEVDVASPVSEKAPKV	LVPHT(0.104)VAS(0.399)QS(0.399)EVDVAS(0.093)PVS(0.006)EK	1.042																																					0	0
AT2G04880.2	76	AT2G04880.2	ZAP1	zinc-dependent activator protein-1	0.9801	S	76	2.9e-08	LVPHTVASQSEVDVASPVSEKAPKVSESSGA	LVPHTVASQSEVDVAS(0.98)PVS(0.02)EK	0.87976	By MS/MS	By MS/MS	By matching	By MS/MS	By MS/MS	By MS/MS	By MS/MS		By matching	By MS/MS	By MS/MS	By matching	By MS/MS	By MS/MS	By MS/MS	By MS/MS	By MS/MS	By MS/MS		By MS/MS	By MS/MS	By MS/MS	By MS/MS	By MS/MS	By matching		By MS/MS	By matching	By MS/MS	By MS/MS	By matching	By MS/MS		By matching	By matching	By matching	14761000	14994000
AT2G05120.2	706	AT2G05120.2	AT2G05120	Nucleoporin	0.448689	S	706	0.000152683	ELQNMINQNRSARFGSPQAGSEDQVSCALWD	FGS(0.449)PQAGS(0.449)EDQVS(0.103)CALWDLIQFVGER	-1.2297																																					0	0
AT2G05120.2	711	AT2G05120.2	AT2G05120	Nucleoporin	0.448689	S	711	0.000152683	INQNRSARFGSPQAGSEDQVSCALWDLIQFV	FGS(0.449)PQAGS(0.449)EDQVS(0.103)CALWDLIQFVGER	-1.2297																																					0	0
AT2G07360.1	1015	AT2G07360.1	AT2G07360	SH3 domain-containing protein	0.342036	Y	1015	9.89e-08	PDVEEENVFSRPSVGYDDMWAKTLLETSELE	VNEFIAGVGT(0.066)DAPDVEEENVFS(0.274)RPS(0.318)VGY(0.342)DDMWAK	-0.46257																																					0	0
AT2G07360.1	1009	AT2G07360.1	AT2G07360	SH3 domain-containing protein	0.560655	S	1009	2.86e-16	GVGTDAPDVEEENVFSRPSVGYDDMWAKTLL	VNEFIAGVGT(0.23)DAPDVEEENVFS(0.561)RPS(0.163)VGY(0.046)DDMWAK	-0.33144								By MS/MS																		By MS/MS			By MS/MS								0	0
AT2G07360.1	1012	AT2G07360.1	AT2G07360	SH3 domain-containing protein	0.788898	S	1012	1.31e-17	TDAPDVEEENVFSRPSVGYDDMWAKTLLETS	VNEFIAGVGT(0.004)DAPDVEEENVFS(0.197)RPS(0.789)VGY(0.01)DDMWAK	0.26799	By matching	By matching		By matching	By matching		By matching		By matching	By matching	By MS/MS	By matching	By matching	By matching	By matching	By matching					By matching	By MS/MS				By matching	By matching				By matching		By matching		By MS/MS	By matching	9477100	0
AT2G07360.1	1083	AT2G07360.1	AT2G07360	SH3 domain-containing protein	0.305403	S	1083	0.000219337	PSSQATAKSGGSKYQSTYEGYGSPIREEPPP	Y(0.024)QS(0.305)T(0.305)Y(0.105)EGY(0.023)GS(0.236)PIREEPPPPYSYSEPQSR	1.4153																																					0	0
AT2G07360.1	1090	AT2G07360.1	AT2G07360	SH3 domain-containing protein	0.999796	S	1090	3e-11	KSGGSKYQSTYEGYGSPIREEPPPPYSYSEP	YQSTYEGYGS(1)PIR	-1.2088		By MS/MS		By matching	By matching	By matching	By MS/MS	By MS/MS	By MS/MS	By matching	By matching	By matching	By matching	By matching	By matching		By matching	By matching	By matching			By MS/MS	By MS/MS	By MS/MS	By matching	By matching	By matching	By matching	By matching	By matching		By matching	By MS/MS	By matching	By matching	By matching	0	0
AT2G07360.1	997	AT2G07360.1	AT2G07360	SH3 domain-containing protein	0.31424	T	997	4.52e-07	APAMSRVNEFIAGVGTDAPDVEEENVFSRPS	VNEFIAGVGT(0.314)DAPDVEEENVFS(0.314)RPS(0.314)VGY(0.057)DDMWAK	-0.52657																																					0	0
AT2G07360.1	1084	AT2G07360.1	AT2G07360	SH3 domain-containing protein	0.305403	T	1084	0.000587838	SSQATAKSGGSKYQSTYEGYGSPIREEPPPP	Y(0.024)QS(0.305)T(0.305)Y(0.105)EGY(0.023)GS(0.236)PIREEPPPPYSYSEPQSR	1.4153																																					0	0
AT2G14835.2	233	AT2G14835.2	AT2G14835	RING/U-box superfamily protein	0.920291	S	233	0.00085633	AAAARKGVPAVDRQNSETLYYADDEDGNRKK	QNS(0.92)ET(0.077)LY(0.002)Y(0.001)ADDEDGNR	0.71187					By matching			By matching		By matching			By MS/MS	By MS/MS	By MS/MS	By matching	By matching	By matching	By matching	By matching	By matching	By matching	By matching	By matching	By matching	By MS/MS	By matching	By matching						By matching	By matching	By matching	0	0
AT2G14835.2	235	AT2G14835.2	AT2G14835	RING/U-box superfamily protein	0.498104	T	235	0.00403277	AARKGVPAVDRQNSETLYYADDEDGNRKKYS	QNS(0.498)ET(0.498)LY(0.003)YADDEDGNR	-1.3301																																					0	0
AT2G15860.1	177	AT2G15860.1	AT2G15860	BAT2 domain protein	0.491119	S	177	0.0183616	GTSLVQKLENSVQQGSSPREAGSGAPSLLET	LENS(0.018)VQQGS(0.491)S(0.491)PR	-0.80122																																					0	0
AT2G15860.1	178	AT2G15860.1	AT2G15860	BAT2 domain protein	0.491119	S	178	0.0183616	TSLVQKLENSVQQGSSPREAGSGAPSLLETG	LENS(0.018)VQQGS(0.491)S(0.491)PR	-0.80122																																					0	0
AT2G16070.2	62	AT2G16070.2	PDV2	plastid division2	0.749814	S	62	9.48e-05	GRKSEIIGNQDKDFDSISSEDVDEAEAERLL	S(0.003)EIIGNQDKDFDS(0.75)IS(0.115)S(0.132)EDVDEAEAER	-0.94983																																				By MS/MS	0	0
AT2G16070.2	64	AT2G16070.2	PDV2	plastid division2	0.801989	S	64	2.48e-15	KSEIIGNQDKDFDSISSEDVDEAEAERLLRI	SEIIGNQDKDFDS(0.035)IS(0.802)S(0.163)EDVDEAEAER	-1.1966		By matching	By matching	By matching		By MS/MS	By matching	By matching			By matching	By matching	By matching			By matching		By matching	By matching			By MS/MS	By MS/MS	By MS/MS	By matching			By MS/MS		By MS/MS	By matching	By matching			By matching		0	6206700
AT2G16070.2	65	AT2G16070.2	PDV2	plastid division2	0.527291	S	65	7.81e-07	SEIIGNQDKDFDSISSEDVDEAEAERLLRIR	SEIIGNQDKDFDS(0.036)IS(0.437)S(0.527)EDVDEAEAER	-1.1425																													By MS/MS								0	0
AT2G16485.1	1281	AT2G16485.1	NERD	GW repeat- and PHD finger-containing protein NERD	1	S	1281	0.000981899	ETPARSSRAIAPPELSPRIASEISMAPPAVV	AIAPPELS(1)PR	1.5424																										By matching		By MS/MS	By MS/MS	By matching						By matching	0	0
AT2G16940.1	143	AT2G16940.1	AT2G16940	Splicing factor	1	S	143	0.011195	SRSRSERHRSQEREKSLEIEPKERETKDRDR	EKS(1)LEIEPK	1.4882	By matching	By MS/MS	By matching	By MS/MS	By matching	By MS/MS	By matching	By matching	By MS/MS	By matching	By MS/MS	By MS/MS	By matching	By matching	By MS/MS	By matching	By matching	By MS/MS				By MS/MS	By MS/MS	By MS/MS				By MS/MS	By matching	By matching	By MS/MS	By MS/MS	By MS/MS	By MS/MS	By MS/MS	By MS/MS	21599000	7946500
AT2G16950.2	362	AT2G16950.2	TRN1	transportin 1	0.998613	S	362	0.000240664	SRLHGSEDFDDDDDDSFNVWNLRKCSAAAID	LHGS(0.001)EDFDDDDDDS(0.999)FNVWNLR	-0.00059611	By matching		By matching		By MS/MS			By MS/MS											By matching	By MS/MS			By MS/MS		By matching	By matching	By matching	By MS/MS	By MS/MS	By MS/MS				By MS/MS	By MS/MS	By MS/MS	5282600	0
AT2G17410.2	214	AT2G17410.2	AT2G17410	ARID/BRIGHT DNA-binding domain-containing protein	0.5	S	214	0.000186255	SGDHEEFPVNPDNKHSEENQSPHHHANNVME	HS(0.5)EENQS(0.5)PHHHANNVMEQDQAAEER	-0.1599																							By MS/MS														0	0
AT2G17410.2	219	AT2G17410.2	AT2G17410	ARID/BRIGHT DNA-binding domain-containing protein	0.849287	S	219	5.79e-07	EFPVNPDNKHSEENQSPHHHANNVMEQDQAA	HS(0.151)EENQS(0.849)PHHHANNVMEQDQAAEER	0.38889				By MS/MS							By matching	By matching				By matching		By MS/MS				By matching	By MS/MS														0	0
AT2G17410.2	176	AT2G17410.2	AT2G17410	ARID/BRIGHT DNA-binding domain-containing protein	0.921333	S	176	1.67e-21	ETANIPESKLSEDTGSPHHHADILMVQEKAA	LS(0.001)EDT(0.078)GS(0.921)PHHHADILMVQEK	-0.18091				By MS/MS	By MS/MS	By MS/MS				By MS/MS	By MS/MS	By MS/MS				By MS/MS	By MS/MS	By MS/MS				By MS/MS	By MS/MS	By MS/MS		By matching	By MS/MS	By MS/MS	By matching	By MS/MS				By MS/MS	By matching	By matching	0	0
AT2G17410.2	486	AT2G17410.2	AT2G17410	ARID/BRIGHT DNA-binding domain-containing protein	0.488775	S	486	3.91e-11	DGTMRAKRSFLLDDASDGNESGTEEDQSAFM	S(0.001)FLLDDAS(0.489)DGNES(0.402)GT(0.108)EEDQSAFMK	-0.86419																																					0	0
AT2G17410.2	491	AT2G17410.2	AT2G17410	ARID/BRIGHT DNA-binding domain-containing protein	0.928829	S	491	3.5e-49	AKRSFLLDDASDGNESGTEEDQSAFMKELDS	SFLLDDAS(0.036)DGNES(0.929)GT(0.036)EEDQSAFMK	-0.47138		By MS/MS			By MS/MS			By MS/MS			By matching		By MS/MS	By matching	By matching		By MS/MS		By MS/MS	By MS/MS					By MS/MS	By MS/MS				By MS/MS							0	11203000
AT2G17410.2	174	AT2G17410.2	AT2G17410	ARID/BRIGHT DNA-binding domain-containing protein	0.499997	T	174	4.13e-06	QEETANIPESKLSEDTGSPHHHADILMVQEK	LSEDT(0.5)GS(0.5)PHHHADILMVQEK	-1.9836												By MS/MS														By matching	By MS/MS										0	0
AT2G17410.2	493	AT2G17410.2	AT2G17410	ARID/BRIGHT DNA-binding domain-containing protein	0.606067	T	493	1.67e-12	RSFLLDDASDGNESGTEEDQSAFMKELDSFF	SFLLDDAS(0.014)DGNES(0.38)GT(0.606)EEDQSAFMK	-0.67392						By MS/MS									By MS/MS						By MS/MS	By MS/MS				By MS/MS											0	0
AT2G17560.2	130	AT2G17560.2	HMGB4	high mobility group B4	0.998953	S	130	0.00396165	EDDSDKSKSEVDEAVSEEEAEDDD_______	SKS(0.001)EVDEAVS(0.999)EEEAEDDD	1.8751	By matching	By matching	By matching	By matching	By matching	By matching	By matching	By matching	By matching	By matching			By matching	By matching	By MS/MS	By matching	By matching	By matching	By MS/MS	By matching	By matching	By matching	By matching	By matching	By matching	By matching	By matching	By matching	By matching	By matching	By matching	By matching	By matching	By matching	By matching	By matching	4074700	4939000
AT2G17700.1	439	AT2G17700.1	STY8	ACT-like protein tyrosine kinase family protein	0.995115	T	439	1.06e-30	ADFGVARVQIESGVMTAETGTYRWMAPEVIE	VQIESGVMT(0.995)AET(0.004)GT(0.001)YR	0.58078	By MS/MS	By matching	By matching	By matching	By matching	By matching	By matching	By matching	By matching	By MS/MS	By matching	By matching	By matching	By matching			By matching	By MS/MS	By MS/MS		By matching	By MS/MS	By matching	By MS/MS	By MS/MS	By MS/MS	By MS/MS	By MS/MS	By MS/MS					By matching	By matching	By MS/MS	10142000	9696300
AT2G18960.1	948	AT2G18960.1	HA1	H[ ]-ATPase 1	1	T	948	1.74e-195	AKLKGLDIDTAGHHYTV______________	GLDIDTAGHHYT(1)V	-0.44847	By MS/MS	By MS/MS	By MS/MS	By MS/MS	By MS/MS	By MS/MS	By MS/MS	By MS/MS	By MS/MS	By MS/MS	By MS/MS	By MS/MS	By MS/MS	By MS/MS	By MS/MS	By MS/MS	By MS/MS	By MS/MS	By MS/MS	By MS/MS	By MS/MS	By MS/MS	By MS/MS	By MS/MS	By MS/MS	By MS/MS	By MS/MS	By MS/MS	By MS/MS	By MS/MS	By MS/MS	By MS/MS	By MS/MS	By MS/MS	By MS/MS	By MS/MS	24441000	21571000
AT2G19385.1	185	AT2G19385.1	AT2G19385	zinc ion binding protein	0.862071	S	185	7.2e-07	SHPEKKRKLETLDETSEGEEAKGSDLKKAKK	KLETLDET(0.138)S(0.862)EGEEAK	0.95885				By matching	By matching	By matching				By matching	By matching	By matching				By matching	By MS/MS	By MS/MS				By MS/MS	By matching	By matching	By matching	By matching	By matching	By MS/MS	By matching	By matching	By matching	By matching	By matching	By matching	By matching		0	0
AT2G19385.1	184	AT2G19385.1	AT2G19385	zinc ion binding protein	0.499933	T	184	0.0106266	ESHPEKKRKLETLDETSEGEEAKGSDLKKAK	KLETLDET(0.5)S(0.5)EGEEAK	-0.11659																		By MS/MS																			0	0
AT2G19520.1	10	AT2G19520.1	FVE	Transducin family protein / WD-40 repeat family protein	0.990179	S	10	1.58e-16	______MESDEAAAVSPQATTPSGGTGASGP	MESDEAAAVS(0.99)PQAT(0.007)T(0.002)PSGGTGASGPK	-0.026646				By matching					By matching	By matching		By MS/MS	By MS/MS		By matching	By matching		By matching	By MS/MS	By MS/MS	By MS/MS	By matching	By matching	By matching	By MS/MS	By MS/MS		By matching	By matching	By MS/MS				By MS/MS		By MS/MS	0	0
AT2G20010.2	122	AT2G20010.2	AT2G20010	Gls protein (DUF810)	0.999734	S	122	0.00575858	KSVTVGELVRVQMRISEQIDSRIRRALLRIA	VQMRIS(1)EQIDSRIR	-1.2936	By MS/MS	By matching		By MS/MS	By MS/MS	By MS/MS	By MS/MS	By MS/MS	By MS/MS	By MS/MS	By matching	By matching	By matching	By MS/MS	By MS/MS	By matching	By MS/MS	By MS/MS		By matching	By MS/MS	By MS/MS	By MS/MS	By MS/MS	By matching	By matching	By MS/MS	By MS/MS	By MS/MS	By MS/MS							93678000	2522300
AT2G20050.2	932	AT2G20050.2	AT2G20050	protein phosphatase 2C and cyclic nucleotide-binding/kinase domain-containing protein	0.507785	T	932	0.00334206	QIVDFRFAKKLSGERTFTICGNADYLAPEIV	T(0.508)FT(0.467)ICGNADY(0.025)LAPEIVQGK	-3.1119	By MS/MS	By matching	By matching					By matching	By matching				By matching	By matching	By matching							By matching	By matching		By matching	By matching		By matching	By matching	By matching						By matching	11153000	13431000
AT2G20190.1	611	AT2G20190.1	CLASP	CLIP-associated protein	0.352568	S	611	0.00361892	RGLHISDRQNPAALRSSSLDLGVDPPSSRDP	S(0.353)S(0.353)S(0.295)LDLGVDPPSSR	-1.5908																																					0	0
AT2G20190.1	612	AT2G20190.1	CLASP	CLIP-associated protein	0.352568	S	612	0.00361892	GLHISDRQNPAALRSSSLDLGVDPPSSRDPP	S(0.353)S(0.353)S(0.295)LDLGVDPPSSR	-1.5908																																					0	0
AT2G20190.1	613	AT2G20190.1	CLASP	CLIP-associated protein	0.910022	S	613	0.000403177	LHISDRQNPAALRSSSLDLGVDPPSSRDPPF	S(0.045)S(0.045)S(0.91)LDLGVDPPSSR	-3.0949													By MS/MS	By MS/MS																							0	0
AT2G20190.1	1050	AT2G20190.1	CLASP	CLIP-associated protein	0.435209	S	1050	5.07e-05	KQRIKSYDPSDAIGTSSEEGYAGASKKNIFL	SYDPSDAIGT(0.128)S(0.435)S(0.426)EEGY(0.003)AGAS(0.007)K	-0.85722																																					0	0
AT2G20190.1	1051	AT2G20190.1	CLASP	CLIP-associated protein	0.867859	S	1051	1.51e-10	QRIKSYDPSDAIGTSSEEGYAGASKKNIFLG	SYDPSDAIGT(0.066)S(0.066)S(0.868)EEGYAGAS(0.001)K	-1.8383				By matching												By matching	By matching	By matching				By MS/MS								By MS/MS						By MS/MS	0	0
AT2G20190.1	1049	AT2G20190.1	CLASP	CLIP-associated protein	0.912708	T	1049	5.68e-07	EKQRIKSYDPSDAIGTSSEEGYAGASKKNIF	SYDPSDAIGT(0.913)S(0.042)S(0.042)EEGY(0.003)AGASK	-0.099384																							By MS/MS	By MS/MS	By MS/MS	By MS/MS			By MS/MS						By MS/MS		0	0
AT2G20330.1	637	AT2G20330.1	AT2G20330	Transducin/WD40 repeat-like superfamily protein	0.993728	S	637	0.00692597	APAYSQTQPKTIFAKSDDEEEEGDTKK____	T(0.001)IFAKS(0.994)DDEEEEGDT(0.005)KK	-0.40796				By matching	By matching	By matching				By matching	By matching	By matching				By matching	By matching	By matching				By matching	By matching	By matching	By MS/MS	By matching	By matching	By matching	By matching	By matching	By matching	By matching	By matching	By matching			0	0
AT2G20550.2	40	AT2G20550.2	AT2G20550	HSP40/DnaJ peptide-binding protein	0.538674	S	40	1.78e-06	GPRNADDIYSEFFGVSSPSGPRNKDDIFSEF	NADDIYSEFFGVS(0.539)S(0.386)PS(0.076)GPR	-2.3707																								By MS/MS				By MS/MS									0	0
AT2G20550.2	41	AT2G20550.2	AT2G20550	HSP40/DnaJ peptide-binding protein	0.464918	S	41	1.78e-06	PRNADDIYSEFFGVSSPSGPRNKDDIFSEFF	NADDIYSEFFGVS(0.465)S(0.465)PS(0.07)GPR	0.49664																																					0	0
AT2G20790.3	378	AT2G20790.3	AT2G20790	clathrin adaptor complexes medium subunit family protein	0.796314	S	378	2.26e-05	SPLQSRRKGDGDDEESEDESAENVVNVEDFL	RKGDGDDEES(0.796)EDES(0.204)AENVVNVEDFLVQK	-0.68554				By matching	By matching	By matching				By matching	By matching											By matching						By matching	By matching	By matching				By MS/MS			0	0
AT2G20950.2	30	AT2G20950.2	AT2G20950	phospholipase-like protein (PEARLI 4) family protein	0.841919	S	30	0.00953418	AGLFGHKSASKSNPSSPPHLAEGRSQPTTHF	SNPS(0.158)S(0.842)PPHLAEGR	0.094247													By MS/MS																								0	0
AT2G20960.1	64	AT2G20960.1	pEARLI4	phospholipase-like protein (PEARLI 4) family protein	0.499823	S	64	0.00328463	TPSRDQTPPASPARGSRSPLASYFAKKKVES	GS(0.5)RS(0.5)PLASYFAK	-0.22337																																					0	0
AT2G20960.1	66	AT2G20960.1	pEARLI4	phospholipase-like protein (PEARLI 4) family protein	0.999941	S	66	0.000452425	SRDQTPPASPARGSRSPLASYFAKKKVESSA	S(1)PLASYFAK	-0.35285	By MS/MS	By MS/MS	By MS/MS	By matching	By MS/MS	By matching	By matching	By MS/MS	By matching		By MS/MS	By matching	By MS/MS	By matching	By matching	By MS/MS	By MS/MS	By MS/MS	By MS/MS	By matching	By matching	By matching	By matching	By MS/MS	By MS/MS	By MS/MS	By MS/MS	By matching	By MS/MS	By matching	By matching	By matching	By matching	By MS/MS	By matching	By matching	6331900	6059000
AT2G20960.1	119	AT2G20960.1	pEARLI4	phospholipase-like protein (PEARLI 4) family protein	0.893541	S	119	3.66e-08	GRKIEPSSNVDSLPVSPSLALYSGGDYFARR	KIEPS(0.003)S(0.004)NVDS(0.009)LPVS(0.894)PS(0.086)LALY(0.003)S(0.001)GGDYFAR	0.31867										By MS/MS	By MS/MS					By MS/MS		By MS/MS				By MS/MS	By MS/MS	By MS/MS				By MS/MS								By MS/MS	0	0
AT2G20960.1	447	AT2G20960.1	pEARLI4	phospholipase-like protein (PEARLI 4) family protein	0.998554	S	447	1.25e-17	EKNEESVLLFPELILSPQERPPSRLITLNHR	NEESVLLFPELILS(0.999)PQERPPS(0.001)R	0.30363	By matching	By matching		By MS/MS	By matching	By MS/MS	By MS/MS	By MS/MS	By MS/MS	By MS/MS	By MS/MS	By MS/MS	By MS/MS	By MS/MS	By MS/MS	By MS/MS	By MS/MS	By MS/MS	By MS/MS	By MS/MS	By MS/MS	By MS/MS		By MS/MS	By MS/MS	By matching		By MS/MS	By MS/MS	By MS/MS	By matching	By MS/MS	By matching	By matching	By MS/MS	By MS/MS	14334000	11488000
AT2G20960.1	454	AT2G20960.1	pEARLI4	phospholipase-like protein (PEARLI 4) family protein	0.545486	S	454	0.00061944	LLFPELILSPQERPPSRLITLNHRGYETPNK	NEESVLLFPELILS(0.454)PQERPPS(0.545)R	0.68083			By MS/MS																							By MS/MS											0	0
AT2G20960.1	314	AT2G20960.1	pEARLI4	phospholipase-like protein (PEARLI 4) family protein	0.510755	S	314	0.0159011	RGRSPEFMERSPGPRSKTPEPQPTYFEPSSR	S(0.511)KT(0.487)PEPQPT(0.002)YFEPSSR	-0.099713																																			By MS/MS		0	0
AT2G20960.1	270	AT2G20960.1	pEARLI4	phospholipase-like protein (PEARLI 4) family protein	0.732028	T	270	0.00119669	ETRPRTPEHRSAIPDTRPRTPIHESAATGRR	S(0.04)AIPDT(0.732)RPRT(0.224)PIHES(0.003)AAT(0.001)GR	0.10383												By MS/MS																									0	0
AT2G20960.1	274	AT2G20960.1	pEARLI4	phospholipase-like protein (PEARLI 4) family protein	0.496022	T	274	0.00119669	RTPEHRSAIPDTRPRTPIHESAATGRRPQTP	S(0.001)AIPDT(0.496)RPRT(0.496)PIHES(0.006)AAT(0.001)GR	0.22654																																					0	0
AT2G20960.1	316	AT2G20960.1	pEARLI4	phospholipase-like protein (PEARLI 4) family protein	0.982393	T	316	0.00267233	RSPEFMERSPGPRSKTPEPQPTYFEPSSRTP	S(0.018)KT(0.982)PEPQPTYFEPSSR	0.0011681	By MS/MS	By matching	By matching	By matching	By MS/MS	By MS/MS	By matching	By matching	By matching	By matching		By MS/MS	By matching	By MS/MS	By matching	By matching	By MS/MS	By MS/MS	By MS/MS	By MS/MS		By MS/MS		By MS/MS		By MS/MS		By MS/MS	By MS/MS	By MS/MS				By MS/MS	By MS/MS	By MS/MS	10204000	7795700
AT2G20960.1	200	AT2G20960.1	pEARLI4	phospholipase-like protein (PEARLI 4) family protein	0.489929	T	200	1.25e-05	ETRPRTPERRSNTSDTRPRTPIHESAATGRR	SNT(0.003)S(0.017)DT(0.49)RPRT(0.49)PIHESAATGR	0.1743																																					0	0
AT2G20960.1	204	AT2G20960.1	pEARLI4	phospholipase-like protein (PEARLI 4) family protein	0.489929	T	204	1.25e-05	RTPERRSNTSDTRPRTPIHESAATGRRPQTP	SNT(0.003)S(0.017)DT(0.49)RPRT(0.49)PIHESAATGR	0.1743																																					0	0
AT2G21150.1	132	AT2G21150.1	XCT	XAP5 family protein	1	S	132	6.01e-30	KGSSRLSFAEDFENGSDEDDGENKSSGTGNL	LSFAEDFENGS(1)DEDDGENK	0.3642	By MS/MS	By MS/MS	By MS/MS	By matching	By matching	By matching	By MS/MS	By MS/MS	By MS/MS	By MS/MS	By MS/MS	By MS/MS	By MS/MS	By MS/MS	By MS/MS	By matching	By matching	By matching	By MS/MS	By MS/MS	By MS/MS	By matching	By matching	By matching	By MS/MS	By MS/MS	By MS/MS	By matching	By matching	By matching	By MS/MS	By matching		By MS/MS	By MS/MS	By matching	35615000	30075000
AT2G21230.2	176	AT2G21230.2	AT2G21230	Basic-leucine zipper (bZIP) transcription factor family protein	0.999817	S	176	6.35e-12	QNQKSPPLSSLERSISGEDTSDWSNLVKKEP	SIS(1)GEDTSDWSNLVK	-0.86172		By matching	By matching	By matching	By matching	By matching	By MS/MS	By matching	By MS/MS	By matching	By matching	By matching	By MS/MS	By MS/MS	By MS/MS	By matching	By MS/MS	By matching	By MS/MS	By MS/MS		By matching	By matching	By matching	By MS/MS	By MS/MS	By MS/MS	By matching	By matching	By matching	By MS/MS	By matching	By MS/MS	By matching	By matching	By matching	0	5435900
AT2G21230.2	300	AT2G21230.2	AT2G21230	Basic-leucine zipper (bZIP) transcription factor family protein	0.952226	S	300	0.00312289	AGGDIAPTGRHYRSVSMDSCFMGKLNFGDES	S(0.036)VS(0.952)MDS(0.012)CFMGK	-0.40561					By matching						By matching	By MS/MS																By MS/MS			By MS/MS	By MS/MS	By MS/MS				0	0
AT2G21660.1	105	AT2G21660.1	GRP7	cold	0.999032	S	105	0.0014557	GGGGGHRGGGGGGYRSGGGGGYSGGGGSYGG	S(0.999)GGGGGY(0.001)SGGGGSYGGGGGR	-0.52632				By matching		By matching										By matching		By matching				By matching	By matching	By matching	By matching	By matching	By MS/MS	By matching	By matching	By matching	By MS/MS	By MS/MS	By MS/MS	By matching	By matching	By matching	0	0
AT2G22400.1	508	AT2G22400.1	AT2G22400	S-adenosyl-L-methionine-dependent methyltransferases superfamily protein	0.232145	S	508	1.33e-06	EFQEKPNTKRNSTAKSTDSTEKSPSKESVVT	S(0.232)T(0.232)DS(0.055)T(0.055)EKS(0.216)PS(0.093)KES(0.113)VVT(0.002)VDAGVPDESAVEK	0.90002																																					0	0
AT2G22400.1	511	AT2G22400.1	AT2G22400	S-adenosyl-L-methionine-dependent methyltransferases superfamily protein	0.262947	S	511	1.53e-26	EKPNTKRNSTAKSTDSTEKSPSKESVVTVDA	S(0.01)T(0.01)DS(0.263)T(0.263)EKS(0.211)PS(0.211)KES(0.031)VVTVDAGVPDESAVEK	0.38362																																					0	0
AT2G22400.1	515	AT2G22400.1	AT2G22400	S-adenosyl-L-methionine-dependent methyltransferases superfamily protein	0.488263	S	515	1.49e-29	TKRNSTAKSTDSTEKSPSKESVVTVDAGVPD	S(0.003)T(0.003)DS(0.118)T(0.118)EKS(0.488)PS(0.135)KES(0.135)VVT(0.002)VDAGVPDESAVEK	0.57622																																					0	0
AT2G22400.1	517	AT2G22400.1	AT2G22400	S-adenosyl-L-methionine-dependent methyltransferases superfamily protein	0.313956	S	517	9.49e-28	RNSTAKSTDSTEKSPSKESVVTVDAGVPDES	S(0.01)T(0.01)DS(0.054)T(0.049)EKS(0.249)PS(0.314)KES(0.314)VVTVDAGVPDESAVEK	0.95647																																					0	0
AT2G22400.1	520	AT2G22400.1	AT2G22400	S-adenosyl-L-methionine-dependent methyltransferases superfamily protein	0.58392	S	520	9.49e-28	TAKSTDSTEKSPSKESVVTVDAGVPDESAVE	S(0.002)T(0.002)DS(0.039)T(0.039)EKS(0.148)PS(0.148)KES(0.584)VVT(0.039)VDAGVPDESAVEK	0.47446																											By MS/MS										0	0
AT2G22400.1	509	AT2G22400.1	AT2G22400	S-adenosyl-L-methionine-dependent methyltransferases superfamily protein	0.232145	T	509	1.33e-06	FQEKPNTKRNSTAKSTDSTEKSPSKESVVTV	S(0.232)T(0.232)DS(0.055)T(0.055)EKS(0.216)PS(0.093)KES(0.113)VVT(0.002)VDAGVPDESAVEK	0.90002																																					0	0
AT2G22400.1	512	AT2G22400.1	AT2G22400	S-adenosyl-L-methionine-dependent methyltransferases superfamily protein	0.531672	T	512	1.78e-54	KPNTKRNSTAKSTDSTEKSPSKESVVTVDAG	S(0.027)T(0.027)DS(0.129)T(0.532)EKS(0.098)PS(0.146)KES(0.04)VVTVDAGVPDESAVEK	0.61015									By matching										By matching	By matching	By matching												By matching			By MS/MS	0	0
AT2G23350.1	318	AT2G23350.1	PAB4	poly(A) binding protein 4	0.828404	S	318	7.26e-05	KSERELELSRRYEQGSSDGGNKFDGLNLYVK	RYEQGS(0.828)S(0.171)DGGNKFDGLNLYVK	0.19338				By matching	By matching	By matching				By matching	By matching	By MS/MS				By matching	By matching	By matching				By MS/MS	By matching	By matching			By matching			By matching							0	0
AT2G23350.1	319	AT2G23350.1	PAB4	poly(A) binding protein 4	0.499598	S	319	0.00454408	SERELELSRRYEQGSSDGGNKFDGLNLYVKN	Y(0.001)EQGS(0.5)S(0.5)DGGNKFDGLNLYVK	-1.1973																																					0	0
AT2G23350.1	646	AT2G23350.1	PAB4	poly(A) binding protein 4	0.333323	S	646	0.000817403	RNVNQPSSQGSEGNKSGSPSDLLASLSINDH	S(0.333)GS(0.333)PS(0.333)DLLASLSINDHL	-0.64189																																					0	0
AT2G23350.1	648	AT2G23350.1	PAB4	poly(A) binding protein 4	0.772836	S	648	2.72e-05	VNQPSSQGSEGNKSGSPSDLLASLSINDHL_	S(0.114)GS(0.773)PS(0.114)DLLASLSINDHL	-0.085323		By matching	By matching			By matching							By matching	By MS/MS							By matching		By MS/MS	By matching						By matching		By matching					0	4448500
AT2G23350.1	650	AT2G23350.1	PAB4	poly(A) binding protein 4	0.500774	S	650	0.000130009	QPSSQGSEGNKSGSPSDLLASLSINDHL___	S(0.065)GS(0.434)PS(0.501)DLLASLSINDHL	-1.1057																													By MS/MS								0	0
AT2G24590.1	48	AT2G24590.1	RSZ22a	RNA recognition motif and CCHC-type zinc finger domains containing protein	0.997229	S	48	0.00992324	VARRPPGYAFLDFEDSRDARDAIREVDGKNG	RPPGY(0.003)AFLDFEDS(0.997)RDAR	0.12824				By matching		By matching				By MS/MS	By matching						By matching	By matching					By matching	By matching				By matching	By matching					By matching	By matching	By matching	0	0
AT2G24590.1	136	AT2G24590.1	RSZ22a	RNA recognition motif and CCHC-type zinc finger domains containing protein	0.954023	S	136	0.0158115	RRSRSRSRSPPRYRKSPTYGGRRSYSPRARS	Y(0.031)RKS(0.954)PT(0.012)Y(0.002)GGR	0.52897				By matching	By matching	By matching				By matching	By MS/MS	By matching				By matching	By matching	By matching				By matching	By matching	By MS/MS				By matching		By matching				By matching			0	0
AT2G25170.1	23	AT2G25170.1	PKL	chromatin remodeling factor CHD3 (PICKLE)	1	S	23	8.66e-18	LRIRSDRKPVYNLDDSDDDDFVPKKDRTFEQ	KPVYNLDDS(1)DDDDFVPK	-0.49252			By matching	By matching	By matching	By MS/MS				By matching	By matching	By matching	By matching		By MS/MS	By matching	By matching	By matching	By MS/MS			By MS/MS	By matching	By MS/MS	By MS/MS	By MS/MS	By MS/MS	By MS/MS	By MS/MS	By MS/MS		By MS/MS		By MS/MS	By MS/MS	By MS/MS	0	0
AT2G25430.1	221	AT2G25430.1	AT2G25430	epsin N-terminal homology (ENTH) domain-containing protein / clathrin assembly protein-like protein	0.545593	S	221	0.00515922	RGDNNGYGGVPKRSRSYGDMTEMGGGGGGGG	S(0.546)Y(0.451)GDMT(0.004)EMGGGGGGGGR	0.75032					By matching	By matching										By matching						By matching		By matching							By matching	By matching	By matching	By MS/MS	By matching		0	0
AT2G25540.1	248	AT2G25540.1	CESA10	cellulose synthase A catalytic subunit 3 UDP-forming-like protein	0.986507	S	248	0.00266557	NGDELQMVDDARLPMSRVVHFPSARMTPYRI	LPMS(0.987)RVVHFPS(0.005)ARMT(0.005)PY(0.004)R	-0.584				By matching	By matching																															By MS/MS	0	0
AT2G25720.1	55	AT2G25720.1	AT2G25720	hypothetical protein	0.976695	S	55	7.9e-24	KLDGVEDGAKTAPDGSPPPAAAAGDEDIYSI	T(0.023)APDGS(0.977)PPPAAAAGDEDIYSIDAAK	0.30334		By matching	By MS/MS	By matching	By MS/MS	By matching	By matching	By matching	By matching	By matching	By matching	By matching	By MS/MS	By MS/MS	By MS/MS	By MS/MS		By MS/MS	By MS/MS	By MS/MS	By MS/MS	By MS/MS	By matching	By matching				By matching	By MS/MS	By MS/MS	By matching		By matching	By matching		By matching	0	14263000
AT2G25720.1	50	AT2G25720.1	AT2G25720	hypothetical protein	0.871764	T	50	3.82e-23	KKNKEKLDGVEDGAKTAPDGSPPPAAAAGDE	T(0.872)APDGS(0.128)PPPAAAAGDEDIYSIDAAK	-1.3651														By MS/MS												By MS/MS	By MS/MS										0	0
AT2G26460.1	579	AT2G26460.1	SMU2	RED family protein	0.999936	T	579	0.000564748	KEGGDVASLDAAEAQTPKRSKH_________	EGGDVASLDAAEAQT(1)PKR	0.78763	By matching	By matching	By matching	By matching	By matching		By MS/MS	By MS/MS	By matching	By matching			By matching	By matching	By matching				By matching	By matching				By matching	By matching	By matching	By matching	By matching		By matching	By matching	By matching	By matching				3556100	3542000
AT2G26570.1	148	AT2G26570.1	WEB1	WEAK CHLOROPLAST MOVEMENT UNDER BLUE LIGHT-like protein (DUF827)	0.998287	S	148	0.00361554	GGGSPRTVSSPRFSGSPVSTGTPKNVDSHRG	FS(0.001)GS(0.998)PVSTGTPK	-0.39664	By MS/MS	By MS/MS								By matching		By matching	By MS/MS	By MS/MS			By matching	By matching	By matching				By matching	By matching		By MS/MS	By MS/MS	By matching					By MS/MS				8200300	4271500
AT2G26570.1	744	AT2G26570.1	WEB1	WEAK CHLOROPLAST MOVEMENT UNDER BLUE LIGHT-like protein (DUF827)	1	S	744	0.0135147	RKAGDGVNTEKNLKESFEGGKMEQSPEAVVY	NLKES(1)FEGGK	0.87281				By matching	By MS/MS	By matching				By matching	By MS/MS	By matching				By matching	By MS/MS	By MS/MS				By matching	By matching												By MS/MS	By matching	0	0
AT2G27040.2	890	AT2G27040.2	AGO4	Argonaute family protein	0.166662	S	890	4.64e-06	LAAAQLGTFMKFEDQSETSSSHGGITAPGPI	FEDQS(0.167)ET(0.167)S(0.167)S(0.167)S(0.167)HGGIT(0.167)APGPISVAQLPR	-1.1061																																					0	0
AT2G27040.2	893	AT2G27040.2	AGO4	Argonaute family protein	0.166662	S	893	4.64e-06	AQLGTFMKFEDQSETSSSHGGITAPGPISVA	FEDQS(0.167)ET(0.167)S(0.167)S(0.167)S(0.167)HGGIT(0.167)APGPISVAQLPR	-1.1061																																					0	0
AT2G27040.2	894	AT2G27040.2	AGO4	Argonaute family protein	0.166662	S	894	4.64e-06	QLGTFMKFEDQSETSSSHGGITAPGPISVAQ	FEDQS(0.167)ET(0.167)S(0.167)S(0.167)S(0.167)HGGIT(0.167)APGPISVAQLPR	-1.1061																																					0	0
AT2G27040.2	895	AT2G27040.2	AGO4	Argonaute family protein	0.166662	S	895	4.64e-06	LGTFMKFEDQSETSSSHGGITAPGPISVAQL	FEDQS(0.167)ET(0.167)S(0.167)S(0.167)S(0.167)HGGIT(0.167)APGPISVAQLPR	-1.1061																																					0	0
AT2G27040.2	892	AT2G27040.2	AGO4	Argonaute family protein	0.166662	T	892	4.64e-06	AAQLGTFMKFEDQSETSSSHGGITAPGPISV	FEDQS(0.167)ET(0.167)S(0.167)S(0.167)S(0.167)HGGIT(0.167)APGPISVAQLPR	-1.1061																																					0	0
AT2G27040.2	900	AT2G27040.2	AGO4	Argonaute family protein	0.166662	T	900	4.64e-06	KFEDQSETSSSHGGITAPGPISVAQLPRLKD	FEDQS(0.167)ET(0.167)S(0.167)S(0.167)S(0.167)HGGIT(0.167)APGPISVAQLPR	-1.1061																																					0	0
AT2G27100.1	689	AT2G27100.1	SE	C2H2 zinc-finger protein SERRATE (SE)	1	S	689	0.00228558	PFEGSGRGGPAPFLLSPAFRQDPRRLRSYQD	GGPAPFLLS(1)PAFR	0.4821			By matching	By matching	By MS/MS	By MS/MS					By MS/MS	By matching		By matching		By MS/MS	By MS/MS	By MS/MS					By MS/MS	By MS/MS			By MS/MS	By MS/MS	By MS/MS	By MS/MS				By MS/MS	By matching		0	0
AT2G27210.2	959	AT2G27210.2	BSL3	BRI1 suppressor 1 (BSU1)-like 3	0.497434	S	959	0.00663954	VVVPKLIHPLPPAITSPETSPERHIEDTWMQ	LIHPLPPAIT(0.497)S(0.497)PET(0.004)S(0.001)PER	0.92506																																					0	0
AT2G27210.2	958	AT2G27210.2	BSL3	BRI1 suppressor 1 (BSU1)-like 3	0.497434	T	958	0.00663954	LVVVPKLIHPLPPAITSPETSPERHIEDTWM	LIHPLPPAIT(0.497)S(0.497)PET(0.004)S(0.001)PER	0.92506																																					0	0
AT2G27285.1	251	AT2G27285.1	AT2G27285	nuclear speckle splicing regulatory-like protein (DUF2040)	0.596639	S	251	0.000390148	EKEVSPDSGEFGSSRSKSLEPLEAEQAVSEK	S(0.597)KS(0.403)LEPLEAEQAVSEK	1.8075	By MS/MS	By matching	By matching		By MS/MS	By MS/MS	By MS/MS	By MS/MS	By matching	By matching			By MS/MS	By matching	By matching	By MS/MS		By MS/MS	By MS/MS	By MS/MS	By MS/MS								By MS/MS	By MS/MS	By matching	By MS/MS					6316900	8919600
AT2G27285.1	253	AT2G27285.1	AT2G27285	nuclear speckle splicing regulatory-like protein (DUF2040)	0.992374	S	253	0.000193237	EVSPDSGEFGSSRSKSLEPLEAEQAVSEKEM	S(0.008)KS(0.992)LEPLEAEQAVSEK	1.4891	By MS/MS	By matching	By matching	By MS/MS	By MS/MS	By MS/MS	By MS/MS	By matching	By matching	By MS/MS	By matching	By matching	By MS/MS	By matching	By MS/MS		By MS/MS	By MS/MS	By MS/MS	By MS/MS	By MS/MS	By MS/MS	By MS/MS	By MS/MS	By MS/MS			By MS/MS		By MS/MS	By matching	By MS/MS	By matching	By matching	By matching	By matching	0	6989600
AT2G27710.3;AT2G27720.1;AT3G44590.2	105;105;101	AT2G27720.1	AT2G27720	60S acidic ribosomal protein family	1	S	105	0	AAESKKEEKKEEKEESDDDMGFSLFE_____;APAEKKEAKKEEKEESDDDMGFSLFE_____	KEEKEES(1)DDDMGFSLFE	-0.52771	By MS/MS	By MS/MS	By MS/MS	By MS/MS	By MS/MS	By MS/MS	By MS/MS	By MS/MS	By MS/MS	By MS/MS	By MS/MS	By MS/MS	By MS/MS	By MS/MS	By MS/MS	By MS/MS	By MS/MS	By MS/MS	By MS/MS	By MS/MS	By MS/MS	By MS/MS	By MS/MS	By MS/MS	By MS/MS	By MS/MS	By MS/MS	By MS/MS	By MS/MS	By MS/MS	By MS/MS	By MS/MS	By MS/MS	By MS/MS	By MS/MS	By MS/MS	13918000	13454000
AT2G28000.1	90	AT2G28000.1	CPN60A	chaperonin-60alpha	1	S	90	4.63e-13	TLGPRGRNVVLDEFGSPKVVNDGVTIARAIE	NVVLDEFGS(1)PK	-0.014793	By MS/MS	By MS/MS	By MS/MS				By MS/MS	By MS/MS	By matching		By MS/MS	By MS/MS		By MS/MS	By MS/MS	By MS/MS	By MS/MS	By MS/MS	By MS/MS	By MS/MS	By MS/MS	By MS/MS	By MS/MS	By MS/MS				By MS/MS	By MS/MS	By MS/MS	By MS/MS	By MS/MS	By MS/MS	By MS/MS	By MS/MS	By MS/MS	8775300	10625000
AT2G28290.2	149	AT2G28290.2	SYD	P-loop containing nucleoside triphosphate hydrolases superfamily protein	0.427725	S	149	0.000119218	ASQTFYQGSGTQSNRSFDRESPSNLDSTSGI	S(0.428)FDRES(0.428)PS(0.128)NLDS(0.007)T(0.007)S(0.002)GISQPHNR	-0.11085																																					0	0
AT2G28290.2	154	AT2G28290.2	SYD	P-loop containing nucleoside triphosphate hydrolases superfamily protein	0.436331	S	154	0.000315693	YQGSGTQSNRSFDRESPSNLDSTSGISQPHN	S(0.122)FDRES(0.436)PS(0.402)NLDS(0.017)T(0.019)S(0.003)GISQPHNR	0.83103																																					0	0
AT2G28290.2	156	AT2G28290.2	SYD	P-loop containing nucleoside triphosphate hydrolases superfamily protein	0.426376	S	156	0.000315693	GSGTQSNRSFDRESPSNLDSTSGISQPHNRS	S(0.144)FDRES(0.426)PS(0.426)NLDS(0.003)TSGISQPHNR	0.97434																																					0	0
AT2G28290.2	3125	AT2G28290.2	SYD	P-loop containing nucleoside triphosphate hydrolases superfamily protein	0.311471	S	3125	0.000365823	TGVDNAKTHLADVVPSSSPTTMEKNIEAQDQ	THLADVVPS(0.311)S(0.311)S(0.311)PT(0.055)T(0.01)MEK	1.5985																																					0	0
AT2G28290.2	3126	AT2G28290.2	SYD	P-loop containing nucleoside triphosphate hydrolases superfamily protein	0.311471	S	3126	0.000365823	GVDNAKTHLADVVPSSSPTTMEKNIEAQDQD	THLADVVPS(0.311)S(0.311)S(0.311)PT(0.055)T(0.01)MEK	1.5985																																					0	0
AT2G28290.2	3127	AT2G28290.2	SYD	P-loop containing nucleoside triphosphate hydrolases superfamily protein	0.311471	S	3127	0.000365823	VDNAKTHLADVVPSSSPTTMEKNIEAQDQDQ	THLADVVPS(0.311)S(0.311)S(0.311)PT(0.055)T(0.01)MEK	1.5985																																					0	0
AT2G28290.2	1906	AT2G28290.2	SYD	P-loop containing nucleoside triphosphate hydrolases superfamily protein	0.890078	S	1906	0.000408522	GEPSATTRTNVPDAQSPGEMNLHTVETHKAE	TNVPDAQS(0.89)PGEMNLHT(0.105)VET(0.004)HK	0.50621	By matching			By matching						By matching	By matching	By matching										By matching			By matching	By MS/MS		By matching		By matching	By matching		By matching	By matching		By matching	6433100	0
AT2G28290.2	3129	AT2G28290.2	SYD	P-loop containing nucleoside triphosphate hydrolases superfamily protein	0.241142	T	3129	0.00189421	NAKTHLADVVPSSSPTTMEKNIEAQDQDQVT	THLADVVPS(0.173)S(0.173)S(0.173)PT(0.241)T(0.241)MEK	1.5701																																					0	0
AT2G28290.2	3130	AT2G28290.2	SYD	P-loop containing nucleoside triphosphate hydrolases superfamily protein	0.241142	T	3130	0.00189421	AKTHLADVVPSSSPTTMEKNIEAQDQDQVTT	THLADVVPS(0.173)S(0.173)S(0.173)PT(0.241)T(0.241)MEK	1.5701																																					0	0
AT2G28390.1	154	AT2G28390.1	AT2G28390	SAND family protein	0.79641	S	154	0.00188676	SEDEIREANVDGDTASQHEAAWLPGKRHVDE	EANVDGDT(0.204)AS(0.796)QHEAAWLPGK	0.65229		By matching	By matching	By matching	By matching	By matching							By matching	By matching	By matching	By matching	By matching		By matching	By matching	By matching			By matching	By matching	By matching	By matching	By MS/MS	By MS/MS	By MS/MS	By matching	By matching	By matching	By matching	By matching		0	6970000
AT2G29190.2	280	AT2G29190.2	PUM2	pumilio 2	0.999856	S	280	0.00359933	SRNGTPDPQAIARVPSPCLTPIGSGRVSSND	VPS(1)PCLTPIGSGR	0.17305	By MS/MS		By MS/MS	By matching		By matching	By MS/MS		By MS/MS			By MS/MS				By matching	By matching	By matching	By MS/MS	By MS/MS	By MS/MS	By MS/MS	By MS/MS	By MS/MS		By MS/MS	By MS/MS				By MS/MS	By matching	By matching		By matching	By matching	8868500	0
AT2G29210.1	444	AT2G29210.1	AT2G29210	splicing factor PWI domain-containing protein	0.999375	S	444	0.00249421	SPVARLRDPTGARLPSPSIEQRLPSPPVAQR	LPS(0.999)PS(0.001)IEQR	-0.096241			By matching			By matching	By MS/MS	By matching					By matching	By matching	By matching	By MS/MS	By MS/MS	By matching	By MS/MS	By matching	By matching	By matching		By matching		By MS/MS	By matching	By matching	By matching	By matching		By matching			By MS/MS	By MS/MS	0	0
AT2G30530.1	131	AT2G30530.1	AT2G30530	zinc finger CCCH domain protein	1	S	131	4.5e-05	AKAFLDEDDPNQLPQSPKRMEQSIPSATTSG	AFLDEDDPNQLPQS(1)PK	-0.76777	By matching	By matching	By matching	By matching	By MS/MS		By matching	By matching	By matching	By matching	By MS/MS		By matching	By matching	By matching	By MS/MS	By MS/MS	By MS/MS	By matching	By matching	By matching	By MS/MS	By MS/MS	By MS/MS				By MS/MS	By MS/MS								3933000	4512300
AT2G30620.2	2	AT2G30620.2	AT2G30620	winged-helix DNA-binding transcription factor family protein	1	S	2	1.06e-15	______________MSIEEENVPTTVDSGAA	S(1)IEEENVPTTVDSGAADTTVK	0.1761	By MS/MS	By MS/MS		By MS/MS	By MS/MS	By MS/MS	By matching	By matching		By MS/MS	By MS/MS	By MS/MS	By MS/MS	By MS/MS	By matching	By MS/MS	By MS/MS	By MS/MS	By matching	By MS/MS		By MS/MS	By MS/MS	By MS/MS	By MS/MS	By MS/MS	By MS/MS	By MS/MS	By MS/MS	By MS/MS	By matching	By MS/MS	By MS/MS	By MS/MS	By MS/MS	By MS/MS	25267000	0
AT2G30620.2	14	AT2G30620.2	AT2G30620	winged-helix DNA-binding transcription factor family protein	0.893476	S	14	1.6e-10	__MSIEEENVPTTVDSGAADTTVKSPEKKPA	SIEEENVPT(0.022)T(0.076)VDS(0.893)GAADT(0.007)T(0.002)VK	3.6576	By MS/MS						By MS/MS	By matching		By matching			By matching					By MS/MS	By MS/MS	By matching	By matching			By MS/MS							By matching	By matching					0	0
AT2G30620.2	23	AT2G30620.2	AT2G30620	winged-helix DNA-binding transcription factor family protein	0.976707	S	23	6.11e-13	VPTTVDSGAADTTVKSPEKKPAAKGGKSKKT	SIEEENVPTTVDSGAADT(0.012)T(0.012)VKS(0.977)PEK	-0.55435		By matching		By matching	By matching	By matching			By MS/MS							By matching	By matching			By MS/MS	By MS/MS		By matching	By matching	By MS/MS	By MS/MS	By MS/MS	By MS/MS		By matching	By MS/MS	By MS/MS	By MS/MS	By matching	By MS/MS	By MS/MS	0	16646000
AT2G30620.2	19	AT2G30620.2	AT2G30620	winged-helix DNA-binding transcription factor family protein	0.409068	T	19	7.33e-05	EEENVPTTVDSGAADTTVKSPEKKPAAKGGK	SIEEENVPT(0.061)T(0.061)VDS(0.061)GAADT(0.409)T(0.409)VK	0.91629																																					0	0
AT2G30620.2	20	AT2G30620.2	AT2G30620	winged-helix DNA-binding transcription factor family protein	0.409068	T	20	7.33e-05	EENVPTTVDSGAADTTVKSPEKKPAAKGGKS	SIEEENVPT(0.061)T(0.061)VDS(0.061)GAADT(0.409)T(0.409)VK	0.91629																																					0	0
AT2G30710.1	50	AT2G30710.1	AT2G30710	Ypt/Rab-GAP domain of gyp1p superfamily protein	0.853297	S	50	0.00822533	KVLLTRRSDPPPYPISPTYQRSLSENDAGRN	SDPPPY(0.003)PIS(0.853)PT(0.141)Y(0.003)QR	-1.0826	By MS/MS	By MS/MS	By matching	By matching	By matching		By matching	By matching					By matching	By matching	By matching				By matching						By matching		By MS/MS			By matching		By matching					8128200	7277700
AT2G30880.1	478	AT2G30880.1	SWAP70	Pleckstrin homology (PH) domain-containing protein	0.99999	S	478	0.000137162	DVREISAETERDRRNSLDIPVVSPEPNVPRN	RNS(1)LDIPVVSPEPNVPR	0.39661				By matching	By matching	By MS/MS						By MS/MS											By matching					By MS/MS	By MS/MS	By MS/MS		By MS/MS		By matching	By matching	By MS/MS	0	0
AT2G31800.1	58	AT2G31800.1	AT2G31800	Integrin-linked protein kinase family	0.494935	S	58	0.000190785	RFSFGRQSSLDPIRRSPDGSNGPQLAVPDNL	S(0.495)PDGS(0.495)NGPQLAVPDNLDAT(0.01)MQLLFVACR	-0.95496																																					0	0
AT2G31800.1	62	AT2G31800.1	AT2G31800	Integrin-linked protein kinase family	0.494935	S	62	0.000190785	GRQSSLDPIRRSPDGSNGPQLAVPDNLDATM	S(0.495)PDGS(0.495)NGPQLAVPDNLDAT(0.01)MQLLFVACR	-0.95496																																					0	0
AT2G32080.2	206	AT2G32080.2	PUR ALPHA-1	purin-rich alpha 1	0.9991	S	206	0.000273909	QQPSSSEHNVDRTIDSPGQEETGMTGVSKVI	T(0.001)IDS(0.999)PGQEETGMTGVSK	0.15168	By matching	By matching	By matching	By matching	By matching	By MS/MS	By MS/MS	By matching	By matching	By matching	By MS/MS	By MS/MS	By MS/MS	By MS/MS	By MS/MS	By matching	By matching	By matching		By matching	By matching	By matching	By matching	By matching	By MS/MS	By matching	By matching	By matching	By matching	By matching	By MS/MS	By matching		By matching	By matching	By matching	9489200	5373600
AT2G32120.2	10	AT2G32120.2	HSP70T-2	heat-shock protein 70T-2	0.85043	S	10	1.18e-07	______MAEAAYTVASDSENTGEEKSSSSPS	AEAAYT(0.005)VAS(0.85)DS(0.143)ENT(0.001)GEEK	0.043562	By MS/MS		By MS/MS						By matching					By MS/MS	By MS/MS				By MS/MS	By matching	By MS/MS							By matching	By matching	By matching							11017000	0
AT2G32120.2	7	AT2G32120.2	HSP70T-2	heat-shock protein 70T-2	0.568482	T	7	0.00120249	_________MAEAAYTVASDSENTGEEKSSS	AEAAY(0.009)T(0.568)VAS(0.335)DS(0.077)ENT(0.011)GEEK	0.95065		By MS/MS																																			0	10974000
AT2G32240.1	1273	AT2G32240.1	AT2G32240	early endosome antigen	0.591603	S	1273	0.000602103	AMDVGVKSRDIDLSFSSPTKRKSKKKPEASL	DIDLS(0.013)FS(0.592)S(0.344)PT(0.051)K	-0.2133	By MS/MS																			By MS/MS																	3436000	0
AT2G32240.1	1274	AT2G32240.1	AT2G32240	early endosome antigen	0.787941	S	1274	8.07e-05	MDVGVKSRDIDLSFSSPTKRKSKKKPEASLS	DIDLS(0.019)FS(0.119)S(0.788)PT(0.074)K	0.50693		By matching	By MS/MS			By matching		By MS/MS	By matching							By matching													By MS/MS		By matching	By matching					0	3492300
AT2G32450.1	560	AT2G32450.1	AT2G32450	Calcium-binding tetratricopeptide family protein	0.350223	S	560	0.00886716	VEALRREMRDNNVPVSYSGNGIPTKSIRRPN	DNNVPVS(0.35)Y(0.025)S(0.35)GNGIPT(0.274)K	-4.2786																																					0	0
AT2G32450.1	562	AT2G32450.1	AT2G32450	Calcium-binding tetratricopeptide family protein	0.350223	S	562	0.00886716	ALRREMRDNNVPVSYSGNGIPTKSIRRPNLE	DNNVPVS(0.35)Y(0.025)S(0.35)GNGIPT(0.274)K	-4.2786																																					0	0
AT2G32700.6	211	AT2G32700.6	LUH	LEUNIG-like protein	0.768561	S	211	0.00078725	TQQPTEIKTEVNLGTSPRQLPVDPSTVYGQG	TEVNLGT(0.231)S(0.769)PR	2.5113	By matching	By matching	By matching	By matching	By matching	By matching	By matching	By matching		By matching	By matching		By matching	By matching	By matching				By matching	By matching	By matching				By matching	By matching	By matching				By MS/MS	By MS/MS	By matching				7295700	1986500
AT2G32700.6	210	AT2G32700.6	LUH	LEUNIG-like protein	0.600389	T	210	0.00078725	RTQQPTEIKTEVNLGTSPRQLPVDPSTVYGQ	TEVNLGT(0.6)S(0.4)PR	0.034749	By matching	By matching	By matching	By matching	By matching	By matching	By matching	By matching	By MS/MS	By matching	By matching		By matching	By matching	By matching				By matching	By matching	By matching				By matching	By matching	By matching					By MS/MS	By matching				7295700	1986500
AT2G32730.1	891	AT2G32730.1	AT2G32730	26S proteasome regulatory complex	0.98395	S	891	0.00622383	SGSGKGKASTEKEGDSMQVDSPAAVEKKAPE	EGDS(0.984)MQVDS(0.016)PAAVEK	-0.17306				By MS/MS	By MS/MS											By MS/MS										By MS/MS									By MS/MS		0	0
AT2G32730.1	896	AT2G32730.1	AT2G32730	26S proteasome regulatory complex	0.998419	S	896	0.00228295	GKASTEKEGDSMQVDSPAAVEKKAPEPEPAF	EGDS(0.002)MQVDS(0.998)PAAVEK	-0.28519	By matching	By matching	By matching			By matching	By matching	By matching	By matching		By matching	By matching	By matching	By matching	By matching		By matching	By matching	By matching	By MS/MS	By MS/MS	By matching	By matching	By matching	By matching		By matching	By matching	By matching	By matching	By MS/MS	By MS/MS	By matching	By MS/MS		By MS/MS	10899000	6544000
AT2G32910.1	599	AT2G32910.1	AT2G32910	DCD (Development and Cell Death) domain protein	0.99987	S	599	0.00114106	TYDHLTSRREILVRNSPDPPDSAVTLDSYRR	NS(1)PDPPDSAVTLDSYR	-2.2909	By matching	By matching	By matching	By MS/MS	By MS/MS	By MS/MS	By matching	By MS/MS	By matching	By matching	By matching	By matching		By matching	By matching	By matching	By MS/MS	By matching	By matching	By matching	By matching	By MS/MS		By MS/MS	By MS/MS	By MS/MS	By matching	By matching		By MS/MS	By matching						10781000	8637400
AT2G33620.4	313	AT2G33620.4	AT2G33620	AT hook motif DNA-binding family protein	0.458007	S	313	0.00177917	PVLPRVAPTQVLMTPSSPQSRGTMSESSCGG	VAPTQVLMT(0.072)PS(0.458)S(0.458)PQS(0.012)R	1.5504																																					0	0
AT2G33620.4	314	AT2G33620.4	AT2G33620	AT hook motif DNA-binding family protein	0.458007	S	314	0.00177917	VLPRVAPTQVLMTPSSPQSRGTMSESSCGGG	VAPTQVLMT(0.072)PS(0.458)S(0.458)PQS(0.012)R	1.5504																																					0	0
AT2G33830.1	45	AT2G33830.1	AT2G33830	Dormancy/auxin associated family protein	0.999739	S	45	1.61e-203	KGEGSSSKTVAAVAGSPGTPTTPGSARKENV	TVAAVAGS(1)PGTPTTPGSAR	1.2015		By MS/MS		By MS/MS		By MS/MS	By matching	By matching		By MS/MS		By MS/MS	By MS/MS		By MS/MS	By matching	By MS/MS	By MS/MS	By MS/MS	By MS/MS	By matching	By MS/MS		By matching	By MS/MS	By MS/MS	By MS/MS	By MS/MS	By MS/MS		By MS/MS	By MS/MS	By MS/MS	By MS/MS	By MS/MS	By MS/MS	0	17317000
AT2G33830.1	48	AT2G33830.1	AT2G33830	Dormancy/auxin associated family protein	0.875227	T	48	2.08e-111	GSSSKTVAAVAGSPGTPTTPGSARKENVWRS	TVAAVAGS(0.041)PGT(0.875)PT(0.057)T(0.022)PGS(0.004)AR	0.35644	By MS/MS		By MS/MS					By MS/MS	By MS/MS					By MS/MS									By MS/MS	By MS/MS	By MS/MS		By MS/MS										49758000	0
AT2G33830.1	50	AT2G33830.1	AT2G33830	Dormancy/auxin associated family protein	0.484587	T	50	5.49e-13	SSKTVAAVAGSPGTPTTPGSARKENVWRSVF	TVAAVAGS(0.891)PGT(0.14)PT(0.485)T(0.414)PGS(0.07)AR	-3.2389																																					0	0
AT2G34310.3	67	AT2G34310.3	AT2G34310	hypothetical protein	0.99974	S	67	0.0196608	SPGSQGNEEFGTRDPSPPPLSSLGKDIVKEK	DPS(1)PPPLSSLGK	-0.65501				By MS/MS				By matching	By matching			By matching		By matching		By matching			By matching	By matching	By MS/MS	By matching		By matching	By matching		By matching			By MS/MS	By matching		By matching				0	0
AT2G34310.3	187	AT2G34310.3	AT2G34310	hypothetical protein	1	S	187	3.42e-76	SDSLQQKSDEKEEILSPRSAEETNKEIKNVK	SDEKEEILS(1)PR	-1.4185	By MS/MS	By matching	By MS/MS	By MS/MS	By MS/MS	By MS/MS	By MS/MS	By MS/MS	By matching	By matching	By matching	By matching	By MS/MS	By MS/MS	By MS/MS	By MS/MS	By MS/MS	By MS/MS	By MS/MS	By matching	By matching	By MS/MS	By MS/MS	By MS/MS	By matching	By matching	By matching	By MS/MS	By matching	By MS/MS	By matching	By matching	By matching	By MS/MS	By MS/MS	By MS/MS	17928000	3677500
AT2G34357.1	1130	AT2G34357.1	AT2G34357	ARM repeat superfamily protein	1	S	1130	0.0017795	RLALRSSELRKRKADSDEEAEFDVEGRLVIR	KADS(1)DEEAEFDVEGR	-1.0365					By MS/MS	By matching			By matching		By matching	By matching				By matching		By matching				By MS/MS	By MS/MS	By matching					By MS/MS	By matching				By matching			0	0
AT2G34585.1	53	AT2G34585.1	AT2G34585	transmembrane protein	0.333308	S	53	0.00236574	RSLNPDYDPDDQDVDSSSDVRAPLIPNHPPD	SLNPDYDPDDQDVDS(0.333)S(0.333)S(0.333)DVR	-0.04024																																					0	0
AT2G34585.1	54	AT2G34585.1	AT2G34585	transmembrane protein	0.333308	S	54	0.00236574	SLNPDYDPDDQDVDSSSDVRAPLIPNHPPDN	SLNPDYDPDDQDVDS(0.333)S(0.333)S(0.333)DVR	-0.04024																																					0	0
AT2G34585.1	55	AT2G34585.1	AT2G34585	transmembrane protein	0.333308	S	55	0.00236574	LNPDYDPDDQDVDSSSDVRAPLIPNHPPDNS	SLNPDYDPDDQDVDS(0.333)S(0.333)S(0.333)DVR	-0.04024																																					0	0
AT2G34970.1	526	AT2G34970.1	AT2G34970	Trimeric LpxA-like enzyme	0.483109	S	526	0.00774385	SEITQAIDDDDTDDESVVPTSGELKSDADSI	LSEIT(0.001)QAIDDDDT(0.483)DDES(0.483)VVPT(0.026)S(0.007)GELK	4.4567																																					0	0
AT2G34970.1	447	AT2G34970.1	AT2G34970	Trimeric LpxA-like enzyme	0.967058	S	447	2.34e-76	AYSKVSLLQQPTTEDSDEELEYADSSSGTAD	VSLLQQPT(0.006)T(0.027)EDS(0.967)DEELEYADSSSGTADHLSGLNLQMESK	0.049986	By matching	By matching	By matching	By matching	By matching						By matching	By matching	By matching	By matching		By matching	By matching	By matching	By matching			By matching	By matching	By matching			By matching	By matching		By MS/MS	By matching	By matching	By matching		By matching		22252000	16151000
AT2G34970.1	522	AT2G34970.1	AT2G34970	Trimeric LpxA-like enzyme	0.936411	T	522	2.31e-07	KDKLSEITQAIDDDDTDDESVVPTSGELKSD	LS(0.002)EIT(0.002)QAIDDDDT(0.936)DDES(0.059)VVPT(0.001)SGELK	0.86788			By matching	By matching		By MS/MS	By MS/MS	By matching							By MS/MS				By MS/MS	By MS/MS	By MS/MS	By matching	By MS/MS	By matching			By matching	By matching	By MS/MS		By matching		By matching	By matching	By MS/MS	By MS/MS	0	0
AT2G34970.1	443	AT2G34970.1	AT2G34970	Trimeric LpxA-like enzyme	0.332342	T	443	9.99e-12	FVVPAYSKVSLLQQPTTEDSDEELEYADSSS	VS(0.001)LLQQPT(0.332)T(0.332)EDS(0.332)DEELEY(0.002)ADSSSGTADHLSGLNLQMESK	-0.36544																																					0	0
AT2G34970.1	444	AT2G34970.1	AT2G34970	Trimeric LpxA-like enzyme	0.450676	T	444	1.17e-40	VVPAYSKVSLLQQPTTEDSDEELEYADSSSG	VSLLQQPT(0.096)T(0.451)EDS(0.451)DEELEY(0.003)ADSSSGTADHLSGLNLQMESK	0.099086																																					0	0
AT2G35050.1	777	AT2G35050.1	AT2G35050	kinase superfamily with octicosapeptide/Phox/Bem1p domain-containing protein	0.849448	S	777	0.00203268	QSEKKNVETNTPEHVSQTETSAKAVPQGHNE	NVET(0.016)NT(0.016)PEHVS(0.849)QT(0.114)ET(0.003)S(0.001)AK	0.48806																														By MS/MS							0	0
AT2G35050.1	317	AT2G35050.1	AT2G35050	kinase superfamily with octicosapeptide/Phox/Bem1p domain-containing protein	0.37189	S	317	0.000738236	VNGMDLSSRRSSLGLSPPGNNLDELLHGNFD	RS(0.314)S(0.314)LGLS(0.372)PPGNNLDELLHGNFDR	-0.66515																																					0	0
AT2G35050.1	779	AT2G35050.1	AT2G35050	kinase superfamily with octicosapeptide/Phox/Bem1p domain-containing protein	0.47951	T	779	0.00203268	EKKNVETNTPEHVSQTETSAKAVPQGHNEKG	NVET(0.001)NT(0.002)PEHVS(0.48)QT(0.48)ET(0.022)S(0.016)AK	0.52845																																					0	0
AT2G35370.1	140	AT2G35370.1	GDCH	glycine decarboxylase complex H	0.498092	S	140	0.000911184	NSSPYEDGWMIKVKPSSPAELESLMGPKEYT	VKPS(0.498)S(0.498)PAELES(0.004)LMGPK	-1.6941																																					0	0
AT2G35370.1	141	AT2G35370.1	GDCH	glycine decarboxylase complex H	0.733481	S	141	0.000911184	SSPYEDGWMIKVKPSSPAELESLMGPKEYTK	VKPS(0.265)S(0.733)PAELES(0.001)LMGPK	-0.59182	By matching	By matching		By matching	By matching	By matching	By matching	By matching	By matching	By matching	By matching	By matching	By matching	By matching	By matching	By matching	By matching	By MS/MS	By matching	By matching	By matching	By matching	By matching	By matching				By matching	By matching	By matching	By matching				By matching		4943700	1859300
AT2G35880.1	112	AT2G35880.1	AT2G35880	TPX2 (targeting protein for Xklp2) protein family	0.593388	S	112	0.00241773	SSFPTKGAYTDITRKSIDATTSKTSLKPVVA	GAYT(0.003)DIT(0.155)RKS(0.593)IDAT(0.155)T(0.043)S(0.051)K	1.1501										By MS/MS	By matching	By MS/MS																									0	0
AT2G35880.1	238	AT2G35880.1	AT2G35880	TPX2 (targeting protein for Xklp2) protein family	0.5	S	238	3.04e-07	TRSTTTSTSTPRGRRSSVGSASGFSFRLEER	S(0.5)S(0.5)VGSASGFSFR	0.79126	By matching		By matching	By matching	By matching	By matching	By matching	By matching	By matching	By matching	By matching	By matching	By MS/MS	By MS/MS	By MS/MS	By matching	By matching	By matching	By MS/MS	By MS/MS	By MS/MS	By MS/MS	By MS/MS	By MS/MS	By MS/MS	By MS/MS	By MS/MS		By MS/MS	By matching	By matching	By matching	By matching	By matching	By matching	By matching	9039800	0
AT2G35880.1	239	AT2G35880.1	AT2G35880	TPX2 (targeting protein for Xklp2) protein family	0.565866	S	239	3.04e-07	RSTTTSTSTPRGRRSSVGSASGFSFRLEERA	S(0.435)S(0.566)VGS(0.976)AS(0.023)GFSFR	-0.32297	By matching	By matching	By matching	By matching	By matching	By matching	By matching	By matching	By matching	By matching	By matching	By matching	By MS/MS	By MS/MS	By MS/MS	By matching	By matching	By matching	By MS/MS	By MS/MS	By MS/MS	By MS/MS	By MS/MS	By MS/MS	By MS/MS	By MS/MS	By MS/MS		By MS/MS	By matching	By matching	By matching	By matching	By matching	By matching	By matching	18019000	7423300
AT2G35880.1	242	AT2G35880.1	AT2G35880	TPX2 (targeting protein for Xklp2) protein family	0.991349	S	242	0.000368225	TTSTSTPRGRRSSVGSASGFSFRLEERAEKR	S(0.438)S(0.562)VGS(0.991)AS(0.008)GFSFR	0.36401	By matching	By matching		By matching	By matching	By matching	By matching	By matching	By matching				By MS/MS	By MS/MS	By matching				By MS/MS	By MS/MS	By MS/MS	By matching		By matching	By MS/MS	By matching	By matching				By matching	By matching	By matching				12384000	10251000
AT2G36340.1	39	AT2G36340.1	AT2G36340	DNA-binding storekeeper protein-related transcriptional regulator	0.249458	T	39	0.00608695	EVEVEAMLSRRKQLRTTTTRTTTTRTTPLSL	QLRT(0.249)T(0.249)T(0.249)T(0.249)RT(0.01)T(0.766)T(0.181)T(0.044)R	1.7941																																					0	0
AT2G36340.1	40	AT2G36340.1	AT2G36340	DNA-binding storekeeper protein-related transcriptional regulator	0.249458	T	40	0.00608695	VEVEAMLSRRKQLRTTTTRTTTTRTTPLSLS	QLRT(0.249)T(0.249)T(0.249)T(0.249)RT(0.01)T(0.766)T(0.181)T(0.044)R	1.7941																																					0	0
AT2G36340.1	41	AT2G36340.1	AT2G36340	DNA-binding storekeeper protein-related transcriptional regulator	0.249458	T	41	0.00608695	EVEAMLSRRKQLRTTTTRTTTTRTTPLSLSS	QLRT(0.249)T(0.249)T(0.249)T(0.249)RT(0.01)T(0.766)T(0.181)T(0.044)R	1.7941																																					0	0
AT2G36340.1	42	AT2G36340.1	AT2G36340	DNA-binding storekeeper protein-related transcriptional regulator	0.249458	T	42	0.00608695	VEAMLSRRKQLRTTTTRTTTTRTTPLSLSSS	QLRT(0.249)T(0.249)T(0.249)T(0.249)RT(0.01)T(0.766)T(0.181)T(0.044)R	1.7941																																					0	0
AT2G36340.1	45	AT2G36340.1	AT2G36340	DNA-binding storekeeper protein-related transcriptional regulator	0.766455	T	45	0.00608695	MLSRRKQLRTTTTRTTTTRTTPLSLSSSASK	QLRT(0.249)T(0.249)T(0.249)T(0.249)RT(0.01)T(0.766)T(0.181)T(0.044)R	1.7941				By MS/MS																																	0	0
AT2G36460.1;AT3G52930.1;AT4G26530.2;AT5G03690.2	32;32;32;32	AT3G52930.1	FBA8	Aldolase superfamily protein	0.409496	S	32	0.0178885	AYIGTPGKGILAADESTGTIGKRFVSINVEN;AYIGTPGKGILAADESTGTIGKRLASINVEN;KYIATPGKGILAADESTGTIGKRFASINVEN	GILAADES(0.409)T(0.344)GT(0.246)IGKR	-3.0882																																					0	0
AT2G36480.1	380	AT2G36480.1	AT2G36480	pre-mRNA cleavage complex 2 Pcf11-like protein	0.193051	S	380	0.00105081	GIQPQPRVASSGILPSSGSGSDRQSPLHDST	VASSGILPS(0.193)S(0.193)GS(0.193)GS(0.193)DRQS(0.193)PLHDS(0.011)T(0.011)S(0.011)K	1.4963																																					0	0
AT2G36480.1	381	AT2G36480.1	AT2G36480	pre-mRNA cleavage complex 2 Pcf11-like protein	0.193051	S	381	0.00105081	IQPQPRVASSGILPSSGSGSDRQSPLHDSTS	VASSGILPS(0.193)S(0.193)GS(0.193)GS(0.193)DRQS(0.193)PLHDS(0.011)T(0.011)S(0.011)K	1.4963																																					0	0
AT2G36480.1	383	AT2G36480.1	AT2G36480	pre-mRNA cleavage complex 2 Pcf11-like protein	0.193051	S	383	0.00105081	PQPRVASSGILPSSGSGSDRQSPLHDSTSKQ	VASSGILPS(0.193)S(0.193)GS(0.193)GS(0.193)DRQS(0.193)PLHDS(0.011)T(0.011)S(0.011)K	1.4963																																					0	0
AT2G36480.1	385	AT2G36480.1	AT2G36480	pre-mRNA cleavage complex 2 Pcf11-like protein	0.193051	S	385	0.00105081	PRVASSGILPSSGSGSDRQSPLHDSTSKQNV	VASSGILPS(0.193)S(0.193)GS(0.193)GS(0.193)DRQS(0.193)PLHDS(0.011)T(0.011)S(0.011)K	1.4963																																					0	0
AT2G36480.1	389	AT2G36480.1	AT2G36480	pre-mRNA cleavage complex 2 Pcf11-like protein	0.193051	S	389	0.00105081	SSGILPSSGSGSDRQSPLHDSTSKQNVTKQD	VASSGILPS(0.193)S(0.193)GS(0.193)GS(0.193)DRQS(0.193)PLHDS(0.011)T(0.011)S(0.011)K	1.4963																																					0	0
AT2G37080.1	537	AT2G37080.1	RIP2	ROP interactive partner 3	0.997019	S	537	0.00427001	NNNNNSNGKYVERTGSLESPLRRRNVNMSPY	T(0.003)GS(0.997)LESPLR	-0.51083	By matching	By matching	By matching	By MS/MS	By MS/MS	By matching	By matching	By matching	By matching	By matching	By MS/MS	By MS/MS	By matching	By matching	By matching	By MS/MS	By MS/MS	By MS/MS	By matching	By MS/MS	By MS/MS	By MS/MS	By MS/MS	By MS/MS	By matching	By matching	By matching	By MS/MS	By matching	By MS/MS	By matching	By matching		By matching	By MS/MS	By MS/MS	4387300	3830900
AT2G37080.1	540	AT2G37080.1	RIP2	ROP interactive partner 3	0.999916	S	540	0.00586298	NNSNGKYVERTGSLESPLRRRNVNMSPYMGE	TGSLES(1)PLR	-1.1757		By matching					By MS/MS									By matching		By matching																By matching	By matching		0	12046000
AT2G37170.1;AT2G37180.1;AT3G53420.2	278;278;280	AT3G53420.2	PIP2A	plasma membrane intrinsic protein 2A	0.998474	S	280	0.0103225	YHQFVLRASGSKSLGSFRSAANV________	S(0.002)LGS(0.998)FRS(1)AANV	-0.20182	By matching	By matching	By matching	By matching	By matching	By matching	By matching	By matching	By matching	By MS/MS	By matching		By matching	By matching	By matching				By matching	By matching	By matching		By MS/MS								By matching	By matching	By matching			By MS/MS	37530000	44931000
AT2G37170.1;AT2G37180.1;AT3G53420.2	281;281;283	AT3G53420.2	PIP2A	plasma membrane intrinsic protein 2A	0.999926	S	283	0.0103225	FVLRASGSKSLGSFRSAANV___________	S(0.002)LGS(0.998)FRS(1)AANV	-0.23031	By matching	By matching	By matching	By matching	By matching	By matching	By matching	By matching	By matching	By MS/MS	By matching		By matching	By matching	By matching				By matching	By matching	By matching		By MS/MS								By matching	By matching	By matching			By MS/MS	37530000	44931000
AT2G37340.3	170	AT2G37340.3	RS2Z33	arginine/serine-rich zinc knuckle-containing protein 33	1	S	170	1.01e-73	PKRMDDSLSPRARDRSPVLDDEGSPKIIDGS	DRS(1)PVLDDEGSPK	-0.24387	By MS/MS		By MS/MS	By MS/MS	By MS/MS	By MS/MS	By MS/MS	By MS/MS	By MS/MS	By matching	By MS/MS	By matching	By MS/MS	By MS/MS	By MS/MS	By MS/MS	By MS/MS	By MS/MS	By MS/MS	By MS/MS	By MS/MS	By matching	By MS/MS	By matching	By MS/MS	By matching	By matching	By matching	By MS/MS	By MS/MS	By MS/MS	By MS/MS	By MS/MS	By MS/MS	By MS/MS	By MS/MS	55409000	0
AT2G37340.3	178	AT2G37340.3	RS2Z33	arginine/serine-rich zinc knuckle-containing protein 33	1	S	178	1.01e-73	SPRARDRSPVLDDEGSPKIIDGSPPPSPKLQ	DRS(1)PVLDDEGS(1)PK	-0.29448	By MS/MS		By MS/MS	By MS/MS	By MS/MS	By MS/MS	By MS/MS	By MS/MS	By MS/MS	By matching	By MS/MS	By matching	By MS/MS	By MS/MS	By MS/MS	By MS/MS	By MS/MS	By MS/MS	By MS/MS	By MS/MS	By MS/MS	By matching	By MS/MS	By matching	By MS/MS	By matching	By matching	By matching	By MS/MS	By MS/MS	By matching	By matching	By MS/MS	By MS/MS	By MS/MS	By MS/MS	55409000	0
AT2G37340.3	185	AT2G37340.3	RS2Z33	arginine/serine-rich zinc knuckle-containing protein 33	1	S	185	8.23e-10	SPVLDDEGSPKIIDGSPPPSPKLQKEVGSDR	IIDGS(1)PPPS(1)PK	-2.3006	By MS/MS	By MS/MS	By MS/MS	By matching	By matching	By matching	By MS/MS	By MS/MS	By MS/MS	By matching	By matching	By matching	By MS/MS	By MS/MS	By MS/MS		By matching		By MS/MS	By MS/MS	By MS/MS		By matching									By MS/MS					51155000	24039000
AT2G37340.3	189	AT2G37340.3	RS2Z33	arginine/serine-rich zinc knuckle-containing protein 33	1	S	189	8.23e-10	DDEGSPKIIDGSPPPSPKLQKEVGSDRDGGS	IIDGS(1)PPPS(1)PK	-2.3006	By MS/MS	By MS/MS	By MS/MS	By matching	By matching	By matching	By MS/MS	By MS/MS	By MS/MS	By matching	By matching	By matching	By MS/MS	By MS/MS	By MS/MS		By matching		By MS/MS	By MS/MS	By MS/MS		By matching				By matching				By MS/MS	By MS/MS	By matching				59852000	28105000
AT2G37340.3	215	AT2G37340.3	RS2Z33	arginine/serine-rich zinc knuckle-containing protein 33	1	S	215	8.42e-59	RDGGSPQDNGRNSVVSPVVGAGGDSSKEDRS	NSVVS(1)PVVGAGGDSSK	0.4061	By MS/MS	By MS/MS	By MS/MS	By MS/MS	By MS/MS	By MS/MS	By MS/MS	By MS/MS	By matching	By matching	By matching	By MS/MS	By MS/MS	By MS/MS	By matching	By MS/MS	By MS/MS	By MS/MS	By matching	By MS/MS	By MS/MS	By MS/MS	By MS/MS	By MS/MS	By matching	By matching	By matching	By MS/MS	By matching	By MS/MS	By MS/MS	By MS/MS	By MS/MS	By MS/MS	By MS/MS	By MS/MS	27880000	30445000
AT2G37660.1	307	AT2G37660.1	AT2G37660	NAD(P)-binding Rossmann-fold superfamily protein	0.961111	T	307	2.81e-24	EAKFKALDLASKPEGTGTPTKDFKALFTQVT	ALDLASKPEGT(0.961)GT(0.038)PT(0.001)K	0.19547	By MS/MS	By matching	By matching	By matching	By matching	By matching	By matching	By matching	By matching	By MS/MS	By matching	By MS/MS	By MS/MS	By MS/MS	By MS/MS	By matching	By matching	By matching	By MS/MS	By MS/MS	By MS/MS	By matching	By matching	By matching	By MS/MS	By MS/MS	By MS/MS	By matching	By matching	By matching	By matching	By matching	By matching	By MS/MS	By matching	By matching	13100000	2426600
AT2G37660.1	309	AT2G37660.1	AT2G37660	NAD(P)-binding Rossmann-fold superfamily protein	0.560903	T	309	7.98e-05	KFKALDLASKPEGTGTPTKDFKALFTQVTTK	ALDLAS(0.027)KPEGT(0.406)GT(0.561)PT(0.006)KDFK	-0.74539											By MS/MS																										0	0
AT2G37970.1	115	AT2G37970.1	SOUL-1	SOUL heme-binding family protein	0.978129	S	115	1.81e-58	TAPVITKESEKIEMTSPVVTKEGGGEGRKKL	IEMT(0.019)S(0.978)PVVT(0.003)K	-0.19627	By MS/MS	By matching	By matching	By matching	By MS/MS	By matching	By matching	By matching	By matching	By matching	By matching	By matching	By MS/MS	By matching	By matching	By matching	By matching	By MS/MS	By matching			By matching	By MS/MS	By MS/MS	By matching	By matching	By MS/MS	By MS/MS	By MS/MS	By matching	By matching	By matching	By matching	By MS/MS	By MS/MS	By MS/MS	23210000	14873000
AT2G37970.1	114	AT2G37970.1	SOUL-1	SOUL heme-binding family protein	0.708086	T	114	2.75e-25	MTAPVITKESEKIEMTSPVVTKEGGGEGRKK	ESEKIEMT(0.708)S(0.292)PVVTK	0.12166											By MS/MS						By MS/MS						By MS/MS							By MS/MS							0	0
AT2G38040.2	741	AT2G38040.2	CAC3	acetyl Co-enzyme a carboxylase carboxyltransferase alpha subunit	0.499084	S	741	6.4e-05	LEKELAAARELAAEESDGSVKEDDDDDEDSS	ELAAEES(0.499)DGS(0.499)VKEDDDDDEDS(0.001)SESGK	-0.036092																																					0	0
AT2G38040.2	744	AT2G38040.2	CAC3	acetyl Co-enzyme a carboxylase carboxyltransferase alpha subunit	0.499084	S	744	6.4e-05	ELAAARELAAEESDGSVKEDDDDDEDSSESG	ELAAEES(0.499)DGS(0.499)VKEDDDDDEDS(0.001)SESGK	-0.036092																																					0	0
AT2G38280.2	279	AT2G38280.2	FAC1	AMP deaminase	0.456971	S	279	0.000107944	QETVAPWEKEVISDPSTPKPNTEPFAHYPQG	EVIS(0.083)DPS(0.457)T(0.457)PKPNT(0.003)EPFAHYPQGK	0.94811																																					0	0
AT2G38280.2	203	AT2G38280.2	FAC1	AMP deaminase	0.98784	S	203	1.73e-10	EEQISMAASSMIRSHSVSGDLHGVQPDPIAA	S(0.011)HS(0.988)VS(0.001)GDLHGVQPDPIAADILR	1.1996	By matching			By MS/MS	By MS/MS	By MS/MS	By matching	By matching		By MS/MS	By MS/MS	By MS/MS				By matching	By MS/MS	By MS/MS	By MS/MS	By matching	By matching	By MS/MS		By MS/MS				By MS/MS	By MS/MS			By MS/MS	By matching	By MS/MS	By MS/MS	By MS/MS	3947400	0
AT2G38280.2	205	AT2G38280.2	FAC1	AMP deaminase	0.494833	S	205	2.46e-09	QISMAASSMIRSHSVSGDLHGVQPDPIAADI	S(0.01)HS(0.495)VS(0.495)GDLHGVQPDPIAADILR	0.55584																																					0	0
AT2G38280.2	280	AT2G38280.2	FAC1	AMP deaminase	0.456971	T	280	0.000107944	ETVAPWEKEVISDPSTPKPNTEPFAHYPQGK	EVIS(0.083)DPS(0.457)T(0.457)PKPNT(0.003)EPFAHYPQGK	0.94811																																					0	0
AT2G38410.1	352	AT2G38410.1	AT2G38410	ENTH/VHS/GAT family protein	0.32432	S	352	0.00224669	PADSSPKSSEAKDSSSIAGSSSPIPATVSTG	DS(0.279)S(0.279)S(0.324)IAGS(0.039)S(0.039)S(0.039)PIPAT(0.001)VSTGK	-1.2081																																					0	0
AT2G38410.1	356	AT2G38410.1	AT2G38410	ENTH/VHS/GAT family protein	0.326632	S	356	3.66e-05	SPKSSEAKDSSSIAGSSSPIPATVSTGKSPI	DS(0.008)S(0.008)S(0.002)IAGS(0.327)S(0.327)S(0.327)PIPAT(0.001)VSTGK	-0.55548																																					0	0
AT2G38410.1	357	AT2G38410.1	AT2G38410	ENTH/VHS/GAT family protein	0.547789	S	357	1.68e-14	PKSSEAKDSSSIAGSSSPIPATVSTGKSPID	DS(0.011)S(0.073)S(0.088)IAGS(0.023)S(0.548)S(0.253)PIPAT(0.004)VS(0.001)TGK	-0.73475																						By MS/MS															0	0
AT2G38410.1	358	AT2G38410.1	AT2G38410	ENTH/VHS/GAT family protein	0.912422	S	358	6.7e-16	KSSEAKDSSSIAGSSSPIPATVSTGKSPIDE	DSSSIAGS(0.002)S(0.081)S(0.912)PIPAT(0.004)VSTGK	-1.1506				By MS/MS		By MS/MS								By MS/MS	By MS/MS	By MS/MS		By MS/MS						By MS/MS					By MS/MS					By MS/MS	By MS/MS		0	0
AT2G38410.1	326	AT2G38410.1	AT2G38410	ENTH/VHS/GAT family protein	0.496677	S	326	9.7e-37	KHDAIASGSPLPVQASGSPLSVQASKPADSS	HDAIASGS(0.001)PLPVQAS(0.497)GS(0.497)PLS(0.003)VQAS(0.002)KPADSSPK	0.044927																																					0	0
AT2G38410.1	328	AT2G38410.1	AT2G38410	ENTH/VHS/GAT family protein	0.624465	S	328	9.7e-37	DAIASGSPLPVQASGSPLSVQASKPADSSPK	HDAIAS(0.004)GS(0.004)PLPVQAS(0.187)GS(0.624)PLS(0.179)VQAS(0.002)K	0.46846					By matching	By matching										By matching						By matching	By matching		By matching	By matching	By matching	By matching	By MS/MS	By matching						By MS/MS	0	0
AT2G38410.1	147	AT2G38410.1	AT2G38410	ENTH/VHS/GAT family protein	0.990909	S	147	7.51e-07	AYDELRRSGVEFPRRSPDASPIITPPVSHPP	RS(0.991)PDAS(0.009)PIITPPVSHPPLR	0.17036				By MS/MS	By MS/MS	By MS/MS					By matching			By MS/MS		By MS/MS	By MS/MS	By MS/MS			By MS/MS	By MS/MS	By MS/MS	By MS/MS		By MS/MS	By MS/MS	By MS/MS	By MS/MS	By MS/MS	By MS/MS	By MS/MS	By MS/MS			By MS/MS	0	0
AT2G38410.1	151	AT2G38410.1	AT2G38410	ENTH/VHS/GAT family protein	0.563342	S	151	0.000118751	LRRSGVEFPRRSPDASPIITPPVSHPPLRQP	RS(0.437)PDAS(0.563)PIITPPVSHPPLR	0.10368																										By matching	By matching								By MS/MS		0	0
AT2G38410.1	594	AT2G38410.1	AT2G38410	ENTH/VHS/GAT family protein	0.695797	S	594	0.00465972	SYTDTSALAGRSLQQSNSFPTRAGDPQATST	SLQQS(0.696)NS(0.284)FPT(0.02)R	-0.22621										By MS/MS									By MS/MS	By MS/MS	By MS/MS									By MS/MS							0	0
AT2G38410.1	596	AT2G38410.1	AT2G38410	ENTH/VHS/GAT family protein	0.912298	S	596	0.000349608	TDTSALAGRSLQQSNSFPTRAGDPQATSTAS	SLQQS(0.044)NS(0.912)FPT(0.044)R	0.33842						By matching		By matching	By matching		By MS/MS	By MS/MS		By MS/MS		By matching	By matching	By matching				By MS/MS	By MS/MS	By MS/MS				By MS/MS	By MS/MS			By matching	By matching	By MS/MS	By matching	By matching	0	0
AT2G38770.1	1477	AT2G38770.1	EMB2765	P-loop containing nucleoside triphosphate hydrolases superfamily protein	1	S	1477	0	VDGDESEKNMQQLNQSPDIDGELSKEVVGME	NMQQLNQS(1)PDIDGELSK	0.42681	By MS/MS	By MS/MS	By MS/MS	By MS/MS	By MS/MS	By MS/MS	By MS/MS	By MS/MS	By MS/MS				By MS/MS	By matching	By MS/MS	By MS/MS	By MS/MS	By MS/MS	By MS/MS	By MS/MS	By matching	By MS/MS	By MS/MS	By MS/MS	By MS/MS	By MS/MS	By MS/MS	By MS/MS	By MS/MS	By MS/MS		By MS/MS	By matching	By MS/MS	By MS/MS	By MS/MS	37667000	32604000
AT2G38880.6	6	AT2G38880.6	NF-YB1	nuclear factor Y	0.499653	S	6	1.37e-06	__________MADTPSSPAGDGGESGGSVRE	ADT(0.001)PS(0.5)S(0.5)PAGDGGESGGSVR	-1.6142																																					0	0
AT2G38880.6	7	AT2G38880.6	NF-YB1	nuclear factor Y	0.831757	S	7	1.37e-06	_________MADTPSSPAGDGGESGGSVREQ	ADT(0.003)PS(0.165)S(0.832)PAGDGGESGGSVR	1.1198				By MS/MS													By MS/MS	By MS/MS																			0	0
AT2G39010.1	17	AT2G39010.1	PIP2E	plasma membrane intrinsic protein 2E	0.47541	Y	17	1.29e-05	TKDELTEEESLSGKDYLDPPPVKTFEVRELK	T(0.013)KDELT(0.708)EEES(0.406)LS(0.398)GKDY(0.475)LDPPPVK	-0.92792																																					0	0
AT2G39010.1	11	AT2G39010.1	PIP2E	plasma membrane intrinsic protein 2E	0.650315	S	11	9.85e-05	_____MTKDELTEEESLSGKDYLDPPPVKTF	T(0.005)KDELT(0.024)EEES(0.65)LS(0.169)GKDY(0.152)LDPPPVK	0.18517				By MS/MS																									By MS/MS								0	0
AT2G39010.1	13	AT2G39010.1	PIP2E	plasma membrane intrinsic protein 2E	0.489454	S	13	0.000690917	___MTKDELTEEESLSGKDYLDPPPVKTFEV	T(0.02)KDELT(0.92)EEES(0.489)LS(0.489)GKDY(0.081)LDPPPVK	-1.3278																																					0	0
AT2G39010.1	7	AT2G39010.1	PIP2E	plasma membrane intrinsic protein 2E	0.999871	T	7	2.39e-33	_________MTKDELTEEESLSGKDYLDPPP	TKDELT(1)EEESLSGK	-0.71437		By matching		By MS/MS	By matching	By MS/MS				By matching		By matching				By matching	By matching		By matching	By matching	By matching	By MS/MS		By matching		By matching	By matching	By MS/MS	By MS/MS	By MS/MS				By MS/MS	By matching	By MS/MS	0	1620800
AT2G39130.1	99	AT2G39130.1	AT2G39130	Transmembrane amino acid transporter family protein	0.905646	T	99	1.74e-10	RFGSSFLSSGLIRRHTPESLPTVTKPLLEEQ	RHT(0.906)PES(0.094)LPTVTKPLLEEQADEQALPK	0.75649				By matching	By matching	By matching				By matching	By matching					By matching	By matching	By matching				By matching	By matching	By matching				By matching	By matching	By matching				By MS/MS	By matching	By matching	0	0
AT2G39730.1;AT2G39730.2	78;78	AT2G39730.1	RCA	rubisco activase	0.897383	T	78	1.15e-25	DKQTDGDRWRGLAYDTSDDQQDITRGKGMVD	GLAY(0.001)DT(0.897)S(0.102)DDQQDITR	0.040352	By matching			By MS/MS	By matching	By MS/MS	By MS/MS	By matching	By matching	By MS/MS	By MS/MS	By MS/MS	By matching	By matching	By matching	By MS/MS	By MS/MS	By MS/MS	By matching	By matching	By matching	By MS/MS	By matching	By MS/MS	By MS/MS	By MS/MS	By MS/MS	By MS/MS	By MS/MS	By MS/MS	By matching	By matching	By matching	By MS/MS	By MS/MS	By MS/MS	35634000	0
AT2G39800.3	78	AT2G39800.3	P5CS1	delta1-pyrroline-5-carboxylate synthase 1	0.499811	S	78	0.00172821	VGLGRQRLRYRQLVNSSFADLQKPQTELDGK	QLVNS(0.5)S(0.5)FADLQKPQTELDGK	2.9168																																					0	0
AT2G39800.3	79	AT2G39800.3	P5CS1	delta1-pyrroline-5-carboxylate synthase 1	0.78489	S	79	1.26e-05	GLGRQRLRYRQLVNSSFADLQKPQTELDGKA	QLVNS(0.215)S(0.785)FADLQKPQT(0.001)ELDGK	-0.6294	By matching	By matching	By MS/MS				By matching	By matching	By matching		By matching	By MS/MS			By matching													By matching									45571000	39713000
AT2G39810.1	898	AT2G39810.1	HOS1	ubiquitin-protein ligase	0.41577	S	898	0.00242453	LATESRNNSGGLRWRSDETSDDEDELTSFGS	S(0.416)DET(0.312)S(0.272)DDEDELTSFGSMPVK	-1.3806																																					0	0
AT2G39810.1	902	AT2G39810.1	HOS1	ubiquitin-protein ligase	0.689974	S	902	0.000301571	SRNNSGGLRWRSDETSDDEDELTSFGSMPVK	S(0.049)DET(0.256)S(0.69)DDEDELT(0.002)S(0.002)FGSMPVK	-0.36459																						By MS/MS															0	0
AT2G39810.1	125	AT2G39810.1	HOS1	ubiquitin-protein ligase	0.55225	S	125	0.000245938	ECVEAGLISRTHEEASQDSDEDEHQLAADVH	T(0.023)HEEAS(0.552)QDS(0.425)DEDEHQLAADVHR	-0.081542				By matching	By matching	By matching												By matching				By matching	By matching	By matching				By matching	By MS/MS	By MS/MS				By matching	By matching		0	0
AT2G39810.1	901	AT2G39810.1	HOS1	ubiquitin-protein ligase	0.483214	T	901	0.000301571	ESRNNSGGLRWRSDETSDDEDELTSFGSMPV	S(0.033)DET(0.483)S(0.483)DDEDELTSFGSMPVK	-1.0402																																					0	0
AT2G40430.3	214	AT2G40430.3	AT2G40430	Nop53 protein	0.996367	S	214	1.31e-05	TLSEDERYFLDVDNFSEGEDNENVENEVSEA	Y(0.003)FLDVDNFS(0.996)EGEDNENVENEVSEAGIK	-0.41359						By matching						By matching	By MS/MS			By MS/MS									By matching	By matching	By matching				By MS/MS		By MS/MS		By MS/MS		0	0
AT2G40430.3	199	AT2G40430.3	AT2G40430	Nop53 protein	0.694636	T	199	2.78e-06	TELGPAPVPLTIEGDTLSEDERYFLDVDNFS	TELGPAPVPLT(0.165)IEGDT(0.695)LS(0.14)EDER	-0.90459	By MS/MS						By matching	By MS/MS	By MS/MS										By matching	By matching											By matching			By matching			15518000	0
AT2G40620.1	39	AT2G40620.1	AT2G40620	Basic-leucine zipper (bZIP) transcription factor family protein	1	S	39	0.0123355	PTPAPVRGPYHRRAHSEVQFRLPEDLDLSEP	AHS(1)EVQFR	-1.089																															By MS/MS	By MS/MS	By MS/MS				0	0
AT2G40730.1	750	AT2G40730.1	CTEXP	kinase family with ARM repeat domain-containing protein	0.49995	S	750	0.0231255	PATTSRPLNVKKTVQSDDEDPWAAIAAPPPT	T(0.5)VQS(0.5)DDEDPWAAIAAPPPTTR	0.003009														By MS/MS																							0	0
AT2G40730.1	747	AT2G40730.1	CTEXP	kinase family with ARM repeat domain-containing protein	0.534038	T	747	0.00868719	APPPATTSRPLNVKKTVQSDDEDPWAAIAAP	T(0.534)VQS(0.466)DDEDPWAAIAAPPPTTR	0.84002	By matching								By matching			By matching	By matching	By MS/MS	By matching						By matching																10202000	0
AT2G40930.1	524	AT2G40930.1	UBP5	ubiquitin-specific protease 5	0.184931	S	524	0.00388889	SCDKTALPSTITVNVSKQGRCRDLIQALTNA	AITVT(0.034)VFS(0.156)CDKT(0.156)ALPS(0.156)T(0.156)IT(0.156)VNVS(0.185)K	-2.4081																																					0	0
AT2G40980.1	280	AT2G40980.1	AT2G40980	Protein kinase superfamily protein	0.401795	S	280	2.87e-05	GDTSLSENGMFRFQQSTMSPEIVEVQEESTK	FQQS(0.402)T(0.299)MS(0.299)PEIVEVQEESTK	-0.62258																																					0	0
AT2G40980.1	283	AT2G40980.1	AT2G40980	Protein kinase superfamily protein	0.935147	S	283	1.76e-05	SLSENGMFRFQQSTMSPEIVEVQEESTKIEP	FQQS(0.014)T(0.051)MS(0.935)PEIVEVQEESTK	-0.21786																			By MS/MS	By MS/MS									By MS/MS					By MS/MS	By MS/MS	By MS/MS	0	0
AT2G40980.1	281	AT2G40980.1	AT2G40980	Protein kinase superfamily protein	0.703612	T	281	1.05e-05	DTSLSENGMFRFQQSTMSPEIVEVQEESTKI	FQQS(0.193)T(0.704)MS(0.103)PEIVEVQEESTK	0.030445				By matching	By matching	By matching	By MS/MS										By matching	By matching													By matching		By matching				0	0
AT2G41740.1	846	AT2G41740.1	VLN2	villin 2	0.990375	S	846	3.89e-13	AVAALSQVLVAENKKSPDTSPTRRSTSSNPA	AAAVAALS(0.006)QVLVAENKKS(0.99)PDT(0.525)S(0.457)PT(0.022)R	-1.2932				By MS/MS		By MS/MS		By MS/MS	By MS/MS	By MS/MS	By MS/MS	By MS/MS				By matching	By matching	By MS/MS	By MS/MS	By MS/MS	By MS/MS	By MS/MS	By MS/MS	By MS/MS				By matching	By MS/MS	By MS/MS	By MS/MS		By MS/MS	By matching	By matching	By matching	0	0
AT2G41740.1	850	AT2G41740.1	VLN2	villin 2	0.479335	S	850	0.000301716	LSQVLVAENKKSPDTSPTRRSTSSNPADDIP	AAAVAALS(0.114)QVLVAENKKS(0.808)PDT(0.2)S(0.479)PT(0.399)R	1.1904																																					0	0
AT2G41740.1	849	AT2G41740.1	VLN2	villin 2	0.538239	T	849	3.89e-13	ALSQVLVAENKKSPDTSPTRRSTSSNPADDI	AAAVAALS(0.339)QVLVAENKKS(0.661)PDT(0.538)S(0.384)PT(0.078)R	-0.55299						By MS/MS		By MS/MS		By MS/MS	By MS/MS					By matching	By matching	By MS/MS					By matching					By matching		By MS/MS				By matching	By matching	By matching	0	0
AT2G41840.1	273	AT2G41840.1	AT2G41840	Ribosomal protein S5 family protein	0.80525	S	273	8.41e-05	SPYQEHTDFLASKALSTSKPDPVVEDQA___	ALS(0.805)T(0.166)S(0.028)KPDPVVEDQA	0.0085124	By matching			By matching			By matching		By matching										By matching	By matching					By MS/MS	By MS/MS	By MS/MS				By matching	By matching	By matching				23266000	0
AT2G41840.1	275	AT2G41840.1	AT2G41840	Ribosomal protein S5 family protein	0.895441	S	275	9.8e-05	YQEHTDFLASKALSTSKPDPVVEDQA_____	ALS(0.052)T(0.052)S(0.895)KPDPVVEDQA	-0.54451			By MS/MS										By MS/MS	By MS/MS	By MS/MS																						0	0
AT2G41840.1	274	AT2G41840.1	AT2G41840	Ribosomal protein S5 family protein	0.50554	T	274	0.000658157	PYQEHTDFLASKALSTSKPDPVVEDQA____	ALS(0.407)T(0.506)S(0.088)KPDPVVEDQA	0.17181					By MS/MS																																0	0
AT2G41900.1	510	AT2G41900.1	OXS2	CCCH-type zinc finger protein with ARM repeat domain-containing protein	0.931228	S	510	1.95e-108	SSPRFTDSALASAVFSPTHKSAVFNQFQQQQ	FTDSALASAVFS(0.931)PT(0.069)HK	-0.14569	By matching	By MS/MS	By matching	By MS/MS	By MS/MS	By MS/MS	By MS/MS	By MS/MS	By MS/MS	By MS/MS		By MS/MS	By MS/MS	By MS/MS	By MS/MS	By MS/MS	By MS/MS	By MS/MS	By MS/MS	By MS/MS	By MS/MS	By MS/MS	By MS/MS	By MS/MS	By MS/MS	By MS/MS	By MS/MS	By MS/MS	By MS/MS	By MS/MS	By MS/MS	By MS/MS	By MS/MS	By MS/MS	By MS/MS	By MS/MS	0	0
AT2G41900.1	566	AT2G41900.1	OXS2	CCCH-type zinc finger protein with ARM repeat domain-containing protein	0.888806	S	566	0.00259526	SGGGRMSPRNVVEPISPMSARVSMLAQCVKQ	NVVEPIS(0.889)PMS(0.111)AR	-1.5528	By matching	By MS/MS	By matching	By matching	By matching	By matching	By MS/MS	By matching	By matching	By matching	By matching	By MS/MS	By matching	By matching	By matching	By matching			By matching	By matching	By matching	By matching	By matching	By MS/MS	By matching	By matching	By matching	By matching	By matching	By matching	By matching	By MS/MS		By matching	By matching	By matching	9538900	10417000
AT2G41900.1	645	AT2G41900.1	OXS2	CCCH-type zinc finger protein with ARM repeat domain-containing protein	0.272257	S	645	0.000526307	QPDWGMSSEALGKLRSSSSFDGDEPDVSWVQ	S(0.272)S(0.272)S(0.228)S(0.228)FDGDEPDVSWVQSLVK	-0.31235																																					0	0
AT2G41900.1	646	AT2G41900.1	OXS2	CCCH-type zinc finger protein with ARM repeat domain-containing protein	0.272257	S	646	0.000526307	PDWGMSSEALGKLRSSSSFDGDEPDVSWVQS	S(0.272)S(0.272)S(0.228)S(0.228)FDGDEPDVSWVQSLVK	-0.31235																																					0	0
AT2G41900.1	647	AT2G41900.1	OXS2	CCCH-type zinc finger protein with ARM repeat domain-containing protein	0.249991	S	647	0.000882258	DWGMSSEALGKLRSSSSFDGDEPDVSWVQSL	S(0.25)S(0.25)S(0.25)S(0.25)FDGDEPDVSWVQSLVK	0.50995																																					0	0
AT2G41900.1	648	AT2G41900.1	OXS2	CCCH-type zinc finger protein with ARM repeat domain-containing protein	0.249991	S	648	0.000882258	WGMSSEALGKLRSSSSFDGDEPDVSWVQSLV	S(0.25)S(0.25)S(0.25)S(0.25)FDGDEPDVSWVQSLVK	0.50995																																					0	0
AT2G41900.1	512	AT2G41900.1	OXS2	CCCH-type zinc finger protein with ARM repeat domain-containing protein	0.499991	T	512	1.07e-11	PRFTDSALASAVFSPTHKSAVFNQFQQQQQQ	FTDSALASAVFS(0.5)PT(0.5)HK	1.4588																														By MS/MS							0	0
AT2G42320.2	630	AT2G42320.2	AT2G42320	nucleolar protein gar2-like protein	0.462651	S	630	3.79e-07	KLSRNVSMIQRKGYTSDEELEELDSPLTSIV	KGY(0.075)T(0.463)S(0.463)DEELEELDSPLTSIVDK	0.035626																																					0	0
AT2G42320.2	629	AT2G42320.2	AT2G42320	nucleolar protein gar2-like protein	0.462651	T	629	3.79e-07	AKLSRNVSMIQRKGYTSDEELEELDSPLTSI	KGY(0.075)T(0.463)S(0.463)DEELEELDSPLTSIVDK	0.035626																																					0	0
AT2G42590.1	239	AT2G42590.1	GRF9	general regulatory factor 9	0.999947	S	239	2.98e-115	MQLLRDNLTLWTSDISEEGGDDAHKTNGSAK	DNLTLWTSDIS(1)EEGGDDAHK	0.078071	By MS/MS	By MS/MS	By MS/MS	By MS/MS	By MS/MS	By MS/MS	By MS/MS	By MS/MS	By MS/MS	By matching	By matching	By matching	By MS/MS	By MS/MS	By MS/MS	By MS/MS	By MS/MS	By MS/MS	By MS/MS	By MS/MS	By MS/MS	By MS/MS	By MS/MS	By MS/MS	By MS/MS	By MS/MS	By MS/MS	By MS/MS	By MS/MS	By MS/MS	By MS/MS	By matching	By MS/MS	By MS/MS	By MS/MS	By MS/MS	32397000	26404000
AT2G42600.2;AT3G14940.1	11;11	AT2G42600.2	PPC2	phosphoenolpyruvate carboxylase 2	1	S	11	0.0016538	_____MAARNLEKMASIDAQLRLLAPGKVSE;_____MAGRNIEKMASIDAQLRQLVPAKVSE	MAS(1)IDAQLR	-0.46645	By matching	By matching	By MS/MS	By MS/MS	By MS/MS	By MS/MS	By MS/MS	By MS/MS	By MS/MS	By MS/MS	By MS/MS	By MS/MS	By MS/MS	By MS/MS	By MS/MS	By MS/MS	By MS/MS	By MS/MS	By matching	By MS/MS	By MS/MS	By MS/MS	By MS/MS	By MS/MS	By MS/MS	By MS/MS	By MS/MS	By MS/MS	By MS/MS	By MS/MS	By matching	By matching	By matching	By MS/MS	By MS/MS	By MS/MS	149790000	142650000
AT2G42690.1	178	AT2G42690.1	AT2G42690	alpha/beta-Hydrolases superfamily protein	0.299582	S	178	1.4e-11	EQDGSGGVVEGTTFDSDSEDEEGCKVMLGWL	PTSADPLLHGPEQDGS(0.018)GGVVEGT(0.3)T(0.3)FDS(0.3)DS(0.083)EDEEGCK	-0.70307																																					0	0
AT2G42690.1	174	AT2G42690.1	AT2G42690	alpha/beta-Hydrolases superfamily protein	0.299582	T	174	1.4e-11	LHGPEQDGSGGVVEGTTFDSDSEDEEGCKVM	PTSADPLLHGPEQDGS(0.018)GGVVEGT(0.3)T(0.3)FDS(0.3)DS(0.083)EDEEGCK	-0.70307																																					0	0
AT2G42690.1	175	AT2G42690.1	AT2G42690	alpha/beta-Hydrolases superfamily protein	0.299582	T	175	1.4e-11	HGPEQDGSGGVVEGTTFDSDSEDEEGCKVML	PTSADPLLHGPEQDGS(0.018)GGVVEGT(0.3)T(0.3)FDS(0.3)DS(0.083)EDEEGCK	-0.70307																																					0	0
AT2G43130.1	2	AT2G43130.1	ARA4	P-loop containing nucleoside triphosphate hydrolases superfamily protein	0.999999	S	2	2.88e-05	______________MSDDDERGEEYLFKIVI	S(1)DDDERGEEYLFK	0.178	By MS/MS	By MS/MS	By MS/MS	By matching		By matching	By MS/MS	By MS/MS	By MS/MS				By MS/MS	By MS/MS	By MS/MS			By matching	By MS/MS	By MS/MS	By MS/MS	By MS/MS		By MS/MS	By MS/MS	By MS/MS	By MS/MS	By MS/MS			By MS/MS	By MS/MS	By MS/MS	By matching			22262000	21770000
AT2G43160.3	282	AT2G43160.3	AT2G43160	ENTH/VHS family protein	0.999998	S	282	1.48e-10	DDNSQDGRGGLQRKFSEQNIGAPPSYEEAVS	KFS(1)EQNIGAPPSYEEAVSDSR	1.5806	By MS/MS		By MS/MS	By matching	By MS/MS	By MS/MS	By MS/MS	By MS/MS	By matching	By MS/MS	By MS/MS	By MS/MS	By MS/MS	By MS/MS	By matching	By MS/MS	By MS/MS	By MS/MS	By MS/MS	By MS/MS	By matching	By MS/MS		By MS/MS	By MS/MS	By MS/MS	By MS/MS	By MS/MS	By MS/MS	By MS/MS	By matching	By MS/MS	By MS/MS	By MS/MS	By MS/MS	By MS/MS	17887000	0
AT2G43160.3	291	AT2G43160.3	AT2G43160	ENTH/VHS family protein	0.598118	S	291	0.00087412	GLQRKFSEQNIGAPPSYEEAVSDSRSPVYSE	KFS(0.391)EQNIGAPPS(0.598)Y(0.011)EEAVSDSR	-0.1268																														By MS/MS							0	0
AT2G43160.3	297	AT2G43160.3	AT2G43160	ENTH/VHS family protein	0.27123	S	297	0.000218215	SEQNIGAPPSYEEAVSDSRSPVYSERDGGET	KFS(0.999)EQNIGAPPS(0.113)Y(0.218)EEAVS(0.271)DS(0.196)RS(0.144)PVY(0.055)S(0.004)ER	-1.2598																																					0	0
AT2G43160.3	299	AT2G43160.3	AT2G43160	ENTH/VHS family protein	0.345757	S	299	3.69e-07	QNIGAPPSYEEAVSDSRSPVYSERDGGETPQ	KFS(0.959)EQNIGAPPS(0.166)Y(0.04)EEAVS(0.117)DS(0.346)RS(0.319)PVY(0.039)S(0.015)ER	-1.0071																																					0	0
AT2G43680.3	629	AT2G43680.3	IQD14	IQ-domain 14	1	S	629	0.00432097	GSLVMSNSSSHRGPGSPGGVVLEKHKTLKSV	GPGS(1)PGGVVLEK	0.64436		By MS/MS	By MS/MS							By matching	By MS/MS						By MS/MS			By MS/MS	By MS/MS		By matching	By MS/MS	By matching	By MS/MS		By matching	By matching		By matching		By matching	By matching			0	0
AT2G44060.2	2	AT2G44060.2	AT2G44060	Late embryogenesis abundant protein	0.481826	S	2	0.00173375	______________MSTSEDKPEIISRVVHQ	S(0.482)T(0.482)S(0.036)EDKPEIISR	-4.3498																																					0	0
AT2G44060.2	4	AT2G44060.2	AT2G44060	Late embryogenesis abundant protein	0.373488	S	4	0.0177858	____________MSTSEDKPEIISRVVHQEG	S(0.313)T(0.313)S(0.373)EDKPEIISR	-1.4007																																					0	0
AT2G44060.2	3	AT2G44060.2	AT2G44060	Late embryogenesis abundant protein	0.481826	T	3	0.00173375	_____________MSTSEDKPEIISRVVHQE	S(0.482)T(0.482)S(0.036)EDKPEIISR	-4.3498																																					0	0
AT2G44440.1	419	AT2G44440.1	EML4	Emsy N Terminus (ENT) domain-containing protein	1	S	419	3.43e-06	HEHALVGAIAKLGDISDGENEGAFRR_____	LGDIS(1)DGENEGAFR	-0.14817		By MS/MS	By MS/MS	By MS/MS	By MS/MS	By MS/MS			By MS/MS					By MS/MS		By MS/MS	By MS/MS	By matching		By matching	By matching	By MS/MS	By MS/MS	By MS/MS	By matching	By matching	By matching	By MS/MS	By MS/MS	By MS/MS	By matching	By matching	By matching	By MS/MS	By matching	By matching	0	8767100
AT2G45140.1	132	AT2G45140.1	PVA12	plant VAP homolog 12	1	S	132	8.03e-07	ETKLRVVYVAPPRPPSPVREGSEEGSSPRAS	VVYVAPPRPPS(1)PVR	-1.368	By MS/MS	By MS/MS	By MS/MS	By MS/MS	By MS/MS	By MS/MS	By MS/MS	By MS/MS	By matching	By matching	By matching	By MS/MS	By MS/MS	By MS/MS	By MS/MS	By MS/MS	By MS/MS	By MS/MS	By MS/MS	By MS/MS	By MS/MS	By matching	By MS/MS	By MS/MS	By MS/MS	By MS/MS	By MS/MS	By matching	By MS/MS	By MS/MS	By MS/MS	By matching	By MS/MS	By MS/MS	By MS/MS	By MS/MS	16292000	16119000
AT2G45140.1	138	AT2G45140.1	PVA12	plant VAP homolog 12	0.787678	S	138	1.84e-06	VYVAPPRPPSPVREGSEEGSSPRASVSDNGN	VVY(0.001)VAPPRPPS(0.654)PVREGS(0.788)EEGS(0.788)S(0.77)PR	-0.31872						By MS/MS	By MS/MS		By matching							By MS/MS	By MS/MS		By MS/MS												By matching		By matching	By MS/MS			0	0
AT2G45140.1	142	AT2G45140.1	PVA12	plant VAP homolog 12	0.787682	S	142	1.84e-06	PPRPPSPVREGSEEGSSPRASVSDNGNASDF	VVY(0.001)VAPPRPPS(0.654)PVREGS(0.788)EEGS(0.788)S(0.77)PR	-0.31872						By MS/MS			By matching							By MS/MS	By MS/MS		By MS/MS												By matching		By matching	By MS/MS			0	0
AT2G45140.1	143	AT2G45140.1	PVA12	plant VAP homolog 12	0.770157	S	143	0.00047032	PRPPSPVREGSEEGSSPRASVSDNGNASDFT	VVY(0.001)VAPPRPPS(0.654)PVREGS(0.788)EEGS(0.788)S(0.77)PR	-0.31872						By MS/MS			By matching							By MS/MS	By MS/MS		By MS/MS												By matching		By matching	By MS/MS			0	0
AT2G45200.1	51	AT2G45200.1	GOS12	golgi snare 12	0.932386	S	51	3.95e-26	KLGARFTQGGYVDTGSPTVGSGRSWKSMEME	FTQGGYVDT(0.003)GS(0.932)PT(0.065)VGSGR	-0.36047	By MS/MS	By MS/MS	By MS/MS	By MS/MS	By MS/MS	By MS/MS	By MS/MS	By MS/MS	By MS/MS	By MS/MS	By matching	By MS/MS		By MS/MS		By MS/MS	By MS/MS	By MS/MS	By MS/MS	By MS/MS	By MS/MS	By MS/MS	By MS/MS	By MS/MS	By MS/MS	By MS/MS		By MS/MS	By MS/MS	By MS/MS	By MS/MS	By MS/MS	By MS/MS	By MS/MS	By MS/MS	By MS/MS	18668000	17820000
AT2G45200.1	49	AT2G45200.1	GOS12	golgi snare 12	0.459314	T	49	0.000434431	YAKLGARFTQGGYVDTGSPTVGSGRSWKSME	FTQGGY(0.003)VDT(0.459)GS(0.459)PT(0.076)VGS(0.002)GR	-0.27777																																					0	0
AT2G45820.1	58	AT2G45820.1	AT2G45820	Remorin family protein	1	T	58	1.83e-10	ESKALAVVEKPIEEHTPKKASSGSADRDVIL	ALAVVEKPIEEHT(1)PKK	-2.314			By MS/MS	By MS/MS	By MS/MS	By MS/MS		By matching		By MS/MS	By MS/MS	By MS/MS	By MS/MS		By MS/MS	By MS/MS	By MS/MS	By MS/MS	By MS/MS	By MS/MS	By MS/MS	By MS/MS	By MS/MS	By MS/MS	By MS/MS	By MS/MS	By MS/MS	By MS/MS	By MS/MS	By MS/MS	By matching	By MS/MS		By MS/MS	By MS/MS	By MS/MS	0	0
AT2G46020.1	1884	AT2G46020.1	BRM	transcription regulatory protein SNF2	0.574737	S	1884	0.00594797	VEDNAEASRETWDGTSPISSSNAGARMSHII	ET(0.001)WDGT(0.376)S(0.575)PIS(0.036)S(0.009)S(0.003)NAGAR	-4.1058																			By MS/MS																		0	0
AT2G46020.1	2054	AT2G46020.1	BRM	transcription regulatory protein SNF2	0.499945	S	2054	2.11e-09	QGKRQKLVNEPETEPSSPQRSQQRENSRIRV	LVNEPETEPS(0.5)S(0.5)PQR	-0.070975							By matching	By matching	By matching				By matching		By matching				By MS/MS							By matching	By matching										0	0
AT2G46020.1	2055	AT2G46020.1	BRM	transcription regulatory protein SNF2	0.813391	S	2055	2.11e-09	GKRQKLVNEPETEPSSPQRSQQRENSRIRVQ	LVNEPETEPS(0.186)S(0.813)PQR	1.4704							By matching	By matching	By matching				By matching		By matching				By MS/MS							By matching	By matching			By MS/MS							0	0
AT2G46020.1	1640	AT2G46020.1	BRM	transcription regulatory protein SNF2	1	S	1640	4.95e-08	IAGYSEESSEERNIDSGNEEEGDIRQFDDDE	NIDS(1)GNEEEGDIR	-0.42094	By MS/MS	By matching	By MS/MS	By MS/MS	By MS/MS	By MS/MS	By MS/MS		By MS/MS	By matching	By MS/MS	By matching	By MS/MS	By MS/MS		By MS/MS	By MS/MS	By MS/MS	By MS/MS	By MS/MS	By MS/MS	By MS/MS	By MS/MS	By MS/MS	By matching	By matching	By MS/MS	By matching	By MS/MS	By MS/MS	By matching	By matching	By MS/MS	By MS/MS	By MS/MS	By MS/MS	9948000	3611800
AT2G46630.1	178	AT2G46630.1	AT2G46630	serine/arginine repetitive matrix protein	0.999349	S	178	5.04e-06	SESENHRKAPSPRVLSPYSLPASLLHSERET	VLS(0.999)PYSLPASLLHSER	0.36366	By matching	By matching	By matching	By matching	By MS/MS	By matching	By MS/MS	By matching		By MS/MS	By MS/MS	By MS/MS	By MS/MS	By matching	By matching	By MS/MS	By MS/MS	By MS/MS	By matching	By MS/MS	By matching	By MS/MS	By MS/MS	By MS/MS	By MS/MS	By MS/MS	By MS/MS	By MS/MS	By MS/MS	By MS/MS	By MS/MS			By MS/MS	By MS/MS	By matching	4833600	6126200
AT2G46700.2	129	AT2G46700.2	CRK3	CDPK-related kinase 3	0.999948	S	129	0.0106835	YILLCGSRPFWARTESGIFRTVLRTEPNYDD	TES(1)GIFR	1.2687	By matching	By MS/MS	By matching	By matching	By matching	By matching	By matching	By matching	By matching	By matching	By matching	By matching	By matching	By MS/MS	By matching	By matching	By matching	By matching	By matching	By matching	By matching	By MS/MS	By MS/MS		By matching	By matching	By matching	By MS/MS	By MS/MS	By MS/MS	By matching	By matching	By matching				8384400	8544500
AT2G46820.2	65	AT2G46820.2	PSI-P	photosystem I P subunit	0.534542	T	65	8.1e-109	TAYCRKIVRNVVTRATTEVGEAPATTTEAET	AT(0.535)T(0.465)EVGEAPATTTEAETTELPEIVK	0.57144	By matching		By MS/MS	By MS/MS	By matching	By MS/MS	By MS/MS	By MS/MS	By MS/MS	By MS/MS	By matching		By MS/MS	By matching	By matching	By MS/MS		By MS/MS	By matching	By matching		By MS/MS	By MS/MS			By matching			By matching			By MS/MS	By matching	By MS/MS	By MS/MS		43276000	0
AT2G46820.2	66	AT2G46820.2	PSI-P	photosystem I P subunit	0.795062	T	66	8.1e-109	AYCRKIVRNVVTRATTEVGEAPATTTEAETT	AT(0.197)T(0.795)EVGEAPAT(0.003)T(0.003)T(0.003)EAETTELPEIVK	-0.27628	By matching		By MS/MS	By MS/MS	By matching	By MS/MS	By MS/MS		By MS/MS	By MS/MS	By matching	By matching	By matching	By matching	By matching	By MS/MS			By matching	By matching		By MS/MS	By MS/MS	By MS/MS		By matching			By matching			By MS/MS	By matching	By MS/MS	By MS/MS		43276000	0
AT2G47330.1	158	AT2G47330.1	AT2G47330	P-loop containing nucleoside triphosphate hydrolases superfamily protein	0.5	Y	158	0.000108259	EVYAAAKAVDAGMLDYDSDDNPIVVDKRKIE	AVDAGMLDY(0.5)DS(0.5)DDNPIVVDKR	-1.0495																									By MS/MS												0	0
AT2G47330.1	160	AT2G47330.1	AT2G47330	P-loop containing nucleoside triphosphate hydrolases superfamily protein	0.998725	S	160	3.81e-11	YAAAKAVDAGMLDYDSDDNPIVVDKRKIEPI	AVDAGMLDY(0.001)DS(0.999)DDNPIVVDKR	-0.16651	By MS/MS	By matching	By matching				By MS/MS	By MS/MS	By MS/MS				By matching	By matching	By MS/MS				By MS/MS	By MS/MS	By MS/MS				By MS/MS	By MS/MS	By MS/MS	By MS/MS	By matching	By matching	By MS/MS	By MS/MS	By MS/MS				25193000	16890000
AT3G01090.3	176	AT3G01090.3	KIN10	SNF1 kinase homolog 10	0.49992	S	176	1.15e-07	FGLSNIMRDGHFLKTSCGSPNYAAPEVISGK	T(0.5)S(0.5)CGSPNYAAPEVISGK	-0.32024																																			By MS/MS		0	0
AT3G01090.3	179	AT3G01090.3	KIN10	SNF1 kinase homolog 10	0.444375	S	179	8.44e-07	SNIMRDGHFLKTSCGSPNYAAPEVISGKLYA	DGHFLKT(0.278)S(0.278)CGS(0.444)PNYAAPEVISGK	0.95365																																					0	0
AT3G01090.3	175	AT3G01090.3	KIN10	SNF1 kinase homolog 10	0.49992	T	175	1.15e-07	DFGLSNIMRDGHFLKTSCGSPNYAAPEVISG	T(0.5)S(0.5)CGSPNYAAPEVISGK	-0.32024																																			By MS/MS		0	0
AT3G01160.1	265	AT3G01160.1	AT3G01160	pre-rRNA-processing ESF1-like protein	1	S	265	1.39e-37	EIHGPVIDGDKKNDASDDEDEEEEEDEDVIN	NDAS(1)DDEDEEEEEDEDVINQK	1.2113															By MS/MS			By MS/MS							By MS/MS												0	0
AT3G01310.2	435	AT3G01310.2	AT3G01310	Phosphoglycerate mutase-like family protein	0.742544	S	435	0.00115289	DATRMLVPRTRPGRESDSDAEDLEHAEKLRQ	ES(0.743)DS(0.257)DAEDLEHAEK	0.49688	By matching	By matching	By matching	By matching	By matching	By matching	By matching	By matching	By matching	By matching		By matching	By matching	By matching	By matching	By matching	By matching	By matching	By matching	By matching	By matching	By matching	By matching	By MS/MS	By matching	By matching	By matching	By MS/MS	By MS/MS	By MS/MS	By matching	By matching	By matching	By matching	By matching	By matching	4300500	1691900
AT3G01310.2	437	AT3G01310.2	AT3G01310	Phosphoglycerate mutase-like family protein	0.5	S	437	0.00115289	TRMLVPRTRPGRESDSDAEDLEHAEKLRQVK	ES(0.5)DS(0.5)DAEDLEHAEK	0.16371	By matching	By matching	By matching	By matching	By matching	By matching	By matching	By matching	By matching	By matching		By matching	By matching	By matching	By matching	By matching	By matching	By matching	By matching	By matching	By matching	By matching	By matching		By matching	By matching	By matching	By MS/MS		By MS/MS	By matching	By matching	By matching	By matching	By matching	By matching	4300500	1691900
AT3G01310.2	352	AT3G01310.2	AT3G01310	Phosphoglycerate mutase-like family protein	1	S	352	5.43e-108	VNEPVQSNEGLTRQGSGIIGTFGQSEELRCV	QGS(1)GIIGTFGQSEELR	0.05427	By MS/MS	By MS/MS	By matching	By matching	By matching	By matching	By MS/MS	By MS/MS	By MS/MS	By MS/MS	By matching	By matching	By MS/MS	By MS/MS	By MS/MS	By matching	By MS/MS	By MS/MS	By matching	By MS/MS	By MS/MS	By MS/MS	By MS/MS	By MS/MS				By MS/MS	By MS/MS	By MS/MS			By MS/MS	By MS/MS	By MS/MS	By MS/MS	36737000	35506000
AT3G01390.2	3	AT3G01390.2	VMA10	vacuolar membrane ATPase 10	0.842286	S	3	5.33e-06	_____________MESNRGQGSIQQLLAAEV	MES(0.842)NRGQGS(0.158)IQQLLAAEVEAQHIVNAAR	-0.13422					By MS/MS															By MS/MS		By MS/MS	By MS/MS	By MS/MS													0	0
AT3G01390.2	9	AT3G01390.2	VMA10	vacuolar membrane ATPase 10	0.860905	S	9	4.1e-17	_______MESNRGQGSIQQLLAAEVEAQHIV	MES(0.139)NRGQGS(0.861)IQQLLAAEVEAQHIVNAAR	0.95336			By matching		By MS/MS	By matching	By matching		By matching	By matching			By matching			By MS/MS	By MS/MS		By matching		By matching	By MS/MS	By MS/MS		By matching	By matching					By matching			By matching	By matching		0	0
AT3G01540.1	133	AT3G01540.1	DRH1	DEAD box RNA helicase 1	0.483867	S	133	0.00938877	GAASTRVPLPSSAPASELSPEAYSRRHEITV	VPLPS(0.01)S(0.01)APAS(0.484)ELS(0.484)PEAY(0.003)S(0.009)R	-0.7722																																					0	0
AT3G01540.1	136	AT3G01540.1	DRH1	DEAD box RNA helicase 1	0.786149	S	136	0.00322295	STRVPLPSSAPASELSPEAYSRRHEITVSGG	VPLPS(0.002)S(0.002)APAS(0.168)ELS(0.786)PEAY(0.004)S(0.038)R	0.55672																By matching	By matching			By MS/MS		By matching	By matching	By MS/MS		By matching	By matching								By MS/MS	By matching	0	0
AT3G01720.1	313	AT3G01720.1	AT3G01720	peptidyl serine alpha-galactosyltransferase	1	S	313	0.0166954	EPPYPREVKIMEPDPSKRRGLILSLECMNTL	IMEPDPS(1)K	4.2259		By matching			By matching						By matching	By matching				By matching	By matching	By matching				By matching	By matching	By matching	By matching	By matching	By matching	By matching	By matching	By matching		By matching		By matching		By matching	0	3524600
AT3G01780.1	1100	AT3G01780.1	TPLATE	ARM repeat superfamily protein	1	S	1100	6.53e-13	LKAAQPKKTSKIEEESENEEEEEGEEEDDDE	IEEES(1)ENEEEEEGEEEDDDEEVKEK	0.56777	By MS/MS	By MS/MS																																			0	0
AT3G02180.2	73	AT3G02180.2	SP1L3	SPIRAL1-like3	1	S	73	0.0112197	TTVTDNKKTSAGVRGSPNNYFRSEGQNCGNF	GS(1)PNNYFR	-0.049577	By matching	By matching	By matching	By MS/MS	By matching	By MS/MS	By matching	By matching	By matching	By MS/MS	By MS/MS	By matching	By matching	By matching	By matching	By matching	By MS/MS	By MS/MS	By matching	By matching	By MS/MS	By MS/MS	By matching	By matching	By MS/MS	By matching	By matching	By matching	By matching	By matching	By matching	By MS/MS	By matching	By matching	By matching	By MS/MS	9509800	10949000
AT3G02260.1	510	AT3G02260.1	BIG	auxin transport protein (BIG)	0.532106	S	510	2.45e-06	VKLRPKVERTYSSLRSNSFAEVESQISHDDE	S(0.532)NS(0.467)FAEVES(0.001)QISHDDEALFGNLFSEGSR	-1.2397																																				By MS/MS	0	0
AT3G02260.1	512	AT3G02260.1	BIG	auxin transport protein (BIG)	0.787178	S	512	6.94e-12	LRPKVERTYSSLRSNSFAEVESQISHDDEAL	S(0.213)NS(0.787)FAEVESQISHDDEALFGNLFSEGSR	-1.4281				By matching	By matching	By matching						By matching				By matching	By matching	By matching				By MS/MS	By MS/MS						By matching	By matching				By MS/MS			0	0
AT3G02830.1	357	AT3G02830.1	ZFN1	zinc finger protein 1	0.960819	S	357	6.66e-116	KFDHPMRVFTYDNTASETDEVVETSTGKSRR	VFTYDNT(0.002)AS(0.961)ET(0.037)DEVVETSTGK	0.3562	By MS/MS	By MS/MS	By MS/MS	By MS/MS		By MS/MS	By MS/MS	By MS/MS				By MS/MS	By matching		By MS/MS	By matching	By matching	By MS/MS	By MS/MS		By MS/MS	By MS/MS	By MS/MS	By MS/MS	By MS/MS	By MS/MS	By MS/MS	By MS/MS	By MS/MS	By MS/MS			By MS/MS	By MS/MS	By MS/MS	By MS/MS	23694000	18398000
AT3G02830.1	351	AT3G02830.1	ZFN1	zinc finger protein 1	0.338703	T	351	5.27e-06	KFGPSCKFDHPMRVFTYDNTASETDEVVETS	VFT(0.339)Y(0.278)DNT(0.339)AS(0.035)ET(0.01)DEVVETSTGK	0.51655																																					0	0
AT3G02830.1	355	AT3G02830.1	ZFN1	zinc finger protein 1	0.338703	T	355	0.000108663	SCKFDHPMRVFTYDNTASETDEVVETSTGKS	VFT(0.339)Y(0.278)DNT(0.339)AS(0.035)ET(0.01)DEVVETSTGK	0.51655																																					0	0
AT3G02830.1	359	AT3G02830.1	ZFN1	zinc finger protein 1	0.589453	T	359	8.89e-07	DHPMRVFTYDNTASETDEVVETSTGKSRRLS	VFTYDNT(0.001)AS(0.409)ET(0.589)DEVVETSTGK	0.79514																				By MS/MS																	0	0
AT3G02860.1	295	AT3G02860.1	AT3G02860	zinc ion binding protein	0.866445	S	295	8.76e-07	EGSVKKPKKTEEESPSDEEDDEDSAVDWRAQ	KT(0.073)EEES(0.06)PS(0.866)DEEDDEDSAVDWR	-1.2947	By MS/MS			By MS/MS												By MS/MS			By MS/MS	By MS/MS													By MS/MS				0	0
AT3G02880.1	619	AT3G02880.1	AT3G02880	Leucine-rich repeat protein kinase family protein	0.408405	S	619	0.0202909	SMAEVTRLIEEVSHSSGSPNPVSD_______	LIEEVS(0.091)HS(0.091)S(0.408)GS(0.408)PNPVS(0.001)D	0.82197																																					0	0
AT3G02880.1	621	AT3G02880.1	AT3G02880	Leucine-rich repeat protein kinase family protein	0.966476	S	621	7.04e-05	AEVTRLIEEVSHSSGSPNPVSD_________	LIEEVS(0.005)HS(0.005)S(0.023)GS(0.966)PNPVSD	1.7665	By matching	By matching	By matching	By matching	By matching	By matching	By matching	By matching	By matching		By matching		By matching	By matching	By MS/MS	By matching	By matching	By matching	By matching	By matching		By MS/MS	By matching	By MS/MS	By MS/MS	By matching	By matching	By matching	By MS/MS	By MS/MS	By matching	By matching	By matching	By MS/MS	By MS/MS	By MS/MS	9519100	29133000
AT3G02880.1	626	AT3G02880.1	AT3G02880	Leucine-rich repeat protein kinase family protein	1	S	626	2.8e-05	LIEEVSHSSGSPNPVSD______________	LIEEVS(0.005)HS(0.051)S(0.425)GS(0.519)PNPVS(1)D	-2.2556	By matching	By matching	By matching	By matching	By matching	By matching	By matching	By matching	By matching				By MS/MS	By MS/MS	By MS/MS	By matching	By matching	By MS/MS	By matching	By matching	By MS/MS	By MS/MS	By matching	By matching	By MS/MS	By matching	By matching	By matching	By MS/MS	By MS/MS	By matching	By matching	By matching	By MS/MS	By MS/MS	By MS/MS	9519100	11981000
AT3G03570.1	214	AT3G03570.1	AT3G03570	signal transducer	1	T	214	7.63e-12	PLRYSLVLDPNLDAGTPRASRSLRLTDAILS	YSLVLDPNLDAGT(1)PR	2.931	By MS/MS	By MS/MS	By MS/MS	By matching	By matching	By matching	By MS/MS	By MS/MS	By MS/MS	By matching		By matching	By MS/MS	By MS/MS	By MS/MS	By MS/MS	By MS/MS	By MS/MS	By MS/MS	By matching		By MS/MS	By MS/MS	By MS/MS			By matching	By MS/MS	By MS/MS	By MS/MS	By matching	By matching		By MS/MS	By MS/MS	By MS/MS	8049600	8627100
AT3G04470.1	542	AT3G04470.1	AT3G04470	Ankyrin repeat family protein	0.51324	S	542	0.0015451	TFTKFEELQAAEEEFSTPPSSPVFHDAKSSS	FEELQAAEEEFS(0.513)T(0.487)PPS(0.513)S(0.487)PVFHDAK	-0.34237	By matching	By matching	By matching	By MS/MS	By matching	By matching	By matching	By matching	By matching				By matching	By matching	By matching	By matching	By matching	By matching	By matching	By matching	By matching	By matching		By matching	By matching	By MS/MS	By MS/MS		By MS/MS		By matching	By matching			By matching		9487300	13710000
AT3G04470.1	546	AT3G04470.1	AT3G04470	Ankyrin repeat family protein	0.552811	S	546	0.0015451	FEELQAAEEEFSTPPSSPVFHDAKSSSSENS	FEELQAAEEEFS(0.438)T(0.545)PPS(0.553)S(0.464)PVFHDAK	-0.031229	By matching	By matching	By matching	By MS/MS	By matching	By matching	By matching	By matching	By matching				By matching	By matching	By matching	By matching	By matching	By matching	By matching	By matching	By matching	By matching		By matching	By matching	By MS/MS	By MS/MS		By MS/MS		By matching	By matching			By matching	By MS/MS	9487300	13710000
AT3G04470.1	547	AT3G04470.1	AT3G04470	Ankyrin repeat family protein	0.5	S	547	0.00187884	EELQAAEEEFSTPPSSPVFHDAKSSSSENSS	FEELQAAEEEFS(0.5)T(0.5)PPS(0.5)S(0.5)PVFHDAK	-0.93391				By MS/MS																							By MS/MS										0	0
AT3G04470.1	543	AT3G04470.1	AT3G04470	Ankyrin repeat family protein	0.54543	T	543	0.00187884	FTKFEELQAAEEEFSTPPSSPVFHDAKSSSS	FEELQAAEEEFS(0.438)T(0.545)PPS(0.553)S(0.464)PVFHDAK	-0.031229				By MS/MS																							By MS/MS									By MS/MS	0	0
AT3G04840.1	236	AT3G04840.1	AT3G04840	Ribosomal protein S3Ae	0.999771	S	236	0.000222676	PKFDLGKLMDVHGDYSAEDVGVKVDRPADEM	LMDVHGDYS(1)AEDVGVK	1.0747	By matching			By matching	By matching								By matching	By matching			By matching	By matching				By matching	By matching	By MS/MS				By matching	By MS/MS	By MS/MS				By matching	By matching	By matching	6692200	0
AT3G05030.2	409	AT3G05030.2	NHX2	sodium hydrogen exchanger 2	0.887077	S	409	5.89e-08	RPVFGGRGFVPFVPGSPTERSSHDLSKP___	GFVPFVPGS(0.887)PT(0.113)ER	-0.15603	By MS/MS	By MS/MS	By matching	By MS/MS	By MS/MS	By MS/MS		By MS/MS			By MS/MS	By MS/MS	By MS/MS	By MS/MS	By MS/MS	By MS/MS	By MS/MS		By MS/MS	By MS/MS			By MS/MS	By MS/MS	By MS/MS	By MS/MS	By MS/MS	By MS/MS	By MS/MS	By MS/MS	By MS/MS			By MS/MS	By MS/MS	By MS/MS	40876000	30257000
AT3G05090.2	393	AT3G05090.2	LRS1	Transducin/WD40 repeat-like superfamily protein	0.999996	S	393	0.0229623	GSFLAGNLSFNRARVSLEGLNPAPAYKEPSI	ARVS(1)LEGLNPAPAYK	0.025414																				By MS/MS	By matching				By matching	By matching	By matching						By matching				0	0
AT3G05090.2	379	AT3G05090.2	LRS1	Transducin/WD40 repeat-like superfamily protein	1	S	379	0.00858577	PAEVQSPKTVFQRGGSFLAGNLSFNRARVSL	GGS(1)FLAGNLS(1)FNR	2.2021	By matching	By matching					By matching						By matching					By MS/MS					By MS/MS								By MS/MS		By MS/MS				15340000	16040000
AT3G05090.2	386	AT3G05090.2	LRS1	Transducin/WD40 repeat-like superfamily protein	1	S	386	1.88e-08	KTVFQRGGSFLAGNLSFNRARVSLEGLNPAP	GGSFLAGNLS(1)FNR	-0.32173	By matching	By matching		By MS/MS	By MS/MS	By MS/MS	By matching			By MS/MS	By matching	By MS/MS	By matching	By matching	By matching	By MS/MS	By MS/MS	By matching	By matching	By matching	By matching	By MS/MS	By MS/MS	By MS/MS	By matching	By matching	By matching	By MS/MS	By MS/MS	By MS/MS	By MS/MS	By matching	By MS/MS	By MS/MS	By MS/MS	By MS/MS	15340000	27711000
AT3G05090.2	190	AT3G05090.2	LRS1	Transducin/WD40 repeat-like superfamily protein	0.984491	S	190	5.47e-14	SNGANGPVTSLRTVGSSNNISVQSSPSHGYT	T(0.003)VGS(0.984)S(0.013)NNISVQSSPSHGYTPTIAK	-0.70094	By MS/MS	By MS/MS	By MS/MS			By MS/MS		By matching		By matching	By matching	By matching	By MS/MS	By MS/MS		By MS/MS						By matching	By MS/MS	By MS/MS		By MS/MS	By MS/MS	By matching	By matching	By MS/MS					By MS/MS	By MS/MS	22800000	16192000
AT3G05090.2	191	AT3G05090.2	LRS1	Transducin/WD40 repeat-like superfamily protein	0.526323	S	191	7.65e-08	NGANGPVTSLRTVGSSNNISVQSSPSHGYTP	T(0.004)VGS(0.463)S(0.526)NNIS(0.006)VQSSPSHGYTPTIAK	-0.81576				By MS/MS	By MS/MS							By MS/MS																									0	0
AT3G05200.1	278	AT3G05200.1	ATL6	RING/U-box superfamily protein	0.999513	S	278	2.65e-05	VRKRIMKDWKLNRTNSLLVLPRGGSSRRGKP	TNS(1)LLVLPR	-0.11208	By matching	By matching	By matching	By matching			By matching		By matching	By matching	By MS/MS	By MS/MS	By matching	By matching	By matching	By matching	By MS/MS		By matching	By matching	By matching	By MS/MS	By MS/MS	By MS/MS	By MS/MS	By MS/MS	By MS/MS	By MS/MS	By MS/MS	By MS/MS	By matching	By matching	By matching			By MS/MS	1767900	2109300
AT3G05200.1	276	AT3G05200.1	ATL6	RING/U-box superfamily protein	0.5	T	276	0.00871632	EDVRKRIMKDWKLNRTNSLLVLPRGGSSRRG	T(0.5)NS(0.5)LLVLPR	0.5799																							By MS/MS														0	0
AT3G05420.1;AT3G05420.2	515;516	AT3G05420.2	ACBP4	acyl-CoA binding protein 4	1	S	516	1.57e-148	GSLSAVNNATTRDIESEVEVSQEGRVREIVM	DIES(1)EVEVS(1)QEGR	0.304	By MS/MS	By matching	By matching	By MS/MS	By MS/MS	By MS/MS	By MS/MS	By MS/MS	By MS/MS	By matching	By matching	By matching	By MS/MS	By MS/MS	By MS/MS	By matching	By matching	By matching	By MS/MS	By MS/MS	By MS/MS	By matching	By matching	By matching	By MS/MS	By MS/MS	By MS/MS	By MS/MS	By matching	By matching	By MS/MS	By MS/MS	By MS/MS	By matching	By matching	By matching	38667000	37365000
AT3G05420.1;AT3G05420.2	520;521	AT3G05420.2	ACBP4	acyl-CoA binding protein 4	1	S	521	7.25e-35	VNNATTRDIESEVEVSQEGRVREIVMDNVNP	DIES(1)EVEVS(1)QEGR	0.304							By matching	By matching	By matching				By MS/MS	By MS/MS					By MS/MS	By MS/MS	By MS/MS																0	0
AT3G05420.1;AT3G05420.2	667;668	AT3G05420.2	ACBP4	acyl-CoA binding protein 4	0.999786	S	668	4.48e-08	VWGWLAGSPQEKDDDSP______________	RQGSGGVWGWLAGSPQEKDDDS(1)P	-0.065871	By MS/MS	By matching	By matching	By MS/MS	By MS/MS	By MS/MS	By matching	By matching	By matching	By matching		By MS/MS		By MS/MS		By MS/MS	By MS/MS	By MS/MS	By matching	By matching	By MS/MS	By MS/MS		By MS/MS	By matching	By MS/MS		By MS/MS	By matching		By matching		By matching	By MS/MS			0	5438700
AT3G05420.1;AT3G05420.2	501;502	AT3G05420.2	ACBP4	acyl-CoA binding protein 4	0.993547	S	502	5.28e-13	KSTLQTKTLEAPLPGSLSAVNNATTRDIESE	TLEAPLPGS(0.994)LS(0.988)AVNNAT(0.01)T(0.009)R	-1.3849	By MS/MS	By matching	By MS/MS		By matching	By matching	By MS/MS				By matching		By MS/MS	By MS/MS	By MS/MS	By matching	By MS/MS	By MS/MS	By MS/MS	By MS/MS	By MS/MS	By MS/MS	By MS/MS	By MS/MS	By MS/MS	By matching	By matching	By MS/MS	By MS/MS	By MS/MS	By MS/MS	By matching		By MS/MS	By MS/MS	By MS/MS	13818000	8742100
AT3G05420.1;AT3G05420.2	503;504	AT3G05420.2	ACBP4	acyl-CoA binding protein 4	0.987985	S	504	9.27e-10	TLQTKTLEAPLPGSLSAVNNATTRDIESEVE	TLEAPLPGS(0.994)LS(0.988)AVNNAT(0.01)T(0.009)R	-1.3849	By matching	By matching	By matching	By MS/MS	By matching	By matching					By matching			By MS/MS	By MS/MS	By MS/MS	By matching		By MS/MS	By matching	By MS/MS	By MS/MS	By MS/MS	By MS/MS	By matching	By MS/MS	By MS/MS	By MS/MS	By MS/MS	By MS/MS		By matching	By matching	By matching	By MS/MS	By MS/MS	14317000	10456000
AT3G05420.1;AT3G05420.2	509;510	AT3G05420.2	ACBP4	acyl-CoA binding protein 4	0.408149	T	510	1.17e-05	LEAPLPGSLSAVNNATTRDIESEVEVSQEGR	TLEAPLPGS(0.071)LS(0.113)AVNNAT(0.408)T(0.408)R	-2.2169																																					0	0
AT3G05420.1;AT3G05420.2	510;511	AT3G05420.2	ACBP4	acyl-CoA binding protein 4	0.408149	T	511	1.17e-05	EAPLPGSLSAVNNATTRDIESEVEVSQEGRV	TLEAPLPGS(0.071)LS(0.113)AVNNAT(0.408)T(0.408)R	-2.2169																																					0	0
AT3G05900.1	22	AT3G05900.1	AT3G05900	neurofilament protein-like protein	0.999571	S	22	1.96e-09	TPTVTTPEKPLENKVSEEAKLMEKEIISSDS	ASDSHTPTVTTPEKPLENKVS(1)EEAK	-0.064477		By matching	By matching			By matching		By matching			By matching	By matching				By matching		By matching	By matching	By matching			By matching		By MS/MS	By MS/MS	By MS/MS	By matching	By MS/MS	By matching	By matching	By matching		By MS/MS	By matching		0	9144000
AT3G05900.1	366	AT3G05900.1	AT3G05900	neurofilament protein-like protein	0.311642	S	366	6.69e-09	EEKHVVDEPANEEKPSESSAALSPEKVVPIN	HVVDEPANEEKPS(0.312)ES(0.246)S(0.246)AALS(0.196)PEK	-0.33886																																					0	0
AT3G05900.1	368	AT3G05900.1	AT3G05900	neurofilament protein-like protein	0.348395	S	368	5.72e-07	KHVVDEPANEEKPSESSAALSPEKVVPINQD	HVVDEPANEEKPS(0.068)ES(0.348)S(0.348)AALS(0.236)PEK	0.59496																																					0	0
AT3G05900.1	369	AT3G05900.1	AT3G05900	neurofilament protein-like protein	0.348395	S	369	5.72e-07	HVVDEPANEEKPSESSAALSPEKVVPINQDS	HVVDEPANEEKPS(0.068)ES(0.348)S(0.348)AALS(0.236)PEK	0.59496																																					0	0
AT3G05900.1	373	AT3G05900.1	AT3G05900	neurofilament protein-like protein	0.994506	S	373	2.8e-19	EPANEEKPSESSAALSPEKVVPINQDSDTKP	HVVDEPANEEKPS(0.001)ES(0.002)S(0.002)AALS(0.995)PEK	0.17023	By matching			By MS/MS	By matching	By MS/MS		By MS/MS		By matching		By MS/MS	By MS/MS			By MS/MS	By MS/MS	By MS/MS		By MS/MS		By MS/MS	By matching	By matching	By MS/MS		By MS/MS	By matching	By matching	By MS/MS			By MS/MS	By MS/MS	By MS/MS	By MS/MS	2480800	0
AT3G05900.1	154	AT3G05900.1	AT3G05900	neurofilament protein-like protein	0.333333	S	154	0.000550686	IEDHKDQEETKIVDVSESTDEAEVQQVEPVD	IVDVS(0.333)ES(0.333)T(0.333)DEAEVQQVEPVDVQPVKDAEK	1.1999																																					0	0
AT3G05900.1	156	AT3G05900.1	AT3G05900	neurofilament protein-like protein	0.333333	S	156	0.000550686	DHKDQEETKIVDVSESTDEAEVQQVEPVDVQ	IVDVS(0.333)ES(0.333)T(0.333)DEAEVQQVEPVDVQPVKDAEK	1.1999																																					0	0
AT3G05900.1	455	AT3G05900.1	AT3G05900	neurofilament protein-like protein	0.65554	S	455	3.35e-05	QDLDTEPKKETEEDVSSPADIIEKAITEEKH	KET(0.013)EEDVS(0.656)S(0.331)PADIIEK	1.0876			By matching	By matching						By matching	By MS/MS	By matching			By matching	By matching	By MS/MS		By MS/MS				By MS/MS	By MS/MS		By matching	By MS/MS			By MS/MS					By MS/MS		0	0
AT3G05900.1	456	AT3G05900.1	AT3G05900	neurofilament protein-like protein	0.831544	S	456	3.35e-05	DLDTEPKKETEEDVSSPADIIEKAITEEKHV	KETEEDVS(0.168)S(0.832)PADIIEK	2.9333			By matching		By MS/MS	By MS/MS									By matching				By MS/MS				By MS/MS			By matching								By MS/MS			0	0
AT3G05900.1	514	AT3G05900.1	AT3G05900	neurofilament protein-like protein	0.9963	S	514	0.0184756	DSDTEPKKETEGDVPSPADVIEKAITDEKHV	KET(0.004)EGDVPS(0.996)PADVIEK	1.8676								By matching	By matching					By MS/MS	By matching				By matching	By matching	By matching																0	0
AT3G05900.1	484	AT3G05900.1	AT3G05900	neurofilament protein-like protein	0.339469	S	484	0.00260999	KHVVEEPSKDEKTSESGSALSPEKVVPTNQD	T(0.006)S(0.006)ES(0.339)GS(0.339)ALS(0.306)PEKVVPT(0.002)NQDSDTEPK	1.2893																																					0	0
AT3G05900.1	486	AT3G05900.1	AT3G05900	neurofilament protein-like protein	0.564536	S	486	0.00260999	VVEEPSKDEKTSESGSALSPEKVVPTNQDSD	TSES(0.059)GS(0.565)ALS(0.376)PEK	-0.22169				By MS/MS							By MS/MS																								By MS/MS		0	0
AT3G05900.1	489	AT3G05900.1	AT3G05900	neurofilament protein-like protein	0.999103	S	489	3.62e-17	EPSKDEKTSESGSALSPEKVVPTNQDSDTEP	TSESGS(0.001)ALS(0.999)PEK	-0.30966	By matching	By matching	By matching		By matching	By MS/MS	By matching	By matching	By matching	By matching		By matching			By matching	By MS/MS	By MS/MS	By MS/MS		By MS/MS		By MS/MS	By MS/MS	By MS/MS	By matching	By matching	By MS/MS	By MS/MS		By MS/MS	By matching	By matching	By MS/MS	By matching		By matching	8326600	6657500
AT3G05900.1	500	AT3G05900.1	AT3G05900	neurofilament protein-like protein	0.935939	S	500	1.2e-46	GSALSPEKVVPTNQDSDTEPKKETEGDVPSP	VVPT(0.02)NQDS(0.936)DT(0.041)EPKKET(0.003)EGDVPSPADVIEK	0.041346	By matching	By matching	By matching	By MS/MS	By MS/MS	By MS/MS	By MS/MS	By MS/MS		By matching	By MS/MS	By matching	By MS/MS	By MS/MS		By MS/MS	By MS/MS	By MS/MS	By MS/MS	By MS/MS		By MS/MS	By matching	By MS/MS	By MS/MS	By MS/MS	By MS/MS	By MS/MS	By MS/MS	By MS/MS	By MS/MS	By matching	By matching	By matching	By matching	By matching	6525500	4199600
AT3G05900.1	418	AT3G05900.1	AT3G05900	neurofilament protein-like protein	0.67711	S	418	4.88e-05	IEKAITEEKYVVDEPSKDETTSESGSALCPE	Y(0.008)VVDEPS(0.677)KDET(0.098)T(0.098)S(0.098)ES(0.017)GS(0.003)ALCPEK	1.8948		By MS/MS																																			0	12051000
AT3G05900.1	424	AT3G05900.1	AT3G05900	neurofilament protein-like protein	0.300517	S	424	4.41e-09	EEKYVVDEPSKDETTSESGSALCPEKAVPTN	YVVDEPS(0.144)KDET(0.123)T(0.301)S(0.301)ES(0.094)GS(0.037)ALCPEK	2.3762																																					0	0
AT3G05900.1	157	AT3G05900.1	AT3G05900	neurofilament protein-like protein	0.333333	T	157	0.000550686	HKDQEETKIVDVSESTDEAEVQQVEPVDVQP	IVDVS(0.333)ES(0.333)T(0.333)DEAEVQQVEPVDVQPVKDAEK	1.1999																																					0	0
AT3G05900.1	508	AT3G05900.1	AT3G05900	neurofilament protein-like protein	0.314588	T	508	7.1e-09	VVPTNQDSDTEPKKETEGDVPSPADVIEKAI	VVPT(0.224)NQDS(0.224)DT(0.224)EPKKET(0.315)EGDVPS(0.012)PADVIEK	0.54876																																					0	0
AT3G05900.1	496	AT3G05900.1	AT3G05900	neurofilament protein-like protein	0.448504	T	496	3.68e-26	TSESGSALSPEKVVPTNQDSDTEPKKETEGD	VVPT(0.449)NQDS(0.449)DT(0.098)EPKKET(0.005)EGDVPSPADVIEK	0.20186																																					0	0
AT3G05900.1	502	AT3G05900.1	AT3G05900	neurofilament protein-like protein	0.438197	T	502	9.86e-27	ALSPEKVVPTNQDSDTEPKKETEGDVPSPAD	VVPT(0.086)NQDS(0.438)DT(0.438)EPKKET(0.034)EGDVPS(0.004)PADVIEK	0.11009																																					0	0
AT3G05900.1	422	AT3G05900.1	AT3G05900	neurofilament protein-like protein	0.25242	T	422	0.000935631	ITEEKYVVDEPSKDETTSESGSALCPEKAVP	Y(0.001)VVDEPS(0.252)KDET(0.252)T(0.224)S(0.224)ES(0.036)GS(0.01)ALCPEK	2.5583																																					0	0
AT3G05900.1	423	AT3G05900.1	AT3G05900	neurofilament protein-like protein	0.483356	T	423	4.41e-09	TEEKYVVDEPSKDETTSESGSALCPEKAVPT	YVVDEPS(0.039)KDET(0.032)T(0.483)S(0.314)ES(0.1)GS(0.032)ALCPEK	2.0309																																					0	0
AT3G06550.3	73	AT3G06550.3	RWA2	O-acetyltransferase family protein	0.718728	S	73	0.000141032	EDDKALLIEDGGGLQSASPRAKGPTTHSPLI	ALLIEDGGGLQS(0.719)AS(0.281)PR	1.1698																																			By matching		0	0
AT3G06550.3	75	AT3G06550.3	RWA2	O-acetyltransferase family protein	0.985185	S	75	3.51e-05	DKALLIEDGGGLQSASPRAKGPTTHSPLIRF	ALLIEDGGGLQS(0.015)AS(0.985)PR	1.5103	By matching		By matching											By matching			By matching			By matching	By matching		By matching					By matching	By matching	By matching		By matching	By matching	By matching		By MS/MS	8908000	0
AT3G06660.1	161	AT3G06660.1	AT3G06660	PAPA-1-like family protein / zinc finger (HIT type) family protein	1	S	161	0.00589642	SKRGLKKRVLDPEPDSDDGDEEIRYLVKLKS	VLDPEPDS(1)DDGDEEIR	-2.0359	By matching	By matching	By matching		By matching	By matching							By MS/MS	By matching	By matching		By matching	By matching				By matching								By MS/MS							3741600	2746300
AT3G06720.2;AT4G16143.2	189;194	AT4G16143.2	IMPA-2	importin alpha isoform 2	1	S	194	0.00174559	VREQAVWALGNVAGDSPRCRDLVLGCGALLP;VREQAVWALGNVAGDSPRCRDLVLGQGALIP	EQAVWALGNVAGDS(1)PR	1.4596	By matching	By matching	By MS/MS				By matching	By matching					By matching	By matching	By matching				By matching	By matching								By matching	By matching								7525600	5456300
AT3G07020.2	82	AT3G07020.2	SGT	UDP-Glycosyltransferase superfamily protein	0.999976	T	82	0.00127343	AESSGTGNKSFSRVWTMPLEGSSSSDKAESS	VWT(1)MPLEGSSSSDK	0.072229	By matching	By matching	By matching										By matching	By matching					By matching	By matching	By matching										By matching	By matching	By matching	By matching			10091000	11124000
AT3G07660.1	225	AT3G07660.1	AT3G07660	flocculation protein (DUF1296)	0.533372	S	225	0.00014021	HTEQKAVDSLPLPRPSSSEVRFTSSNPKSEQ	AVDSLPLPRPS(0.533)S(0.351)S(0.115)EVR	0.70599																									By MS/MS												0	0
AT3G07660.1	226	AT3G07660.1	AT3G07660	flocculation protein (DUF1296)	0.454279	S	226	0.00014021	TEQKAVDSLPLPRPSSSEVRFTSSNPKSEQT	AVDS(0.001)LPLPRPS(0.454)S(0.454)S(0.09)EVR	-0.77132																																					0	0
AT3G07660.1	227	AT3G07660.1	AT3G07660	flocculation protein (DUF1296)	0.397499	S	227	0.00112333	EQKAVDSLPLPRPSSSEVRFTSSNPKSEQTA	AVDS(0.001)LPLPRPS(0.301)S(0.301)S(0.397)EVR	0.14717																																					0	0
AT3G07810.1	472	AT3G07810.1	AT3G07810	RNA-binding (RRM/RBD/RNP motifs) family protein	0.352328	S	472	0.0094627	YGIGGGVPSSDVSARSSSPGYVGSYSVNKRQ	S(0.352)S(0.352)S(0.293)PGY(0.003)VGSYSVNK	-0.31983																																					0	0
AT3G07810.1	473	AT3G07810.1	AT3G07810	RNA-binding (RRM/RBD/RNP motifs) family protein	0.352328	S	473	0.0094627	GIGGGVPSSDVSARSSSPGYVGSYSVNKRQP	S(0.352)S(0.352)S(0.293)PGY(0.003)VGSYSVNK	-0.31983																																					0	0
AT3G08020.1	390	AT3G08020.1	AT3G08020	PHD finger family protein	0.97657	S	390	6.34e-07	AGLPTEEEIFSIFPFSDDEENGPVSGRSLKF	AAAGLPT(0.001)EEEIFS(0.022)IFPFS(0.977)DDEENGPVS(0.001)GR	-2.6778	By matching	By matching			By matching	By matching		By matching		By matching	By matching		By matching			By matching	By matching	By matching				By matching	By matching	By matching			By matching	By matching	By matching		By matching	By matching	By matching		By MS/MS	By matching	6703600	4359900
AT3G08510.3	280	AT3G08510.3	PLC2	phospholipase C 2	1	S	280	0.011046	GKDLGDEEVWGREVPSFIQRNKSEAKDDLDG	EVPS(1)FIQR	-0.07945	By MS/MS	By matching	By MS/MS	By MS/MS	By MS/MS	By MS/MS	By MS/MS	By MS/MS	By MS/MS	By MS/MS	By MS/MS	By MS/MS	By MS/MS	By MS/MS	By MS/MS	By MS/MS		By MS/MS	By MS/MS	By MS/MS	By matching	By MS/MS	By MS/MS	By MS/MS	By MS/MS	By MS/MS	By MS/MS	By MS/MS	By MS/MS	By MS/MS	By matching	By matching	By matching	By MS/MS	By MS/MS	By MS/MS	17751000	16779000
AT3G08680.2	564	AT3G08680.2	AT3G08680	Leucine-rich repeat protein kinase family protein	1	T	564	0.000151656	VDLPKWVQSVVREEWTGEVFDVELIKQQHNV	EEWT(1)GEVFDVELIK	-1.75				By matching	By matching	By matching	By matching	By matching	By matching				By matching			By matching	By matching	By matching	By matching	By matching	By matching	By MS/MS	By MS/MS	By MS/MS		By matching	By matching	By MS/MS	By MS/MS	By MS/MS				By MS/MS	By MS/MS	By matching	0	0
AT3G08710.2	14	AT3G08710.2	TH9	thioredoxin H-type 9	0.999976	S	14	7.62e-09	__MGSCVSKGKGDDDSVHNVEFSGGNVHLIT	GKGDDDS(1)VHNVEFSGGNVHLITTK	2.3293				By matching	By MS/MS	By matching				By matching	By matching	By matching				By matching	By matching	By matching				By matching	By matching	By matching				By matching	By matching	By matching				By matching	By matching	By matching	0	0
AT3G08710.2	132	AT3G08710.2	TH9	thioredoxin H-type 9	0.998173	S	132	4.76e-12	ANKPELQKKVTSIIDSVPESPQRP_______	VTSIIDS(0.998)VPES(0.002)PQRP	-1.3331																					By MS/MS		By MS/MS				By MS/MS				By MS/MS						0	0
AT3G08710.2	136	AT3G08710.2	TH9	thioredoxin H-type 9	0.998991	S	136	6.99e-18	ELQKKVTSIIDSVPESPQRP___________	VTSIIDS(0.001)VPES(0.999)PQRP	-0.72937	By MS/MS	By matching	By matching	By MS/MS	By MS/MS	By MS/MS	By MS/MS	By MS/MS	By MS/MS	By MS/MS	By MS/MS	By MS/MS	By matching	By matching	By matching	By MS/MS	By MS/MS	By MS/MS	By matching	By MS/MS		By MS/MS	By matching	By MS/MS	By MS/MS	By MS/MS		By MS/MS	By MS/MS	By MS/MS		By MS/MS	By MS/MS	By MS/MS	By MS/MS	By MS/MS	20854000	18522000
AT3G08940.2	37	AT3G08940.2	LHCB4.2	light harvesting complex photosystem II	1	T	37	0.00578445	ISSNSSRFTARFGFGTKKASPKKAKTVISDR	FGFGT(1)KK	-0.11564				By matching	By matching	By matching				By matching	By matching	By matching				By MS/MS	By matching	By MS/MS				By MS/MS	By matching	By matching		By matching	By matching	By matching	By matching	By matching	By matching	By matching	By matching	By matching	By matching		0	0
AT3G08940.2	109	AT3G08940.2	LHCB4.2	light harvesting complex photosystem II	0.999995	T	109	3.64e-24	LDQNLAKNLYGEVIGTRTEAVDPKSTPFQPY	NLYGEVIGT(1)R	0.54862	By MS/MS	By MS/MS	By matching	By matching	By matching		By matching	By matching					By matching	By matching	By matching	By matching	By matching	By matching	By MS/MS	By MS/MS	By MS/MS	By MS/MS	By MS/MS		By MS/MS	By matching	By matching	By MS/MS	By MS/MS				By matching	By MS/MS	By MS/MS	By MS/MS	3674300	3774300
AT3G08940.2	111	AT3G08940.2	LHCB4.2	light harvesting complex photosystem II	0.749107	T	111	0.00143576	QNLAKNLYGEVIGTRTEAVDPKSTPFQPYSE	NLY(0.002)GEVIGT(0.249)RT(0.749)EAVDPK	0.3284	By MS/MS	By matching	By MS/MS				By matching	By matching	By matching				By matching	By matching	By matching			By MS/MS		By MS/MS	By MS/MS				By MS/MS	By matching		By MS/MS									23892000	24726000
AT3G09200.1	305	AT3G09200.1	AT3G09200	Ribosomal protein L10 family protein	1	S	305	0	GGGAPAAAKVEEKEESDEEDYGGDFGLFDEE	VEEKEES(1)DEEDYGGDFGLFDEE	0.59461		By MS/MS		By MS/MS	By MS/MS	By MS/MS	By MS/MS	By MS/MS	By MS/MS		By MS/MS				By MS/MS			By MS/MS	By MS/MS			By MS/MS	By MS/MS	By MS/MS	By MS/MS				By MS/MS	By MS/MS	By MS/MS		By MS/MS	By MS/MS	By MS/MS	By MS/MS	0	0
AT3G09560.3	162	AT3G09560.3	PAH1	Lipin family protein	0.878481	S	162	1.4e-13	SDCNRRFYDFQDDPPSPTSEYGSARFDNLNV	FYDFQDDPPS(0.878)PT(0.108)S(0.014)EYGSAR	-1.7632	By MS/MS	By matching		By MS/MS	By matching	By matching	By MS/MS	By MS/MS	By matching	By MS/MS	By MS/MS	By MS/MS	By MS/MS	By matching	By MS/MS	By matching			By matching	By matching		By MS/MS	By MS/MS	By MS/MS	By matching		By MS/MS		By matching	By MS/MS		By matching	By matching	By matching	By MS/MS		7481700	6965200
AT3G10360.1	249	AT3G10360.1	PUM4	pumilio 4	0.45169	S	249	0.0159682	LERDAALGSQLSRPASCNTFRDMKDAAVLSN	DAALGS(0.007)QLS(0.09)RPAS(0.452)CNT(0.452)FR	-0.76969																																					0	0
AT3G10360.1	225	AT3G10360.1	PUM4	pumilio 4	1	S	225	0.000279572	LIGLSGYSGLGPRRKSFADILQEGLERDAAL	RKS(1)FADILQEGLER	0.71061				By MS/MS	By MS/MS					By MS/MS	By MS/MS	By MS/MS				By MS/MS	By MS/MS	By MS/MS				By MS/MS		By MS/MS				By MS/MS	By MS/MS					By MS/MS	By matching	By matching	0	0
AT3G10360.1	58	AT3G10360.1	PUM4	pumilio 4	0.540249	S	58	0.0194441	QSFGRERERDIDVHRSGSAPPTVEGLLRAMD	S(0.54)GS(0.459)APPT(0.001)VEGLLR	0.049391									By MS/MS																												0	0
AT3G10360.1	60	AT3G10360.1	PUM4	pumilio 4	0.862457	S	60	0.00513796	FGRERERDIDVHRSGSAPPTVEGLLRAMDNQ	S(0.138)GS(0.862)APPTVEGLLR	0.13326				By matching	By matching	By matching	By matching							By matching	By matching	By matching			By MS/MS				By matching		By matching		By matching	By matching	By matching			By matching		By matching	By matching	By matching	0	0
AT3G10420.1	443	AT3G10420.1	SPD1	P-loop containing nucleoside triphosphate hydrolases superfamily protein	0.534775	S	443	0.000392079	NLEEEPAPLLNRDFVSELLSDDEDEDFLLIR	DFVS(0.535)ELLS(0.465)DDEDEDFLLIR	0.18702		By MS/MS	By MS/MS				By MS/MS		By MS/MS			By MS/MS			By MS/MS	By MS/MS	By MS/MS	By MS/MS			By MS/MS		By MS/MS		By MS/MS	By MS/MS						By MS/MS	By MS/MS		By MS/MS		0	16624000
AT3G10420.1	447	AT3G10420.1	SPD1	P-loop containing nucleoside triphosphate hydrolases superfamily protein	1	S	447	6.78e-231	EPAPLLNRDFVSELLSDDEDEDFLLIRSNKA	DFVSELLS(1)DDEDEDFLLIR	-1.1777	By MS/MS	By MS/MS	By MS/MS	By MS/MS	By MS/MS	By MS/MS	By MS/MS	By MS/MS	By MS/MS	By matching	By MS/MS	By MS/MS	By MS/MS	By MS/MS	By MS/MS	By MS/MS	By MS/MS	By MS/MS	By MS/MS	By MS/MS	By MS/MS	By MS/MS	By MS/MS	By MS/MS	By MS/MS	By MS/MS	By MS/MS	By MS/MS	By MS/MS	By MS/MS		By MS/MS	By MS/MS	By matching	By MS/MS	By matching	20878000	18100000
AT3G10530.1	22	AT3G10530.1	AT3G10530	Transducin/WD40 repeat-like superfamily protein	0.999781	S	22	0.00167462	DNNLMEKVLPPVEQESDVELETKVKKYLRGE	VLPPVEQES(1)DVELETK	0.1432	By matching			By MS/MS	By MS/MS	By MS/MS				By matching			By matching	By matching	By MS/MS		By MS/MS		By MS/MS	By MS/MS											By matching	By matching	By matching				2135900	0
AT3G11330.1	22	AT3G11330.1	PIRL9	plant intracellular ras group-related LRR 9	0.93253	S	22	0.0225635	PKNFPVLSYVLARLPSFTAKSPSSSVPPFDI	LPS(0.933)FT(0.067)AK	0.032778	By matching	By matching	By matching	By matching	By matching	By matching	By matching	By matching	By MS/MS	By matching	By matching		By matching	By matching	By matching				By matching	By matching	By matching				By MS/MS	By matching	By matching				By matching	By matching	By matching				40024000	37111000
AT3G11330.1	482	AT3G11330.1	PIRL9	plant intracellular ras group-related LRR 9	0.327748	S	482	2.59e-08	LTRTTSKLKTYVADVSEYLGSNSPRDPYLER	TYVADVS(0.328)EY(0.016)LGS(0.328)NS(0.328)PRDPY(0.001)LER	0.58218																																					0	0
AT3G11330.1	487	AT3G11330.1	PIRL9	plant intracellular ras group-related LRR 9	0.443985	S	487	2.59e-08	SKLKTYVADVSEYLGSNSPRDPYLERQL___	TYVADVS(0.09)EY(0.009)LGS(0.444)NS(0.444)PRDPY(0.014)LER	0.27005																																					0	0
AT3G11330.1	489	AT3G11330.1	PIRL9	plant intracellular ras group-related LRR 9	0.443985	S	489	2.59e-08	LKTYVADVSEYLGSNSPRDPYLERQL_____	TYVADVS(0.09)EY(0.009)LGS(0.444)NS(0.444)PRDPY(0.014)LER	0.27005																																					0	0
AT3G11820.1	6	AT3G11820.1	SYP121	syntaxin of plants 121	0.444939	S	6	5.84e-06	__________MNDLFSSSFSRFRSGEPSPRR	MNDLFS(0.445)S(0.253)S(0.253)FS(0.048)R	-1.0076																																					0	0
AT3G11820.1	7	AT3G11820.1	SYP121	syntaxin of plants 121	0.511835	S	7	8.41e-05	_________MNDLFSSSFSRFRSGEPSPRRD	MNDLFS(0.051)S(0.512)S(0.285)FS(0.152)R	-0.52454			By MS/MS																																		0	0
AT3G11820.1	8	AT3G11820.1	SYP121	syntaxin of plants 121	0.79263	S	8	5.49e-14	________MNDLFSSSFSRFRSGEPSPRRDV	MNDLFS(0.004)S(0.167)S(0.793)FS(0.036)R	-0.45218		By MS/MS		By matching	By matching	By matching				By MS/MS	By matching	By matching		By MS/MS		By MS/MS	By MS/MS	By matching	By MS/MS	By MS/MS	By MS/MS	By MS/MS	By MS/MS	By MS/MS	By MS/MS		By matching	By MS/MS	By MS/MS	By MS/MS				By MS/MS		By MS/MS	0	14377000
AT3G11820.1	10	AT3G11820.1	SYP121	syntaxin of plants 121	0.461385	S	10	1.58e-05	______MNDLFSSSFSRFRSGEPSPRRDVAG	MNDLFS(0.01)S(0.067)S(0.461)FS(0.461)R	-0.21395																																					0	0
AT3G12020.1	501	AT3G12020.1	AT3G12020	P-loop containing nucleoside triphosphate hydrolases superfamily protein	0.999999	S	501	1.41e-05	QASRLPHRFNPRRRHSFGEEELAYLPYKRRD	RHS(1)FGEEELAYLPYK	-1.9629																							By MS/MS					By MS/MS		By MS/MS						By matching	0	0
AT3G12640.1	285	AT3G12640.1	AT3G12640	RNA binding (RRM/RBD/RNP motifs) family protein	0.988481	S	285	7.42e-11	TGSETLDQNMVLGEVSPKDEESRNFSQGQEA	ISHSTGSET(0.005)LDQNMVLGEVS(0.988)PKDEES(0.006)R	-0.25842	By matching			By matching					By matching	By matching	By MS/MS		By MS/MS		By matching	By MS/MS	By MS/MS	By MS/MS			By matching	By matching					By matching				By matching			By matching	By matching		0	0
AT3G13224.2	194	AT3G13224.2	AT3G13224	RNA-binding (RRM/RBD/RNP motifs) family protein	0.997787	S	194	0.000494452	QVEIKKAEPKKSLNRSPPSYGSHPRGRSSND	S(0.002)LNRS(0.998)PPSYGSHPR	-0.49495				By MS/MS	By MS/MS	By MS/MS				By matching	By matching	By matching				By MS/MS	By MS/MS	By matching				By MS/MS	By MS/MS	By MS/MS		By matching		By matching	By matching	By matching				By MS/MS	By matching	By MS/MS	0	0
AT3G13225.1	661	AT3G13225.1	AT3G13225	WW domain-containing protein	1	S	661	0.00464087	SLVDKWKAAKEELNDSEEEEDDSEILDRKRK	EELNDS(1)EEEEDDS(1)EILDR	1.218															By MS/MS																						0	0
AT3G13225.1	668	AT3G13225.1	AT3G13225	WW domain-containing protein	1	S	668	0.00464087	AAKEELNDSEEEEDDSEILDRKRKREIEEWK	EELNDS(1)EEEEDDS(1)EILDR	1.218															By MS/MS																						0	0
AT3G13300.2	697	AT3G13300.2	VCS	Transducin/WD40 repeat-like superfamily protein	0.521493	S	697	2.29e-07	ISRSKDSNVTPDDDVSGMRSPSAFFKHPTHL	SKDSNVT(0.002)PDDDVS(0.521)GMRS(0.408)PS(0.069)AFFK	-0.59906				By matching		By matching				By matching		By matching				By matching	By matching	By matching				By matching	By matching	By matching				By matching		By MS/MS				By matching	By matching	By matching	0	0
AT3G13300.2	701	AT3G13300.2	VCS	Transducin/WD40 repeat-like superfamily protein	0.440958	S	701	0.00220466	KDSNVTPDDDVSGMRSPSAFFKHPTHLVTPS	DSNVT(0.005)PDDDVS(0.441)GMRS(0.441)PS(0.113)AFFK	-0.91969																																					0	0
AT3G13300.2	63	AT3G13300.2	VCS	Transducin/WD40 repeat-like superfamily protein	0.959335	S	63	0.00469645	PQRTLSYPTPPLNLQSPRSNHNPGTHILALL	TLS(0.001)Y(0.007)PT(0.032)PPLNLQS(0.959)PR	2.2353																														By MS/MS				By MS/MS			0	0
AT3G13300.2	625	AT3G13300.2	VCS	Transducin/WD40 repeat-like superfamily protein	0.997432	S	625	4.16e-19	SGAGSAYATLPQLPLSPRLSSKLSGYHTPVE	TSGLPSQTSGAGSAYAT(0.002)LPQLPLS(0.997)PR	0.077615			By matching			By matching													By matching		By MS/MS						By matching	By MS/MS	By MS/MS	By MS/MS	By matching			By MS/MS	By matching		0	0
AT3G13300.2	792	AT3G13300.2	VCS	Transducin/WD40 repeat-like superfamily protein	0.997037	S	792	2.6e-17	NCTSENREKVFCSQVSNLSTEMARDCYPSTE	VFCS(0.001)QVS(0.997)NLS(0.001)TEMAR	1.9362						By matching				By matching	By MS/MS	By MS/MS		By matching	By matching	By matching	By matching	By matching				By matching	By MS/MS	By MS/MS	By matching	By matching		By matching	By matching	By matching	By matching		By matching			By matching	0	0
AT3G13300.2	795	AT3G13300.2	VCS	Transducin/WD40 repeat-like superfamily protein	0.862512	S	795	0.0122706	SENREKVFCSQVSNLSTEMARDCYPSTEGTF	VFCSQVS(0.022)NLS(0.863)T(0.116)EMAR	1.9675													By MS/MS	By matching																							0	0
AT3G13460.2	612	AT3G13460.2	ECT2	evolutionarily conserved C-terminal region 2	1	S	612	0.00928394	KTILEKKAKQTQKQVSEEKVTDEKKESATAE	QVS(1)EEKVT(1)DEK	-0.1101																							By matching	By matching			By matching	By matching	By matching	By MS/MS				By matching	By matching	By matching	0	0
AT3G13460.2	265	AT3G13460.2	ECT2	evolutionarily conserved C-terminal region 2	0.822846	S	265	0.014796	PWHDGSKYSDVQRPVSGSGVASSYSKSSTVP	Y(0.001)S(0.004)DVQRPVS(0.823)GS(0.164)GVAS(0.006)S(0.001)YSK	-0.63162	By matching	By matching	By matching				By matching	By matching	By matching				By matching	By matching	By matching				By matching	By matching	By matching							By MS/MS	By matching	By matching	By matching	By matching	By matching				5376800	4820400
AT3G13460.2	617	AT3G13460.2	ECT2	evolutionarily conserved C-terminal region 2	1	T	617	0.00928394	KKAKQTQKQVSEEKVTDEKKESATAESASKE	QVS(1)EEKVT(1)DEK	-0.1101																							By matching	By matching			By matching	By matching	By matching	By MS/MS				By matching	By matching	By matching	0	0
AT3G13530.1	337	AT3G13530.1	MAPKKK7	mitogen-activated protein kinase kinase kinase 7	0.5	S	337	0.00242984	ISKTDSKSKLPLVGVSSFRSEKDQSTPSDLG	LPLVGVS(0.5)S(0.5)FR	-1.5734													By matching	By matching	By matching		By matching	By matching							By matching			By MS/MS	By matching	By matching		By matching		By MS/MS	By MS/MS	By MS/MS	0	0
AT3G13530.1	338	AT3G13530.1	MAPKKK7	mitogen-activated protein kinase kinase kinase 7	0.5	S	338	0.00242984	SKTDSKSKLPLVGVSSFRSEKDQSTPSDLGE	LPLVGVS(0.5)S(0.5)FR	-1.5734													By matching	By matching	By matching		By matching	By matching							By matching			By MS/MS	By matching	By matching		By matching		By MS/MS	By MS/MS	By MS/MS	0	0
AT3G13570.1	166	AT3G13570.1	SCL30A	SC35-like splicing factor 30A	0.999995	S	166	0.00664558	PRRGRRSRSRSRGYNSPPAKRHQSRSVSPQD	GYNS(1)PPAKR	-2.3012		By matching				By matching										By MS/MS	By MS/MS	By matching					By matching	By matching			By matching										0	1686200
AT3G13910.1	60	AT3G13910.1	AT3G13910	hypothetical protein (DUF3511)	0.982963	S	60	0.00976601	SKSVPNADRAASRSWSFSDPESRRKRRVAGY	S(0.001)WS(0.983)FS(0.016)DPESR	0.061254	By matching	By MS/MS	By MS/MS	By matching	By matching	By matching	By matching	By matching	By matching	By matching	By matching	By matching	By MS/MS	By MS/MS	By MS/MS	By matching	By matching	By matching	By matching	By matching	By matching	By matching	By matching	By matching	By MS/MS	By MS/MS	By MS/MS	By matching	By matching	By matching	By matching	By matching	By matching	By matching	By matching	By matching	4251400	2970700
AT3G14172.2	15	AT3G14172.2	AT3G14172	GPI-anchored adhesin-like protein	0.997857	S	15	0.000779481	_MRPAIPLDYAVFQLSPKRSRCELFVSTTGN	PAIPLDY(0.002)AVFQLS(0.998)PK	0.42655				By matching	By matching	By matching										By matching	By matching	By matching									By matching	By MS/MS	By MS/MS	By matching				By MS/MS		By MS/MS	0	0
AT3G14415.3;AT3G14420.2	158;158	AT3G14420.2	GOX1	Aldolase-type TIM barrel family protein	0.999474	T	158	0.00883506	RAEKAGFKAIALTVDTPRLGRRESDIKNRFT;RAERAGFKAIALTVDTPRLGRRESDIKNRFT	AIALT(0.001)VDT(0.999)PR	0.12549		By MS/MS							By matching					By MS/MS					By matching	By matching					By MS/MS						By matching	By matching					0	0
AT3G14940.1	929	AT3G14940.1	PPC3	phosphoenolpyruvate carboxylase 3	0.333333	S	929	0.015054	YNVTLRPHISKEIMQSSKSAQELVKLNPTSE	EIMQS(0.333)S(0.333)KS(0.333)AQELVK	-0.88864																																					0	0
AT3G14940.1	930	AT3G14940.1	PPC3	phosphoenolpyruvate carboxylase 3	0.333333	S	930	0.015054	NVTLRPHISKEIMQSSKSAQELVKLNPTSEY	EIMQS(0.333)S(0.333)KS(0.333)AQELVK	-0.88864																																					0	0
AT3G14940.1	932	AT3G14940.1	PPC3	phosphoenolpyruvate carboxylase 3	0.955459	S	932	5.3e-06	TLRPHISKEIMQSSKSAQELVKLNPTSEYAP	EIMQS(0.008)S(0.036)KS(0.955)AQELVK	-0.44332										By matching		By MS/MS																									0	0
AT3G15040.1	145	AT3G15040.1	AT3G15040	senescence regulator (Protein of unknown function	0.659412	S	145	0.0196608	AIPTAPKPPQERLPFSASFVGGGKYPQSAPV	LPFS(0.659)AS(0.341)FVGGGK	-0.38363				By MS/MS																																	0	0
AT3G15040.1	147	AT3G15040.1	AT3G15040	senescence regulator (Protein of unknown function	0.977499	S	147	6.16e-05	PTAPKPPQERLPFSASFVGGGKYPQSAPVQV	LPFS(0.023)AS(0.977)FVGGGK	-0.059211	By matching	By MS/MS	By MS/MS		By MS/MS	By matching	By MS/MS	By MS/MS	By MS/MS				By matching		By MS/MS	By matching	By matching	By matching	By MS/MS	By MS/MS	By MS/MS	By matching	By matching	By matching		By MS/MS	By MS/MS	By matching	By matching	By matching	By MS/MS	By MS/MS	By MS/MS	By matching	By matching	By matching	13327000	10370000
AT3G15040.1	214	AT3G15040.1	AT3G15040	senescence regulator (Protein of unknown function	0.760617	S	214	0.00125971	EIVARSLAQSSLLSCSVLEGAGRTLKGRDLR	SLAQS(0.022)S(0.121)LLS(0.096)CS(0.761)VLEGAGR	-1.1563																			By matching						By matching						By matching	By MS/MS	By matching				0	0
AT3G15450.1	218	AT3G15450.1	AT3G15450	aluminum induced protein with YGL and LRDR motifs	1	S	218	7.65e-09	FDHPTNMMKAMPRIDSEGVLCGASFKVDACS	IDS(1)EGVLCGASFK	-0.063549	By MS/MS	By MS/MS	By MS/MS	By MS/MS	By MS/MS	By MS/MS	By MS/MS	By MS/MS	By MS/MS	By MS/MS	By MS/MS	By matching	By MS/MS	By MS/MS	By MS/MS	By matching	By MS/MS	By matching	By MS/MS	By MS/MS	By matching	By matching	By MS/MS	By MS/MS	By matching		By MS/MS	By MS/MS	By MS/MS	By MS/MS	By matching	By matching	By matching	By matching	By matching	By matching	12809000	12793000
AT3G16060.1	592	AT3G16060.1	AT3G16060	ATP binding microtubule motor family protein	0.5	S	592	0.000589217	IQMKSRDMPRPDMKKSNSDDNLNALLQEEED	KS(0.5)NS(0.5)DDNLNALLQEEEDLVNAHR	-0.79007				By matching	By matching	By matching				By matching	By matching	By matching				By matching	By matching					By matching		By matching				By matching	By MS/MS	By MS/MS				By matching	By matching	By matching	0	0
AT3G16060.1	594	AT3G16060.1	AT3G16060	ATP binding microtubule motor family protein	0.737658	S	594	0.000227105	MKSRDMPRPDMKKSNSDDNLNALLQEEEDLV	S(0.262)NS(0.738)DDNLNALLQEEEDLVNAHR	0.092006				By matching	By matching	By matching				By matching	By matching	By matching			By matching	By MS/MS	By matching			By matching		By matching		By matching				By matching	By MS/MS	By MS/MS				By matching	By matching	By matching	0	0
AT3G16270.1	211	AT3G16270.1	AT3G16270	ENTH/VHS family protein	0.999598	T	211	2.23e-10	NGSSSYRGPNLHRSLTMENENFSRYDPVKLG	SLT(1)MENENFSR	-0.48942	By matching	By MS/MS	By MS/MS	By MS/MS	By matching	By MS/MS	By matching	By matching	By matching	By matching	By matching	By matching	By MS/MS	By MS/MS	By MS/MS	By MS/MS	By MS/MS	By MS/MS	By MS/MS	By MS/MS	By MS/MS	By matching	By MS/MS	By MS/MS	By MS/MS	By MS/MS	By MS/MS	By matching	By MS/MS	By MS/MS	By MS/MS	By MS/MS	By MS/MS	By matching	By MS/MS	By MS/MS	12781000	12878000
AT3G16310.1	78	AT3G16310.1	AT3G16310	mitotic phosphoprotein N' end (MPPN) family protein	0.496035	S	78	0.00109535	DDRSDFSPESGIADYSASPDAKSDRRTPFQS	SDFSPES(0.002)GIADY(0.006)S(0.496)AS(0.496)PDAK	-1.5215																																					0	0
AT3G16310.1	80	AT3G16310.1	AT3G16310	mitotic phosphoprotein N' end (MPPN) family protein	0.986561	S	80	4.6e-06	RSDFSPESGIADYSASPDAKSDRRTPFQSSG	SDFSPESGIADYS(0.013)AS(0.987)PDAK	-0.66759	By matching	By matching		By matching	By matching	By matching	By MS/MS			By matching	By matching	By matching	By MS/MS		By MS/MS	By matching	By matching	By matching	By MS/MS	By matching	By matching	By matching	By matching	By matching	By matching	By matching	By matching	By matching	By matching	By matching	By matching	By matching		By matching	By matching	By matching	7112400	7958400
AT3G16630.2	513	AT3G16630.2	KINESIN-13A	P-loop containing nucleoside triphosphate hydrolases superfamily protein	0.496733	T	513	0.0058047	VMISCISPNAGSCEHTLNTLRYADRVKSLSK	TVMISCIS(0.003)PNAGS(0.003)CEHT(0.497)LNT(0.497)LR	2.9703																																					0	0
AT3G16630.2	516	AT3G16630.2	KINESIN-13A	P-loop containing nucleoside triphosphate hydrolases superfamily protein	0.496733	T	516	0.0058047	SCISPNAGSCEHTLNTLRYADRVKSLSKSGN	TVMISCIS(0.003)PNAGS(0.003)CEHT(0.497)LNT(0.497)LR	2.9703																																					0	0
AT3G16830.1	214	AT3G16830.1	TPR2	TOPLESS-related 2	1	T	214	3.28e-05	FLDHSCSPSNGARALTPVNLPVAAVARPSNF	ALT(1)PVNLPVAAVAR	0.4532				By MS/MS	By MS/MS	By MS/MS				By matching	By matching	By matching				By matching	By matching						By matching					By matching	By matching	By MS/MS	By MS/MS	By matching	By MS/MS	By MS/MS	By MS/MS	By MS/MS	0	0
AT3G17750.1	1137	AT3G17750.1	AT3G17750	Protein kinase superfamily protein	0.999997	S	1137	0.000720975	EALKHPWLTYPYEPISA______________	HPWLTYPYEPIS(1)A	-0.10846	By matching	By MS/MS	By matching				By matching	By matching	By matching				By MS/MS	By MS/MS	By MS/MS				By MS/MS	By MS/MS	By MS/MS	By MS/MS	By MS/MS	By MS/MS	By matching	By MS/MS	By MS/MS	By MS/MS			By matching	By matching	By matching				3856200	4751800
AT3G17750.1	664	AT3G17750.1	AT3G17750	Protein kinase superfamily protein	0.99809	S	664	8.68e-19	SMLLKNFADGGFSFPSPVADRQKSQDDSANP	NFADGGFS(0.002)FPS(0.998)PVADR	-1.1989	By matching				By matching	By matching	By matching	By matching	By matching					By matching		By matching			By matching		By MS/MS	By matching	By matching	By MS/MS				By matching	By MS/MS	By MS/MS				By matching	By matching	By matching	7831400	0
AT3G17750.1	240	AT3G17750.1	AT3G17750	Protein kinase superfamily protein	0.999995	S	240	0.00120633	FVTTSWSRSEENIGASPDHWKDCSVTTVFPL	SEENIGAS(1)PDHWK	-0.078732				By matching	By matching	By matching	By matching									By matching	By matching	By matching		By matching	By matching	By matching	By matching	By matching	By matching	By matching	By matching	By MS/MS	By MS/MS	By MS/MS			By matching	By matching	By matching	By matching	0	0
AT3G17850.1	663	AT3G17850.1	AT3G17850	Protein kinase superfamily protein	1	S	663	0.00487716	IAETFRHKDSLAAAESPDGMKVSNSHLTEES	DSLAAAES(1)PDGMK	1.2226				By matching	By matching	By matching										By matching	By matching	By matching				By matching	By matching	By matching	By matching	By matching	By matching	By matching	By MS/MS	By MS/MS	By matching	By matching	By matching	By matching	By matching	By matching	0	0
AT3G17850.1	682	AT3G17850.1	AT3G17850	Protein kinase superfamily protein	0.999466	S	682	6.94e-05	MKVSNSHLTEESDVLSPRLSDWSRKGSEDML	VSNSHLTEESDVLS(0.999)PR	-0.2768	By matching	By matching	By matching	By matching	By matching	By matching	By MS/MS		By matching	By matching	By matching	By matching		By matching	By matching	By matching	By matching	By matching	By matching	By matching		By matching	By matching	By matching	By MS/MS	By MS/MS	By MS/MS	By matching	By matching	By MS/MS	By matching	By matching	By matching	By matching	By MS/MS	By matching	7448700	4794300
AT3G18230.1	41	AT3G18230.1	AT3G18230	Octicosapeptide/Phox/Bem1p family protein	1	S	41	6.52e-27	PAPVKSVAVQQPIDGSPRAVATDTGGIPEPL	SVAVQQPIDGS(1)PR	3.0846		By MS/MS	By MS/MS	By matching	By matching			By matching	By matching	By MS/MS	By MS/MS	By MS/MS	By MS/MS	By MS/MS	By MS/MS	By matching	By matching	By matching	By matching	By matching	By matching	By matching	By matching	By matching	By matching	By matching	By matching	By matching	By MS/MS	By MS/MS	By MS/MS	By MS/MS	By MS/MS	By MS/MS	By MS/MS	By matching	0	5102300
AT3G18240.2	117	AT3G18240.2	AT3G18240	Ribosomal protein S24/S35	1	T	117	2.98e-201	IEALLQRRLVDKHAETDDELLEKIESLPFKD	HAET(1)DDELLEK	0.37722	By matching	By matching	By matching	By MS/MS	By MS/MS	By MS/MS	By matching	By matching	By matching	By matching	By matching	By matching	By matching	By matching	By MS/MS	By MS/MS	By MS/MS	By MS/MS	By matching			By MS/MS	By matching	By MS/MS	By MS/MS	By MS/MS	By matching	By matching	By MS/MS	By matching	By matching	By matching	By MS/MS	By MS/MS	By MS/MS	By MS/MS	14941000	15118000
AT3G18390.1	197	AT3G18390.1	EMB1865	CRS1 / YhbY (CRM) domain-containing protein	1	S	197	7.81e-05	REWVRPDMMLAEGEESEEEDEVLLPWEKNEE	EWVRPDMMLAEGEES(1)EEEDEVLLPWEK	0.17305							By matching						By MS/MS	By matching						By matching					By matching	By matching		By MS/MS									0	0
AT3G18390.1	148	AT3G18390.1	EMB1865	CRS1 / YhbY (CRM) domain-containing protein	1	S	148	5.14e-50	AIERIVLRLRNLGLGSDDEDDVEDDEGGGIN	NLGLGS(1)DDEDDVEDDEGGGINGGDVKPVTGEER	-1.4021	By MS/MS	By matching	By MS/MS	By MS/MS	By MS/MS	By MS/MS	By MS/MS			By MS/MS	By MS/MS	By MS/MS	By MS/MS	By MS/MS	By MS/MS	By MS/MS	By MS/MS	By MS/MS	By MS/MS	By MS/MS	By MS/MS	By MS/MS	By MS/MS	By MS/MS		By MS/MS		By MS/MS	By MS/MS	By MS/MS	By matching	By MS/MS	By MS/MS	By MS/MS	By MS/MS	By MS/MS	14541000	15206000
AT3G18480.1	588	AT3G18480.1	CASP	CCAAT-displacement protein alternatively spliced product	0.498461	S	588	1.09e-59	SRGSKKYVEDLESGFSSDVESKYKKIYEDDI	YVEDLES(0.003)GFS(0.498)S(0.498)DVESK	-0.15444																																					0	0
AT3G18480.1	589	AT3G18480.1	CASP	CCAAT-displacement protein alternatively spliced product	0.821909	S	589	1.09e-59	RGSKKYVEDLESGFSSDVESKYKKIYEDDIN	YVEDLES(0.002)GFS(0.175)S(0.822)DVES(0.001)K	-0.41454	By MS/MS		By MS/MS																						By MS/MS	By MS/MS											8219300	0
AT3G18480.1	593	AT3G18480.1	CASP	CCAAT-displacement protein alternatively spliced product	0.534432	S	593	0.00205128	KYVEDLESGFSSDVESKYKKIYEDDINPFAA	YVEDLES(0.003)GFS(0.04)S(0.423)DVES(0.534)K	-0.50339															By MS/MS																						0	0
AT3G18640.1	118	AT3G18640.1	AT3G18640	Zinc finger C-x8-C-x5-C-x3-H type family protein	0.966644	S	118	0.0119368	RDAGSYDRHKTRTQVSPTPIREFNKRGSDHL	T(0.005)QVS(0.967)PT(0.028)PIR	0.44037	By matching	By matching		By matching	By matching	By matching	By matching	By MS/MS	By matching	By MS/MS		By matching	By matching	By matching	By MS/MS	By MS/MS	By matching	By matching	By matching		By matching	By matching					By matching							By matching	By matching		12574000	8258300
AT3G19420.1	509	AT3G19420.1	PEN2	PTEN 2	0.99883	S	509	5.43e-09	GPDKETENPDKDDVFSDNEGDSTGPTKTTSS	ETENPDKDDVFS(0.999)DNEGDS(0.001)TGPTK	-1.2084	By matching	By matching	By matching	By matching	By matching	By matching	By matching	By matching	By matching				By matching	By matching	By matching	By matching	By matching	By matching	By matching	By matching	By matching		By matching	By matching	By matching	By matching	By matching	By matching	By MS/MS	By matching	By matching	By matching	By matching	By MS/MS	By MS/MS	By MS/MS	13049000	9329100
AT3G19770.1	306	AT3G19770.1	VPS9A	Vacuolar sorting protein 9 (VPS9) domain-containing protein	0.313928	S	306	0.0183606	QSLNPKRENTLFQSKSSDSLSGTNELLNINS	S(0.314)S(0.314)DS(0.314)LS(0.029)GT(0.029)NELLNINSETPMK	-0.86624																																					0	0
AT3G19770.1	307	AT3G19770.1	VPS9A	Vacuolar sorting protein 9 (VPS9) domain-containing protein	0.313928	S	307	0.0183606	SLNPKRENTLFQSKSSDSLSGTNELLNINSE	S(0.314)S(0.314)DS(0.314)LS(0.029)GT(0.029)NELLNINSETPMK	-0.86624																																					0	0
AT3G19770.1	309	AT3G19770.1	VPS9A	Vacuolar sorting protein 9 (VPS9) domain-containing protein	0.313928	S	309	0.0183606	NPKRENTLFQSKSSDSLSGTNELLNINSETP	S(0.314)S(0.314)DS(0.314)LS(0.029)GT(0.029)NELLNINSETPMK	-0.86624																																					0	0
AT3G20250.1	60	AT3G20250.1	PUM5	pumilio 5	0.867291	S	60	0.00300844	NRLDSGDQTGKFPSRSESAPPSMEGSFAALR	S(0.867)ES(0.132)APPSMEGSFAALR	0.38377	By matching	By matching		By matching				By matching	By matching		By matching	By MS/MS	By matching	By matching	By matching					By matching	By matching	By matching	By matching	By matching	By matching												5913500	2085000
AT3G20250.1	62	AT3G20250.1	PUM5	pumilio 5	0.895772	S	62	0.0137412	LDSGDQTGKFPSRSESAPPSMEGSFAALRNL	S(0.103)ES(0.896)APPS(0.001)MEGSFAALR	-0.43603										By matching	By matching	By MS/MS				By matching		By matching				By MS/MS	By MS/MS	By matching	By matching			By matching									0	0
AT3G20550.1	133	AT3G20550.1	DDL	SMAD/FHA domain-containing protein	1	S	133	2.59e-26	AIASRHDEGSNARGGSEEPNVEEDSVARMRA	GGS(1)EEPNVEEDSVAR	-0.87906	By MS/MS	By matching		By MS/MS	By MS/MS	By MS/MS	By MS/MS	By MS/MS	By MS/MS	By MS/MS	By MS/MS	By MS/MS	By MS/MS	By MS/MS	By MS/MS	By MS/MS	By MS/MS	By MS/MS	By MS/MS	By MS/MS	By MS/MS	By MS/MS	By MS/MS	By MS/MS	By MS/MS	By MS/MS	By MS/MS	By MS/MS	By MS/MS	By MS/MS	By MS/MS	By MS/MS	By MS/MS	By MS/MS	By MS/MS	By MS/MS	25307000	6838100
AT3G21290.1	860	AT3G21290.1	AT3G21290	dentin sialophosphoprotein-like protein	0.577388	S	860	1.47e-05	GSDKDPKNVSGLSIGSSPLDSQRTYLAKLPK	NVSGLS(0.006)IGS(0.577)S(0.403)PLDS(0.014)QR	0.14291																	By MS/MS												By MS/MS								0	0
AT3G21290.1	861	AT3G21290.1	AT3G21290	dentin sialophosphoprotein-like protein	0.92268	S	861	5.81e-08	SDKDPKNVSGLSIGSSPLDSQRTYLAKLPKG	NVSGLSIGS(0.053)S(0.923)PLDS(0.024)QR	1.9063			By MS/MS							By matching	By matching	By matching	By MS/MS	By MS/MS		By MS/MS		By matching	By matching	By matching	By matching									By MS/MS	By matching	By matching	By matching				0	0
AT3G21670.1	581	AT3G21670.1	AT3G21670	Major facilitator superfamily protein	0.967151	S	581	0.00427858	VTDDDSVEKEVTKKESSEFELKDIP______	KES(0.967)S(0.033)EFELK	-0.44729					By matching	By matching												By MS/MS				By MS/MS		By MS/MS				By MS/MS	By MS/MS	By MS/MS				By MS/MS	By MS/MS	By MS/MS	0	0
AT3G21810.1	259	AT3G21810.1	AT3G21810	Zinc finger C-x8-C-x5-C-x3-H type family protein	0.999382	S	259	1.97e-25	AGSEGNNRDVGLDIVSDEETNGRNLRTACDP	DVGLDIVS(0.999)DEET(0.001)NGR	-0.092195	By MS/MS	By MS/MS	By MS/MS	By MS/MS	By MS/MS	By MS/MS	By MS/MS	By MS/MS	By matching	By matching	By matching	By matching	By MS/MS	By MS/MS	By MS/MS	By MS/MS	By MS/MS	By MS/MS	By MS/MS	By MS/MS	By MS/MS	By MS/MS	By MS/MS	By MS/MS	By MS/MS	By MS/MS	By MS/MS	By MS/MS	By MS/MS	By MS/MS	By MS/MS	By matching	By matching		By MS/MS	By MS/MS	0	5622100
AT3G22190.2	42	AT3G22190.2	IQD5	IQ-domain 5	1	S	42	6.16e-12	ENVKVATKSRFGRKNSVDFDFEKFQDGFEDS	KNS(1)VDFDFEK	0.49038				By matching	By matching	By MS/MS				By MS/MS	By MS/MS	By MS/MS				By MS/MS	By matching	By MS/MS		By MS/MS		By MS/MS	By MS/MS	By MS/MS	By MS/MS	By matching	By MS/MS	By MS/MS	By MS/MS	By MS/MS	By matching	By matching	By matching	By MS/MS	By MS/MS	By MS/MS	0	0
AT3G22290.1	9	AT3G22290.1	AT3G22290	Endoplasmic reticulum vesicle transporter protein	1	S	9	0.0180288	_______MGVKQALRSIDAFPRAEDHLLQKT	MGVKQALRS(1)IDAFPR	-0.91539																									By matching	By MS/MS	By matching										0	0
AT3G22380.1	28	AT3G22380.1	TIC	time for coffee	0.588147	S	28	1.25e-05	AAAGNGLSRRRHRAGSFRDSPEEEGPVELPE	AGS(0.588)FRDS(0.412)PEEEGPVELPEAAR	-0.33428		By matching		By MS/MS		By MS/MS	By matching	By matching	By matching	By MS/MS		By MS/MS	By matching	By matching	By matching		By matching				By matching	By MS/MS			By MS/MS	By MS/MS					By matching				By MS/MS	By MS/MS	0	11014000
AT3G22380.1	32	AT3G22380.1	TIC	time for coffee	0.95435	S	32	1.25e-05	NGLSRRRHRAGSFRDSPEEEGPVELPEAARL	AGS(0.046)FRDS(0.954)PEEEGPVELPEAAR	-1.9836	By matching	By matching	By matching	By MS/MS	By MS/MS		By matching	By matching	By matching	By MS/MS	By MS/MS		By matching	By MS/MS	By matching	By MS/MS	By matching	By MS/MS	By matching	By matching	By matching	By MS/MS	By matching		By MS/MS	By MS/MS	By matching	By matching	By matching	By MS/MS	By matching			By MS/MS	By MS/MS		6287300	6480800
AT3G22520.1	392	AT3G22520.1	AT3G22520	spindle assembly abnormal protein	0.329283	S	392	5.2e-05	QQPPEEVGRDSSVLVSVSSPMREYEWAEARM	DSSVLVS(0.329)VS(0.329)S(0.329)PMREY(0.012)EWAEAR	-1.3057																																					0	0
AT3G22520.1	394	AT3G22520.1	AT3G22520	spindle assembly abnormal protein	0.638776	S	394	3.17e-09	PPEEVGRDSSVLVSVSSPMREYEWAEARMKI	DSSVLVS(0.003)VS(0.639)S(0.358)PMR	0.9297	By matching		By MS/MS	By matching	By matching												By MS/MS	By MS/MS	By MS/MS	By MS/MS	By MS/MS			By matching				By MS/MS			By matching		By matching				15723000	0
AT3G22520.1	395	AT3G22520.1	AT3G22520	spindle assembly abnormal protein	0.79296	S	395	2.64e-07	PEEVGRDSSVLVSVSSPMREYEWAEARMKIS	DSSVLVS(0.036)VS(0.167)S(0.793)PMREY(0.004)EWAEAR	-0.47785		By matching	By matching	By matching		By MS/MS	By MS/MS				By matching					By MS/MS	By matching	By matching	By MS/MS			By MS/MS		By matching						By MS/MS	By matching	By matching			By MS/MS	By MS/MS	0	8420800
AT3G22850.1	215	AT3G22850.1	AT3G22850	aluminum induced protein with YGL and LRDR motifs	0.99597	S	215	2.91e-59	YEHPSNELKPVPRVDSSGEVCGVTFKVDSEA	VDS(0.996)S(0.004)GEVCGVTFK	0.53104	By MS/MS	By matching	By MS/MS	By MS/MS	By matching	By matching	By MS/MS	By MS/MS	By MS/MS	By MS/MS	By MS/MS	By matching	By MS/MS	By matching	By MS/MS	By matching			By MS/MS	By MS/MS	By MS/MS	By MS/MS	By MS/MS	By MS/MS	By MS/MS	By MS/MS	By MS/MS	By MS/MS	By MS/MS	By MS/MS	By MS/MS	By matching			By matching	By matching	60713000	55263000
AT3G22850.1	216	AT3G22850.1	AT3G22850	aluminum induced protein with YGL and LRDR motifs	0.654145	S	216	0.00247652	EHPSNELKPVPRVDSSGEVCGVTFKVDSEAK	VDS(0.346)S(0.654)GEVCGVTFK	0.052476																																	By MS/MS				0	0
AT3G22850.1	240	AT3G22850.1	AT3G22850	aluminum induced protein with YGL and LRDR motifs	0.999997	S	240	0.00165444	KVDSEAKKEAMPRVGSVQNWSKQI_______	VGS(1)VQNWSK	-0.2297			By MS/MS	By matching	By matching	By matching				By matching	By matching	By matching		By matching		By matching	By matching	By matching		By matching	By MS/MS	By matching	By MS/MS	By MS/MS				By matching	By matching	By matching	By MS/MS	By MS/MS	By MS/MS	By matching	By MS/MS	By matching	0	0
AT3G23310.1	285	AT3G23310.1	AT3G23310	AGC (cAMP-dependent	0.936588	S	285	4.53e-06	CSILQEKDFVVAHNLSGALQSDGRPVAPRRT	DFVVAHNLS(0.937)GALQS(0.063)DGRPVAPR	1.2091				By matching	By MS/MS	By matching				By matching	By matching	By matching				By MS/MS	By MS/MS	By matching				By matching	By matching	By matching	By MS/MS	By MS/MS		By MS/MS		By MS/MS					By MS/MS	By MS/MS	0	0
AT3G23310.1	320	AT3G23310.1	AT3G23310	AGC (cAMP-dependent	0.847012	S	320	5.58e-78	EQLQNWQRNRRMLAYSTVGTPDYIAPEVLLK	MLAYS(0.847)T(0.153)VGTPDYIAPEVLLK	1.8947						By matching	By MS/MS	By MS/MS			By matching	By matching	By MS/MS	By matching				By matching	By MS/MS		By MS/MS	By MS/MS		By matching	By MS/MS		By MS/MS					By MS/MS		By MS/MS		By MS/MS	0	0
AT3G23310.1	321	AT3G23310.1	AT3G23310	AGC (cAMP-dependent	0.561481	T	321	9.36e-20	QLQNWQRNRRMLAYSTVGTPDYIAPEVLLKK	MLAY(0.001)S(0.438)T(0.561)VGTPDYIAPEVLLK	2.2745					By MS/MS		By MS/MS	By MS/MS													By MS/MS				By MS/MS												0	0
AT3G23310.1	324	AT3G23310.1	AT3G23310	AGC (cAMP-dependent	0.636528	T	324	0.00233419	NWQRNRRMLAYSTVGTPDYIAPEVLLKKGYG	MLAY(0.11)S(0.123)T(0.123)VGT(0.637)PDY(0.008)IAPEVLLK	0.35281	By MS/MS																																				12130000	0
AT3G23920.1	55	AT3G23920.1	BAM1	beta-amylase 1	0.99978	S	55	3.98e-05	PKAMNRNYKAHGTDPSPPMSPILGATRADLS	AHGTDPS(1)PPMS(0.999)PILGAT(0.001)R	-1.1142	By MS/MS	By MS/MS	By MS/MS		By MS/MS	By MS/MS	By MS/MS	By matching	By matching				By matching	By matching	By matching	By matching	By MS/MS	By MS/MS	By MS/MS	By MS/MS	By MS/MS	By MS/MS	By MS/MS	By MS/MS		By MS/MS	By matching	By MS/MS	By matching		By MS/MS	By matching	By matching	By MS/MS	By matching	By MS/MS	11769000	10191000
AT3G23920.1	59	AT3G23920.1	BAM1	beta-amylase 1	0.9988	S	59	3.98e-05	NRNYKAHGTDPSPPMSPILGATRADLSVACK	AHGTDPS(1)PPMS(0.999)PILGAT(0.001)R	-1.1142	By MS/MS	By MS/MS	By MS/MS		By MS/MS	By MS/MS	By MS/MS	By matching	By matching				By matching	By matching	By matching	By matching	By MS/MS	By MS/MS	By MS/MS	By MS/MS	By MS/MS	By MS/MS	By MS/MS	By MS/MS		By MS/MS	By matching	By MS/MS	By matching		By MS/MS	By matching	By matching	By MS/MS	By matching	By MS/MS	11769000	10191000
AT3G23920.1	31	AT3G23920.1	BAM1	beta-amylase 1	0.964774	S	31	4.35e-11	PIKSGEMTDSSLLSISPPSARMMTPKAMNRN	SGEMTDSSLLS(0.018)IS(0.965)PPS(0.016)AR	-1.9975	By matching	By MS/MS	By MS/MS	By matching	By matching	By matching	By matching	By matching	By MS/MS				By matching	By matching	By MS/MS	By matching	By matching	By matching	By MS/MS	By MS/MS	By matching		By MS/MS	By matching	By matching	By matching	By matching	By MS/MS	By MS/MS	By MS/MS	By MS/MS	By MS/MS	By matching	By MS/MS	By matching	By MS/MS	10612000	8832300
AT3G24080.2	178	AT3G24080.2	AT3G24080	KRR1 family protein	1	S	178	2.23e-10	TRKAVTDAWKAEGNESGEDDDFLRVVEKEGD	AEGNES(1)GEDDDFLR	0.48429				By matching	By MS/MS	By matching				By matching	By MS/MS	By MS/MS	By matching	By matching		By MS/MS	By MS/MS	By matching				By matching	By matching	By matching	By matching	By matching	By matching	By MS/MS	By matching	By MS/MS				By matching	By MS/MS	By matching	0	0
AT3G24550.1	223	AT3G24550.1	PERK1	proline extensin-like receptor kinase 1	0.999974	S	223	2.9e-06	SDNHVVTSLPPPKPPSPPRKPPPPPPPPAFM	PSDNHVVTSLPPPKPPS(1)PPR	-0.41189	By matching	By matching	By matching	By matching	By matching		By matching	By matching	By matching			By matching	By matching	By matching	By matching	By matching	By matching	By matching	By MS/MS	By matching	By matching		By matching	By MS/MS		By matching	By MS/MS	By MS/MS	By MS/MS	By MS/MS	By matching	By MS/MS	By MS/MS	By matching	By MS/MS	By MS/MS	12593000	12299000
AT3G25070.1	141	AT3G25070.1	RIN4	RPM1 interacting protein 4	0.999997	S	141	9.55e-46	TGKSRPKPTNLRADESPEKVTVVPKFGDWDE	ADES(1)PEKVTVVPK	0.41901	By matching	By matching	By matching	By MS/MS	By MS/MS	By MS/MS	By matching	By matching	By matching	By MS/MS	By matching	By matching	By matching	By matching	By matching	By MS/MS	By MS/MS	By MS/MS	By matching	By matching	By matching	By MS/MS	By MS/MS	By MS/MS	By matching	By matching	By matching	By MS/MS	By MS/MS	By MS/MS				By MS/MS	By MS/MS	By matching	34474000	7421200
AT3G25690.2	399	AT3G25690.2	CHUP1	Hydroxyproline-rich glycoprotein family protein	0.999999	S	399	1.04e-05	KSQAKAKRLMLEYAGSERGQGDTDLESNYSQ	LMLEYAGS(1)ER	-0.15228	By MS/MS	By matching	By MS/MS	By MS/MS	By MS/MS	By MS/MS	By matching	By MS/MS	By MS/MS	By MS/MS	By MS/MS	By MS/MS	By matching	By MS/MS	By matching	By MS/MS	By MS/MS	By MS/MS	By MS/MS	By MS/MS	By MS/MS	By MS/MS	By MS/MS	By MS/MS	By MS/MS	By MS/MS	By MS/MS	By MS/MS	By MS/MS	By MS/MS	By matching	By matching	By MS/MS	By MS/MS	By MS/MS	By MS/MS	25194000	20945000
AT3G25690.2	472	AT3G25690.2	CHUP1	Hydroxyproline-rich glycoprotein family protein	0.995058	S	472	0.0047725	DSSVQSSPSRSFYGGSPGRLSSSMNKQRGPL	SFY(0.005)GGS(0.995)PGR	0.6669	By matching	By matching	By matching	By matching				By MS/MS	By MS/MS		By matching	By MS/MS	By matching			By matching	By matching	By matching	By matching		By matching	By MS/MS	By matching	By matching	By matching		By matching		By matching	By MS/MS	By matching			By MS/MS	By MS/MS	By matching	22010000	8761900
AT3G25690.2	530	AT3G25690.2	CHUP1	Hydroxyproline-rich glycoprotein family protein	0.525739	S	530	2.2e-13	PETPNLPRIRTQQQASSPGEGLNSVAASFHV	T(0.01)QQQAS(0.526)S(0.452)PGEGLNS(0.009)VAAS(0.002)FHVMS(0.001)K	-1.5589																												By MS/MS									0	0
AT3G25690.2	531	AT3G25690.2	CHUP1	Hydroxyproline-rich glycoprotein family protein	0.499754	S	531	2.2e-13	ETPNLPRIRTQQQASSPGEGLNSVAASFHVM	TQQQAS(0.5)S(0.5)PGEGLNSVAASFHVMSK	-0.75744																																					0	0
AT3G25840.2	523	AT3G25840.2	AT3G25840	Protein kinase superfamily protein	0.740681	S	523	0.0017209	NAMFAGKNEVTPYLVSRFYRSPEIILGLTYD	NEVT(0.005)PY(0.255)LVS(0.741)R	0.34508	By MS/MS		By matching	By MS/MS	By MS/MS	By matching	By MS/MS	By MS/MS	By MS/MS	By matching	By matching	By matching			By matching			By matching		By matching	By MS/MS					By MS/MS			By MS/MS		By matching	By matching	By matching				6510400	0
AT3G26400.1	239	AT3G26400.1	EIF4B1	eukaryotic translation initiation factor 4B1	0.810306	T	239	0.00657062	DNWGAGKRQAPVRSSTFGSSFGDSGQEERRR	S(0.089)S(0.089)T(0.81)FGS(0.009)S(0.002)FGDSGQEER	-0.37252			By matching																									By matching	By matching								0	0
AT3G26560.1	411	AT3G26560.1	AT3G26560	ATP-dependent RNA helicase	1	S	411	0.00408709	EPAFLQGQTRYSVDMSPVKIFKNPEGSLSRA	YSVDMS(1)PVK	0.064414	By MS/MS	By MS/MS	By MS/MS	By matching	By matching	By matching	By MS/MS	By MS/MS	By MS/MS	By MS/MS	By MS/MS	By MS/MS	By matching	By matching	By MS/MS	By matching	By matching	By matching	By matching	By matching	By MS/MS	By MS/MS	By MS/MS	By matching	By matching	By matching	By matching	By matching	By matching	By matching	By matching	By matching	By matching	By matching	By matching	By matching	13053000	5676200
AT3G26618.1	426	AT3G26618.1	ERF1-3	eukaryotic release factor 1-3	0.944735	S	426	0.00353418	GLLRYQLDMRTFDELSDGEVYEDSD______	T(0.051)FDELS(0.945)DGEVY(0.006)EDS(0.998)D	1.4116		By MS/MS												By MS/MS																							0	0
AT3G26618.1	434	AT3G26618.1	ERF1-3	eukaryotic release factor 1-3	0.998281	S	434	0.00353418	MRTFDELSDGEVYEDSD______________	T(0.077)FDELS(0.921)DGEVY(0.003)EDS(0.998)D	0.75351		By MS/MS												By MS/MS																							0	0
AT3G26910.1	267	AT3G26910.1	AT3G26910	hydroxyproline-rich glycoprotein family protein	0.999855	S	267	0.00400639	DDDDDGRYMNREGELSFDYRTNEQKVEASSL	EGELS(1)FDYR	0.1379	By matching	By matching	By matching	By matching	By matching	By matching	By matching	By matching	By matching	By matching	By matching	By matching	By matching	By matching	By matching	By matching	By MS/MS	By MS/MS	By matching	By matching	By matching	By matching	By matching	By matching	By matching	By matching	By matching	By MS/MS	By MS/MS	By MS/MS	By matching	By matching	By matching	By matching	By matching	By matching	4144900	4008900
AT3G27350.1	10	AT3G27350.1	AT3G27350	transcriptional regulator ATRX-like protein	0.389602	S	10	0.00165621	______MGESAVLVHSYSFAAPITRNDSHEE	GES(0.001)AVLVHS(0.39)Y(0.154)S(0.39)FAAPIT(0.066)R	-2.4886																																					0	0
AT3G27350.1	12	AT3G27350.1	AT3G27350	transcriptional regulator ATRX-like protein	0.389602	S	12	0.00165621	____MGESAVLVHSYSFAAPITRNDSHEENT	GES(0.001)AVLVHS(0.39)Y(0.154)S(0.39)FAAPIT(0.066)R	-2.4886																																					0	0
AT3G27530.1	911	AT3G27530.1	GC6	golgin Putative 6	0.997285	S	911	0.0111378	KLLEDIGDESEAQAESEED____________	LLEDIGDES(0.003)EAQAES(0.997)EED	-0.48564				By matching	By matching														By matching	By matching		By matching	By matching	By matching	By matching	By matching	By matching	By MS/MS	By MS/MS			By matching		By matching	By matching	By matching	0	0
AT3G27700.2	4	AT3G27700.2	AT3G27700	zinc finger (CCCH-type) family protein / RNA recognition motif (RRM)-containing protein	0.458412	S	4	0.00709667	____________MELSVSSPKQSVLSPPDCM	MELS(0.458)VS(0.458)S(0.083)PK	-0.65912																																					0	0
AT3G27700.2	6	AT3G27700.2	AT3G27700	zinc finger (CCCH-type) family protein / RNA recognition motif (RRM)-containing protein	0.831485	S	6	0.00560063	__________MELSVSSPKQSVLSPPDCMSD	MELS(0.142)VS(0.831)S(0.026)PK	-0.11519			By matching				By matching	By matching	By matching										By matching	By matching	By matching											By matching	By matching				0	0
AT3G28180.1	561	AT3G28180.1	CSLC04	Cellulose-synthase-like C4	0.46646	S	561	0.0153209	FGSAYEWVVTKKTGRSSESDLLAFAEKEEKL	S(0.466)S(0.466)ES(0.067)DLLAFAEK	-2.493																																					0	0
AT3G28180.1	562	AT3G28180.1	CSLC04	Cellulose-synthase-like C4	0.46646	S	562	0.0153209	GSAYEWVVTKKTGRSSESDLLAFAEKEEKLH	S(0.466)S(0.466)ES(0.067)DLLAFAEK	-2.493																																					0	0
AT3G28690.3	7	AT3G28690.3	AT3G28690	Protein kinase superfamily protein	1	S	7	0.0128705	_________MATKLESFKVVEKLGVEKAEPK	LES(1)FKVVEK	-0.51327																						By MS/MS	By MS/MS					By MS/MS									0	0
AT3G28860.1	647	AT3G28860.1	ABCB19	ATP binding cassette subfamily B19	0.863662	S	647	5.41e-14	LSLRSGSLRNLSYSYSTGADGRIEMISNAET	NLSYS(0.003)YS(0.864)T(0.133)GADGR	-0.6822	By matching		By matching		By matching	By matching			By matching	By matching	By matching		By MS/MS	By MS/MS	By MS/MS	By matching	By matching	By matching	By matching	By matching	By matching	By MS/MS	By MS/MS	By MS/MS	By matching	By matching	By matching	By MS/MS	By MS/MS	By MS/MS			By matching	By MS/MS	By MS/MS	By MS/MS	3723100	0
AT3G28920.1	273	AT3G28920.1	HB34	homeobox protein 34	1	S	273	8.08e-08	ATTVQRNDNGIGGENSNDDGVRGLANDGDGG	NDNGIGGENS(1)NDDGVR	1.9754				By MS/MS	By MS/MS	By MS/MS	By MS/MS		By MS/MS	By matching	By matching	By MS/MS				By MS/MS	By MS/MS	By MS/MS		By MS/MS	By MS/MS	By matching			By MS/MS	By matching	By MS/MS	By MS/MS		By MS/MS			By matching				0	0
AT3G28920.1	13	AT3G28920.1	HB34	homeobox protein 34	0.996528	S	13	4.04e-05	___MLEVRSMDMTPKSPEPESETPTRIQPAK	S(0.997)PEPES(0.002)ETPT(0.001)R	-0.90463	By matching	By matching	By matching	By MS/MS	By matching	By matching	By matching	By matching	By MS/MS	By matching	By MS/MS	By MS/MS	By matching	By matching	By matching	By matching	By MS/MS	By MS/MS	By MS/MS	By matching	By matching	By MS/MS	By MS/MS	By MS/MS	By matching	By MS/MS	By MS/MS	By MS/MS	By MS/MS	By MS/MS	By matching	By MS/MS	By MS/MS	By MS/MS	By MS/MS	By MS/MS	3859600	2136300
AT3G29360.2;AT5G15490.1	393;393		#N/A	#N/A	0.986593	S		5.47e-36	MNKFDWDHPLHLQPMSPTTVKQVSVAWDAYT;MNKFDWDHPLHLQPMSPTTVKQVTVTWDAYE	FDWDHPLHLQPMS(0.987)PT(0.011)T(0.002)VK	-3.7877	By MS/MS	By MS/MS	By MS/MS	By MS/MS	By MS/MS	By MS/MS	By MS/MS	By MS/MS	By MS/MS	By MS/MS	By MS/MS	By MS/MS	By MS/MS	By MS/MS	By MS/MS	By MS/MS	By MS/MS	By MS/MS	By MS/MS	By MS/MS	By MS/MS	By MS/MS	By MS/MS	By MS/MS	By MS/MS	By MS/MS	By MS/MS	By MS/MS	By MS/MS	By MS/MS	By MS/MS	By MS/MS	By MS/MS	By MS/MS	By MS/MS	By MS/MS	80945000	81045000
AT3G42170.1	12	AT3G42170.1	DAYSLEEPER	BED zinc finger and hAT dimerization domain-containing protein DAYSLEEPER	0.829034	S	12	1.58e-06	____MEVYNDDTEMRSPETQPIKETALEVYN	MEVY(0.05)NDDT(0.112)EMRS(0.829)PET(0.009)QPIK	-0.11721	By matching	By MS/MS	By MS/MS	By matching	By matching	By matching	By MS/MS	By matching	By matching	By matching	By matching	By matching	By matching	By matching		By matching	By MS/MS	By MS/MS	By matching	By matching		By matching	By matching	By matching	By MS/MS	By matching		By matching	By matching	By MS/MS				By MS/MS	By matching	By matching	0	0
AT3G42170.1	8	AT3G42170.1	DAYSLEEPER	BED zinc finger and hAT dimerization domain-containing protein DAYSLEEPER	0.690325	T	8	0.000146167	________MEVYNDDTEMRSPETQPIKETAL	MEVY(0.018)NDDT(0.69)EMRS(0.255)PET(0.037)QPIK	-0.038708																By MS/MS																			By MS/MS		0	0
AT3G42170.1	15	AT3G42170.1	DAYSLEEPER	BED zinc finger and hAT dimerization domain-containing protein DAYSLEEPER	0.435404	T	15	0.00159979	_MEVYNDDTEMRSPETQPIKETALEVYNDTA	MEVY(0.022)NDDT(0.107)EMRS(0.435)PET(0.435)QPIK	-0.75921																																					0	0
AT3G43300.2	1504	AT3G43300.2	ATMIN7	HOPM interactor 7	0.328998	Y	1504	1.58e-13	QPKSSVAEVTVPSSPYKHEDPTEPDSREEES	SSVAEVT(0.014)VPS(0.303)S(0.303)PY(0.329)KHEDPT(0.038)EPDS(0.006)REEES(0.006)PALGAIR	0.26622																																					0	0
AT3G43300.2	1501	AT3G43300.2	ATMIN7	HOPM interactor 7	0.484803	S	1501	2.72e-46	LTSQPKSSVAEVTVPSSPYKHEDPTEPDSRE	SSVAEVT(0.004)VPS(0.485)S(0.485)PY(0.025)KHEDPT(0.001)EPDSREEESPALGAIR	-0.16738																																					0	0
AT3G43300.2	1502	AT3G43300.2	ATMIN7	HOPM interactor 7	0.745133	S	1502	2.72e-46	TSQPKSSVAEVTVPSSPYKHEDPTEPDSREE	SSVAEVT(0.002)VPS(0.171)S(0.745)PY(0.025)KHEDPT(0.054)EPDS(0.001)REEES(0.001)PALGAIR	0.5857								By matching								By MS/MS					By matching										By matching		By MS/MS				0	0
AT3G43300.2	1498	AT3G43300.2	ATMIN7	HOPM interactor 7	0.251042	T	1498	0.00195527	LRNLTSQPKSSVAEVTVPSSPYKHEDPTEPD	S(0.002)S(0.002)VAEVT(0.251)VPS(0.226)S(0.203)PY(0.019)KHEDPT(0.251)EPDS(0.046)R	-0.20664																																					0	0
AT3G43300.2	1510	AT3G43300.2	ATMIN7	HOPM interactor 7	0.251042	T	1510	0.00195527	AEVTVPSSPYKHEDPTEPDSREEESPALGAI	S(0.002)S(0.002)VAEVT(0.251)VPS(0.226)S(0.203)PY(0.019)KHEDPT(0.251)EPDS(0.046)R	-0.20664																																					0	0
AT3G44750.1	103	AT3G44750.1	HDA3	histone deacetylase 3	0.999804	S	103	1.91e-71	YFVGYKTPNIEPQGYSEEEEEEEEEVPAGNA	TPNIEPQGYS(1)EEEEEEEEEVPAGNAAK	0.39298	By MS/MS		By MS/MS			By MS/MS	By MS/MS	By matching	By matching	By MS/MS	By MS/MS	By MS/MS	By MS/MS	By MS/MS	By MS/MS	By MS/MS	By MS/MS	By MS/MS	By MS/MS	By MS/MS	By MS/MS	By MS/MS		By MS/MS	By MS/MS	By MS/MS	By MS/MS	By MS/MS	By MS/MS	By MS/MS	By matching	By MS/MS		By MS/MS	By matching	By MS/MS	88213000	0
AT3G45190.1	518	AT3G45190.1	AT3G45190	SIT4 phosphatase-associated family protein	0.504889	Y	518	2.01e-17	DRTRDSDDDEVHDRDYDLAGLANNLNQFRYN	T(0.04)RDS(0.455)DDDEVHDRDY(0.505)DLAGLANNLNQFR	-0.75169																By MS/MS																					0	0
AT3G45190.1	712	AT3G45190.1	AT3G45190	SIT4 phosphatase-associated family protein	0.999969	S	712	0.00354698	IPNGSSSSEGEISPRSPPVPSLFGKDVEFVG	S(1)PPVPSLFGK	-0.22748	By matching	By matching	By matching	By matching	By matching	By matching	By matching	By MS/MS		By matching			By matching	By matching	By MS/MS	By MS/MS	By matching	By matching				By MS/MS	By matching	By MS/MS	By MS/MS	By matching	By matching	By matching	By matching	By MS/MS	By MS/MS	By matching	By matching	By MS/MS	By MS/MS	By MS/MS	10289000	10714000
AT3G45190.1	508	AT3G45190.1	AT3G45190	SIT4 phosphatase-associated family protein	0.933014	S	508	2.79e-25	WVCGRPTALHDRTRDSDDDEVHDRDYDLAGL	T(0.064)RDS(0.933)DDDEVHDRDY(0.003)DLAGLANNLNQFR	-0.69964				By MS/MS													By MS/MS						By MS/MS	By MS/MS													0	0
AT3G45190.1	505	AT3G45190.1	AT3G45190	SIT4 phosphatase-associated family protein	0.550164	T	505	7.05e-25	VYRWVCGRPTALHDRTRDSDDDEVHDRDYDL	T(0.55)RDS(0.441)DDDEVHDRDY(0.009)DLAGLANNLNQFR	-0.12018					By MS/MS																							By MS/MS	By MS/MS							By MS/MS	0	0
AT3G45780.2	350	AT3G45780.2	PHOT1	phototropin 1	0.999946	S	350	1.08e-34	SVTELVEAVKRPRALSESTNLHPFMTKSESD	ALS(1)ESTNLHPFMTK	-0.52252	By matching	By MS/MS	By MS/MS	By MS/MS	By MS/MS	By MS/MS	By MS/MS	By MS/MS	By MS/MS	By MS/MS	By MS/MS	By MS/MS	By MS/MS	By MS/MS	By MS/MS	By MS/MS	By MS/MS	By MS/MS	By MS/MS	By MS/MS	By MS/MS	By MS/MS	By MS/MS	By MS/MS	By MS/MS	By MS/MS	By MS/MS	By MS/MS	By MS/MS	By MS/MS	By matching	By matching	By matching	By MS/MS	By MS/MS	By MS/MS	26502000	22173000
AT3G45850.2	1040	AT3G45850.2	AT3G45850	P-loop containing nucleoside triphosphate hydrolases superfamily protein	0.527691	S	1040	0.0045523	AKQQQQQQQQHLIRASSLYEAAVSDSRYPLS	AS(0.528)S(0.43)LY(0.043)EAAVSDSR	-0.55214							By matching								By matching		By matching	By matching	By matching	By MS/MS	By matching	By matching	By matching		By matching	By matching	By matching		By matching	By matching							0	0
AT3G46220.3	540	AT3G46220.3	AT3G46220	E3 UFM1-protein ligase-like protein	0.987452	S	540	0.0119875	RMRRLIDDLQKKLDESFLNMQLYEKALDLFE	KLDES(0.987)FLNMQLY(0.013)EK	2.9222				By matching	By matching	By matching				By matching		By matching				By MS/MS	By matching	By MS/MS				By matching	By matching	By matching				By matching	By matching	By matching				By matching	By matching	By matching	0	0
AT3G47470.1	66	AT3G47470.1	LHCA4	light-harvesting chlorophyll-protein complex I subunit A4	0.404067	Y	66	3.8e-06	EAKKGEWLPGLASPDYLTGSLAGDNGFDPLG	GEWLPGLAS(0.102)PDY(0.404)LT(0.404)GS(0.09)LAGDNGFDPLGLAEDPENLK	-0.56619																																					0	0
AT3G47470.1	63	AT3G47470.1	LHCA4	light-harvesting chlorophyll-protein complex I subunit A4	0.264708	S	63	5.83e-10	FKVEAKKGEWLPGLASPDYLTGSLAGDNGFD	GEWLPGLAS(0.265)PDY(0.236)LT(0.25)GS(0.25)LAGDNGFDPLGLAEDPENLK	-1.6295																																					0	0
AT3G47470.1	70	AT3G47470.1	LHCA4	light-harvesting chlorophyll-protein complex I subunit A4	0.850362	S	70	1.16e-46	GEWLPGLASPDYLTGSLAGDNGFDPLGLAED	KGEWLPGLAS(0.001)PDY(0.027)LT(0.121)GS(0.85)LAGDNGFDPLGLAEDPENLK	0.5886		By MS/MS	By MS/MS			By matching			By matching																			By MS/MS						By MS/MS			0	24052000
AT3G47470.1	68	AT3G47470.1	LHCA4	light-harvesting chlorophyll-protein complex I subunit A4	0.539341	T	68	1.02e-46	KKGEWLPGLASPDYLTGSLAGDNGFDPLGLA	KGEWLPGLAS(0.002)PDY(0.018)LT(0.539)GS(0.441)LAGDNGFDPLGLAEDPENLK	0.9334	By MS/MS							By matching	By matching						By matching	By MS/MS																					24222000	0
AT3G48050.2	705	AT3G48050.2	SUO	protein SUO	0.825379	S	705	0.00414135	NELKDILTGSQEAAGSPLVAGDERGGDLKDS	DILT(0.042)GS(0.133)QEAAGS(0.825)PLVAGDER	1.3727	By matching	By matching					By matching						By matching		By matching										By MS/MS						By matching						4064000	6364400
AT3G48050.2	910	AT3G48050.2	SUO	protein SUO	0.5	S	910	0.00181229	PALPTKAVKEKILNDSDSGELKDIKTDVKSE	ILNDS(0.5)DS(0.5)GELKDIK	-0.80987					By MS/MS	By MS/MS																By MS/MS															0	0
AT3G48050.2	912	AT3G48050.2	SUO	protein SUO	0.944273	S	912	0.000934166	LPTKAVKEKILNDSDSGELKDIKTDVKSEAD	ILNDS(0.056)DS(0.944)GELKDIK	-3.1065	By matching			By MS/MS	By MS/MS	By MS/MS		By matching	By matching	By matching	By MS/MS	By MS/MS	By matching	By matching	By matching			By MS/MS	By matching		By matching	By MS/MS	By MS/MS	By MS/MS	By matching		By matching	By matching						By matching	By matching	By matching	3323200	0
AT3G48500.1	431	AT3G48500.1	PDE312	Nucleic acid-binding	0.499979	S	431	3.73e-05	GDYEANPAKYEGKKLSELSDDEDFDEQKDIE	KLS(0.5)ELS(0.5)DDEDFDEQKDIEYGEAYYK	-1.5228																								By MS/MS													0	0
AT3G48500.1	434	AT3G48500.1	PDE312	Nucleic acid-binding	0.999942	S	434	9.14e-23	EANPAKYEGKKLSELSDDEDFDEQKDIEYGE	LSELS(1)DDEDFDEQKDIEYGEAYYK	-0.40861	By MS/MS	By MS/MS	By matching	By MS/MS	By MS/MS	By MS/MS	By matching	By matching	By matching	By matching		By matching	By MS/MS	By MS/MS	By matching	By MS/MS	By MS/MS	By MS/MS	By matching	By matching	By matching	By MS/MS	By MS/MS	By MS/MS	By matching	By matching	By MS/MS	By MS/MS	By MS/MS	By MS/MS		By MS/MS	By MS/MS	By matching	By matching	By matching	14139000	11317000
AT3G48530.1	44	AT3G48530.1	KING1	SNF1-related protein kinase regulatory subunit gamma 1	1	S	44	0.00117414	GMRVEDLWDEQKPQLSPNEKLNACFESIPVS	VEDLWDEQKPQLS(1)PNEK	1.5242	By matching	By MS/MS	By matching	By matching	By matching	By MS/MS	By MS/MS	By MS/MS	By matching	By matching	By MS/MS	By matching	By matching	By MS/MS	By MS/MS	By matching	By MS/MS	By matching	By matching	By MS/MS	By MS/MS	By matching	By matching	By matching	By MS/MS	By MS/MS	By MS/MS	By MS/MS	By MS/MS	By MS/MS	By MS/MS	By matching	By matching	By matching	By matching	By matching	7828700	8508900
AT3G48710.1	52	AT3G48710.1	AT3G48710	DEK domain-containing chromatin associated protein	0.997948	S	52	0.0058654	AMEEKGEEIDGEKVKSPVTPVSERPIRERKR	VKS(0.998)PVT(0.001)PVS(0.001)ERPIR	0.36548					By matching	By MS/MS				By matching	By matching	By matching						By MS/MS						By MS/MS				By MS/MS	By matching					By MS/MS		By matching	0	0
AT3G48740.1	247	AT3G48740.1	SWEET11	Nodulin MtN3 family protein	0.590955	S	247	0.00183354	KLPEVSLDMLKLGTVSSPEPISVVRQANKCT	LGT(0.001)VS(0.591)S(0.393)PEPIS(0.015)VVR	-0.28358																												By MS/MS									0	0
AT3G48740.1	248	AT3G48740.1	SWEET11	Nodulin MtN3 family protein	0.941464	S	248	1.89e-07	LPEVSLDMLKLGTVSSPEPISVVRQANKCTC	LGTVS(0.056)S(0.941)PEPIS(0.003)VVR	-1.1911	By MS/MS		By MS/MS			By matching	By matching	By matching	By matching					By MS/MS					By MS/MS	By MS/MS	By MS/MS								By MS/MS	By MS/MS	By MS/MS			By MS/MS	By MS/MS		13535000	0
AT3G48750.1	159	AT3G48750.1	CDC2	cell division control 2	0.56106	T	159	0.000541901	LADFGLARAFGIPVRTFTHEVVTLWYRAPEI	T(0.561)FT(0.439)HEVVTLWYR	-1.2406																By MS/MS																					0	0
AT3G48750.1	161	AT3G48750.1	CDC2	cell division control 2	0.99979	T	161	1.31e-70	DFGLARAFGIPVRTFTHEVVTLWYRAPEILL	TFT(1)HEVVTLWYR	-0.34021				By MS/MS	By MS/MS	By MS/MS										By MS/MS	By MS/MS	By MS/MS				By MS/MS	By MS/MS	By MS/MS				By MS/MS	By MS/MS	By MS/MS				By MS/MS	By MS/MS	By MS/MS	0	0
AT3G48890.1	186	AT3G48890.1	MAPR3	membrane-associated progesterone binding protein 3	0.75203	S	186	0.000123077	GEGKESSEPSEAKTASAEGLSTNTGEEASAI	T(0.245)AS(0.752)AEGLS(0.001)T(0.001)NTGEEASAITHDETSR	-1.4662						By matching				By matching	By matching	By matching			By MS/MS	By matching																				By matching	0	0
AT3G49010.3	137	AT3G49010.3	BBC1	breast basic conserved 1	0.547582	S	137	1.95e-128	LVIFPRRARKVKAGDSTPEELANATQVQGDY	AGDS(0.548)T(0.452)PEELANATQVQGDYLPIVR	-0.043462	By matching	By MS/MS	By MS/MS	By MS/MS	By MS/MS	By MS/MS	By MS/MS	By MS/MS	By MS/MS	By MS/MS			By MS/MS	By MS/MS	By MS/MS	By MS/MS		By MS/MS	By MS/MS	By MS/MS		By MS/MS			By MS/MS	By MS/MS	By MS/MS	By MS/MS	By MS/MS	By MS/MS	By MS/MS		By MS/MS	By MS/MS	By MS/MS	By MS/MS	0	44223000
AT3G49010.3	138	AT3G49010.3	BBC1	breast basic conserved 1	0.805474	T	138	3.25e-223	VIFPRRARKVKAGDSTPEELANATQVQGDYL	AGDS(0.195)T(0.805)PEELANATQVQGDYLPIVR	1.4669		By MS/MS	By MS/MS	By MS/MS	By MS/MS	By MS/MS	By MS/MS	By MS/MS	By MS/MS	By MS/MS				By MS/MS	By MS/MS	By MS/MS	By MS/MS	By MS/MS	By MS/MS	By MS/MS		By MS/MS		By matching	By MS/MS		By MS/MS		By MS/MS		By MS/MS			By MS/MS	By MS/MS	By MS/MS	0	44223000
AT3G49590.2	455	AT3G49590.2	ATG13	Autophagy-related protein 13	0.316188	S	455	0.00259526	KDSKYDSGRFSGVLSSSDSPRFAFSRSPSRL	FSGVLS(0.051)S(0.316)S(0.316)DS(0.316)PR	1.5074																																					0	0
AT3G49590.2	456	AT3G49590.2	ATG13	Autophagy-related protein 13	0.415092	S	456	0.00259526	DSKYDSGRFSGVLSSSDSPRFAFSRSPSRLS	FSGVLS(0.106)S(0.064)S(0.415)DS(0.415)PR	-0.12495																																					0	0
AT3G49590.2	458	AT3G49590.2	ATG13	Autophagy-related protein 13	0.415092	S	458	0.00259526	KYDSGRFSGVLSSSDSPRFAFSRSPSRLSSQ	FSGVLS(0.106)S(0.064)S(0.415)DS(0.415)PR	-0.12495																																					0	0
AT3G49590.2	248	AT3G49590.2	ATG13	Autophagy-related protein 13	0.989974	S	248	0.00026925	AHITLPPRIITDYVGSPATDPMRFFPSPGRS	IITDYVGS(0.99)PAT(0.01)DPMR	0.85212	By matching	By matching	By MS/MS	By matching	By matching	By matching	By matching				By matching	By matching	By MS/MS	By matching	By MS/MS	By matching	By matching	By MS/MS	By matching	By matching	By MS/MS	By MS/MS	By matching	By MS/MS	By MS/MS	By MS/MS	By MS/MS	By MS/MS	By MS/MS	By MS/MS	By MS/MS	By matching	By matching	By matching	By matching	By MS/MS	13546000	10839000
AT3G49590.2	397	AT3G49590.2	ATG13	Autophagy-related protein 13	1	S	397	0.0119368	SSNFSEPGRNPLPPFSPKSTRRSPSSQDSLP	NPLPPFS(1)PK	2.9647	By matching			By matching	By matching	By matching														By MS/MS			By matching	By matching	By matching	By matching	By matching	By matching					By matching				1537100	0
AT3G49601.1	395	AT3G49601.1	AT3G49601	pre-mRNA-splicing factor	0.998581	S	395	0.0104205	LKDRYTRDDKKAARDSDDSEIEYQNKKQLRS	AARDS(0.999)DDS(0.999)EIEY(0.003)QNK	0.24739	By matching	By matching	By matching	By matching	By matching	By matching	By matching	By matching	By matching				By matching	By matching	By matching	By matching	By matching	By MS/MS	By matching	By matching	By matching	By matching	By matching	By matching	By matching	By matching	By matching	By matching	By matching	By matching	By matching	By matching	By matching	By matching	By matching	By matching	2673100	1690400
AT3G49601.1	398	AT3G49601.1	AT3G49601	pre-mRNA-splicing factor	0.998804	S	398	0.0104205	RYTRDDKKAARDSDDSEIEYQNKKQLRSKVE	AARDS(0.999)DDS(0.999)EIEY(0.003)QNK	0.24739	By matching	By matching	By matching	By matching	By matching	By matching	By matching	By matching	By matching				By matching	By matching	By matching	By matching	By matching	By MS/MS	By matching	By matching	By matching	By matching	By matching	By matching	By matching	By matching	By matching	By matching	By matching	By matching	By matching	By matching	By matching	By matching	By matching	By matching	2673100	1690400
AT3G49800.1	94	AT3G49800.1	AT3G49800	BSD domain-containing protein	0.5	S	94	0.00132091	SSSDTADHVDEETRKSSDLAEGDEDLIAGIR	S(0.5)S(0.5)DLAEGDEDLIAGIR	-0.16338																					By MS/MS																0	0
AT3G49800.1	95	AT3G49800.1	AT3G49800	BSD domain-containing protein	0.5	S	95	0.00132091	SSDTADHVDEETRKSSDLAEGDEDLIAGIRN	S(0.5)S(0.5)DLAEGDEDLIAGIR	-0.16338																					By MS/MS																0	0
AT3G50370.1	1445	AT3G50370.1	AT3G50370	hypothetical protein	1	S	1445	6.19e-07	IGIVRVFEQQGIEAPSDDDDFIEVRSKRQML	VFEQQGIEAPS(1)DDDDFIEVR	-2.756										By MS/MS	By MS/MS			By matching													By matching										0	0
AT3G50370.1	301	AT3G50370.1	AT3G50370	hypothetical protein	0.531713	S	301	0.000153404	RPVSGGGREANAWRVSSPLQNEGANHNNYGA	VS(0.532)S(0.468)PLQNEGANHNNYGAR	-0.52993	By matching	By matching	By matching	By matching	By matching	By matching	By matching	By matching	By matching				By matching			By MS/MS	By matching	By matching	By matching	By matching	By MS/MS	By matching	By matching	By matching	By MS/MS	By matching	By MS/MS	By MS/MS	By MS/MS	By MS/MS	By matching	By matching	By matching	By MS/MS	By matching		3962300	1492500
AT3G50370.1	302	AT3G50370.1	AT3G50370	hypothetical protein	0.952365	S	302	7.47e-06	PVSGGGREANAWRVSSPLQNEGANHNNYGAR	VS(0.048)S(0.952)PLQNEGANHNNYGAR	1.1569	By matching	By matching	By matching	By matching	By MS/MS	By matching	By MS/MS	By MS/MS	By matching				By matching			By MS/MS	By matching	By matching	By MS/MS	By matching	By MS/MS	By matching	By matching	By matching	By MS/MS	By matching	By MS/MS	By MS/MS	By MS/MS	By matching	By matching	By matching	By MS/MS	By MS/MS	By matching		3962300	1492500
AT3G50500.1	177	AT3G50500.1	SNRK2.2	SNF1-related protein kinase 2.2	0.499372	S	177	6.39e-05	DFGYSKSSVLHSQPKSTVGTPAYIAPEILLR	S(0.499)T(0.499)VGT(0.001)PAYIAPEILLR	0.7252																																					0	0
AT3G50500.1	178	AT3G50500.1	SNRK2.2	SNF1-related protein kinase 2.2	0.499372	T	178	6.39e-05	FGYSKSSVLHSQPKSTVGTPAYIAPEILLRQ	S(0.499)T(0.499)VGT(0.001)PAYIAPEILLR	0.7252																																					0	0
AT3G51800.3	2	AT3G51800.3	ATG2	metallopeptidase M24 family protein	0.982122	S	2	1.02e-182	______________MSSDDERDEKELSLTSP	S(0.982)S(0.982)DDERDEKELS(0.016)LT(0.016)S(0.004)PEVVTK	-0.41797	By MS/MS	By MS/MS	By MS/MS	By MS/MS	By matching	By matching	By matching	By MS/MS	By MS/MS	By matching	By matching	By matching	By MS/MS	By MS/MS	By MS/MS	By matching	By MS/MS	By matching	By MS/MS	By MS/MS	By MS/MS	By MS/MS	By matching	By matching	By MS/MS	By MS/MS	By MS/MS	By matching	By matching	By matching	By MS/MS	By MS/MS	By matching	By matching	By matching	By MS/MS	77808000	105450000
AT3G51800.3	3	AT3G51800.3	ATG2	metallopeptidase M24 family protein	0.982122	S	3	1.02e-182	_____________MSSDDERDEKELSLTSPE	S(0.982)S(0.982)DDERDEKELS(0.016)LT(0.016)S(0.004)PEVVTK	-0.41797	By MS/MS	By MS/MS	By matching	By MS/MS	By matching	By matching	By matching	By MS/MS	By MS/MS	By matching	By matching	By matching	By MS/MS	By MS/MS	By MS/MS	By matching	By MS/MS	By matching	By MS/MS	By MS/MS	By MS/MS	By MS/MS	By matching	By matching	By MS/MS	By MS/MS	By MS/MS	By matching	By matching	By matching	By MS/MS	By MS/MS	By matching	By matching	By matching	By MS/MS	77808000	105450000
AT3G51880.3	137	AT3G51880.3	HMGB1	high mobility group B1	0.546653	S	137	0.00418716	NKNLEEGSDESEKSRSEINDEDEASGEEELL	S(0.453)RS(0.547)EINDEDEAS(1)GEEELLEK	0.7144				By matching			By matching		By matching				By MS/MS			By matching	By matching	By matching	By matching	By matching	By matching		By matching	By matching				By matching	By matching	By matching	By matching	By matching	By matching	By matching	By matching		0	0
AT3G51880.3	146	AT3G51880.3	HMGB1	high mobility group B1	1	S	146	0	ESEKSRSEINDEDEASGEEELLEKEAAGDDE	SEINDEDEAS(1)GEEELLEK	-0.57609	By MS/MS	By MS/MS	By matching	By MS/MS	By MS/MS	By MS/MS	By MS/MS	By MS/MS	By MS/MS	By MS/MS	By MS/MS	By MS/MS	By MS/MS	By MS/MS	By MS/MS	By MS/MS	By MS/MS	By MS/MS	By MS/MS	By MS/MS	By MS/MS	By MS/MS	By MS/MS	By MS/MS	By MS/MS	By MS/MS	By MS/MS	By MS/MS	By MS/MS	By MS/MS	By MS/MS	By MS/MS	By MS/MS	By MS/MS	By MS/MS	By MS/MS	103660000	88869000
AT3G51950.2	352	AT3G51950.2	AT3G51950	Zinc finger (CCCH-type) family protein / RNA recognition motif (RRM)-containing protein	0.977895	S	352	0.0153209	VPDKYRTNQTTERELSPTGLDSSPRDVLGGR	ELS(0.978)PT(0.022)GLDSSPR	-0.30989	By MS/MS							By MS/MS	By matching				By MS/MS	By matching	By MS/MS				By matching	By matching	By matching												By matching				4799000	0
AT3G52400.1	6	AT3G52400.1	SYP122	syntaxin of plants 122	0.675384	S	6	0.00224326	__________MNDLLSGSFKTSVADGSSPPH	MNDLLS(0.675)GS(0.325)FK	0.30626					By MS/MS																			By MS/MS													0	0
AT3G52400.1	8	AT3G52400.1	SYP122	syntaxin of plants 122	0.973582	S	8	6.45e-05	________MNDLLSGSFKTSVADGSSPPHSH	MNDLLS(0.026)GS(0.974)FK	-0.096761	By matching	By MS/MS	By MS/MS	By matching			By matching	By matching	By MS/MS	By MS/MS		By MS/MS		By MS/MS	By MS/MS	By matching	By matching		By MS/MS	By MS/MS	By MS/MS	By MS/MS	By MS/MS		By matching	By MS/MS	By matching		By MS/MS	By MS/MS	By MS/MS	By MS/MS	By MS/MS	By MS/MS	By MS/MS	By MS/MS	5386300	6571100
AT3G52400.1	17	AT3G52400.1	SYP122	syntaxin of plants 122	0.49215	S	17	0.00015858	NDLLSGSFKTSVADGSSPPHSHNIEMSKAKV	TSVADGS(0.492)S(0.492)PPHS(0.013)HNIEMS(0.003)K	-0.43894																																					0	0
AT3G52400.1	18	AT3G52400.1	SYP122	syntaxin of plants 122	0.81754	S	18	1.89e-06	DLLSGSFKTSVADGSSPPHSHNIEMSKAKVS	TSVADGS(0.175)S(0.818)PPHS(0.007)HNIEMS(0.001)K	-0.56148										By matching		By matching					By matching						By MS/MS				By matching	By MS/MS		By MS/MS	By MS/MS		By matching		By MS/MS		0	0
AT3G53020.1	26	AT3G53020.1	STV1	Ribosomal protein L24e family protein	0.554427	S	26	0.00443983	SGQKIYPGRGIRFIRSDSQVFLFLNSKCKRY	S(0.554)DS(0.446)QVFLFLNSK	0.48022							By MS/MS	By MS/MS										By MS/MS			By MS/MS	By MS/MS															0	0
AT3G53020.1	28	AT3G53020.1	STV1	Ribosomal protein L24e family protein	0.958815	S	28	0.00025687	QKIYPGRGIRFIRSDSQVFLFLNSKCKRYFH	S(0.041)DS(0.959)QVFLFLNSK	0.71506		By matching		By matching	By matching				By matching	By MS/MS	By MS/MS	By MS/MS	By MS/MS	By MS/MS	By matching	By matching	By matching			By MS/MS			By MS/MS	By MS/MS	By matching	By matching	By matching	By MS/MS	By MS/MS	By MS/MS		By MS/MS		By MS/MS	By MS/MS	By MS/MS	0	3814200
AT3G53500.1	236	AT3G53500.1	RS2Z32	RNA-binding (RRM/RBD/RNP motifs) family protein with retrovirus zinc finger-like domain-containing protein	0.996143	S	236	9.53e-18	QDRSPIDDEAELSRPSPKGSESP________	SPIDDEAELS(0.004)RPS(0.996)PK	2.6689	By matching	By matching		By matching			By matching	By MS/MS	By MS/MS			By matching		By matching	By matching		By matching										By matching				By MS/MS	By matching	By matching				1262000	1665200
AT3G54610.1	82	AT3G54610.1	HAG1	histone acetyltransferase of the GNAT family 1	0.499997	S	82	2.58e-05	ADTRDGALTSNDELESISARGADTDSDPDES	DGALTSNDELES(0.5)IS(0.5)AR	0.75759	By matching				By matching	By matching		By matching					By matching	By matching	By MS/MS	By matching	By matching	By matching				By matching	By matching	By matching	By matching		By matching	By matching	By matching	By matching				By matching	By matching		4319300	0
AT3G54610.1	84	AT3G54610.1	HAG1	histone acetyltransferase of the GNAT family 1	0.824325	S	84	2.58e-05	TRDGALTSNDELESISARGADTDSDPDESED	DGALT(0.001)S(0.003)NDELES(0.172)IS(0.824)AR	2.2524	By matching	By MS/MS			By matching	By matching		By matching					By matching	By matching	By MS/MS	By matching	By matching	By matching				By matching	By matching	By matching	By matching		By matching	By matching	By matching	By matching				By matching	By matching		4319300	3444500
AT3G54760.2	214	AT3G54760.2	AT3G54760	dentin sialophosphoprotein-like protein	0.529607	S	214	6.34e-07	KHSESAQVPEESTKLSKEETDEENQKEENGV	LS(0.53)KEET(0.47)DEENQKEENGVAMEIDGVAGEHVEK	-0.47748				By matching						By matching							By MS/MS					By MS/MS		By MS/MS			By matching							By matching		By matching	0	0
AT3G54760.2	369	AT3G54760.2	AT3G54760	dentin sialophosphoprotein-like protein	1	S	369	5.66e-128	IETESNEARVGVGAESPAAATDCSKETSDAT	VGVGAES(1)PAAATDCSK	-0.21626	By MS/MS	By MS/MS	By MS/MS	By matching	By matching	By MS/MS	By MS/MS	By matching	By MS/MS	By matching	By MS/MS	By matching	By MS/MS	By MS/MS	By matching	By MS/MS	By MS/MS	By MS/MS		By MS/MS	By MS/MS	By MS/MS	By matching	By MS/MS	By matching	By matching	By matching	By matching	By matching	By matching	By matching		By matching	By matching	By MS/MS	By matching	59967000	29804000
AT3G54760.2	218	AT3G54760.2	AT3G54760	dentin sialophosphoprotein-like protein	0.5	T	218	8.49e-07	SAQVPEESTKLSKEETDEENQKEENGVAMEI	LS(0.5)KEET(0.5)DEENQKEENGVAMEIDGVAGEHVEK	-0.01759																								By MS/MS													0	0
AT3G55020.1	189	AT3G55020.1	AT3G55020	Ypt/Rab-GAP domain of gyp1p superfamily protein	1	S	189	5.5e-22	KISPSFDDAKSSKGASDIDSEDEFYDVERSD	GAS(1)DIDS(1)EDEFYDVER	0.5215	By MS/MS						By MS/MS	By MS/MS					By MS/MS	By MS/MS	By MS/MS				By MS/MS	By MS/MS	By MS/MS	By MS/MS	By MS/MS	By MS/MS	By MS/MS			By MS/MS		By MS/MS	By MS/MS					By MS/MS	0	0
AT3G55020.1	193	AT3G55020.1	AT3G55020	Ypt/Rab-GAP domain of gyp1p superfamily protein	0.999999	S	193	5.5e-22	SFDDAKSSKGASDIDSEDEFYDVERSDVQDG	GAS(1)DIDS(1)EDEFYDVER	-0.22845	By MS/MS	By MS/MS	By matching				By MS/MS	By MS/MS	By matching				By MS/MS	By MS/MS	By MS/MS				By MS/MS	By MS/MS	By MS/MS	By MS/MS	By MS/MS	By MS/MS	By MS/MS			By MS/MS		By MS/MS	By MS/MS					By MS/MS	0	3348800
AT3G55020.1	121	AT3G55020.1	AT3G55020	Ypt/Rab-GAP domain of gyp1p superfamily protein	0.979397	S	121	0.000261184	LHTDKLGSDVTPDNASEEEGHPDAEKNVHRV	LGSDVT(0.02)PDNAS(0.979)EEEGHPDAEK	0.51506	By matching	By matching	By matching	By matching	By matching	By matching	By matching	By matching	By matching				By matching	By matching	By matching				By matching	By matching	By matching				By MS/MS	By MS/MS	By MS/MS				By matching	By matching	By matching				3970800	2294400
AT3G55040.1	8	AT3G55040.1	GSTL2	glutathione transferase lambda 2	0.589345	S	8	2.52e-05	________MSVGLKVSAFLHPTLALSSRDVS	MS(0.212)VGLKVS(0.589)AFLHPT(0.599)LALS(0.286)S(0.286)RDVS(0.004)LS(0.004)S(0.004)S(0.004)S(0.004)S(0.004)S(0.004)LY(0.001)LDR	-1.3643				By matching	By matching	By matching				By matching	By matching	By matching											By matching					By matching		By MS/MS							0	0
AT3G55040.1	14	AT3G55040.1	GSTL2	glutathione transferase lambda 2	0.598975	T	14	2.52e-05	__MSVGLKVSAFLHPTLALSSRDVSLSSSSS	MS(0.212)VGLKVS(0.589)AFLHPT(0.599)LALS(0.286)S(0.286)RDVS(0.004)LS(0.004)S(0.004)S(0.004)S(0.004)S(0.004)S(0.004)LY(0.001)LDR	-1.3643				By matching	By matching	By matching				By matching	By matching	By matching											By matching					By matching		By MS/MS							0	0
AT3G55460.1	205	AT3G55460.1	SCL30	SC35-like splicing factor 30	0.679222	Y	205	5.65e-05	GPPRGEEDENYSRRSYSPGYEGAAAAAPDRD	RS(0.648)Y(0.679)S(0.648)PGY(0.025)EGAAAAAPDR	0.57629	By matching	By MS/MS	By MS/MS		By matching	By matching	By matching	By matching					By matching	By MS/MS	By MS/MS	By MS/MS	By MS/MS	By MS/MS	By MS/MS	By MS/MS	By MS/MS	By matching	By MS/MS	By matching	By MS/MS	By MS/MS	By MS/MS	By MS/MS	By MS/MS	By MS/MS	By MS/MS	By MS/MS	By MS/MS	By MS/MS	By MS/MS	By MS/MS	9106900	10117000
AT3G55460.1	204	AT3G55460.1	SCL30	SC35-like splicing factor 30	0.960533	S	204	5.65e-05	GGPPRGEEDENYSRRSYSPGYEGAAAAAPDR	RS(0.961)Y(0.07)S(0.964)PGY(0.005)EGAAAAAPDRDR	0.043749	By matching	By MS/MS	By MS/MS	By matching	By MS/MS	By matching	By matching	By matching	By matching	By matching	By matching	By matching	By matching	By MS/MS	By MS/MS	By MS/MS	By MS/MS	By MS/MS	By MS/MS	By MS/MS	By MS/MS	By matching	By MS/MS	By matching	By MS/MS	By MS/MS	By MS/MS	By MS/MS	By MS/MS	By MS/MS	By MS/MS	By MS/MS	By MS/MS	By MS/MS	By MS/MS	By MS/MS	11483000	13497000
AT3G55460.1	206	AT3G55460.1	SCL30	SC35-like splicing factor 30	0.964326	S	206	5.04e-05	PPRGEEDENYSRRSYSPGYEGAAAAAPDRDR	RS(0.961)Y(0.07)S(0.964)PGY(0.005)EGAAAAAPDRDR	0.043749	By matching	By MS/MS	By MS/MS	By matching	By MS/MS	By matching	By matching	By matching	By matching	By matching	By matching	By matching	By matching	By MS/MS	By MS/MS	By MS/MS	By MS/MS	By MS/MS	By MS/MS	By MS/MS	By MS/MS	By matching	By MS/MS	By matching	By MS/MS	By MS/MS	By MS/MS	By MS/MS	By MS/MS	By MS/MS	By MS/MS	By MS/MS	By MS/MS	By MS/MS	By MS/MS	By MS/MS	19977000	21216000
AT3G55460.1	5	AT3G55460.1	SCL30	SC35-like splicing factor 30	0.976431	S	5	0.0179565	___________MRRYSPPYYSPPRRGYGGRG	RY(0.023)S(0.976)PPY(0.202)Y(0.202)S(0.597)PPR	-0.77596	By matching	By matching	By matching	By matching	By matching	By MS/MS	By matching	By matching	By matching		By MS/MS	By MS/MS	By matching	By matching	By matching	By matching	By MS/MS	By matching	By matching	By matching	By matching	By MS/MS	By matching	By matching	By matching	By matching	By matching	By matching	By matching	By matching	By matching	By matching	By matching	By matching	By matching	By matching	6184700	6556700
AT3G55460.1	10	AT3G55460.1	SCL30	SC35-like splicing factor 30	0.701477	S	10	0.0179565	______MRRYSPPYYSPPRRGYGGRGRSPPP	RY(0.181)S(0.817)PPY(0.15)Y(0.15)S(0.701)PPR	-0.11423	By matching	By matching	By matching	By matching	By matching	By MS/MS	By matching	By matching	By matching		By MS/MS	By MS/MS	By matching	By matching	By matching	By matching	By MS/MS	By matching	By matching	By matching	By matching	By MS/MS	By matching	By matching	By matching	By matching	By matching	By matching	By matching	By matching	By matching	By matching	By matching	By matching	By matching	By matching	6184700	6556700
AT3G55610.1	78	AT3G55610.1	P5CS2	delta 1-pyrroline-5-carboxylate synthase 2	0.5	S	78	0.001487	VGLGRQRLRYRQLVNSSFADLQKPQMELDGK	QLVNS(0.5)S(0.5)FADLQKPQMELDGK	3.6762																								By MS/MS													0	0
AT3G55610.1	79	AT3G55610.1	P5CS2	delta 1-pyrroline-5-carboxylate synthase 2	0.816185	S	79	4.36e-07	GLGRQRLRYRQLVNSSFADLQKPQMELDGKA	QLVNS(0.184)S(0.816)FADLQKPQMELDGK	2.2573			By matching			By matching				By matching	By matching	By matching		By matching	By matching				By matching			By MS/MS		By MS/MS	By matching		By matching	By MS/MS	By MS/MS	By MS/MS					By MS/MS	By MS/MS	0	0
AT3G56150.2	38	AT3G56150.2	EIF3C	eukaryotic translation initiation factor 3C	0.999839	S	38	3.8e-10	VNEVQNDDVNNRYLQSGSEDDDDTDTKRVVK	YLQS(1)GS(1)EDDDDTDTKR	0.33173								By MS/MS	By MS/MS	By MS/MS	By MS/MS	By MS/MS			By MS/MS					By MS/MS		By MS/MS															0	0
AT3G56150.2	40	AT3G56150.2	EIF3C	eukaryotic translation initiation factor 3C	0.99993	S	40	3.8e-10	EVQNDDVNNRYLQSGSEDDDDTDTKRVVKPA	YLQS(1)GS(1)EDDDDTDTKR	0.46841								By MS/MS	By MS/MS	By MS/MS	By MS/MS	By MS/MS			By MS/MS					By MS/MS		By MS/MS															0	0
AT3G56720.1	7	AT3G56720.1	AT3G56720	pre-mRNA-splicing factor	0.998037	S	7	9.15e-07	_________MDTELNSPPHDDGGDTTTAFRK	MDT(0.001)ELNS(0.998)PPHDDGGDTTTAFR	0.62561	By matching	By matching	By matching	By matching	By matching		By matching	By MS/MS	By matching		By matching	By matching		By MS/MS	By matching			By matching	By MS/MS	By matching	By matching		By MS/MS	By matching	By MS/MS		By MS/MS	By MS/MS		By matching	By matching	By matching	By matching				11482000	0
AT3G56850.1	43	AT3G56850.1	AREB3	ABA-responsive element binding protein 3	1	S	43	0.0010124	DEVQNHLGSSGKALGSMNLDELLKSVCSVEA	ALGS(1)MNLDELLK	-0.33007	By matching	By matching	By matching		By matching		By matching	By matching	By matching	By MS/MS	By MS/MS	By MS/MS	By matching	By matching	By MS/MS	By MS/MS	By matching	By MS/MS	By matching	By matching		By matching	By matching	By matching	By matching	By matching	By matching							By matching	By matching	By matching	1280400	1874800
AT3G56860.5	25	AT3G56860.5	UBA2A	UBP1-associated protein 2A	1	T	25	8.4e-05	EESNEAEEPSQKLKQTPEEEQQLVIKNQDNQ	LKQT(1)PEEEQQLVIK	0.67479				By MS/MS	By matching	By MS/MS				By MS/MS	By MS/MS	By MS/MS				By matching	By matching	By matching				By matching	By matching	By matching	By matching	By matching	By matching	By matching	By matching	By matching				By matching	By matching	By matching	0	0
AT3G57150.1	539	AT3G57150.1	NAP57	homologue of NAP57	1	S	539	8.28e-59	KKSKDTEAAVDAEDESAAEKSEKKKKKKDKK	SKDTEAAVDAEDES(1)AAEK	-0.37438	By MS/MS	By matching	By MS/MS	By MS/MS	By MS/MS	By MS/MS	By MS/MS	By MS/MS	By MS/MS	By matching	By matching	By MS/MS	By matching	By MS/MS	By MS/MS	By MS/MS	By MS/MS	By MS/MS	By MS/MS	By MS/MS	By MS/MS	By MS/MS	By MS/MS	By MS/MS	By MS/MS	By MS/MS	By MS/MS	By MS/MS	By MS/MS	By MS/MS	By MS/MS	By MS/MS	By MS/MS	By MS/MS	By MS/MS	By MS/MS	5662300	3436200
AT3G57150.1	515	AT3G57150.1	NAP57	homologue of NAP57	1	S	515	6.63e-30	KKKKDKKEEVIEEVASPKSEKKKKKKSKDTE	EEVIEEVAS(1)PK	1.5892	By matching		By matching	By MS/MS					By MS/MS		By matching	By matching					By matching	By MS/MS	By matching		By MS/MS	By MS/MS	By MS/MS	By MS/MS			By MS/MS	By MS/MS	By MS/MS	By MS/MS				By matching	By MS/MS	By MS/MS	11069000	0
AT3G57410.1	804	AT3G57410.1	VLN3	villin 3	0.465539	S	804	1.33e-09	QGGPRQRAEALAALTSAFNSSPSSKSPPRRS	AEALAALT(0.024)S(0.466)AFNS(0.102)S(0.102)PS(0.102)S(0.102)KS(0.102)PPRR	0.78462																																					0	0
AT3G57410.1	808	AT3G57410.1	VLN3	villin 3	0.298289	S	808	8.36e-14	RQRAEALAALTSAFNSSPSSKSPPRRSGLTS	AEALAALT(0.001)S(0.012)AFNS(0.298)S(0.298)PS(0.298)S(0.047)KS(0.047)PPRR	-0.18685																																					0	0
AT3G57410.1	809	AT3G57410.1	VLN3	villin 3	0.298289	S	809	8.36e-14	QRAEALAALTSAFNSSPSSKSPPRRSGLTSQ	AEALAALT(0.001)S(0.012)AFNS(0.298)S(0.298)PS(0.298)S(0.047)KS(0.047)PPRR	-0.18685																																					0	0
AT3G57410.1	811	AT3G57410.1	VLN3	villin 3	0.396647	S	811	1.69e-102	AEALAALTSAFNSSPSSKSPPRRSGLTSQAS	AEALAALTSAFNS(0.001)S(0.021)PS(0.397)S(0.397)KS(0.184)PPRR	0.25575																																					0	0
AT3G57410.1	812	AT3G57410.1	VLN3	villin 3	0.508512	S	812	1.69e-102	EALAALTSAFNSSPSSKSPPRRSGLTSQASQ	AEALAALTSAFNS(0.01)S(0.007)PS(0.121)S(0.509)KS(0.354)PPR	0.49774																																				By MS/MS	0	0
AT3G57410.1	814	AT3G57410.1	VLN3	villin 3	0.972413	S	814	1.25e-122	LAALTSAFNSSPSSKSPPRRSGLTSQASQRA	AEALAALTSAFNS(0.003)S(0.003)PS(0.011)S(0.011)KS(0.972)PPRR	-0.5538	By MS/MS	By matching	By matching	By MS/MS	By MS/MS	By MS/MS	By matching	By MS/MS	By MS/MS	By MS/MS	By MS/MS	By MS/MS	By MS/MS	By MS/MS		By MS/MS	By MS/MS	By MS/MS	By MS/MS	By MS/MS		By MS/MS	By MS/MS	By MS/MS	By MS/MS	By MS/MS	By MS/MS	By MS/MS	By MS/MS	By MS/MS	By MS/MS	By MS/MS	By MS/MS	By MS/MS	By matching	By matching	26521000	0
AT3G58460.1	332	AT3G58460.1	RBL15	RHOMBOID-like protein 15	0.316349	S	332	0.000625406	LHARLLEDSSSPDRLSDATVNTVADSRQAPI	LLEDS(0.017)S(0.26)S(0.26)PDRLS(0.316)DAT(0.103)VNT(0.034)VADS(0.01)R	0.48547																																					0	0
AT3G58600.1	238	AT3G58600.1	AT3G58600	Adaptin ear-binding coat-associated protein 1 NECAP-1	0.680879	S	238	0.000116851	TIPSIILPPPPPGPLSPVTTAQKSPSSLPPS	SIET(0.003)T(0.003)IPS(0.001)IILPPPPPGPLS(0.681)PVT(0.156)T(0.156)AQK	0.76513	By matching	By matching	By matching	By matching	By matching	By matching	By matching			By matching						By matching	By matching	By matching	By MS/MS			By matching		By matching			By matching	By matching	By matching	By matching	By matching			By matching		By matching	8717800	9768200
AT3G58640.2	418	AT3G58640.2	AT3G58640	Mitogen activated protein kinase kinase kinase-like protein	0.999505	S	418	7.88e-19	GGAKMETKRIRRRSISITPEIGDDIVRAVRA	SIS(1)ITPEIGDDIVR	0.4009	By MS/MS	By MS/MS	By MS/MS	By MS/MS	By MS/MS	By MS/MS	By MS/MS	By MS/MS	By MS/MS	By MS/MS			By MS/MS	By MS/MS	By MS/MS	By MS/MS	By MS/MS	By MS/MS	By MS/MS	By matching	By matching	By MS/MS	By MS/MS	By MS/MS	By MS/MS	By MS/MS	By MS/MS	By MS/MS	By MS/MS	By MS/MS	By matching		By matching	By MS/MS	By MS/MS	By MS/MS	16092000	13339000
AT3G58730.1	241	AT3G58730.1	AT3G58730	vacuolar ATP synthase subunit D (VATD) / V-ATPase D subunit / vacuolar proton pump D subunit (VATPD)	1	S	241	0.0104977	AEEMVLEDISMQRGISINAARNFLVGGAEKD	GIS(1)INAAR	0.37177	By matching	By matching	By matching	By MS/MS	By matching	By matching		By matching	By matching	By MS/MS	By matching	By MS/MS	By MS/MS	By MS/MS	By matching	By MS/MS	By matching	By matching	By MS/MS	By matching	By matching	By matching	By MS/MS	By matching	By matching	By matching	By matching	By MS/MS	By MS/MS	By MS/MS	By matching			By MS/MS	By MS/MS	By MS/MS	8674200	8999700
AT3G60240.2	1520	AT3G60240.2	EIF4G	eukaryotic translation initiation factor 4G	0.488453	S	1520	0.0101144	LSPEVSSARQVLQGPSATVNSPRENALSEEQ	QVLQGPS(0.488)AT(0.242)VNS(0.27)PR	-0.70684																																					0	0
AT3G60240.2	1525	AT3G60240.2	EIF4G	eukaryotic translation initiation factor 4G	0.762565	S	1525	0.00497743	SSARQVLQGPSATVNSPRENALSEEQLENLS	QVLQGPS(0.119)AT(0.119)VNS(0.763)PR	0.75355																					By MS/MS	By MS/MS							By matching								0	0
AT3G60320.1	506	AT3G60320.1	AT3G60320	bZIP domain class transcription factor (DUF630 and DUF632)	0.231031	S	506	0.000339388	TKASITRLQSLIIVTSQAVTTTSTAIIRLRD	LQS(0.001)LIIVT(0.623)S(0.231)QAVT(0.231)T(0.231)T(0.231)S(0.226)T(0.226)AIIRLR	2.2965																																					0	0
AT3G60320.1	513	AT3G60320.1	AT3G60320	bZIP domain class transcription factor (DUF630 and DUF632)	0.22616	S	513	0.000339388	LQSLIIVTSQAVTTTSTAIIRLRDTDLVPQL	LQS(0.001)LIIVT(0.623)S(0.231)QAVT(0.231)T(0.231)T(0.231)S(0.226)T(0.226)AIIRLR	2.2965																																					0	0
AT3G60320.1	505	AT3G60320.1	AT3G60320	bZIP domain class transcription factor (DUF630 and DUF632)	0.623037	T	505	0.000339388	KTKASITRLQSLIIVTSQAVTTTSTAIIRLR	LQS(0.001)LIIVT(0.623)S(0.231)QAVT(0.231)T(0.231)T(0.231)S(0.226)T(0.226)AIIRLR	2.2965																		By matching										By matching									0	0
AT3G60320.1	510	AT3G60320.1	AT3G60320	bZIP domain class transcription factor (DUF630 and DUF632)	0.23095	T	510	0.000339388	ITRLQSLIIVTSQAVTTTSTAIIRLRDTDLV	LQS(0.001)LIIVT(0.623)S(0.231)QAVT(0.231)T(0.231)T(0.231)S(0.226)T(0.226)AIIRLR	2.2965																																					0	0
AT3G60320.1	511	AT3G60320.1	AT3G60320	bZIP domain class transcription factor (DUF630 and DUF632)	0.230947	T	511	0.000339388	TRLQSLIIVTSQAVTTTSTAIIRLRDTDLVP	LQS(0.001)LIIVT(0.623)S(0.231)QAVT(0.231)T(0.231)T(0.231)S(0.226)T(0.226)AIIRLR	2.2965																																					0	0
AT3G60320.1	512	AT3G60320.1	AT3G60320	bZIP domain class transcription factor (DUF630 and DUF632)	0.230986	T	512	0.000339388	RLQSLIIVTSQAVTTTSTAIIRLRDTDLVPQ	LQS(0.001)LIIVT(0.623)S(0.231)QAVT(0.231)T(0.231)T(0.231)S(0.226)T(0.226)AIIRLR	2.2965																																					0	0
AT3G60320.1	514	AT3G60320.1	AT3G60320	bZIP domain class transcription factor (DUF630 and DUF632)	0.226154	T	514	0.000339388	QSLIIVTSQAVTTTSTAIIRLRDTDLVPQLV	LQS(0.001)LIIVT(0.623)S(0.231)QAVT(0.231)T(0.231)T(0.231)S(0.226)T(0.226)AIIRLR	2.2965																																					0	0
AT3G60450.1	3	AT3G60450.1	AT3G60450	Phosphoglycerate mutase family protein	0.497212	S	3	0.000752794	_____________MESPKSNVDDGYQNIFVM	MES(0.497)PKS(0.497)NVDDGY(0.006)QNIFVMR	-0.78055																																					0	0
AT3G60450.1	6	AT3G60450.1	AT3G60450	Phosphoglycerate mutase family protein	0.497212	S	6	0.000752794	__________MESPKSNVDDGYQNIFVMRHG	MES(0.497)PKS(0.497)NVDDGY(0.006)QNIFVMR	-0.78055																																					0	0
AT3G60580.1	158	AT3G60580.1	AT3G60580	C2H2-like zinc finger protein	0.352613	S	158	0.0186301	KSNKEVVEEIETEEESEGYNKINRATTKGRY	EVVEEIET(0.353)EEES(0.353)EGY(0.295)NK	-4.36																																					0	0
AT3G60600.2	149	AT3G60600.2	VAP27-1	vesicle associated protein	0.999798	S	149	8.23e-16	ETKLRVTYVAPPRPPSPVHEGSEEGSSPRAS	VTYVAPPRPPS(1)PVHEGS(0.522)EEGS(0.259)S(0.219)PR	1.1906	By matching		By matching	By MS/MS	By matching	By matching	By MS/MS	By matching	By MS/MS	By matching	By MS/MS		By matching	By matching	By matching		By matching	By matching	By matching	By MS/MS	By matching	By MS/MS	By matching	By matching	By matching	By matching	By MS/MS	By MS/MS	By MS/MS	By MS/MS	By matching	By MS/MS	By MS/MS		By MS/MS	By matching	25190000	0
AT3G60600.2	155	AT3G60600.2	VAP27-1	vesicle associated protein	0.992205	S	155	8.23e-16	TYVAPPRPPSPVHEGSEEGSSPRASVSDNGH	VT(0.001)Y(0.001)VAPPRPPS(0.996)PVHEGS(0.992)EEGS(0.523)S(0.486)PR	-0.81753	By matching		By matching	By MS/MS	By matching	By matching	By MS/MS	By matching	By MS/MS	By matching	By matching		By matching	By matching	By matching		By matching	By matching	By matching	By matching	By matching		By matching	By matching	By matching	By matching	By MS/MS		By MS/MS	By MS/MS	By matching	By MS/MS	By MS/MS		By MS/MS	By matching	25190000	0
AT3G60600.2	159	AT3G60600.2	VAP27-1	vesicle associated protein	0.632477	S	159	7.88e-13	PPRPPSPVHEGSEEGSSPRASVSDNGHGSEF	VTYVAPPRPPS(0.856)PVHEGS(0.918)EEGS(0.632)S(0.593)PR	-0.0077254	By matching		By matching	By MS/MS	By matching	By matching		By matching	By matching	By matching	By matching		By matching	By matching	By matching		By matching	By matching	By matching	By matching	By matching		By matching	By matching	By matching	By matching	By MS/MS		By MS/MS		By matching	By matching	By MS/MS		By MS/MS		25190000	0
AT3G60600.2	160	AT3G60600.2	VAP27-1	vesicle associated protein	0.705879	S	160	0.000747418	PRPPSPVHEGSEEGSSPRASVSDNGHGSEFS	VT(0.002)Y(0.001)VAPPRPPS(0.929)PVHEGS(0.187)EEGS(0.175)S(0.706)PR	-0.19149	By matching		By matching	By MS/MS	By matching	By matching		By matching	By matching	By matching	By MS/MS		By matching	By matching	By matching		By matching	By matching	By matching	By matching	By matching		By matching	By matching	By matching	By matching	By MS/MS		By MS/MS		By matching	By matching					25190000	0
AT3G61260.1	86	AT3G61260.1	AT3G61260	Remorin family protein	0.763957	S	86	6.55e-05	VVEKPVEEPAPAKPASASLDRDVKLADLSKE	ALTVVEKPVEEPAPAKPAS(0.764)AS(0.236)LDR	0.12687				By matching	By matching	By matching				By matching	By matching	By matching				By matching	By matching	By matching				By matching	By matching	By matching				By matching	By matching	By matching					By matching	By matching	0	0
AT3G61260.1	11	AT3G61260.1	AT3G61260	Remorin family protein	0.78326	S	11	1.24e-06	_____MAEEQKIALESESPAKVTTPAPADTP	IALES(0.783)ES(0.217)PAK	-0.12151	By MS/MS				By MS/MS		By MS/MS		By matching			By matching	By MS/MS		By MS/MS		By matching	By matching					By MS/MS	By matching							By matching				By MS/MS		0	0
[truncated: 777 more rows]
[truncated: 34 more columns]

## Sheet: S1B
Data S1B. List of significantly deregulated phosphosites from phosphoprofiling of Arabidopsis seedlings transferred to 27 °C within 1 h.
TOT3 S333 is marked in bold. Protein kinase activity and plasma membrane localization are indicated in separate columns.
[truncated: 214 more rows]

## Sheet: S1C
Data S1C. List of "unique" deregulated phosphosites from phosphoprofiling of seedlings transferred to 27 °C within 1 h.
[truncated: 17 more rows]
[truncated: 26 more columns]
