# Supplementary material for: The membrane-localized protein kinase MAP4K4/TOT3 regulates thermomorphogenesis
Source: Nat Commun. 2021 May 14;12:2842. doi: 10.1038/s41467-021-23112-0 (PMC8121802; doi:10.1038/s41467-021-23112-0)
Supplement: Supplementary file 5 — Supplementary Data 2 [file 41467_2021_23112_MOESM5_ESM.xlsx]

## Sheet: S2A
Data S2A. List of identified phosphosites from phosphoprofiling of soybean transferred to 35°C for 1 h.
T: Protein		C: Amino acid	N: Position	Intensity leaf high temp_1	Intensity leaf high temp_2	Intensity leaf high temp_3	Intensity leaf high temp_4	Intensity leaf low temp_1	Intensity leaf low temp_2	Intensity leaf low temp_3	Intensity leaf low temp_4	N: Localization prob	Arabidopsis identifier	Arabidopsis description	C: Charge	C: Reverse	C: Potential contaminant	C: Multiplicity	N: PEP	N: Score	N: Delta score	N: Score for localization	N: Mass error [ppm]	N: Intensity	T: Proteins	T: Positions within proteins	T: Leading proteins	T: Sequence window	T: Fasta headers	T: id	T: Unique identifier
Glyma.08G034300.1	Glyma.08G034300	S	18	10756000	51422000	14452000	3085500	2432600	12719000	7459200	26346000	1	AT5G25880	The malic enzyme (EC 1.1.1.40) encoded by the ATNADP-ME3 is presumably cytosolic and restricted in its expression by both developmental and cell-specific signals.	2			___1	1.03237e-14	155.86	121.99	155.86	0.059886	1175600000	Glyma.08G034300.1|Glyma.08G034300;Glyma.16G077800.1|Glyma.16G077800;Glyma.01G008500.1|Glyma.01G008500;Glyma.05G227400.1|Glyma.05G227400	18;18;18;60	Glyma.08G034300.1|Glyma.08G034300	STLKALRDGESVLDLSPRSTVSGGVEDIYGE	Glyma.08G034300.1|Glyma.08G034300;Glyma.16G077800.1|Glyma.16G077800;Glyma.01G008500.1|Glyma.01G008500;Glyma.05G227400.1|Glyma.05G227400	24	UID24
Glyma.01G036700.1	Glyma.01G036700	S	182	1733200	10839000	1383300	1225000	1584100	2923500	1205800	7010500	1	AT1G70180	Sterile alpha motif (SAM) domain-containing protein;(source:Araport11)	3			___1	0.000202999	80.387	62.455	51.147	-0.069996	27904000	Glyma.01G036700.1|Glyma.01G036700;Glyma.02G029300.1|Glyma.02G029300	182;183	Glyma.01G036700.1|Glyma.01G036700	RRRSPDGFPSTSRGISPQRDVQDLHRRPVSR	Glyma.01G036700.1|Glyma.01G036700;Glyma.02G029300.1|Glyma.02G029300	41	UID41
Glyma.01G051400.1	Glyma.01G051400	S	444	2104500	800460	0	3436900	0	5314200	0	0	1	AT2G03150	Encodes a nuclear-localized calcium-binding protein RSA1 (SHORT ROOT IN SALT MEDIUM 1), which is required for salt tolerance.	3			___1	0.00327488	54.524	43.866	54.524	-0.058017	11656000	Glyma.01G051400.1|Glyma.01G051400;Glyma.02G109900.1|Glyma.02G109900	444;437	Glyma.01G051400.1|Glyma.01G051400;Glyma.02G109900.1|Glyma.02G109900	RGSSLTKEGRSTRRDSPHHGALHRHHSPVKE	Glyma.01G051400.1|Glyma.01G051400;Glyma.02G109900.1|Glyma.02G109900	49	UID49
Glyma.02G112400.1	Glyma.02G112400	S	2	95907000	31675000	115280000	32644000	43741000	68849000	87696000	76899000	1	AT1G13950	Encodes eukaryotic translation initiation factor 5A (EIF-5A).In mammalian cells it functions as a shuttle protein that translocates mRNA from the nucleus to cytoplasmic ribosomes. Overexpression results in an increase in both primary and secondary xylem formation. In RNAi suppressed lines, xylem formation is reduced.	2			___1	7.50621e-32	185.77	185.77	160.18	0.1054	631890000	Glyma.02G112400.1|Glyma.02G112400;Glyma.01G054000.1|Glyma.01G054000;Glyma.17G103100.1|Glyma.17G103100;Glyma.06G197300.1|Glyma.06G197300;Glyma.05G024200.1|Glyma.05G024200;Glyma.04G165500.1|Glyma.04G165500;Glyma.18G192700.1|Glyma.18G192700	2;2;2;2;2;2;2	Glyma.02G112400.1|Glyma.02G112400	______________MSDEEHHFESKADAGAS	Glyma.02G112400.1|Glyma.02G112400;Glyma.01G054000.1|Glyma.01G054000;Glyma.17G103100.1|Glyma.17G103100;Glyma.06G197300.1|Glyma.06G197300;Glyma.05G024200.1|Glyma.05G024200;Glyma.04G165500.1|Glyma.04G165500;Glyma.18G192700.1|Glyma.18G192700	51	UID51
Glyma.01G064300.1	Glyma.01G064300	S	319	11566000	10114000	9852200	6114600	6743800	6762800	6963400	8992500	1	AT3G26935	DHHC-type zinc finger family protein;(source:Araport11)	2			___1	0.0026421	115.78	96.538	104.22	0.34172	67109000	Glyma.01G064300.1|Glyma.01G064300;Glyma.16G052300.1|Glyma.16G052300;Glyma.19G099000.1|Glyma.19G099000	319;372;372	Glyma.01G064300.1|Glyma.01G064300	AQINNDRVTIKDGELSPEIRTTVDDSDHAGM	Glyma.01G064300.1|Glyma.01G064300;Glyma.16G052300.1|Glyma.16G052300;Glyma.19G099000.1|Glyma.19G099000	57	UID57
Glyma.02G101100.1	Glyma.02G101100	S	384	42170000	23901000	26187000	8178200	5607900	9330300	9290600	16387000	1	AT3G25690	actin binding protein required for normal chloroplast positioning The mRNA is cell-to-cell mobile.	2			___1	1.20236e-10	144.27	109.73	134.68	0.23903	288130000	Glyma.01G089300.1|Glyma.01G089300;Glyma.02G101100.1|Glyma.02G101100	386;384	Glyma.01G089300.1|Glyma.01G089300;Glyma.02G101100.1|Glyma.02G101100	KSQEKAKQLMLEYAGSERGQGDTDLESNFSH	Glyma.01G089300.1|Glyma.01G089300;Glyma.02G101100.1|Glyma.02G101100	70	UID70
Glyma.03G032100.1	Glyma.03G032100	S	133	9592900	7823100	14824000	12296000	15335000	11316000	20577000	15398000	1	AT2G45140	Encodes a Plant VAMP-Associated protein that localizes to the ER and binds to the sitosterol-binding protein ORP3a. The WFDE motif in ORP3a appears to be important for this direct interaction. Mutation of this motif causes ORP3a to relocalize to the Golgi and cytosol. The interaction between PVA12 and ORP3a does not appear to be sterol-dependent. The mRNA is cell-to-cell mobile.	2			___1	1.0996e-06	106.17	90.284	106.17	0.083822	377650000	Glyma.03G032100.1|Glyma.03G032100;Glyma.01G136000.1|Glyma.01G136000	133;133	Glyma.03G032100.1|Glyma.03G032100	ECKLRVVYVAPPQPPSPVREGSDEDSSPRAS	Glyma.03G032100.1|Glyma.03G032100;Glyma.01G136000.1|Glyma.01G136000	97	UID97
Glyma.16G129700.1	Glyma.16G129700	S	31	18010000	25161000	20202000	9431000	9232300	10882000	16343000	16853000	1	AT4G36130	Ribosomal protein L2 family;(source:Araport11)	2			___1	0.0153766	123.84	95.663	77.062	-0.031547	126110000	Glyma.16G129700.1|Glyma.16G129700;Glyma.02G049300.1|Glyma.02G049300;Glyma.11G076000.1|Glyma.11G076000;Glyma.01G167300.1|Glyma.01G167300	31;31;31;31	Glyma.16G129700.1|Glyma.16G129700	FKSHTHHRKGPARFRSLDFGERNGYLKGVVT	Glyma.16G129700.1|Glyma.16G129700;Glyma.02G049300.1|Glyma.02G049300;Glyma.11G076000.1|Glyma.11G076000;Glyma.01G167300.1|Glyma.01G167300	122	UID122
Glyma.11G058000.1	Glyma.11G058000	S	74	1959200	2360500	2023300	2312400	2224800	2899300	3158200	3492800	1	AT3G50530	CDPK-related kinase	2			___1	0.0172559	71.451	56.675	71.451	0.07693	20431000	Glyma.11G058000.1|Glyma.11G058000;Glyma.01G184300.1|Glyma.01G184300	74;74	Glyma.11G058000.1|Glyma.11G058000	FPFYSPSPGRYVFPVSPRRFFKRPFPPPSPA	Glyma.11G058000.1|Glyma.11G058000;Glyma.01G184300.1|Glyma.01G184300	126	UID126
Glyma.01G211200.1	Glyma.01G211200	S	520	4493300	4756300	4967600	2267000	2573800	2594400	3219600	3743400	1	AT4G12400	Encodes one of the 36 carboxylate clamp (CC)-tetratricopeptide repeat (TPR) proteins (Prasad 2010, Pubmed ID: 20856808) with potential to interact with Hsp90/Hsp70 as co-chaperones.	2			___1	0.0140017	58.63	32.584	58.63	0.24451	28615000	Glyma.01G211200.1|Glyma.01G211200	520	Glyma.01G211200.1|Glyma.01G211200	RTCIQQINKASRGDLSPDELKERQAKAMQDP	Glyma.01G211200.1|Glyma.01G211200	144	UID144
Glyma.01G218600.1	Glyma.01G218600	S	137	17540000	34183000	32936000	0	19461000	20770000	0	35750000	1	AT2G41190	Transmembrane amino acid transporter family protein;(source:Araport11)	2			___1	3.5614e-29	143.96	82.31	127.42	0.52233	160640000	Glyma.01G218600.1|Glyma.01G218600	137	Glyma.01G218600.1|Glyma.01G218600	TQSTSWKEGLVQKHLSGELPIGRECSFLQTV	Glyma.01G218600.1|Glyma.01G218600	149	UID149
Glyma.02G000400.1	Glyma.02G000400	S	321	0	5207200	3870000	2246700	2225000	3081800	4215000	4181300	1	AT2G23770	Encodes a putative LysM-containing receptor-like kinase LYK4. Shares overlapping function with LYK5 in mediating chitin-triggered immune responses. Based on protein sequence alignment analysis, it was determined as a pseudo kinase due to a lack of the ATP-binding P-loop in the kinase domain.	2			___1	0.0154966	51.013	38.787	51.013	0.044976	25027000	Glyma.02G000400.1|Glyma.02G000400	321	Glyma.02G000400.1|Glyma.02G000400	KAEGKNLDVKLMANVSDCLDKYRVFGIDELV	Glyma.02G000400.1|Glyma.02G000400	171	UID171
Glyma.02G019700.1	Glyma.02G019700	S	106	4756500	5273300	7074700	2648300	0	0	4152700	5976400	1	AT1G14380	Encodes a microtubule-associated protein.	2			___1	0.00229881	62.861	50.245	40.801	-3.301	29882000	Glyma.02G019700.1|Glyma.02G019700	106	Glyma.02G019700.1|Glyma.02G019700	TRVKEAKVQDVANFGSQENLEKLQLTEATIK	Glyma.02G019700.1|Glyma.02G019700	179	UID179
Glyma.02G062200.1	Glyma.02G062200	S	700	858350	3726100	4503200	4330600	7686900	4067600	7139600	5737400	1	AT2G23520	Pyridoxal phosphate (PLP)-dependent transferases superfamily protein;(source:Araport11)	3			___1	0.0120276	52.265	41.053	47.037	0.17198	38050000	Glyma.02G062200.1|Glyma.02G062200	700	Glyma.02G062200.1|Glyma.02G062200	FGLEENEATSRGRRVSFNMEDNRKEYLSQTL	Glyma.02G062200.1|Glyma.02G062200	196	UID196
Glyma.20G169900.1	Glyma.20G169900	S	2	3724300	7781600	8264300	5759100	5834300	0	6638200	6198400	1	AT4G09800	encodes a ribosomal protein S18C, a constituent of the small subunit of the ribosomal complex	2			___1	1.48783e-05	96.734	82.381	85.536	-2.538	53333000	Glyma.20G169900.1|Glyma.20G169900;Glyma.20G167600.1|Glyma.20G167600;Glyma.10G221600.1|Glyma.10G221600;Glyma.02G079000.1|Glyma.02G079000;Glyma.10G224200.1|Glyma.10G224200	2;2;2;2;2	Glyma.20G169900.1|Glyma.20G169900	______________MSLVANEDFQHILRVLN	Glyma.20G169900.1|Glyma.20G169900;Glyma.20G167600.1|Glyma.20G167600;Glyma.10G221600.1|Glyma.10G221600;Glyma.02G079000.1|Glyma.02G079000;Glyma.10G224200.1|Glyma.10G224200	202	UID202
Glyma.11G020100.1	Glyma.11G020100	S	249	15046000	19693000	19087000	16086000	16984000	15244000	24208000	24382000	1	AT3G57490	Ribosomal protein S5 family protein;(source:Araport11)	2			___1	1.56979e-15	159.08	124.7	134.21	0.37249	164560000	Glyma.11G020100.1|Glyma.11G020100;Glyma.11G019500.1|Glyma.11G019500;Glyma.02G085300.1|Glyma.02G085300;Glyma.05G239000.1|Glyma.05G239000;Glyma.08G046100.1|Glyma.08G046100	249;249;249;246;113	Glyma.11G020100.1|Glyma.11G020100	GFLTPEFWKETRFSKSPFQEYTDLLAKPTGK	Glyma.11G020100.1|Glyma.11G020100;Glyma.11G019500.1|Glyma.11G019500;Glyma.02G085300.1|Glyma.02G085300;Glyma.05G239000.1|Glyma.05G239000;Glyma.08G046100.1|Glyma.08G046100	210	UID210
Glyma.02G087500.1	Glyma.02G087500	S	641	5138600	6672100	9657700	3505800	3290300	4583400	5913400	4906200	1	AT5G02950	Tudor/PWWP/MBT superfamily protein;(source:Araport11)	2			___1	0.000459171	113.07	82.863	103.88	-0.52811	43667000	Glyma.02G087500.1|Glyma.02G087500	641	Glyma.02G087500.1|Glyma.02G087500	DGDYWSDEKVTDNLVSPGRSKKKRTVDHYAD	Glyma.02G087500.1|Glyma.02G087500	212	UID212
Glyma.02G092400.1	Glyma.02G092400	S	425	32004000	33493000	29967000	23140000	27689000	24906000	31936000	35030000	1	AT1G04950	Encodes one of two Arabidopsis proteins with significant similarity to the histone fold TBP-associated factor TAF6. Mutants are embryo lethal and transmission of the mutant allele through the male gametophyte is significantly reduced. This is due to reduced pollen tube growth of the mutant.	2			___1	5.68035e-26	168.31	141.21	168.31	1.3671	238160000	Glyma.02G092400.1|Glyma.02G092400	425	Glyma.02G092400.1|Glyma.02G092400	TNSKVLTSSTYKRKASPDQLEQQPPLKKAAT	Glyma.02G092400.1|Glyma.02G092400	217	UID217
Glyma.07G213100.1	Glyma.07G213100	S	59	0	726950	1131200	0	567480	1331500	2442700	1295300	1	AT1G49720	Identified as a protein that binds to abscisic acid response elements. May mediate transcriptional regulation of ABA responses.	2			___1	0.00697594	54.7	31.095	54.7	-0.86569	7495100	Glyma.07G213100.1|Glyma.07G213100;Glyma.02G131700.1|Glyma.02G131700;Glyma.04G039300.1|Glyma.04G039300;Glyma.06G040500.1|Glyma.06G040500	59;61;50;50	Glyma.07G213100.1|Glyma.07G213100	DEFQSTMGGIGKDFGSMNMDELLKNIWAAEE	Glyma.07G213100.1|Glyma.07G213100;Glyma.02G131700.1|Glyma.02G131700;Glyma.04G039300.1|Glyma.04G039300;Glyma.06G040500.1|Glyma.06G040500	225	UID225
Glyma.02G138000.1	Glyma.02G138000	S	96	0	0	0	0	0	0	0	0	1	AT3G59690	IQ-domain 13;(source:Araport11)	2			___1	0.00594343	85.554	57.873	50.222	-0.10375	11514000	Glyma.02G138000.1|Glyma.02G138000;Glyma.07G207300.1|Glyma.07G207300	96;96	Glyma.02G138000.1|Glyma.02G138000;Glyma.07G207300.1|Glyma.07G207300	PERPKTPPYAPPRAPSPRPPSPRVPSPRPPS;PERPKTPPYVPPRAPSPRPPSPRAPSPRPPS	Glyma.02G138000.1|Glyma.02G138000;Glyma.07G207300.1|Glyma.07G207300	230	UID230
Glyma.02G138000.1	Glyma.02G138000	S	101	0	0	0	0	0	0	0	0	1	AT3G59690	IQ-domain 13;(source:Araport11)	2			___1	0.00594343	85.554	57.873	50.222	-0.10375	11514000	Glyma.02G138000.1|Glyma.02G138000;Glyma.07G207300.1|Glyma.07G207300	101;101	Glyma.02G138000.1|Glyma.02G138000;Glyma.07G207300.1|Glyma.07G207300	TPPYAPPRAPSPRPPSPRVPSPRPPSPRAAS;TPPYVPPRAPSPRPPSPRAPSPRPPSPRAAS	Glyma.02G138000.1|Glyma.02G138000;Glyma.07G207300.1|Glyma.07G207300	231	UID231
Glyma.02G138000.1	Glyma.02G138000	S	237	3606500	4486800	0	0	2259700	3187600	3418100	3231800	1	AT3G59690	IQ-domain 13;(source:Araport11)	2			___1	0.0181987	67.704	35.944	55.064	0.041434	20190000	Glyma.02G138000.1|Glyma.02G138000;Glyma.07G207300.1|Glyma.07G207300	237;237	Glyma.02G138000.1|Glyma.02G138000;Glyma.07G207300.1|Glyma.07G207300	QARYQADFKNDKDAASILGKLTSEAGNEEWD	Glyma.02G138000.1|Glyma.02G138000;Glyma.07G207300.1|Glyma.07G207300	232	UID232
Glyma.02G138400.1	Glyma.02G138400	S	369	2819300	5410100	3859800	3929600	3192200	3363700	5518300	6578200	1	AT2G43750	Arabidopsis thaliana O-acetylserine (thiol) lyase (OAS-TL) isoform oasB, the key enzyme for fixation of inorganic sulfide. It catalyzes the formation of cysteine from O-acetylserine and inorganic sulfide. Required for pollen tube growth and/or fertilization.	2			___1	0.000522391	77.593	46.162	77.593	-0.25955	34671000	Glyma.02G138400.1|Glyma.02G138400;Glyma.07G206800.1|Glyma.07G206800	369;364	Glyma.02G138400.1|Glyma.02G138400	KRPENAGKLIGVVFPSFGERYLSTILFQSIR	Glyma.02G138400.1|Glyma.02G138400;Glyma.07G206800.1|Glyma.07G206800	238	UID238
Glyma.02G139500.1	Glyma.02G139500	S	234	4553900	6753300	5645000	0	0	4510800	4898800	7245500	1	AT3G25500	Poly-L-proline-containing (PLP) protein that form part of the signal-transduction cascade that leads to rearrangement of the actin cytoskeleton. AFH1 is a nonprocessive formin that moves from the barbered end to the side of an actin filament after the nucleation event.	2			___1	0.00116333	70.889	51.284	70.889	0.77729	33607000	Glyma.02G139500.1|Glyma.02G139500	234	Glyma.02G139500.1|Glyma.02G139500	SHHEIFRPAYQKFGDSPELNPLPPLPRHKFK	Glyma.02G139500.1|Glyma.02G139500	240	UID240
Glyma.02G144400.1	Glyma.02G144400	S	63	4840900	1784300	6903500	0	4857200	0	2710100	3992800	1	AT4G02670	indeterminate(ID)-domain 12;(source:Araport11)	3			___1	0.00141971	58.671	8.0624	40.086	-1.1941	47120000	Glyma.02G144400.1|Glyma.02G144400;Glyma.10G029700.1|Glyma.10G029700;Glyma.07G009100.1|Glyma.07G009100;Glyma.08G192300.1|Glyma.08G192300	63;63;77;78	Glyma.02G144400.1|Glyma.02G144400	NLPGNPDPDAEVIALSPKTLLATNRFVCEIC	Glyma.02G144400.1|Glyma.02G144400;Glyma.10G029700.1|Glyma.10G029700;Glyma.07G009100.1|Glyma.07G009100;Glyma.08G192300.1|Glyma.08G192300	249	UID249
Glyma.02G147300.1	Glyma.02G147300	S	384	12754000	19292000	16436000	8529900	9123900	11891000	16789000	15186000	1	AT3G63140	Encodes a protein with ribonuclease activity that is involved in plastid rRNA maturation.	2			___1	0.000765012	134.75	83.482	124.1	0.20268	110000000	Glyma.02G147300.1|Glyma.02G147300;Glyma.10G026600.1|Glyma.10G026600	384;385	Glyma.02G147300.1|Glyma.02G147300;Glyma.10G026600.1|Glyma.10G026600	KERFEEYVKIGRDKKSIQFELDDKILEALKV	Glyma.02G147300.1|Glyma.02G147300;Glyma.10G026600.1|Glyma.10G026600	250	UID250
Glyma.10G022700.1	Glyma.10G022700	S	492	14131000	24599000	21920000	8742700	7198700	20840000	24374000	17933000	1	AT4G03080	BRI1 suppressor 1 (BSU1)-like 1;(source:Araport11)	2			___1	8.03218e-16	160.56	137.47	99.669	-1.3043	139740000	Glyma.10G022700.1|Glyma.10G022700;Glyma.02G151400.1|Glyma.02G151400	492;492	Glyma.10G022700.1|Glyma.10G022700	AKEAVGNLGGMVRQLSLDQFENESRRMIPVN	Glyma.10G022700.1|Glyma.10G022700;Glyma.02G151400.1|Glyma.02G151400	253	UID253
Glyma.02G153600.1	Glyma.02G153600	S	299	0	14480000	18642000	11414000	7832600	10781000	9305400	0	1	AT2G47850	Zinc finger C-x8-C-x5-C-x3-H type family protein;(source:Araport11)	3			___1	4.89466e-18	123.19	117.98	56.055	-0.38737	72455000	Glyma.02G153600.1|Glyma.02G153600	299	Glyma.02G153600.1|Glyma.02G153600	CRYHHPRDHIVAPLLSPVGLPLRPVH_____	Glyma.02G153600.1|Glyma.02G153600	256	UID256
Glyma.02G160500.1	Glyma.02G160500	S	13	0	6630100	5743300	4505900	3458800	5324900	4314500	4848600	1	AT3G56240	CCH protein belongs to a family of eukaryotic proteins that participate in intracellular copper homeostasis by delivering this metal to the secretory pathway; mainly located along the vascular bundles of senescing leaves and petioles as well as in stem sieve elements; hypothesized to have a role in copper mobilization from decaying organs towards reproductive structures, as a result of metallopro…	2			___1	0.000574154	79.466	65.75	71.241	0.21471	57684000	Glyma.02G160500.1|Glyma.02G160500;Glyma.10G112000.1|Glyma.10G112000;Glyma.08G263900.1|Glyma.08G263900	13;13;117	Glyma.02G160500.1|Glyma.02G160500;Glyma.10G112000.1|Glyma.10G112000	___MSSQTVVLKVGMSCQGCAGAVNRVLEKM;___MSSQTVVLKVGMSCQGCAGAVNRVLGKM	Glyma.02G160500.1|Glyma.02G160500;Glyma.10G112000.1|Glyma.10G112000;Glyma.08G263900.1|Glyma.08G263900	259	UID259
Glyma.09G108000.1	Glyma.09G108000	S	295	20233000	22495000	32795000	34774000	29559000	26306000	27059000	32038000	1	AT5G06670	P-loop containing nucleoside triphosphate hydrolases superfamily protein;(source:Araport11)	3			___1	3.95438e-07	104.89	94.518	97.32	0.24288	319690000	Glyma.09G108000.1|Glyma.09G108000;Glyma.02G170500.1|Glyma.02G170500;Glyma.19G150300.1|Glyma.19G150300;Glyma.03G146900.1|Glyma.03G146900	295;499;507;503	Glyma.09G108000.1|Glyma.09G108000;Glyma.19G150300.1|Glyma.19G150300	HTTRFSNRPGPRRRHSFGEEELAYLPYKRRD;PSTRFPNRPGPRRRHSFGEEELAYLPYKRRD	Glyma.09G108000.1|Glyma.09G108000;Glyma.02G170500.1|Glyma.02G170500;Glyma.19G150300.1|Glyma.19G150300;Glyma.03G146900.1|Glyma.03G146900	262	UID262
Glyma.09G108000.1	Glyma.09G108000	S	434	3448600	6571400	4766000	2296200	2260000	2940500	4565100	4467900	1	AT5G06670	P-loop containing nucleoside triphosphate hydrolases superfamily protein;(source:Araport11)	2			___1	0.00299172	91.584	48.302	91.584	-0.94189	33895000	Glyma.09G108000.1|Glyma.09G108000;Glyma.02G170500.1|Glyma.02G170500	434;637	Glyma.09G108000.1|Glyma.09G108000	EDSLLGQETPLVSVKSIDEIDLLREQQEILS	Glyma.09G108000.1|Glyma.09G108000;Glyma.02G170500.1|Glyma.02G170500	263	UID263
Glyma.02G195600.1	Glyma.02G195600	S	1833	21770000	26580000	25395000	20960000	35392000	29029000	28473000	36405000	1	AT3G05680	Encodes a splicing/methylation factor that is a homologue to the mammalian VIRILIZER, is member of a core set of mRNA m6A writer proteins and is required for N6-adenosine methylation of mRNA. Analysis of transcriptional profiles of the vir-1 mutant suggests that VIR is likely involved in regulation of gene expression, but the function of VIR is rather general than specific and knock-down of VIR d…	3			___1	2.54479e-09	106.12	77.373	106.12	-0.0937	262970000	Glyma.02G195600.1|Glyma.02G195600	1833	Glyma.02G195600.1|Glyma.02G195600	PADSRMVSQNYLLKNSPQHAGIASGSQGLYD	Glyma.02G195600.1|Glyma.02G195600	271	UID271
Glyma.02G200000.1	Glyma.02G200000	S	538	4294100	8772400	8298900	7140000	7189900	8314000	8965500	8493400	1	AT2G37340	encodes an RS-containing Zinc knuckle protein with molecular mass of 33kDa that is localized to nuclear specks. Barta et al (2010) have proposed a nomenclature for Serine/Arginine-Rich Protein Splicing Factors (SR proteins): Plant Cell. 2010, 22:2926.	2			___1	1.24046e-05	93.754	70.519	93.754	0.28485	61468000	Glyma.02G200000.1|Glyma.02G200000	538	Glyma.02G200000.1|Glyma.02G200000	SDRVTDLNEPLVGNLSPPIEKETKDIEHSGA	Glyma.02G200000.1|Glyma.02G200000	273	UID273
Glyma.02G203700.1	Glyma.02G203700	S	2	17887000	0	10624000	2089600	0	0	9881700	7396400	1	AT1G13950	Encodes eukaryotic translation initiation factor 5A (EIF-5A).In mammalian cells it functions as a shuttle protein that translocates mRNA from the nucleus to cytoplasmic ribosomes. Overexpression results in an increase in both primary and secondary xylem formation. In RNAi suppressed lines, xylem formation is reduced.	2			___1	1.00134e-10	111.33	95.206	111.33	-0.92766	81115000	Glyma.02G203700.1|Glyma.02G203700	2	Glyma.02G203700.1|Glyma.02G203700	______________MSDEEHHFDSQADAGAS	Glyma.02G203700.1|Glyma.02G203700	279	UID279
Glyma.14G180500.1	Glyma.14G180500	S	191	3836700	5084000	6198400	3914500	4370600	5305500	6586400	6109200	1	AT4G24620	The PGI1 gene encodes the plastid phospho-glucose (Glc) isomerase. While pgi1-1 mutant has a deficiency in leaf starch synthesis, it accumulates starch in root cap cells. Flowering time of the pgi1-1 mutant is significantly delayed under short-day conditions.	2			___1	3.8151e-06	91.858	65.071	91.858	0.71776	41405000	Glyma.14G180500.1|Glyma.14G180500;Glyma.02G212600.1|Glyma.02G212600	191;595	Glyma.14G180500.1|Glyma.14G180500	MAANDRALIAEGNCGSPRSIKVFLGECNLDE	Glyma.14G180500.1|Glyma.14G180500;Glyma.02G212600.1|Glyma.02G212600	283	UID283
Glyma.14G203700.1	Glyma.14G203700	S	540	0	0	0	0	0	0	0	0	1	AT5G58350	Encodes a member of the WNK family (9 members in all) of protein kinases, the structural design of which is clearly distinct from those of other known protein kinases, such as receptor-like kinases and mitogen-activated protein kinases. Its transcription is under the control of circadian rhythms.	2			___1	0.0100826	70.056	14.993	70.056	-0.18688	0	Glyma.14G203700.1|Glyma.14G203700;Glyma.02G235700.1|Glyma.02G235700	540;541	Glyma.14G203700.1|Glyma.14G203700	SKMMINNHHRLTRNRSLIDIRSQLLHRSLVE	Glyma.14G203700.1|Glyma.14G203700;Glyma.02G235700.1|Glyma.02G235700	300	UID300
Glyma.02G237000.1	Glyma.02G237000	S	558	31612000	24621000	20882000	6375200	0	13706000	10445000	15848000	1	AT5G58300	Leucine-rich repeat protein kinase family protein;(source:Araport11)	3			___1	1.51743e-10	113.54	96.858	111.66	0.29868	296760000	Glyma.02G237000.1|Glyma.02G237000;Glyma.14G206000.1|Glyma.14G206000	558;559	Glyma.02G237000.1|Glyma.02G237000	GILLLEMLTGKAPQQSPGRDDMVDLPRWVQS	Glyma.02G237000.1|Glyma.02G237000;Glyma.14G206000.1|Glyma.14G206000	301	UID301
Glyma.02G244400.1	Glyma.02G244400	S	580	0	4721600	5734100	5737300	4281200	6388500	4225500	9744600	1	AT1G48480	Arabidopsis thaliana receptor-like protein kinase (RKL1) gene	3			___1	1.85234e-05	91.441	55.704	91.441	-0.37463	40833000	Glyma.02G244400.1|Glyma.02G244400;Glyma.14G214700.1|Glyma.14G214700	580;592	Glyma.02G244400.1|Glyma.02G244400	SMDVVASKIEEICHPSLEKEEGKNHDFKDAD	Glyma.02G244400.1|Glyma.02G244400;Glyma.14G214700.1|Glyma.14G214700	302	UID302
Glyma.14G061500.1	Glyma.14G061500	S	9	59024000	59024000	78634000	44019000	29912000	52958000	61619000	59298000	1	AT4G00430	a member of the plasma membrane intrinsic protein subfamily PIP1.	2			___1	0.000374479	103.34	67.008	83.397	-0.031944	444490000	Glyma.14G061500.1|Glyma.14G061500;Glyma.02G255000.1|Glyma.02G255000	9;9	Glyma.14G061500.1|Glyma.14G061500	_______MEGKEQDVSLGANKFPERQPIGTA	Glyma.14G061500.1|Glyma.14G061500;Glyma.02G255000.1|Glyma.02G255000	309	UID309
Glyma.14G061100.1	Glyma.14G061100	S	309	15368000	19926000	12319000	2618600	2307800	5631400	8235500	10412000	1	AT2G40010	Ribosomal protein L10 family protein;(source:Araport11)	2			___1	1.89822e-10	114.96	99.208	114.96	-0.17507	1046300000	Glyma.14G061100.1|Glyma.14G061100;Glyma.02G255500.1|Glyma.02G255500;Glyma.18G029100.1|Glyma.18G029100	309;310;228	Glyma.14G061100.1|Glyma.14G061100	AAAKEEEKKEEPAEESDDDMGFSLFD_____	Glyma.14G061100.1|Glyma.14G061100;Glyma.02G255500.1|Glyma.02G255500;Glyma.18G029100.1|Glyma.18G029100	310	UID310
Glyma.02G275500.1	Glyma.02G275500	S	57	3728100	4833800	4940200	6197100	3353800	7328600	4208300	7441700	1	AT5G21170	Encodes AKINbeta1, a subunit of the SnRK1 kinase (Sucrose non-fermenting-1-related protein kinase). Involved in regulation of nitrogen and sugar metabolism. As part of the regulatory subunit, it binds maltose which promotes kinase activity.	2			___1	3.14221e-10	113.76	105.03	113.76	-0.266	378960000	Glyma.02G275500.1|Glyma.02G275500;Glyma.14G040700.1|Glyma.14G040700	57;58	Glyma.02G275500.1|Glyma.02G275500	DSMANSPPHSPRRSRSPILFGPQVPLAPLQR	Glyma.02G275500.1|Glyma.02G275500;Glyma.14G040700.1|Glyma.14G040700	330	UID330
Glyma.02G291300.1	Glyma.02G291300	S	58	9880900	14492000	17806000	10187000	12768000	14936000	15479000	19723000	1	AT3G20410	calmodulin-domain protein kinase CDPK isoform 9 (CPK9)	3			___1	8.28148e-06	97.69	72.837	68.168	0.029068	115430000	Glyma.02G291300.1|Glyma.02G291300	58	Glyma.02G291300.1|Glyma.02G291300	PYPLPEKHAPWRPPPSPKHVHKHDTITGKPF	Glyma.02G291300.1|Glyma.02G291300	333	UID333
Glyma.02G291300.1	Glyma.02G291300	S	10	7537100	6636600	7587300	5131700	6229400	7365100	6609700	0	1	AT3G20410	calmodulin-domain protein kinase CDPK isoform 9 (CPK9)	3			___1	0.000295611	73.022	52.596	73.022	0.057902	47097000	Glyma.02G291300.1|Glyma.02G291300	10	Glyma.02G291300.1|Glyma.02G291300	______MGCCMSKKGSEPEEHIVYRHVAGAG	Glyma.02G291300.1|Glyma.02G291300	334	UID334
Glyma.02G295100.1	Glyma.02G295100	S	581	16401000	13956000	12027000	5678700	6727000	5412200	9809800	7890600	1	AT5G55230	Binds and bundles microtubules. Plays a role in stabilizing anti-parallel microtubules in the central spindle at anaphase to early cytokinesis but is not essential at the midline of the phragmoplast at later stages. The timing with which the MAP65-1 was targeted to the spindle appears to be regulated by a phosphorylation sensitive switch. Enhances microtubule polymerization, promotes nucleation a…	2			___1	1.25885e-33	160.18	143.99	98.942	-0.47079	83265000	Glyma.02G295100.1|Glyma.02G295100;Glyma.14G018300.1|Glyma.14G018300;Glyma.14G018500.1|Glyma.14G018500	581;589;581	Glyma.02G295100.1|Glyma.02G295100	EDAASHVSGTEPIPASP______________	Glyma.02G295100.1|Glyma.02G295100;Glyma.14G018300.1|Glyma.14G018300;Glyma.14G018500.1|Glyma.14G018500	343	UID343
Glyma.04G057600.1	Glyma.04G057600	S	561	19739000	6092000	5438300	2122800	1824400	2951100	2524800	1114500	1	AT5G27640	encodes a member of eukaryotic translation initiation factor 3B family.	2			___1	1.85855e-40	176.69	150.73	176.69	0.17124	98715000	Glyma.04G057600.1|Glyma.04G057600;Glyma.07G107700.1|Glyma.07G107700;Glyma.03G002400.1|Glyma.03G002400	561;687;687	Glyma.04G057600.1|Glyma.04G057600	HEESLQRQKLRDGEASDEEEEYEAKDMEVEE	Glyma.04G057600.1|Glyma.04G057600;Glyma.07G107700.1|Glyma.07G107700;Glyma.03G002400.1|Glyma.03G002400	373	UID373
Glyma.03G084000.1	Glyma.03G084000	S	143	21740000	18541000	18100000	12255000	15432000	16542000	19024000	25956000	1	AT3G25070	Encodes a member of the R protein complex and may represent a virulence target of type III pili effector proteins (virulence factors) from bacterial pathogens, which is 'guarded' by R protein complex (RPM1 and RPS2 proteins). RIN4 physically interacts with RPS2 and RPM1 in vivo. Bacterial avirulence (Avr) effectors AvrB, AvrRpm1, and AvrRpt2 induce a mobility shift in RIN4 and expression of AvrRp…	3			___1	1.17136e-05	121.76	98.534	51.771	-0.3466	380670000	Glyma.03G084000.1|Glyma.03G084000;Glyma.16G090700.1|Glyma.16G090700	143;143	Glyma.03G084000.1|Glyma.03G084000;Glyma.16G090700.1|Glyma.16G090700	ERSPLHRQARAPGRDSPQWEPKNSYDNSQGT;ERSPLHRQARAPGRDSPQWEPKNSYDSSQGT	Glyma.03G084000.1|Glyma.03G084000;Glyma.16G090700.1|Glyma.16G090700	395	UID395
Glyma.03G084000.1	Glyma.03G084000	S	89	3392900	1339100	4241700	2720400	2497300	2495600	4831900	0	1	AT3G25070	Encodes a member of the R protein complex and may represent a virulence target of type III pili effector proteins (virulence factors) from bacterial pathogens, which is 'guarded' by R protein complex (RPM1 and RPS2 proteins). RIN4 physically interacts with RPS2 and RPM1 in vivo. Bacterial avirulence (Avr) effectors AvrB, AvrRpm1, and AvrRpt2 induce a mobility shift in RIN4 and expression of AvrRp…	2			___1	0.000125934	86.898	67.92	62.823	-0.66075	64035000	Glyma.03G084000.1|Glyma.03G084000	89	Glyma.03G084000.1|Glyma.03G084000	KGSLPLEDDPKHFVDSPARHDNVSSRSGSRS	Glyma.03G084000.1|Glyma.03G084000	396	UID396
Glyma.03G135900.1	Glyma.03G135900	S	300	0	0	0	0	0	0	0	0	1	NA	#N/A	2			___1	0.00945145	50.607	22.865	41.876	-2.7555	65744000	Glyma.03G135900.1|Glyma.03G135900	300	Glyma.03G135900.1|Glyma.03G135900	KELVMLISLQKLLITSKQSILAKDEFASLTN	Glyma.03G135900.1|Glyma.03G135900	409	UID409
Glyma.03G135900.1	Glyma.03G135900	S	303	0	0	0	0	0	0	0	0	1	NA	#N/A	2			___1	0.00945145	50.607	22.865	41.876	-2.7555	65744000	Glyma.03G135900.1|Glyma.03G135900	303	Glyma.03G135900.1|Glyma.03G135900	VMLISLQKLLITSKQSILAKDEFASLTNLHT	Glyma.03G135900.1|Glyma.03G135900	410	UID410
Glyma.03G138000.1	Glyma.03G138000	S	526	12802000	8052600	22946000	13554000	13970000	18323000	20711000	19598000	1	AT3G57530	Calcium-dependent Protein Kinase. ABA signaling component that regulates the ABA-responsive gene expression via ABF4. AtCPK32 has autophosphorylation activity and can phosphorylate ABF4 in vitro	2			___1	0.000389304	124.21	90.337	111.94	0.19136	129960000	Glyma.03G138000.1|Glyma.03G138000;Glyma.19G140800.1|Glyma.19G140800	526;527	Glyma.03G138000.1|Glyma.03G138000	RERFASLSLTLMRDGSLHLNNEKQ_______	Glyma.03G138000.1|Glyma.03G138000;Glyma.19G140800.1|Glyma.19G140800	413	UID413
Glyma.03G157900.1	Glyma.03G157900	S	440	16903000	28516000	32115000	20039000	31790000	27645000	39011000	28464000	1	AT3G63400	Cyclophilin-like peptidyl-prolyl cis-trans isomerase family protein;(source:Araport11)	2			___1	1.34999e-06	121.6	77.254	78.342	0.49373	262280000	Glyma.03G157900.1|Glyma.03G157900	440	Glyma.03G157900.1|Glyma.03G157900	RDSGELNQGRALLLASPGKKSPGQKASEPPA	Glyma.03G157900.1|Glyma.03G157900	423	UID423
Glyma.03G161000.1	Glyma.03G161000	S	58	13232000	29090000	24799000	16388000	18412000	17502000	19355000	20302000	1	AT3G58170	Encodes a Bet1/Sft1-like SNARE protein which fully suppresses the temperature-sensitive growth defect in <i>sft1-1</i> yeast cells; however, it cannot support the deletion of the yeast BET1 gene (<i>bet1&#916;</i>).	3			___1	6.60559e-16	128.38	109.14	128.38	-0.46746	160290000	Glyma.03G161000.1|Glyma.03G161000;Glyma.13G121100.1|Glyma.13G121100;Glyma.10G034800.1|Glyma.10G034800	58;60;60	Glyma.03G161000.1|Glyma.03G161000	ALDGLQDRVNLLKRLSGDINEEVDSHNRMLD	Glyma.03G161000.1|Glyma.03G161000;Glyma.13G121100.1|Glyma.13G121100;Glyma.10G034800.1|Glyma.10G034800	427	UID427
Glyma.03G164700.1	Glyma.03G164700	S	367	4452900	3932300	5147400	4585200	3649300	4567100	5206500	5416900	1	AT4G28540	Member of CKL gene family (CKL-C group).	3			___1	0.0125589	51.841	34.474	51.841	0.30804	36958000	Glyma.03G164700.1|Glyma.03G164700	367	Glyma.03G164700.1|Glyma.03G164700	NPTSPSPRGDHSKRRSFEEVAVHKDVYHDQE	Glyma.03G164700.1|Glyma.03G164700	430	UID430
Glyma.19G168100.1	Glyma.19G168100	S	366	248200000	424080000	511460000	245990000	332040000	464580000	456040000	711280000	1	AT1G04080	Encodes a U1 small nuclear ribonucleoprotein (snRNP) factor involved in alternative splicing.	4			___1	4.86929e-180	230.26	201.6	223.33	0.19901	6582100000	Glyma.19G168100.1|Glyma.19G168100;Glyma.03G167000.1|Glyma.03G167000	366;367	Glyma.19G168100.1|Glyma.19G168100	GQATEGEVHPDGAERSPKSVSAGLTEAEELE	Glyma.19G168100.1|Glyma.19G168100;Glyma.03G167000.1|Glyma.03G167000	432	UID432
Glyma.03G167100.1	Glyma.03G167100	S	269	117270000	170670000	130790000	143370000	152200000	141800000	63783000	135840000	1	AT5G43960	Nuclear transport factor 2 (NTF2) family protein with RNA binding (RRM-RBD-RNP motifs) domain-containing protein;(source:Araport11)	2			___1	8.54638e-17	128.74	115.9	128.74	0.22254	1358100000	Glyma.03G167100.1|Glyma.03G167100	269	Glyma.03G167100.1|Glyma.03G167100	GQPVLSAAPQYAPQHSFKSAPPPSELNHVAQ	Glyma.03G167100.1|Glyma.03G167100	433	UID433
Glyma.03G203800.1	Glyma.03G203800	S	18	4331900	10198000	0	0	0	5141400	4095000	0	1	AT5G62980	Encodes an enzyme that can act as a aldolase or an epimerase for 7,8-dihydroneopterin and 7,8-dihydromonapterin in vitro. It is likely to act in folate biosynthesis as a homooctamer in vivo.	4			___1	8.09308e-07	100.04	80.984	49.993	0.65726	23766000	Glyma.03G203800.1|Glyma.03G203800	18	Glyma.03G203800.1|Glyma.03G203800	SDAPTWGDKLMLRGLSFHGFHGAKPEERTLG	Glyma.03G203800.1|Glyma.03G203800	450	UID450
Glyma.19G205200.1	Glyma.19G205200	S	103	105320000	218010000	198800000	108440000	103690000	150530000	144990000	187830000	1	AT3G63000	NPL4-like protein 1;(source:Araport11)	2			___1	4.23944e-13	140.03	125.09	85.909	-1.5284	1745800000	Glyma.19G205200.1|Glyma.19G205200;Glyma.03G207900.1|Glyma.03G207900	103;103	Glyma.19G205200.1|Glyma.19G205200	EGERRVAGPAFNPAGSFGRKMTMDDLIAKQM	Glyma.19G205200.1|Glyma.19G205200;Glyma.03G207900.1|Glyma.03G207900	455	UID455
Glyma.19G244700.1	Glyma.19G244700	S	368	17071000	33897000	27424000	16796000	11014000	29221000	32495000	32823000	1	AT5G28840	Encodes a protein with GDP-D-mannose 3',5'-epimerase activity. The enzyme is involved in ascorbate biosynthesis. It catalyzes the conversion of GDP-D-mannose to GDP-L-galactose.	2			___1	1.15997e-15	144.18	124.19	144.18	0.27825	200740000	Glyma.19G244700.1|Glyma.19G244700;Glyma.19G244600.1|Glyma.19G244600;Glyma.03G247000.1|Glyma.03G247000;Glyma.20G224400.1|Glyma.20G224400;Glyma.10G162000.1|Glyma.10G162000	368;368;371;368;368	Glyma.19G244700.1|Glyma.19G244700	GSSKVVQTQAPVQLGSLRAADGKE_______	Glyma.19G244700.1|Glyma.19G244700;Glyma.19G244600.1|Glyma.19G244600;Glyma.03G247000.1|Glyma.03G247000;Glyma.20G224400.1|Glyma.20G224400;Glyma.10G162000.1|Glyma.10G162000	471	UID471
Glyma.19G244800.1	Glyma.19G244800	S	346	8327000	9631800	10499000	6969400	7479900	9329600	8384600	12741000	1	AT5G28770	BASIC LEUCINE ZIPPER protein which regulates the circadian oscillator gene PSEUDO RESPONSE REGULATOR7 (PRR7) to change the circadian phase in response to sugars. It upregulates PRR7 in response to low energy. bZIP63 and PRR7 are required for correct oscillator phase under light/dark cycles. bZIP protein BZO2H3 mRNA, partial cds	2			___1	0.00293183	93.096	55.751	93.096	1.0075	73362000	Glyma.19G244800.1|Glyma.19G244800;Glyma.03G247100.1|Glyma.03G247100;Glyma.10G162100.1|Glyma.10G162100	346;394;401	Glyma.19G244800.1|Glyma.19G244800	GGNKTGRTTSLHRVASLEHLQKRIRGGADSR	Glyma.19G244800.1|Glyma.19G244800;Glyma.03G247100.1|Glyma.03G247100;Glyma.10G162100.1|Glyma.10G162100	472	UID472
Glyma.03G251800.1	Glyma.03G251800	S	258	7149100	9270700	10359000	13270000	10818000	9772800	5241700	6712000	1	AT3G04590	AT hook motif DNA-binding family protein;(source:Araport11)	2			___1	9.0738e-08	109.84	81.976	109.84	0.22361	72594000	Glyma.03G251800.1|Glyma.03G251800	258	Glyma.03G251800.1|Glyma.03G251800	TGAGVKGDISASKLPSPVGEPVSSLGFRQSV	Glyma.03G251800.1|Glyma.03G251800	481	UID481
Glyma.03G259500.1	Glyma.03G259500	S	192	0	2336000	3005900	3381900	5066400	3167600	3529100	4268500	1	AT2G46630	serine/arginine repetitive matrix protein;(source:Araport11)	2			___1	0.00179088	68.44	56.593	68.44	-1.1883	32765000	Glyma.03G259500.1|Glyma.03G259500;Glyma.19G258400.1|Glyma.19G258400	192;221	Glyma.03G259500.1|Glyma.03G259500;Glyma.19G258400.1|Glyma.19G258400	TIAGENRGAYMELIQSPKKHDPKYLHKKGNS	Glyma.03G259500.1|Glyma.03G259500;Glyma.19G258400.1|Glyma.19G258400	486	UID486
Glyma.03G262700.1	Glyma.03G262700	S	379	6316800	516390	0	0	1888800	0	2611300	3089700	1	AT1G53730	STRUBBELIG-receptor family 6;(source:Araport11)	2			___1	0.00348586	102.52	79.095	102.52	0.09875	14423000	Glyma.03G262700.1|Glyma.03G262700	379	Glyma.03G262700.1|Glyma.03G262700	SGSINLKPPPIDRHKSFDEEEFSKKPTIVKK	Glyma.03G262700.1|Glyma.03G262700	489	UID489
Glyma.04G000200.1	Glyma.04G000200	S	448	0	0	18504000	8114700	13897000	12093000	19133000	13278000	1	AT4G38130	Encodes a histone deacetylase that enhances AtERF7-mediated transcriptional repression. Binds SIM3 and ERF7. Expressed in the nucleus in most tissues examined and throughout the life of the plant. Involved in jasmonic acid and ethylene dependent pathogen resistance. The sequence in GenBank has 17 AG dinucleotide repeats missing, which is also missing in Ler shotgun sequence from Cereon. Although …	3			___1	0.00329284	43.162	25.793	43.162	0.055167	85020000	Glyma.04G000200.1|Glyma.04G000200	448	Glyma.04G000200.1|Glyma.04G000200	KEIAEPQPNDLEDQRSGEHLRDSDTAVAETC	Glyma.04G000200.1|Glyma.04G000200	493	UID493
Glyma.04G008500.1	Glyma.04G008500	S	943	0	0	0	0	17445000	0	25185000	20412000	1	AT2G16485	Encodes NERD (Needed for RDR2-independent DNA methylation), a plant-specific GW repeat- and PHD finger-containing protein involved in siRNA-dependent DNA methylation.	2			___1	5.22017e-07	106.42	75.534	106.42	0.23504	63041000	Glyma.04G008500.1|Glyma.04G008500	943	Glyma.04G008500.1|Glyma.04G008500	QSVHDLHYPSSYSRKSPQQGIEGQVGERLSL	Glyma.04G008500.1|Glyma.04G008500	501	UID501
Glyma.06G013800.1	Glyma.06G013800	S	1118	0	23633000	16782000	25311000	22881000	19514000	32835000	29078000	1	AT1G49340	Encodes a phosphatidylinositol 4-kinase that is expressed in inflorescences and shoots.	3			___1	1.78508e-06	89.773	80.392	89.773	-1.3978	212620000	Glyma.06G013800.1|Glyma.06G013800;Glyma.04G013900.1|Glyma.04G013900	1118;1118	Glyma.06G013800.1|Glyma.06G013800	APPGLGLGAGLQRIISGAFPQQPQAEDDSFN	Glyma.06G013800.1|Glyma.06G013800;Glyma.04G013900.1|Glyma.04G013900	502	UID502
Glyma.06G015000.1	Glyma.06G015000	S	265	16133000	25896000	22168000	15247000	23040000	22724000	32802000	28803000	1	AT4G35300	tonoplast monosaccharide transporter2;(source:Araport11)	2			___1	7.09518e-20	156.24	117.46	156.24	0.51272	195030000	Glyma.04G015000.1|Glyma.04G015000;Glyma.06G015000.1|Glyma.06G015000	265;265	Glyma.04G015000.1|Glyma.04G015000;Glyma.06G015000.1|Glyma.06G015000	TEKDKIRLYGSQAGLSWLAKPVTGQSSIGLA	Glyma.04G015000.1|Glyma.04G015000;Glyma.06G015000.1|Glyma.06G015000	508	UID508
Glyma.06G015000.1	Glyma.06G015000	S	345	54646000	29126000	58185000	25567000	19681000	15024000	35861000	26018000	1	AT4G35300	tonoplast monosaccharide transporter2;(source:Araport11)	2			___1	1.0633e-35	186.58	157.04	176.32	-0.53937	264110000	Glyma.04G015000.1|Glyma.04G015000;Glyma.06G015000.1|Glyma.06G015000	345;345	Glyma.04G015000.1|Glyma.04G015000;Glyma.06G015000.1|Glyma.06G015000	STAEPHAKNEQWDEESLQREGEDYMSDAAGG;STAEPHVKNEQWDEESLQREGEDYMSDAADG	Glyma.04G015000.1|Glyma.04G015000;Glyma.06G015000.1|Glyma.06G015000	509	UID509
Glyma.04G016500.1	Glyma.04G016500	S	247	11941000	6433100	14211000	7075600	8373200	5069600	8974400	6163100	1	AT1G76390	ARM repeat superfamily protein;(source:Araport11)	2			___1	0.00284563	110.39	65.524	110.39	-1.1428	68241000	Glyma.04G016500.1|Glyma.04G016500;Glyma.06G016500.1|Glyma.06G016500	247;248	Glyma.04G016500.1|Glyma.04G016500	INGAILILVGMTSSKSEDLLTVEKADKTLEN	Glyma.04G016500.1|Glyma.04G016500;Glyma.06G016500.1|Glyma.06G016500	513	UID513
Glyma.06G032600.1	Glyma.06G032600	S	35	3002700	7922100	6835900	4065900	2136800	3752200	5621200	2609900	1	AT5G42950	EXA1 is a GYF domain-containing gene of the SMY2 subgroup. Mutants exhibit resistance to potexviruses.	2			___1	0.000919087	53.252	44.655	53.252	0.95374	90211000	Glyma.04G032700.1|Glyma.04G032700;Glyma.06G032600.1|Glyma.06G032600	35;35	Glyma.04G032700.1|Glyma.04G032700;Glyma.06G032600.1|Glyma.06G032600	PISKDFHGPDNPIPLSPQWLLPKPGESKPAI	Glyma.04G032700.1|Glyma.04G032700;Glyma.06G032600.1|Glyma.06G032600	522	UID522
Glyma.04G044400.1	Glyma.04G044400	S	189	2634200	2989700	2113100	1428800	0	1446000	2782400	2391300	1	AT1G27700	Syntaxin/t-SNARE family protein;(source:Araport11)	2			___1	0.00925736	52.278	28.427	52.278	-1.0608	15786000	Glyma.04G044400.1|Glyma.04G044400	189	Glyma.04G044400.1|Glyma.04G044400	SEAAPEKSHGHRRAASADADIGNWKITVSDD	Glyma.04G044400.1|Glyma.04G044400	535	UID535
Glyma.04G044900.1	Glyma.04G044900	S	8	2131500	1684100	2378100	0	0	0	810520	0	1	AT1G27730	Related to Cys2/His2-type zinc-finger proteins found in higher plants. Compensated for a subset of calcineurin deficiency in yeast. Salt tolerance produced by ZAT10 appeared to be partially dependent on ENA1/PMR2, a P-type ATPase required for Li+ and Na+ efflux in yeast. The protein is localized to the nucleus, acts as a transcriptional repressor and is responsive to chitin oligomers. Also involv…	2			___1	0.00121356	110.39	98.855	110.39	-0.28757	7004200	Glyma.04G044900.1|Glyma.04G044900	8	Glyma.04G044900.1|Glyma.04G044900	________MALEALQSPRTATPSFSPFEETN	Glyma.04G044900.1|Glyma.04G044900	537	UID537
Glyma.04G061800.1	Glyma.04G061800	S	445	9664900	9095300	6898600	483050	1246800	4607300	3003400	4365200	1	AT4G31880	One of 5 PO76/PDS5 cohesion cofactor orthologs of Arabidopsis.	2			___1	0.000755603	94.191	67.229	72.496	-1.1687	90702000	Glyma.04G061800.1|Glyma.04G061800	445	Glyma.04G061800.1|Glyma.04G061800	AGPSENDKEIDANIMSPKACNDDSEIVASPP	Glyma.04G061800.1|Glyma.04G061800	547	UID547
Glyma.17G199200.1	Glyma.17G199200	S	5	14430000	24538000	31341000	24232000	0	27398000	29816000	52227000	1	AT2G24520	plasma membrane H+-ATPase;(source:Araport11)	2			___1	0.00305969	106.62	12.153	83.397	-0.026662	203980000	Glyma.06G076100.1|Glyma.06G076100;Glyma.04G075100.1|Glyma.04G075100;Glyma.17G199200.1|Glyma.17G199200;Glyma.14G134100.1|Glyma.14G134100	5;5;5;5	Glyma.06G076100.1|Glyma.06G076100;Glyma.17G199200.1|Glyma.17G199200	___________MGGISLEEIKNENVDLEKIP;___________MGGISLEEIKNENVDLERIP	Glyma.06G076100.1|Glyma.06G076100;Glyma.04G075100.1|Glyma.04G075100;Glyma.17G199200.1|Glyma.17G199200;Glyma.14G134100.1|Glyma.14G134100	562	UID562
Glyma.04G107300.1	Glyma.04G107300	S	245	7432000	11915000	8812500	7277400	7345100	6372300	10716000	9032300	1	AT1G36310	S-adenosyl-L-methionine-dependent methyltransferases superfamily protein;(source:Araport11)	2			___1	2.23815e-06	115.12	106.12	94.688	-2.544	68903000	Glyma.04G107300.1|Glyma.04G107300	245	Glyma.04G107300.1|Glyma.04G107300	TPLNEKYVDEWVGPGSPRTRAPSSSSLESIP	Glyma.04G107300.1|Glyma.04G107300	577	UID577
Glyma.06G203700.1	Glyma.06G203700	S	373	6124200	0	5595400	3006900	4552400	4626300	5732100	5079100	1	AT5G61040	hypothetical protein;(source:Araport11)	2			___1	0.00159877	86.344	63.035	69.721	0.489	34716000	Glyma.06G203700.1|Glyma.06G203700;Glyma.04G162600.1|Glyma.04G162600	373;385	Glyma.06G203700.1|Glyma.06G203700	DTLDHSSYDKELNEFSPEKHVDNSPRIDSKE	Glyma.06G203700.1|Glyma.06G203700;Glyma.04G162600.1|Glyma.04G162600	608	UID608
Glyma.04G163400.1	Glyma.04G163400	S	456	10264000	0	17700000	10333000	9329400	11187000	20623000	24190000	1	AT5G61150	Encodes highly hydrophilic protein involved in positively regulating FLC expression. Mutants are early flowering and show a loss of FLC expression in the absence of cold. Member of PAF-C complex.	3			___1	2.59537e-10	102.31	95.283	102.31	0.13687	145750000	Glyma.04G163400.1|Glyma.04G163400	456	Glyma.04G163400.1|Glyma.04G163400	VNRKYTPAVERRRQLSPGFLEDALDEEDEAD	Glyma.04G163400.1|Glyma.04G163400	610	UID610
Glyma.04G163400.1	Glyma.04G163400	S	206	0	7095400	7251200	2624500	3066300	5050600	4730200	5161200	1	AT5G61150	Encodes highly hydrophilic protein involved in positively regulating FLC expression. Mutants are early flowering and show a loss of FLC expression in the absence of cold. Member of PAF-C complex.	2			___1	3.60119e-09	98.156	73.302	98.156	0.98447	34980000	Glyma.04G163400.1|Glyma.04G163400	206	Glyma.04G163400.1|Glyma.04G163400	DIRQDSNRYAVEEEGSYGKNLRPEDILADED	Glyma.04G163400.1|Glyma.04G163400	611	UID611
Glyma.17G096100.1	Glyma.17G096100	S	5	5351700	5979300	6730800	13544000	12340000	7929600	2487100	9180300	1	AT5G62670	H[+]-ATPase 11;(source:Araport11)	2			___1	0.00294262	90.05	39.697	69.451	0.015108	63543000	Glyma.06G189900.1|Glyma.06G189900;Glyma.04G174800.1|Glyma.04G174800;Glyma.05G030700.1|Glyma.05G030700;Glyma.17G096100.1|Glyma.17G096100	5;5;5;5	Glyma.06G189900.1|Glyma.06G189900;Glyma.05G030700.1|Glyma.05G030700;Glyma.17G096100.1|Glyma.17G096100	___________MGDKSQVLEAVLKEAVDLEN;___________MGDKSQVLEAVLKETVDLEN	Glyma.06G189900.1|Glyma.06G189900;Glyma.04G174800.1|Glyma.04G174800;Glyma.05G030700.1|Glyma.05G030700;Glyma.17G096100.1|Glyma.17G096100	612	UID612
Glyma.06G188600.1	Glyma.06G188600	S	420	13520000	20245000	20697000	12062000	14342000	16906000	16091000	17133000	1	AT1G18950	DDT domain superfamily;(source:Araport11)	3			___1	7.2437e-06	110.98	87.134	76.759	0.029319	131000000	Glyma.06G188600.1|Glyma.06G188600;Glyma.04G176500.1|Glyma.04G176500	420;419	Glyma.06G188600.1|Glyma.06G188600	RSINEAIKITKRKPPSPELIPRREAGAKPEA	Glyma.06G188600.1|Glyma.06G188600;Glyma.04G176500.1|Glyma.04G176500	613	UID613
Glyma.13G192400.1	Glyma.13G192400	S	894	1469200	609470	3225700	1477500	1334900	1881400	2653500	2376000	1	AT3G12280	Encodes a retinoblastoma homologue RETINOBLASTOMA-RELATED protein (RBR or RBR1). RBR controls nuclear proliferation in the female gametophyte. Also required for correct differentiation of male gametophytic cell types. Regulates stem cell maintenance in Arabidopsis roots. Involved in the determination of cell cycle arrest in G1 phase after sucrose starvation. RBR1 is also involved in regulation of…	2			___1	0.00777593	51.092	39.602	49.929	0.10688	15028000	Glyma.13G192400.1|Glyma.13G192400;Glyma.04G192200.1|Glyma.04G192200	894;894	Glyma.13G192400.1|Glyma.13G192400	PEINKNDGHLAQCPGSPKISPFPTLPDMSPK	Glyma.13G192400.1|Glyma.13G192400;Glyma.04G192200.1|Glyma.04G192200	627	UID627
Glyma.04G193400.1	Glyma.04G193400	S	205	0	17513000	0	0	0	10909000	0	11507000	1	AT1G13440	The expression level of GAPC-2 is upregulated in Arabidopsis seedlings exposed to cadmium.	2			___1	1.24879e-06	83.823	62.594	83.823	-1.4571	40841000	Glyma.04G193400.1|Glyma.04G193400;Glyma.04G193500.1|Glyma.04G193500;Glyma.06G172600.1|Glyma.06G172600;Glyma.06G172700.1|Glyma.06G172700;Glyma.18G009700.1|Glyma.18G009700;Glyma.11G247600.1|Glyma.11G247600	205;205;205;205;208;208	Glyma.04G193400.1|Glyma.04G193400;Glyma.04G193500.1|Glyma.04G193500;Glyma.06G172600.1|Glyma.06G172600;Glyma.06G172700.1|Glyma.06G172700	VDGPSAKDWRGGRAASFNIIPSSTGAAKAVG	Glyma.04G193400.1|Glyma.04G193400;Glyma.04G193500.1|Glyma.04G193500;Glyma.06G172600.1|Glyma.06G172600;Glyma.06G172700.1|Glyma.06G172700;Glyma.18G009700.1|Glyma.18G009700;Glyma.11G247600.1|Glyma.11G247600	629	UID629
Glyma.04G195300.1	Glyma.04G195300	S	31	4860700	14400000	11507000	4399500	3784600	8302900	15053000	11098000	1	AT3G48530	SNF1-related protein kinase regulatory subunit gamma 1;(source:Araport11)	2			___1	2.64289e-05	96.163	80.528	63.894	0.61599	75073000	Glyma.04G195300.1|Glyma.04G195300;Glyma.06G170700.1|Glyma.06G170700	31;56	Glyma.04G195300.1|Glyma.04G195300	GLRVEDLWDIQEPQLSPDEKLNACFESIPVS	Glyma.04G195300.1|Glyma.04G195300;Glyma.06G170700.1|Glyma.06G170700	631	UID631
Glyma.04G197900.1	Glyma.04G197900	S	116	8898400	11561000	10629000	8103100	10491000	13564000	11014000	11819000	1	AT3G48710	DEK domain-containing chromatin associated protein;(source:Araport11)	2			___1	0.00920264	94.692	8.776	92.538	-0.17573	86079000	Glyma.04G197900.1|Glyma.04G197900;Glyma.06G167700.1|Glyma.06G167700	116;132	Glyma.04G197900.1|Glyma.04G197900;Glyma.06G167700.1|Glyma.06G167700	RPTRERKTVERFSVPSPAKSARSSASKGLII	Glyma.04G197900.1|Glyma.04G197900;Glyma.06G167700.1|Glyma.06G167700	632	UID632
Glyma.04G203200.1	Glyma.04G203200	S	107	15688000	26877000	31860000	20460000	16920000	21092000	27726000	25991000	1	AT5G47910	NADPH/respiratory burst oxidase protein D (RbohD).Interacts with AtrbohF gene to fine tune the spatial control of ROI production and hypersensitive response to cell in and around infection site. The mRNA is cell-to-cell mobile.	2			___1	0.00511067	121.64	86.922	112.11	-0.40796	186610000	Glyma.04G203200.1|Glyma.04G203200;Glyma.06G162300.1|Glyma.06G162300	107;116	Glyma.04G203200.1|Glyma.04G203200	DEKLILLGKGMEKKRSFGASVVRSASIRIQQ	Glyma.04G203200.1|Glyma.04G203200;Glyma.06G162300.1|Glyma.06G162300	634	UID634
Glyma.04G217100.1	Glyma.04G217100	S	14	5163300	8721600	8546100	4912000	4780400	5323300	6001400	8423400	1	AT1G76010	Alba DNA/RNA-binding protein;(source:Araport11)	2			___1	0.0024937	66.267	44.717	59.198	-0.54514	51872000	Glyma.04G217100.1|Glyma.04G217100	14	Glyma.04G217100.1|Glyma.04G217100	__MDRYQRVEKPKAESPINENEIRVTSQGRT	Glyma.04G217100.1|Glyma.04G217100	640	UID640
Glyma.04G217100.1	Glyma.04G217100	S	146	46376000	31304000	33826000	7353400	8072800	12014000	15519000	16048000	1	AT1G76010	Alba DNA/RNA-binding protein;(source:Araport11)	2			___1	1.58573e-78	216.71	202.03	159.4	-0.99142	170510000	Glyma.04G217100.1|Glyma.04G217100	146	Glyma.04G217100.1|Glyma.04G217100	DQVKPLNEYDEEGEGSPRIRGRGRGRGRGRG	Glyma.04G217100.1|Glyma.04G217100	641	UID641
Glyma.04G227100.1	Glyma.04G227100	S	701	1399200	2510400	3584800	2146000	1773100	2392800	3467500	2703400	1	AT3G49490	hypothetical protein;(source:Araport11)	2			___1	0.0131186	60.518	38.526	60.518	0.50511	19977000	Glyma.04G227100.1|Glyma.04G227100	701	Glyma.04G227100.1|Glyma.04G227100	TSKSAGESREFHQNASFKRPQLTKTEMTKAC	Glyma.04G227100.1|Glyma.04G227100	644	UID644
Glyma.04G231000.1	Glyma.04G231000	S	90	2859800	0	1375200	2109400	2463400	4495500	1317600	0	1	AT5G24430	Calcium-dependent protein kinase (CDPK) family protein;(source:Araport11)	2			___1	0.00840153	58.274	51.054	58.274	-0.093246	14621000	Glyma.04G231000.1|Glyma.04G231000;Glyma.06G134200.1|Glyma.06G134200	90;91	Glyma.04G231000.1|Glyma.04G231000	ARTPGRKFRWPLPPPSPAKPIMAALLRRQGK	Glyma.04G231000.1|Glyma.04G231000;Glyma.06G134200.1|Glyma.06G134200	649	UID649
Glyma.06G112300.1	Glyma.06G112300	S	123	3025900	4559900	3906200	1096000	1206200	2706500	2052900	1943300	1	AT4G08310	DNA ligase;(source:Araport11)	2			___1	0.00983242	64.439	41.699	49.5	-0.39951	32513000	Glyma.06G112300.1|Glyma.06G112300;Glyma.04G250500.1|Glyma.04G250500	123;123	Glyma.06G112300.1|Glyma.06G112300	DAKDLCPEDEEKMEDSPVLGLLKEQKRAKLE	Glyma.06G112300.1|Glyma.06G112300;Glyma.04G250500.1|Glyma.04G250500	657	UID657
Glyma.04G254900.1	Glyma.04G254900	S	69	0	15890000	20813000	13021000	12605000	12952000	14950000	0	1	AT4G09140	Encodes a protein with similarity to Mut1 DNA mismatch repair protein, from E.coli. The protein is expressed during prophase I of meiosis, colocalizes with MLH3 throughout pachytene and is dependent on MLH3 for proper localization.	3			___1	0.00530076	50.088	11.082	44.457	0.5125	90231000	Glyma.04G254900.1|Glyma.04G254900	69	Glyma.04G254900.1|Glyma.04G254900	VSLLIKDGGLKLIQVSDDGHGIRFEDLPILC	Glyma.04G254900.1|Glyma.04G254900	662	UID662
Glyma.05G005500.1	Glyma.05G005500	S	703	10712000	7338200	9772900	4486700	6609700	4370600	8344300	7494200	1	AT5G14610	DEAD box RNA helicase family protein;(source:Araport11)	3			___1	0.000278529	97.163	74.245	95.618	0.21633	77789000	Glyma.05G005500.1|Glyma.05G005500	703	Glyma.05G005500.1|Glyma.05G005500	PSPHRQVKGPAVREHSPVYSFHRSMMGRGQS	Glyma.05G005500.1|Glyma.05G005500	667	UID667
Glyma.05G012500.1	Glyma.05G012500	S	22	1401000	6464100	3575500	2209800	2211200	3905400	4022900	3017200	1	AT4G32610	copper ion binding protein;(source:Araport11)	3			___1	1.32101e-07	93.446	83.866	93.446	-0.28661	125210000	Glyma.05G012500.1|Glyma.05G012500	22	Glyma.05G012500.1|Glyma.05G012500	EAPAINNTNVFAALGSLKKKKKPEKDQDQGP	Glyma.05G012500.1|Glyma.05G012500	669	UID669
Glyma.05G016700.1	Glyma.05G016700	S	489	15007000	31149000	43536000	25596000	12839000	31877000	15023000	16952000	1	AT1G73980	TTM1 is a triphosphate tunnel metalloenzyme that displays pyrophosphatase activity. It contains both a uridine kinase (UK) domain,CYTH domain, a coiled-coil domain and a transmembrane domain at the C-terminal Mutants show a delay in leaf senescence. Can functionally complement TTM1 and vise versa. (PMID:28733390)	3			___1	2.06633e-16	119.54	108.02	112.95	0.49717	191980000	Glyma.05G016700.1|Glyma.05G016700;Glyma.17G083300.1|Glyma.17G083300	489;489	Glyma.05G016700.1|Glyma.05G016700	KLAINNRRFDGRALESPAPIANQGVITQLSD	Glyma.05G016700.1|Glyma.05G016700;Glyma.17G083300.1|Glyma.17G083300	671	UID671
Glyma.17G096100.1	Glyma.17G096100	S	937	0	0	0	0	0	0	0	0	1	AT5G62670	H[+]-ATPase 11;(source:Araport11)	2			___1	0.00382954	76.064	63.027	76.064	0.59238	0	Glyma.05G030700.1|Glyma.05G030700;Glyma.17G096100.1|Glyma.17G096100	937;937	Glyma.05G030700.1|Glyma.05G030700;Glyma.17G096100.1|Glyma.17G096100	IARLRELHTLKGHVESVVRLKGLDIDTIQQA	Glyma.05G030700.1|Glyma.05G030700;Glyma.17G096100.1|Glyma.17G096100	676	UID676
Glyma.05G061500.1	Glyma.05G061500	S	400	1758000	4410800	3352200	1504600	2337200	3659900	2762300	4401400	1	AT5G47430	DWNN domain, a CCHC-type zinc finger;(source:Araport11)	2			___1	0.0131756	68.515	48.186	67.997	0.42117	24186000	Glyma.05G061500.1|Glyma.05G061500	400	Glyma.05G061500.1|Glyma.05G061500	PSPTSSAASKGELKVSPVNEKTTNIQETTDD	Glyma.05G061500.1|Glyma.05G061500	705	UID705
Glyma.17G145500.1	Glyma.17G145500	S	9	3283500	0	8146100	3942100	2686100	6513500	7052900	6122500	1	AT4G17510	ubiquitin C-terminal hydrolase 3;(source:Araport11)	2			___1	0.000184844	72.089	50.86	70.488	1.0329	37747000	Glyma.17G145500.1|Glyma.17G145500;Glyma.05G063800.1|Glyma.05G063800	9;9	Glyma.17G145500.1|Glyma.17G145500	_______MATLDERPSAKRWLPLEANPDVMN	Glyma.17G145500.1|Glyma.17G145500;Glyma.05G063800.1|Glyma.05G063800	707	UID707
Glyma.05G073300.1	Glyma.05G073300	S	516	15279000	22645000	22955000	14377000	9744100	12209000	14730000	13474000	1	AT3G26020	Encodes protein phosphatase 2A (PP2A) B'eta subunit. Targeted to nucleus and cytosol.	2			___1	2.31632e-36	188.63	169.52	142.45	-0.0058456	125410000	Glyma.05G073300.1|Glyma.05G073300;Glyma.19G077700.1|Glyma.19G077700	516;518	Glyma.05G073300.1|Glyma.05G073300	EMGGMKATTNEAVLVSPRTASHTPSGKASRA	Glyma.05G073300.1|Glyma.05G073300;Glyma.19G077700.1|Glyma.19G077700	715	UID715
Glyma.05G076300.1	Glyma.05G076300	S	124	10190000	13159000	16310000	16429000	9005900	11813000	13549000	16344000	1	AT3G01860	hypothetical protein;(source:Araport11)	2			___1	0.00237422	125.54	63.134	109.24	-0.18877	106800000	Glyma.05G076300.1|Glyma.05G076300;Glyma.19G074200.1|Glyma.19G074200	124;131	Glyma.05G076300.1|Glyma.05G076300	TSPEKKKKLLELFRESVKDDQVDGHGHKEVK	Glyma.05G076300.1|Glyma.05G076300;Glyma.19G074200.1|Glyma.19G074200	716	UID716
Glyma.05G076300.1	Glyma.05G076300	S	33	10010000	14537000	10962000	11845000	13022000	14360000	11716000	20186000	1	AT3G01860	hypothetical protein;(source:Araport11)	2			___1	0.00294262	99.283	80.5	94.465	0.1523	106640000	Glyma.05G076300.1|Glyma.05G076300	33	Glyma.05G076300.1|Glyma.05G076300	KLSFGSKSEKLVIHPSPIKGQQPQNGWSTTT	Glyma.05G076300.1|Glyma.05G076300	717	UID717
Glyma.19G067400.1	Glyma.19G067400	S	136	9135600	12499000	15191000	0	11129000	14385000	11536000	14317000	1	AT1G08680	A member of ARF GAP domain (AGD), A thaliana has 15 members, grouped into four classes. AGD14 belongs to the class 4, together with AGD15.	3			___1	0.00018619	79.013	62.134	79.013	0.17251	88193000	Glyma.19G067400.1|Glyma.19G067400;Glyma.05G088000.1|Glyma.05G088000	136;136	Glyma.19G067400.1|Glyma.19G067400	YAGTKSSEKPPRDAQSPGIHEDEIRRASSYH	Glyma.19G067400.1|Glyma.19G067400;Glyma.05G088000.1|Glyma.05G088000	718	UID718
Glyma.05G101700.1	Glyma.05G101700	S	40	6341600	10848000	8241100	1768800	2725300	0	6768500	6407400	1	AT2G23150	Encodes a member of the Nramp2 metal transporter family; like its homolog Atnramp4, localized in vacuolar membrane. Seedlings of double mutant, atnramp3-1 atnramp4-1, were arrested at early germination.	2			___1	0.000269493	79.771	54.385	55.885	-0.61181	43101000	Glyma.05G101700.1|Glyma.05G101700	40	Glyma.05G101700.1|Glyma.05G101700	AYDSSEKIVVVGVDESDNEDNWGRVPPFSWK	Glyma.05G101700.1|Glyma.05G101700	722	UID722
Glyma.15G053400.1	Glyma.15G053400	S	68	2007100	0	0	0	1938000	2823300	0	3828800	1	AT5G09400	Encodes a potassium uptake permease with a functional adenylate cyclase (AC) center. The first 100 aa of this protein can complement AC-deficient E. coli and display AC activity in vitro. KUP7 is localized to the plasma membrane where it functions in potassium uptake and translocation.	2			___1	0.00892399	46.964	31.425	46.964	-1.0697	10597000	Glyma.15G053400.1|Glyma.15G053400;Glyma.05G117500.1|Glyma.05G117500;Glyma.08G072500.1|Glyma.08G072500	68;71;72	Glyma.15G053400.1|Glyma.15G053400	DNAEQRLIRTGPRIDSFDVEALEVPGAHRSD	Glyma.15G053400.1|Glyma.15G053400;Glyma.05G117500.1|Glyma.05G117500;Glyma.08G072500.1|Glyma.08G072500	728	UID728
Glyma.05G118700.1	Glyma.05G118700	S	376	9862000	12045000	11542000	7213700	8226200	6452900	9511800	11348000	1	AT5G64090	hyccin;(source:Araport11)	2			___1	0.00820967	88.338	61.631	63.091	0.59759	76203000	Glyma.05G118700.1|Glyma.05G118700;Glyma.08G073800.1|Glyma.08G073800	376;383	Glyma.05G118700.1|Glyma.05G118700	ANTPTKAKKPEILLVSK______________	Glyma.05G118700.1|Glyma.05G118700;Glyma.08G073800.1|Glyma.08G073800	729	UID729
Glyma.05G143100.1	Glyma.05G143100	S	717	1007800	3985300	3618100	2701500	3989300	3469800	5946000	4177700	1	AT1G17210	IAP-like protein 1;(source:Araport11)	2			___1	0.00160493	69.451	59.347	40.725	-1.1664	28896000	Glyma.05G143100.1|Glyma.05G143100;Glyma.08G099500.1|Glyma.08G099500	717;771	Glyma.05G143100.1|Glyma.05G143100	EAEIHGVDISVHRADSVVGEMEQRVEDAENQ	Glyma.05G143100.1|Glyma.05G143100;Glyma.08G099500.1|Glyma.08G099500	749	UID749
Glyma.08G102600.1	Glyma.08G102600	S	721	10563000	13635000	13512000	6723800	8916300	10276000	12042000	13754000	1	AT1G67580	Protein kinase superfamily protein;(source:Araport11)	2			___1	2.07376e-05	109	85.99	50.108	-0.29249	211330000	Glyma.05G145800.1|Glyma.05G145800;Glyma.08G102600.1|Glyma.08G102600	722;721	Glyma.05G145800.1|Glyma.05G145800;Glyma.08G102600.1|Glyma.08G102600	PAQHAQDRRVRRIYKSPDPLEEQRRKELQQG	Glyma.05G145800.1|Glyma.05G145800;Glyma.08G102600.1|Glyma.08G102600	754	UID754
Glyma.08G102600.1	Glyma.08G102600	S	148	10329000	6410600	5381800	2871400	0	5658100	7344300	5253600	1	AT1G67580	Protein kinase superfamily protein;(source:Araport11)	3			___1	0.00014755	91.858	59.334	45.384	0.0033271	108390000	Glyma.05G145800.1|Glyma.05G145800;Glyma.08G102600.1|Glyma.08G102600	148;148	Glyma.05G145800.1|Glyma.05G145800;Glyma.08G102600.1|Glyma.08G102600	TRTLSPPVPERKRKFSPIVWDQDDKEVNELS;TRTQSPPAPERKRKFSPIVWDQDDKEVNESS	Glyma.05G145800.1|Glyma.05G145800;Glyma.08G102600.1|Glyma.08G102600	755	UID755
Glyma.05G145800.1	Glyma.05G145800	S	289	2536400	3113300	2017000	1146800	1727400	2163300	2020400	2757800	1	AT1G67580	Protein kinase superfamily protein;(source:Araport11)	2			___1	0.00113615	101.72	76.866	95.273	0.17978	148990000	Glyma.05G145800.1|Glyma.05G145800	289	Glyma.05G145800.1|Glyma.05G145800	EILNDEEMPKRRRRVSPELLDGRLRNKLLSP	Glyma.05G145800.1|Glyma.05G145800	756	UID756
Glyma.05G158300.1	Glyma.05G158300	S	591	6464400	7250200	4767400	5631400	7722600	6184800	6399500	7651500	1	AT1G29170	Encodes a member of the SCAR family.These proteins are part of a complex (WAVE) complex.The SCAR subunit activates the ARP2/3 complex which in turn act as a nucleator for actin filaments.	2			___1	0.00764241	107.79	78.639	103.7	-0.22091	52072000	Glyma.05G158300.1|Glyma.05G158300;Glyma.08G116000.1|Glyma.08G116000	591;937	Glyma.05G158300.1|Glyma.05G158300	NSSRVFGLSRRLLINSFQRKVSFDEKSEHYN	Glyma.05G158300.1|Glyma.05G158300;Glyma.08G116000.1|Glyma.08G116000	757	UID757
Glyma.05G174400.1	Glyma.05G174400	S	269	8807100	0	0	0	11456000	0	1067500	11142000	1	AT3G26400	member of eIF4B - eukaryotic initiation factor 4B The mRNA is cell-to-cell mobile.	3			___1	0.00470543	42.172	32.25	42.172	0.75164	32473000	Glyma.05G174400.1|Glyma.05G174400	269	Glyma.05G174400.1|Glyma.05G174400	RLVLDPPRGDGVVNESPVKASNKANPFGAAR	Glyma.05G174400.1|Glyma.05G174400	769	UID769
Glyma.08G135200.1	Glyma.08G135200	S	458	1245000	6378100	6672900	15199000	10110000	9423400	17794000	15621000	1	AT5G64220	CAMTA2 proteins bind to the AtALMT1 promoter at in vitro. The gene itself is Al inducible, and AtALMT1 expression is partially repressed in camta2 mutant. The mRNA is cell-to-cell mobile.	2			___1	1.81742e-10	147.56	87.399	147.56	0.22664	123380000	Glyma.08G135200.1|Glyma.08G135200;Glyma.05G178200.1|Glyma.05G178200	458;477	Glyma.08G135200.1|Glyma.08G135200	LLDGPPAEEGLKKLDSFNQWMSKELGDVEES	Glyma.08G135200.1|Glyma.08G135200;Glyma.05G178200.1|Glyma.05G178200	772	UID772
Glyma.08G135200.1	Glyma.08G135200	S	1041	22643000	25669000	25967000	7413700	4829700	18281000	15797000	19728000	1	AT5G64220	CAMTA2 proteins bind to the AtALMT1 promoter at in vitro. The gene itself is Al inducible, and AtALMT1 expression is partially repressed in camta2 mutant. The mRNA is cell-to-cell mobile.	2			___1	0.00299597	112.36	90.364	108.47	-0.078936	345680000	Glyma.08G135200.1|Glyma.08G135200;Glyma.05G178200.1|Glyma.05G178200;Glyma.08G072100.1|Glyma.08G072100;Glyma.15G053600.1|Glyma.15G053600;Glyma.05G117000.1|Glyma.05G117000	1041;1061;1017;1026;1026	Glyma.08G135200.1|Glyma.08G135200	KQTEQRLQKALARVKSMVQYPEARDQYHRLL	Glyma.08G135200.1|Glyma.08G135200;Glyma.05G178200.1|Glyma.05G178200;Glyma.08G072100.1|Glyma.08G072100;Glyma.15G053600.1|Glyma.15G053600;Glyma.05G117000.1|Glyma.05G117000	773	UID773
Glyma.05G198700.1	Glyma.05G198700	S	136	13093000	9777300	10970000	6986800	15446000	10291000	7075600	14091000	1	AT5G51060	RHD2 (along with RHD3 and RHD4) is required for normal root hair elongation. Has NADPH oxidase activity. Gene is expressed in the elongation and differention zone in trichoblasts and elongating root hairs. RDH2 is localized to the growing tips of root hair cells. It is required for the production of reactive oxygen species in response to extracellular ATP stimulus. The increase in ROS production …	2			___1	1.15299e-10	144.57	96.132	118.87	-0.012774	87729000	Glyma.05G198700.1|Glyma.05G198700;Glyma.08G005900.1|Glyma.08G005900	136;131	Glyma.05G198700.1|Glyma.05G198700;Glyma.08G005900.1|Glyma.08G005900	ASFSKPAPKHFERTKSAVGHALTGLKFISKT	Glyma.05G198700.1|Glyma.05G198700;Glyma.08G005900.1|Glyma.08G005900	785	UID785
Glyma.05G218400.1	Glyma.05G218400	S	312	4335100	10851000	6956700	4881500	4389300	5583700	6986900	9005000	1	AT1G64500	A member of a protein family found in plants and animals that contain conserved C-terminal glutaredoxin-like and putative zinc-binding cysteine-rich domains. It is involved in light stimulated actin bundling and chloroplast movement. The mRNA is cell-to-cell mobile.	2			___1	0.00116929	70.622	64.238	61.375	0.52691	52989000	Glyma.05G218400.1|Glyma.05G218400	312	Glyma.05G218400.1|Glyma.05G218400	GCGGARFVPCFDCAGSCKLLHRERCPNCNEN	Glyma.05G218400.1|Glyma.05G218400	791	UID791
Glyma.05G219000.1	Glyma.05G219000	S	545	5115300	7231800	0	0	0	395910	6908100	0	1	AT4G10840	Tetratricopeptide repeat (TPR)-like superfamily protein;(source:Araport11)	2			___1	0.000711901	76.073	60.929	76.073	-0.38307	19651000	Glyma.05G219000.1|Glyma.05G219000;Glyma.08G025300.1|Glyma.08G025300	545;560	Glyma.05G219000.1|Glyma.05G219000	RDRKAKSLENLIDPGSKRTKKEGAKRWPGLG	Glyma.05G219000.1|Glyma.05G219000;Glyma.08G025300.1|Glyma.08G025300	796	UID796
Glyma.05G243200.1	Glyma.05G243200	S	114	18479000	20695000	19800000	6173700	2797700	13644000	0	18002000	1	AT1G42550	Encodes a plant-specific protein of unknown function that appears to be conserved among angiosperms. The mRNA is cell-to-cell mobile.	2			___1	0.00124921	110.38	73.957	96.143	0.27739	165770000	Glyma.05G243200.1|Glyma.05G243200;Glyma.08G051000.1|Glyma.08G051000	114;117	Glyma.05G243200.1|Glyma.05G243200;Glyma.08G051000.1|Glyma.08G051000	SDRKGIWKWKPIRALSHIGMQKLSCLFSVEV;SNKKGIWKWKPIRALSHIGMQKLSCLFSVEV	Glyma.05G243200.1|Glyma.05G243200;Glyma.08G051000.1|Glyma.08G051000	805	UID805
Glyma.05G245500.1	Glyma.05G245500	S	129	1549400	1717100	1934800	1192500	1843800	1651800	2639600	1765900	1	AT3G18035	A linker histone like protein	2			___1	0.0136294	59.426	37.962	59.426	0.35608	14295000	Glyma.05G245500.1|Glyma.05G245500	129	Glyma.05G245500.1|Glyma.05G245500	LSAKRGPGRPKKIGVSPPGPRGRPPGTGRSK	Glyma.05G245500.1|Glyma.05G245500	814	UID814
Glyma.08G055700.1	Glyma.08G055700	S	361	8420900	9746300	6962100	3778700	8564000	0	9443600	7560100	1	AT1G48480	Arabidopsis thaliana receptor-like protein kinase (RKL1) gene	3			___1	1.05978e-10	111.66	102.08	85.974	-1.1259	123120000	Glyma.08G055700.1|Glyma.08G055700;Glyma.05G247300.1|Glyma.05G247300	361;369	Glyma.08G055700.1|Glyma.08G055700	GNAARAFDLEDLLRASAEVLGKGTFGTAYKA	Glyma.08G055700.1|Glyma.08G055700;Glyma.05G247300.1|Glyma.05G247300	815	UID815
Glyma.06G008300.1	Glyma.06G008300	S	1005	11890000	20201000	18599000	11682000	17089000	17083000	22490000	18301000	1	AT2G16485	Encodes NERD (Needed for RDR2-independent DNA methylation), a plant-specific GW repeat- and PHD finger-containing protein involved in siRNA-dependent DNA methylation.	2			___1	3.77945e-05	96.464	85.313	65.219	-0.16124	137340000	Glyma.06G008300.1|Glyma.06G008300	1005	Glyma.06G008300.1|Glyma.06G008300	QSVYDLHYPSSYSRKSPQQGIEVQAGERLSL	Glyma.06G008300.1|Glyma.06G008300	825	UID825
Glyma.06G039600.1	Glyma.06G039600	S	881	16984000	12365000	21844000	12766000	12277000	8362000	19227000	12907000	1	AT2G26570	Encodes a coiled-coil protein WEB1 (weak chloroplast movement under blue light 1). WEB1, together with another coiled-coil protein WEB2/PMI2 (At1g66840), maintains the chloroplast photorelocation movement velocity.	2			___1	5.47565e-11	127.36	101.64	127.36	-1.1483	116730000	Glyma.06G039600.1|Glyma.06G039600	881	Glyma.06G039600.1|Glyma.06G039600	ESGQGVVNQGKSPRGSFEGNQGVNNFDRTSD	Glyma.06G039600.1|Glyma.06G039600	844	UID844
Glyma.06G127600.1	Glyma.06G127600	S	190	4983100	5128800	4553600	0	0	2428500	0	0	1	AT5G53440	LOW protein: zinc finger CCCH domain protein;(source:Araport11)	3			___1	0.00222984	54.805	35.09	54.805	-0.012593	17094000	Glyma.06G127600.1|Glyma.06G127600	190	Glyma.06G127600.1|Glyma.06G127600	QVFEINESKKIDELRSPEPDNQLERRMRKKR	Glyma.06G127600.1|Glyma.06G127600	863	UID863
Glyma.06G127600.1	Glyma.06G127600	S	1132	25984000	42216000	38052000	18804000	32150000	25610000	39528000	33944000	1	AT5G53440	LOW protein: zinc finger CCCH domain protein;(source:Araport11)	2			___1	1.17667e-10	122.93	108.9	76.82	-0.58599	256290000	Glyma.06G127600.1|Glyma.06G127600;Glyma.04G236700.1|Glyma.04G236700	1132;1131	Glyma.06G127600.1|Glyma.06G127600	GDTKVNPNPLIVEDGSPKACDALMPGSNESE	Glyma.06G127600.1|Glyma.06G127600;Glyma.04G236700.1|Glyma.04G236700	864	UID864
Glyma.06G148800.1	Glyma.06G148800	S	146	47515000	36743000	33961000	11362000	12957000	16783000	24857000	26295000	1	AT1G76010	Alba DNA/RNA-binding protein;(source:Araport11)	2			___1	2.37211e-145	261.74	242	209.66	-0.17626	217070000	Glyma.06G148800.1|Glyma.06G148800	146	Glyma.06G148800.1|Glyma.06G148800	DQVKPLNEYEEEGEGSPRMRGRGRGRGRGRG	Glyma.06G148800.1|Glyma.06G148800	867	UID867
Glyma.06G159200.1	Glyma.06G159200	S	566	5008800	6592100	5371200	2349900	3165400	3409300	6010700	6933500	1	AT1G34320	Ikzf5 (DUF668);(source:Araport11)	2			___1	0.000374479	90.05	43.207	87.568	-0.28202	38841000	Glyma.06G159200.1|Glyma.06G159200	566	Glyma.06G159200.1|Glyma.06G159200	LLDLNKKIPIRRISKSLDFDSLNIRFRENCR	Glyma.06G159200.1|Glyma.06G159200	881	UID881
Glyma.06G161200.1	Glyma.06G161200	S	496	7568200	9085800	6846300	1954800	2134400	1014700	4704100	3931100	1	AT1G35670	Encodes a Ca(2+)-dependent, calmodulin-independent protein kinase that is rapidly induced by drought and high-salt stress but not by low-temperature stress or heat stress. Positive regulator of ABA signaling. Phosphorylates ABA responsive transcription factors ABF1 and ABF4.	2			___1	1.90075e-29	140.07	140.07	82.417	-0.76509	44513000	Glyma.06G161200.1|Glyma.06G161200	496	Glyma.06G161200.1|Glyma.06G161200	STLNFRDAFGIIDHGSD______________	Glyma.06G161200.1|Glyma.06G161200	884	UID884
Glyma.06G202100.1	Glyma.06G202100	S	461	2055800	4949900	3140300	4241600	3431100	2541400	6216500	6854400	1	AT5G61150	Encodes highly hydrophilic protein involved in positively regulating FLC expression. Mutants are early flowering and show a loss of FLC expression in the absence of cold. Member of PAF-C complex.	3			___1	1.07766e-06	90.729	78.44	90.729	-1.5022	91512000	Glyma.06G202100.1|Glyma.06G202100	461	Glyma.06G202100.1|Glyma.06G202100	VNRKYTPAVERRRQLSPGFLEDALDEEDEAD	Glyma.06G202100.1|Glyma.06G202100	907	UID907
Glyma.06G217500.1	Glyma.06G217500	S	190	0	10460000	11870000	0	0	8508900	12402000	0	1	AT1G15340	Protein containing methyl-CpG-binding domain.Has sequence similarity to human MBD proteins.	2			___1	4.8135e-09	95.631	89.181	95.631	0.59216	43240000	Glyma.06G217500.1|Glyma.06G217500;Glyma.04G154500.1|Glyma.04G154500;Glyma.06G224700.1|Glyma.06G224700;Glyma.06G224300.1|Glyma.06G224300	190;190;190;190	Glyma.06G217500.1|Glyma.06G217500	AKAGENVEVPIEEEKSNAADGELPALKDKAD	Glyma.06G217500.1|Glyma.06G217500;Glyma.04G154500.1|Glyma.04G154500;Glyma.06G224700.1|Glyma.06G224700;Glyma.06G224300.1|Glyma.06G224300	910	UID910
Glyma.13G270400.1	Glyma.13G270400	S	11	305500000	366380000	284940000	133480000	98624000	216280000	119450000	260250000	1	AT3G14940	Encodes a cytosolic phosphoenolpyruvate carboxylase (PEPC) that has activity when expressed in E.coli. Its mRNA is most abundantly expressed in roots and siliques. PPC3 belongs to the plant-type PEPC family. It can form an enzymatically active complex with a castor bean ortholog of PPC4, which encodes a bacterial-type PEPC. The mRNA is cell-to-cell mobile.	2			___1	0.0027121	114.4	85.445	97.813	-0.44176	2883000000	Glyma.13G270400.1|Glyma.13G270400;Glyma.12G229400.1|Glyma.12G229400;Glyma.12G161300.1|Glyma.12G161300;Glyma.06G229900.1|Glyma.06G229900;Glyma.12G210600.1|Glyma.12G210600;Glyma.06G277500.1|Glyma.06G277500;Glyma.13G290700.1|Glyma.13G290700	11;11;11;11;11;11;11	Glyma.13G270400.1|Glyma.13G270400;Glyma.12G210600.1|Glyma.12G210600	_____MAARNIEKMASIDAQLRLLAPRKVSD;_____MANRNLEKMASIDAQLRQLAPAKVSE	Glyma.13G270400.1|Glyma.13G270400;Glyma.12G229400.1|Glyma.12G229400;Glyma.12G161300.1|Glyma.12G161300;Glyma.06G229900.1|Glyma.06G229900;Glyma.12G210600.1|Glyma.12G210600;Glyma.06G277500.1|Glyma.06G277500;Glyma.13G290700.1|Glyma.13G290700	932	UID932
Glyma.06G231000.1	Glyma.06G231000	S	213	4783100	5382000	0	1742900	1960300	3499100	4292600	4768600	1	AT3G15010	RNA-binding (RRM/RBD/RNP motifs) family protein;(source:Araport11)	2			___1	0.00321329	58.831	36.357	58.831	0.022376	26429000	Glyma.06G231000.1|Glyma.06G231000	213	Glyma.06G231000.1|Glyma.06G231000	KQTGKSKGFALFVYKSPEGAQAALIDPVKTV	Glyma.06G231000.1|Glyma.06G231000	933	UID933
Glyma.06G240100.1	Glyma.06G240100	S	269	2288000	3289400	3492900	3051400	3643100	4474800	0	5301600	1	AT5G53850	Encodes a trifunctional dehydratase / enolase / phosphatase involved in the methionine salvage.	2			___1	0.00497425	66.595	54.239	46.73	0.16345	25541000	Glyma.06G240100.1|Glyma.06G240100	269	Glyma.06G240100.1|Glyma.06G240100	MIAGESNASDKTRKASGEIDPFPRCIVLDIE	Glyma.06G240100.1|Glyma.06G240100	934	UID934
Glyma.06G255200.1	Glyma.06G255200	S	26	4191100	3055900	14291000	10521000	8659200	10663000	9818800	6612200	1	AT1G11360	Adenine nucleotide alpha hydrolases-like superfamily protein;(source:Araport11)	2			___1	0.00596108	117.02	105.95	96.342	-0.11287	67813000	Glyma.06G255200.1|Glyma.06G255200	26	Glyma.06G255200.1|Glyma.06G255200	DSDPQLPQIKIHHPASPRHHHPSSAGAATPT	Glyma.06G255200.1|Glyma.06G255200	937	UID937
Glyma.U005300.1	Glyma.U005300	S	154	10602000	12827000	17681000	8357000	11950000	14389000	19097000	18339000	1	AT3G58110	hypothetical protein;(source:Araport11)	2			___1	0.00384754	105.95	66.166	105.95	0.63233	113240000	Glyma.U005300.1|Glyma.U005300;Glyma.06G284800.1|Glyma.06G284800	154;479	Glyma.U005300.1|Glyma.U005300	NHHSLNGSNKRLRGDSPWNSKPMDFETCIEQ	Glyma.U005300.1|Glyma.U005300;Glyma.06G284800.1|Glyma.06G284800	942	UID942
Glyma.06G289300.1	Glyma.06G289300	S	5	2453100	2136900	2081100	527150	583750	1543900	925510	1595400	1	AT2G20570	Encodes GLK1, Golden2-like 1, one of a pair of partially redundant nuclear transcription factors that regulate chloroplast development in a cell-autonomous manner. GLK2, Golden2-like 2, is encoded by At5g44190. GLK1 and GLK2 regulate the expression of the photosynthetic apparatus.	2			___1	0.00657458	61.65	42.919	61.65	-0.11846	11847000	Glyma.06G289300.1|Glyma.06G289300;Glyma.12G117700.1|Glyma.12G117700;Glyma.13G294300.1|Glyma.13G294300;Glyma.12G206600.1|Glyma.12G206600	5;5;5;5	Glyma.06G289300.1|Glyma.06G289300	___________MLAVSPLRSNIKDEKKQGEM	Glyma.06G289300.1|Glyma.06G289300;Glyma.12G117700.1|Glyma.12G117700;Glyma.13G294300.1|Glyma.13G294300;Glyma.12G206600.1|Glyma.12G206600	943	UID943
Glyma.06G295700.1	Glyma.06G295700	S	9	149780000	222860000	207770000	59481000	47739000	189310000	56803000	267910000	1	AT5G54160	A caffeic acid/5-hydroxyferulic acid O-methyltransferase. Interacts with 14-4-3 proteins in yeast 2 hybrid assay. AtOMT1 (At5g54160) encodes a flavonol 3?-O-methyltransferase that is highly active towards quercetin and myricetin. The substrate specificity identifies the enzyme as flavonol 3?-methyltransferase which replaces the former annotation of the gene to encode a caffeic acid/5-hydroxyferul…	3			___1	7.58636e-73	207.56	185.93	165.3	-1.0268	5269800000	Glyma.06G295700.1|Glyma.06G295700	9	Glyma.06G295700.1|Glyma.06G295700	_______METVLFNHSPPLEFKGLSKEEEDS	Glyma.06G295700.1|Glyma.06G295700	945	UID945
Glyma.06G321400.1	Glyma.06G321400	S	102	4996800	0	10243000	9314200	5336500	7861100	7130100	9217700	1	AT4G26455	Encodes an outer nuclear membrane protein that anchors RanGAP1 to the nuclear envelope. It interacts with SUN proteins and is required for maintaining the elongated nuclear shape of epidermal cells.	2			___1	4.40255e-05	96.247	73.109	96.247	-0.22232	103040000	Glyma.06G321400.1|Glyma.06G321400	102	Glyma.06G321400.1|Glyma.06G321400	PSSSVDSGKVLKRGLSGNANLSESQSFLRDV	Glyma.06G321400.1|Glyma.06G321400	952	UID952
Glyma.07G028000.1	Glyma.07G028000	S	214	78795000	114480000	100850000	108890000	106320000	140400000	135650000	192380000	1	AT1G15750	Encodes a protein with several WD40 repeats at the C-terminus and predicted protein-protein interaction domains at the N-terminus. Together with the TOPLESS-RELATED PROTEINS (TPRs), it is thought to be involved in transcriptional repression of root-promoting genes in the top half of the embryo during the transition stage of embryogenesis. It can also interact with IAA12 through the EAR domain of …	2			___1	1.60515e-49	188.39	165.02	170.09	-0.29394	977770000	Glyma.07G028000.1|Glyma.07G028000;Glyma.08G214600.1|Glyma.08G214600	214;214	Glyma.07G028000.1|Glyma.07G028000	FVDHSCGQPNGARAPSPANNPLLGALPKAGG	Glyma.07G028000.1|Glyma.07G028000;Glyma.08G214600.1|Glyma.08G214600	973	UID973
Glyma.08G210800.1	Glyma.08G210800	S	83	7049200	8821900	7383100	8767900	7564200	8377800	7699400	11018000	1	AT1G15400	hypothetical protein;(source:Araport11)	2			___1	2.75045e-08	139.78	108.55	119.39	0.9871	66682000	Glyma.08G210800.1|Glyma.08G210800;Glyma.07G031900.1|Glyma.07G031900	83;78	Glyma.08G210800.1|Glyma.08G210800	GGYRTGKVSPAIEPPSPKLSACGFCSAFGKT	Glyma.08G210800.1|Glyma.08G210800;Glyma.07G031900.1|Glyma.07G031900	982	UID982
Glyma.07G046800.1	Glyma.07G046800	S	364	15402000	13228000	17944000	0	6990300	5957300	16102000	14914000	1	AT1G53730	STRUBBELIG-receptor family 6;(source:Araport11)	2			___1	2.60985e-05	101.39	88.357	101.39	0.093534	249480000	Glyma.07G046800.1|Glyma.07G046800;Glyma.16G015400.1|Glyma.16G015400	364;365	Glyma.07G046800.1|Glyma.07G046800	ATPISLKPPPFDRHKSFDEDEFSNKPVIVNK	Glyma.07G046800.1|Glyma.07G046800;Glyma.16G015400.1|Glyma.16G015400	996	UID996
Glyma.07G067100.1	Glyma.07G067100	S	704	14451000	23885000	26153000	21690000	18378000	27953000	33588000	23593000	1	AT4G10760	Encodes a member of a core set of mRNA m6A writer proteins and is required for N6-adenosine methylation of mRNA.	2			___1	4.93361e-21	149.22	113.56	130.06	-0.49986	189690000	Glyma.07G067100.1|Glyma.07G067100	704	Glyma.07G067100.1|Glyma.07G067100	ARFKAAYPDVEVQPLSPPRASAMEVDTSIAP	Glyma.07G067100.1|Glyma.07G067100	1011	UID1011
Glyma.07G067100.1	Glyma.07G067100	S	80	12960000	35173000	21400000	11840000	16582000	19814000	33186000	37705000	1	AT4G10760	Encodes a member of a core set of mRNA m6A writer proteins and is required for N6-adenosine methylation of mRNA.	3			___1	1.38154e-07	98.703	72.26	98.703	0.17612	188660000	Glyma.07G067100.1|Glyma.07G067100	80	Glyma.07G067100.1|Glyma.07G067100	PFAPTPSLPQPDPKLSPKKPVELTHRFNAET	Glyma.07G067100.1|Glyma.07G067100	1012	UID1012
Glyma.07G070900.1	Glyma.07G070900	S	131	18789000	26528000	33299000	13343000	15467000	24421000	32275000	33748000	1	AT1G31870	pre-mRNA-splicing factor of RES complex protein;(source:Araport11)	2			___1	4.69788e-06	122.33	90.072	113.61	0.25595	197870000	Glyma.07G070900.1|Glyma.07G070900	131	Glyma.07G070900.1|Glyma.07G070900	INDMSPPRKRKGADLSPHQQLKRNDTPSPDY	Glyma.07G070900.1|Glyma.07G070900	1015	UID1015
Glyma.07G121300.1	Glyma.07G121300	S	321	15084000	16409000	15104000	10743000	13069000	14004000	12004000	16256000	1	AT1G50120	Encodes a Golgi-localized protein which regulates pollen tube growth. Required for TGN formation and Golgi structure maintenance.	2			___1	2.72939e-08	136.38	102.2	95.417	-0.43424	112670000	Glyma.07G121300.1|Glyma.07G121300;Glyma.03G102500.1|Glyma.03G102500	321;321	Glyma.07G121300.1|Glyma.07G121300	EVLSDSGADVLSTQKSFAIVSPNEQQKLRKT	Glyma.07G121300.1|Glyma.07G121300;Glyma.03G102500.1|Glyma.03G102500	1054	UID1054
Glyma.07G132300.1	Glyma.07G132300	S	1854	9001700	21419000	15330000	19047000	14704000	18746000	18809000	21492000	1	AT5G02310	Encodes PROTEOLYSIS6 (PRT6), a component of the N-end rule pathway that targets protein degradation through the identity of the amino-terminal residue of specific protein substrates. Another component of the N-end rule pathway is arginyl-tRNA:protein arginyltransferase (ATE). Arabidopsis contains two ATE genes: At5g05700/ATE1, At3g11240/ATE2. PRT6 and ATE were shown to regulate seed after-ripenin…	1			___1	0.0141226	47.603	29.291	47.603	-1.6024	138550000	Glyma.07G132300.1|Glyma.07G132300	1854	Glyma.07G132300.1|Glyma.07G132300	EVAKIQELEKMFKIPSLDMVLKDELSRSTVS	Glyma.07G132300.1|Glyma.07G132300	1064	UID1064
Glyma.20G005900.1	Glyma.20G005900	S	61	100970000	150380000	157250000	103980000	139320000	160460000	157470000	155320000	1	AT2G02070	RAVEN is part of the network regulated by BLJUEJAY, JACKDAW, SACRECROW and SHORT-ROOT to regulate root tissue patterning through cell lineage specification and asymmetric cell division. RAVEN is directly activated by SHORT-ROOT and directly repressed by JACKDAW.	3			___1	8.43809e-29	149.12	124.18	100.04	-0.063012	1609200000	Glyma.20G005900.1|Glyma.20G005900;Glyma.07G158200.1|Glyma.07G158200;Glyma.07G158000.1|Glyma.07G158000;Glyma.20G005800.1|Glyma.20G005800;Glyma.20G109400.1|Glyma.20G109400;Glyma.10G280000.1|Glyma.10G280000	61;61;65;69;61;62	Glyma.20G005900.1|Glyma.20G005900	NQPGTPYPDAEVIALSPKTLMATNRFICEVC	Glyma.20G005900.1|Glyma.20G005900;Glyma.07G158200.1|Glyma.07G158200;Glyma.07G158000.1|Glyma.07G158000;Glyma.20G005800.1|Glyma.20G005800;Glyma.20G109400.1|Glyma.20G109400;Glyma.10G280000.1|Glyma.10G280000	1071	UID1071
Glyma.13G174200.1	Glyma.13G174200	S	976	0	7222800	5230200	822610	0	1793500	5328600	5949000	1	AT5G46070	Guanylate-binding family protein;(source:Araport11)	2			___1	0.000487416	81.632	75.041	66.285	-1.2834	26347000	Glyma.13G174200.1|Glyma.13G174200;Glyma.07G202100.1|Glyma.07G202100	976;976	Glyma.13G174200.1|Glyma.13G174200	KRMRVDDNIGDDMDVSPRIVKGTKRTRSTYS	Glyma.13G174200.1|Glyma.13G174200;Glyma.07G202100.1|Glyma.07G202100	1087	UID1087
Glyma.07G222400.1	Glyma.07G222400	S	5	6145400	10662000	0	7049300	4640200	6633400	9442900	10539000	1	AT4G19880	Glutathione S-transferase family protein;(source:Araport11)	2			___1	6.80127e-07	85.42	71.39	85.42	-1.2499	84119000	Glyma.07G222400.1|Glyma.07G222400;Glyma.20G020300.1|Glyma.20G020300	5;37	Glyma.07G222400.1|Glyma.07G222400	___________MARFSLDEISDTGAFVRSAS	Glyma.07G222400.1|Glyma.07G222400;Glyma.20G020300.1|Glyma.20G020300	1095	UID1095
Glyma.07G223700.1	Glyma.07G223700	S	419	4950000	5166300	5427100	3400100	4053900	4496100	6501500	4888200	1	AT5G45190	Encodes a cyclin T partner CYCT1;5. Plays important roles in infection with Cauliflower mosaic virus (CaMV).	2			___1	0.00354223	57.532	32.146	57.532	-0.11452	38883000	Glyma.07G223700.1|Glyma.07G223700	419	Glyma.07G223700.1|Glyma.07G223700	NVVRNLERREGPLGHSPNEAIKIDKDKLKAL	Glyma.07G223700.1|Glyma.07G223700	1096	UID1096
Glyma.20G027200.1	Glyma.20G027200	S	33	7513700	19935000	10879000	4919600	5438000	6524100	10245000	7512000	1	AT2G03440	Induced at the transcriptional level by Pseudomonas syringae pv. tomato infection.	2			___1	2.16519e-06	127.17	95.331	85.845	0.824	73714000	Glyma.07G226600.1|Glyma.07G226600;Glyma.20G027200.1|Glyma.20G027200	32;33	Glyma.07G226600.1|Glyma.07G226600;Glyma.20G027200.1|Glyma.20G027200	TELIASAKLVAEAAQSALKRESDKVDKAKLA;TELITSAKLVAEAAQSALKSDSDKVDKAKVA	Glyma.07G226600.1|Glyma.07G226600;Glyma.20G027200.1|Glyma.20G027200	1103	UID1103
Glyma.07G228000.1	Glyma.07G228000	S	45	3801300	4480900	0	0	0	3847500	0	0	1	AT1G14000	Encodes a protein with similarity to members of the C1 subgroup of MAP kinase kinase kinases. Interacts physically with the receptor kinase BRL2/VH1 and appears to be involved in auxin and brassinosteriod signaling. The mRNA is cell-to-cell mobile.	3			___1	0.0086899	46.592	22.916	46.592	-1.6653	12130000	Glyma.07G228000.1|Glyma.07G228000;Glyma.20G031300.1|Glyma.20G031300	45;47	Glyma.07G228000.1|Glyma.07G228000	QNDAGSVRKLLQEDPSLVKARDYDNRTPLHV	Glyma.07G228000.1|Glyma.07G228000;Glyma.20G031300.1|Glyma.20G031300	1104	UID1104
Glyma.07G237900.1	Glyma.07G237900	S	76	58038000	82729000	89746000	52710000	52394000	90326000	90458000	78804000	1	AT4G16280	Involved in the promotion of the transition of the vegetative meristem to reproductive development. Four forms of the protein (alpha, beta, delta and gamma) are produced by alternative splicing. Involved in RNA-mediated chromatin silencing. At one point it was believed to act as an abscisic acid receptor but the paper describing that function was retracted.	2			___1	3.17459e-33	171.08	142.8	114.31	-0.86713	595210000	Glyma.07G237900.1|Glyma.07G237900	76	Glyma.07G237900.1|Glyma.07G237900	AGQKRGFPFSGRGGGSPDHLDGGNFAKLFVG	Glyma.07G237900.1|Glyma.07G237900	1109	UID1109
Glyma.15G143800.1	Glyma.15G143800	S	45	16738000	29765000	14315000	7096600	10435000	7447800	22719000	23639000	1	AT4G16146	cAMP-regulated phosphoprotein 19-related protein;(source:Araport11)	2			___1	2.35568e-06	113.77	98.616	93.011	0.28452	132160000	Glyma.15G143800.1|Glyma.15G143800;Glyma.07G242300.1|Glyma.07G242300;Glyma.09G038700.1|Glyma.09G038700	45;77;89	Glyma.15G143800.1|Glyma.15G143800	KKPLISKDNERAFFDSADWALCKQGAGVNQQ	Glyma.15G143800.1|Glyma.15G143800;Glyma.07G242300.1|Glyma.07G242300;Glyma.09G038700.1|Glyma.09G038700	1111	UID1111
Glyma.07G242900.1	Glyma.07G242900	S	113	0	0	5113100	0	0	0	0	5246500	1	AT3G06720	Encodes importin alpha involved in nuclear import. Protein interacts with Agrobacterium proteins VirD2 and VirE2. Is not individually essential for Agrobacterium-mediated root transformation, but when overexpressed can rescue the impa-4 decreased transformation susceptibility phenotype.	2			___1	0.000596493	76.391	63.76	76.391	3.1815	10360000	Glyma.07G242900.1|Glyma.07G242900;Glyma.17G031000.1|Glyma.17G031000;Glyma.15G144800.1|Glyma.15G144800;Glyma.20G239200.1|Glyma.20G239200;Glyma.19G229800.1|Glyma.19G229800;Glyma.10G148800.1|Glyma.10G148800;Glyma.03G232800.1|Glyma.03G232800	113;190;191;191;191;191;191	Glyma.07G242900.1|Glyma.07G242900	VREQAVWALGNVAGDSPRCRDLVLSHGALVP	Glyma.07G242900.1|Glyma.07G242900;Glyma.17G031000.1|Glyma.17G031000;Glyma.15G144800.1|Glyma.15G144800;Glyma.20G239200.1|Glyma.20G239200;Glyma.19G229800.1|Glyma.19G229800;Glyma.10G148800.1|Glyma.10G148800;Glyma.03G232800.1|Glyma.03G232800	1115	UID1115
Glyma.07G252700.1	Glyma.07G252700	S	45	51400000	84700000	73263000	54405000	87047000	92501000	64438000	96089000	1	AT5G18810	encodes an SC35-like splicing factor of 28 kD localized to the nuclear specks. Barta et al (2010) have proposed a nomenclature for Serine/Arginine-Rich Protein Splicing Factors (SR proteins): Plant Cell. 2010, 22:2926.	2			___1	4.4513e-05	100.48	90.009	100.48	-0.45794	670270000	Glyma.07G252700.1|Glyma.07G252700;Glyma.17G021700.1|Glyma.17G021700	45;45	Glyma.07G252700.1|Glyma.07G252700	VDDRYGDSRSYRDRRSPLPSGLLVRNLPLDA	Glyma.07G252700.1|Glyma.07G252700;Glyma.17G021700.1|Glyma.17G021700	1117	UID1117
Glyma.17G012000.1	Glyma.17G012000	S	173	4038600	8753200	5129300	4052200	0	5787700	5073600	6037400	1	AT1G11860	Glycine cleavage T-protein family;(source:Araport11)	3			___1	2.23137e-05	92.935	75.134	61.732	-0.021267	38872000	Glyma.07G262100.1|Glyma.07G262100;Glyma.09G004700.1|Glyma.09G004700;Glyma.15G109300.1|Glyma.15G109300;Glyma.17G012000.1|Glyma.17G012000	173;173;173;173	Glyma.07G262100.1|Glyma.07G262100;Glyma.09G004700.1|Glyma.09G004700;Glyma.17G012000.1|Glyma.17G012000	IEEHMKAFKAKGGDVSWHIHDERSLLALQGP;IEEHMKAFKAKGGDVSWHIHDERSLLALQIF	Glyma.07G262100.1|Glyma.07G262100;Glyma.09G004700.1|Glyma.09G004700;Glyma.15G109300.1|Glyma.15G109300;Glyma.17G012000.1|Glyma.17G012000	1121	UID1121
Glyma.17G005100.1	Glyma.17G005100	S	292	5714600	10557000	8575600	7071500	4998300	7956600	0	0	1	AT5G47730	Sec14p-like phosphatidylinositol transfer family protein;(source:Araport11)	3			___1	0.000917542	48.872	42.073	48.872	-1.2468	44873000	Glyma.17G005100.1|Glyma.17G005100;Glyma.07G268700.1|Glyma.07G268700	292;293	Glyma.17G005100.1|Glyma.17G005100	QQARLREAVEPIKQGSFHVDFPVPPDDEVEI	Glyma.17G005100.1|Glyma.17G005100;Glyma.07G268700.1|Glyma.07G268700	1124	UID1124
Glyma.08G007700.1	Glyma.08G007700	S	525	8822600	8141400	8632100	8524200	10345000	8158200	11037000	14977000	1	AT5G61960	A member of mei2-like gene family, predominantly plant-based family of genes encoding RNA binding proteins with characteristic presence of a highly conserved RNA binding motif first described in the mei2 gene of the fission yeast S. pombe. In silico analyses reveal nine mei2 -like genes in A. thaliana. They were grouped into four distinct clades, based on overall sequence similarity and subfamily…	3			___1	0.000227344	92.856	63.953	92.856	0.16768	78638000	Glyma.08G007700.1|Glyma.08G007700;Glyma.05G200300.1|Glyma.05G200300;Glyma.06G164300.1|Glyma.06G164300;Glyma.04G201200.1|Glyma.04G201200	525;521;542;541	Glyma.08G007700.1|Glyma.08G007700	VDAMKFASGSRFHPHSLPEYRDSLANGSPYN	Glyma.08G007700.1|Glyma.08G007700;Glyma.05G200300.1|Glyma.05G200300;Glyma.06G164300.1|Glyma.06G164300;Glyma.04G201200.1|Glyma.04G201200	1130	UID1130
Glyma.08G051800.1	Glyma.08G051800	S	230	6343100	6636500	7126000	4981100	5155200	4956200	7173000	7808700	1	AT2G44730	Alcohol dehydrogenase transcription factor Myb/SANT-like family protein;(source:Araport11)	2			___1	0.000209069	88.087	72.885	62.042	-0.072866	50180000	Glyma.08G051800.1|Glyma.08G051800	230	Glyma.08G051800.1|Glyma.08G051800	GSASKVFGKVGNQRFSPNLNQNPNPNLGKKR	Glyma.08G051800.1|Glyma.08G051800	1145	UID1145
Glyma.08G086100.1	Glyma.08G086100	S	570	3148600	4784000	2918000	3384800	3669900	3599800	3783200	3552600	1	AT5G44800	chromatin remodeling 4;(source:Araport11)	2			___1	0.000506857	77.593	65.367	71.176	-1.5872	29797000	Glyma.08G086100.1|Glyma.08G086100	570	Glyma.08G086100.1|Glyma.08G086100	SEDNSEIPKNCEIQLSPEAKQKERNAEKGMS	Glyma.08G086100.1|Glyma.08G086100	1154	UID1154
Glyma.08G108800.1	Glyma.08G108800	S	20	3154000	395420	843190	0	0	0	0	0	1	AT4G13940	Encodes a S-adenosyl-L-homocysteine hydrolase required for DNA methylation-dependent gene silencing. The mRNA is cell-to-cell mobile.	2			___1	0.0154637	57.347	35.899	57.347	-0.055379	4392600	Glyma.08G108800.1|Glyma.08G108800;Glyma.05G152000.1|Glyma.05G152000	20;20	Glyma.08G108800.1|Glyma.08G108800	VEKTTSGREYKVKDLSQADFGRLEIELAEVE	Glyma.08G108800.1|Glyma.08G108800;Glyma.05G152000.1|Glyma.05G152000	1162	UID1162
Glyma.08G109600.1	Glyma.08G109600	S	725	2048500	1073600	5030500	140690	2263600	0	0	213430	1	AT3G23900	RNA recognition motif (RRM)-containing protein;(source:Araport11)	3			___1	0.00840143	49.298	29.062	49.298	0.85219	10770000	Glyma.08G109600.1|Glyma.08G109600	725	Glyma.08G109600.1|Glyma.08G109600	HKKRLRSKSVDDRHGSPERLDENRTRRSRHS	Glyma.08G109600.1|Glyma.08G109600	1165	UID1165
Glyma.08G122700.1	Glyma.08G122700	S	308	22223000	27564000	24353000	15116000	16710000	17783000	35418000	18438000	1	AT1G29370	RNA polymerase II degradation factor-like protein (DUF1296);(source:Araport11)	3			___1	1.00482e-10	107.75	97.691	95.459	0.53074	177600000	Glyma.08G122700.1|Glyma.08G122700	308	Glyma.08G122700.1|Glyma.08G122700	FVAEDDPVENPDIVGSAKSISEENPESTSVF	Glyma.08G122700.1|Glyma.08G122700	1171	UID1171
Glyma.08G131600.1	Glyma.08G131600	S	289	8480100	23829000	12069000	0	0	10600000	0	0	1	AT3G26400	member of eIF4B - eukaryotic initiation factor 4B The mRNA is cell-to-cell mobile.	3			___1	0.000527619	61.222	43.941	48.824	-0.5671	54977000	Glyma.08G131600.1|Glyma.08G131600	289	Glyma.08G131600.1|Glyma.08G131600	RLVLDPPRGDGLVNESPVKAMDKANPFGAAR	Glyma.08G131600.1|Glyma.08G131600	1179	UID1179
Glyma.18G018600.1	Glyma.18G018600	S	115	18508000	20463000	19285000	29947000	22596000	19098000	51255000	26755000	1	AT2G22240	** Referred to as MIPS1 in Mitsuhashi et al 2008. Myo-inositol-1-phosphate synthase isoform 2. Expressed in leaf, root and silique. Immunolocalization experiments with an antibody recognizing MIPS1, MIPS2, and MIPS3 showed endosperm localization.	2			___1	2.64758e-17	151.56	130.01	106.52	1.0858	207910000	Glyma.18G018600.1|Glyma.18G018600;Glyma.11G238800.1|Glyma.11G238800;Glyma.08G138200.1|Glyma.08G138200	115;115;115	Glyma.18G018600.1|Glyma.18G018600	NYFGSLTQASAIRVGSFQGEEIYAPFKSLLP	Glyma.18G018600.1|Glyma.18G018600;Glyma.11G238800.1|Glyma.11G238800;Glyma.08G138200.1|Glyma.08G138200	1181	UID1181
Glyma.15G212800.1	Glyma.15G212800	S	1055	10780000	2163200	11169000	5677100	6999600	6308300	10240000	7980900	1	AT4G16340	Encodes SPIKE1 (SPK1), the lone DOCK family guanine nucleotide exchange factor (GEF) in Arabidopsis. SPK1 is a peripheral membrane protein that accumulates at, and promotes the formation of, a specialized domain of the endoplasmic reticulum (ER) termed the ER exit site (ERES). SPK1 promotes polarized growth and cell-cell adhesion in the leaf epidermis. Mutant has seedling lethal; cotyledon, leaf-…	2			___1	2.61456e-05	95.273	51.991	79.875	-0.48978	61317000	Glyma.15G212800.1|Glyma.15G212800;Glyma.08G148300.1|Glyma.08G148300	1055;1055	Glyma.15G212800.1|Glyma.15G212800	LLGSSSRNPVGEAPASPKYSDRLSPAINNYL	Glyma.15G212800.1|Glyma.15G212800;Glyma.08G148300.1|Glyma.08G148300	1186	UID1186
Glyma.08G165800.1	Glyma.08G165800	S	813	0	5322800	3571400	3885600	2428800	3149000	4670500	0	1	AT1G79570	kinase superfamily with octicosapeptide/Phox/Bem1p domain-containing protein;(source:Araport11)	2			___1	0.00551929	54.524	34.763	54.524	-0.39903	23028000	Glyma.08G165800.1|Glyma.08G165800	813	Glyma.08G165800.1|Glyma.08G165800	DSSSIGPLPTDRAGLSLNMDNHEPKRWSYFQ	Glyma.08G165800.1|Glyma.08G165800	1195	UID1195
Glyma.08G178900.1	Glyma.08G178900	S	1019	4736500	2480200	5782500	1346100	1125700	3333200	2563700	3655200	1	AT5G64220	CAMTA2 proteins bind to the AtALMT1 promoter at in vitro. The gene itself is Al inducible, and AtALMT1 expression is partially repressed in camta2 mutant. The mRNA is cell-to-cell mobile.	2			___1	0.00365279	83.265	46.073	83.265	0.63213	54318000	Glyma.08G178900.1|Glyma.08G178900	1019	Glyma.08G178900.1|Glyma.08G178900	KQKEEKIQKALSRVKSMAQYPEARAQYRRLL	Glyma.08G178900.1|Glyma.08G178900	1209	UID1209
Glyma.08G189600.1	Glyma.08G189600	S	6	426950	7531900	4244500	2315800	4572200	11730000	5653600	7535400	1	AT1G55020	lipoxygenase, a defense gene conferring resistance Xanthomonas campestris The mRNA is cell-to-cell mobile.	2			___1	1.27653e-05	94.191	86.546	56.951	-1.3475	65305000	Glyma.08G189600.1|Glyma.08G189600	6	Glyma.08G189600.1|Glyma.08G189600	__________MFPVVSGIFNRGQKLKGTVVL	Glyma.08G189600.1|Glyma.08G189600	1212	UID1212
Glyma.15G219100.1	Glyma.15G219100	S	190	4165000	11449000	7140100	6543300	5361400	15076000	10852000	12177000	1	AT1G79340	Encodes MCP2d, the predominant and constitutively expressed member of type II metacaspases (MCPs). MCP2d plays a positive regulatory role in biotic and abiotic stress-induced programmed cell death (PCD). Arabidopsis contains three type I MCP genes (MCP1a-c) and six type II MCP genes (MCP2a?f): AtMCP1a/At5g64240, AtMCP1b/At1g02170, AtMCP1c/At4g25110, AtMCP2a/At1g79310, AtMCP2b/At1g79330, AtMCP2c/A…	2			___1	0.00442315	78.556	51.253	67.414	-1.1954	73661000	Glyma.08G233500.1|Glyma.08G233500;Glyma.15G219100.1|Glyma.15G219100	190;190	Glyma.08G233500.1|Glyma.08G233500;Glyma.15G219100.1|Glyma.15G219100	RTVEDAIESRGFHIPSALRHNRGRDDDGDEA;RTVEDAIESRGFHIPSALRHNRGRDDDVDEA	Glyma.08G233500.1|Glyma.08G233500;Glyma.15G219100.1|Glyma.15G219100	1227	UID1227
Glyma.08G244700.1	Glyma.08G244700	S	242	0	2195100	0	0	0	0	0	2945600	1	AT3G02100	UDP-Glycosyltransferase superfamily protein;(source:Araport11)	2			___1	0.0051097	54.09	36.031	54.09	-0.62396	5140700	Glyma.08G244700.1|Glyma.08G244700	242	Glyma.08G244700.1|Glyma.08G244700	ISLSPKILPIGPLIGSGNDIRSLGQFWEEDV	Glyma.08G244700.1|Glyma.08G244700	1230	UID1230
Glyma.08G266300.1	Glyma.08G266300	S	515	23246000	39852000	25813000	22955000	23088000	31122000	42017000	41510000	1	AT5G35980	Encodes a dual specificity protein kinase which phosphorylates substract proteins on Ser/Thr and Tyr residues. Some substrates include annexin family proteins.	3			___1	6.93023e-07	90.37	75.787	78.429	0.61822	284750000	Glyma.08G266300.1|Glyma.08G266300	515	Glyma.08G266300.1|Glyma.08G266300	VDNHPGGGHWFAAGLSPNVPGKSRASLYSSP	Glyma.08G266300.1|Glyma.08G266300	1248	UID1248
Glyma.18G137100.1	Glyma.18G137100	S	9	91814000	72432000	69581000	35586000	48441000	42602000	56878000	59541000	1	AT1G23820	Spermidine synthase.	2			___1	4.42571e-16	161.48	140.03	133.32	0.24977	476870000	Glyma.18G137100.1|Glyma.18G137100;Glyma.08G288100.1|Glyma.08G288100	9;9	Glyma.18G137100.1|Glyma.18G137100	_______MADESVVESPVKRQRDDDEENEVS	Glyma.18G137100.1|Glyma.18G137100;Glyma.08G288100.1|Glyma.08G288100	1273	UID1273
Glyma.08G297500.1	Glyma.08G297500	S	440	16043000	28289000	0	26389000	34258000	38903000	17433000	35967000	1	AT1G18840	IQ-domain 30;(source:Araport11)	4			___1	2.43591e-29	137.32	124.13	127.38	-0.27624	233440000	Glyma.08G297500.1|Glyma.08G297500	440	Glyma.08G297500.1|Glyma.08G297500	EDLNDINSKNFQRRASLPANFTDHENLLHSN	Glyma.08G297500.1|Glyma.08G297500	1285	UID1285
Glyma.08G302400.1	Glyma.08G302400	S	213	0	5651400	4626500	1694800	1947700	3658000	2978100	0	1	AT1G80930	MIF4G domain-containing protein / MA3 domain-containing protein;(source:Araport11)	3			___1	0.011464	43.592	33.535	43.592	0.064319	20556000	Glyma.08G302400.1|Glyma.08G302400	213	Glyma.08G302400.1|Glyma.08G302400	EKGGDNERDRRMRHNSEEEDARELARKLDRD	Glyma.08G302400.1|Glyma.08G302400	1287	UID1287
Glyma.18G101400.1	Glyma.18G101400	S	414	5583600	5728200	5425300	4050900	2456000	3133100	4425800	4564200	1	AT4G27060	Encodes a novel, plant-specific microtubule-associated protein that regulates the orientation of cortical microtubules and the direction of organ growth. The protein plays a role in control of microtubule dependent anisotropic cell elongation. spr2 mutant rosette leaves, cauline leaves, roots, petioles and petals curl in an anticlockwise direction.	2			___1	7.97039e-05	87.429	80.547	73.156	0.3031	121230000	Glyma.18G101400.1|Glyma.18G101400;Glyma.08G313200.1|Glyma.08G313200	414;416	Glyma.18G101400.1|Glyma.18G101400	KELNPEFFQKLERRGSDDLPVEVVVPRRGLN	Glyma.18G101400.1|Glyma.18G101400;Glyma.08G313200.1|Glyma.08G313200	1295	UID1295
Glyma.08G315900.1	Glyma.08G315900	S	12	16044000	31401000	39578000	18078000	11290000	16066000	24667000	16862000	1	AT5G07470	ubiquitous enzyme that repairs oxidatively damaged proteins	2			___1	0.00646015	114.4	56.543	98.048	0.095878	173990000	Glyma.08G315900.1|Glyma.08G315900;Glyma.18G097000.1|Glyma.18G097000	12;76	Glyma.08G315900.1|Glyma.08G315900	____MNLLSRIVGLGSPRAAENMNSTTARGP	Glyma.08G315900.1|Glyma.08G315900;Glyma.18G097000.1|Glyma.18G097000	1298	UID1298
Glyma.08G317200.1	Glyma.08G317200	S	211	3628500	4897700	4011800	1892400	2384700	2167100	4782900	3369100	1	AT4G04630	senescence regulator (Protein of unknown function, DUF584);(source:Araport11)	1			___1	0.00267347	75.738	64.145	75.738	-0.92933	27134000	Glyma.08G317200.1|Glyma.08G317200;Glyma.14G023100.1|Glyma.14G023100;Glyma.02G291700.1|Glyma.02G291700	211;189;194	Glyma.08G317200.1|Glyma.08G317200	SEVRNAVLSKTGFLESL______________	Glyma.08G317200.1|Glyma.08G317200;Glyma.14G023100.1|Glyma.14G023100;Glyma.02G291700.1|Glyma.02G291700	1301	UID1301
Glyma.08G317200.1	Glyma.08G317200	S	90	15211000	16255000	11868000	16729000	14606000	11829000	18948000	21422000	1	AT4G04630	senescence regulator (Protein of unknown function, DUF584);(source:Araport11)	2			___1	2.11694e-16	125.45	107.09	109.04	1.1551	225470000	Glyma.08G317200.1|Glyma.08G317200;Glyma.18G095800.1|Glyma.18G095800	90;89	Glyma.08G317200.1|Glyma.08G317200	NSSASSSHETKVLQQSAPLNIPDWSQIYRNK	Glyma.08G317200.1|Glyma.08G317200;Glyma.18G095800.1|Glyma.18G095800	1302	UID1302
Glyma.08G330800.1	Glyma.08G330800	S	629	8315400	9699100	8249500	10629000	6095200	7567600	9569200	10404000	1	AT5G55860	WEB1/PMI2 related protein involved in mecahnotransduction.TREPH1 is phosphorylated at position S625 in response to touch, and this is required for mechanosensitive growth response.	2			___1	3.14562e-06	105.17	81.742	73.466	-0.88099	70530000	Glyma.08G330800.1|Glyma.08G330800	629	Glyma.08G330800.1|Glyma.08G330800	KEKVSVSKKALLPNISGIFQRKKNQVEGGSP	Glyma.08G330800.1|Glyma.08G330800	1310	UID1310
Glyma.08G356000.1	Glyma.08G356000	S	14	46905000	73582000	57438000	32203000	36423000	57300000	67299000	60668000	1	AT3G07030	Alba DNA/RNA-binding protein;(source:Araport11)	2			___1	1.38319e-08	112.42	86.293	102.52	0.11084	785120000	Glyma.08G356000.1|Glyma.08G356000	14	Glyma.08G356000.1|Glyma.08G356000	__MDRYQKVEKPKPESPINENEIRITTQGAI	Glyma.08G356000.1|Glyma.08G356000	1337	UID1337
Glyma.09G009000.1	Glyma.09G009000	S	116	0	6907800	6094200	3434500	3762100	0	6492100	6488900	1	AT4G22290	Paralog of SHOU4-like	2			___1	4.31086e-05	93.754	68.577	92.38	2.0063	33180000	Glyma.09G009000.1|Glyma.09G009000	116	Glyma.09G009000.1|Glyma.09G009000	QPTGLITSGPVGSRRSGQLEQPTAAAPTAGG	Glyma.09G009000.1|Glyma.09G009000	1357	UID1357
Glyma.09G009400.1	Glyma.09G009400	S	84	6270300	5710500	4473400	2188300	2719600	2931000	4706800	3393900	1	AT4G22320	golgin family A protein;(source:Araport11)	2			___1	0.00834006	53.252	39.288	53.252	-0.32567	32394000	Glyma.09G009400.1|Glyma.09G009400	84	Glyma.09G009400.1|Glyma.09G009400	HSQNTATTNNANAKDSPPEPPEEPPRRKFKY	Glyma.09G009400.1|Glyma.09G009400	1358	UID1358
Glyma.15G120800.1	Glyma.15G120800	S	295	3086900	0	6197500	3531500	4533100	5890700	8872400	7268700	1	AT5G47730	Sec14p-like phosphatidylinositol transfer family protein;(source:Araport11)	2			___1	0.00368713	57.019	22.132	43.68	-0.58639	39381000	Glyma.15G120800.1|Glyma.15G120800;Glyma.09G015100.1|Glyma.09G015100	295;295	Glyma.15G120800.1|Glyma.15G120800	EQSRIHEAVEPIKQGSFHVDFPEPPAEKAEI	Glyma.15G120800.1|Glyma.15G120800;Glyma.09G015100.1|Glyma.09G015100	1361	UID1361
Glyma.09G024000.1	Glyma.09G024000	S	196	2298100	5114500	4453600	3849200	2880900	0	5913000	4025600	1	AT5G48760	Ribosomal protein L13 family protein;(source:Araport11)	2			___1	5.60345e-05	91.62	73.484	58.04	-1.2971	28535000	Glyma.09G024000.1|Glyma.09G024000	196	Glyma.09G024000.1|Glyma.09G024000	KLRVKAEKVAEEKLGSQLDVLAPVKY_____	Glyma.09G024000.1|Glyma.09G024000	1365	UID1365
Glyma.09G024600.1	Glyma.09G024600	S	22	0	4271800	4083900	2272800	0	2202200	0	1376400	1	AT2G34730	myosin heavy chain-like protein;(source:Araport11)	2			___1	0.0054041	54.7	38.809	54.7	-1.8073	14207000	Glyma.09G024600.1|Glyma.09G024600	22	Glyma.09G024600.1|Glyma.09G024600	MEGGDRIYDNGKDDASVGDHFDILKDMDSFL	Glyma.09G024600.1|Glyma.09G024600	1367	UID1367
Glyma.09G085700.1	Glyma.09G085700	S	130	1913600	3555500	2714900	0	0	0	2214700	2623500	1	AT1G29530	hypothetical protein;(source:Araport11)	2			___1	0.0024937	66.267	22.985	66.267	0.34042	13022000	Glyma.09G085700.1|Glyma.09G085700	130	Glyma.09G085700.1|Glyma.09G085700	SEGSESKDVIVGHVESAKESDHGNGNRNYSS	Glyma.09G085700.1|Glyma.09G085700	1400	UID1400
Glyma.09G114700.1	Glyma.09G114700	S	304	3055700	1980700	2648900	0	1957100	2091100	2713200	2578600	1	AT1G47550	Encodes a member of the exocyst complex gene family. The exocyst is a protein complex involved in tethering vesicles to the plasma membrane during regulated or polarized secretion. It binds phosphoinositide lipids.	2			___1	0.0081951	58.674	33.978	53.569	-0.39532	17025000	Glyma.09G114700.1|Glyma.09G114700;Glyma.09G114500.1|Glyma.09G114500	304;587	Glyma.09G114700.1|Glyma.09G114700	GIMDIDENDSKSGKNSAELEALNKSLKDLLD	Glyma.09G114700.1|Glyma.09G114700;Glyma.09G114500.1|Glyma.09G114500	1411	UID1411
Glyma.09G188300.1	Glyma.09G188300	S	186	21256000	34159000	30648000	22775000	25436000	34321000	37004000	42619000	1	AT4G13350	Encodes a GTPase that interacts with nuclear shuttle proteins (NSPs) from a number of different plant viruses. The gene is widely expressed and NIG transcript levels do not rise in response to viral infection. This cytoplasmic protein does not directly interact with a viral movement protein (MP), but, it does promote the movement of NSP from the nucleus to the cytoplasm. Overexpression of NIG in …	3			___1	9.09941e-05	90.348	77.47	50.252	-0.41698	248220000	Glyma.09G188300.1|Glyma.09G188300	186	Glyma.09G188300.1|Glyma.09G188300	PEYDKDSRQYGDHKRSPGRPPIINDWRREER	Glyma.09G188300.1|Glyma.09G188300	1439	UID1439
Glyma.09G192400.1	Glyma.09G192400	S	215	41981000	56881000	52672000	29604000	36967000	30243000	38157000	45186000	1	AT4G28990	RNA-binding protein-like protein;(source:Araport11)	3			___1	1.95394e-05	97.904	83.302	92.977	0.041585	331690000	Glyma.09G192400.1|Glyma.09G192400	215	Glyma.09G192400.1|Glyma.09G192400	LHAPPRRFPGPPIDRSPERTLNGYRSPPRGL	Glyma.09G192400.1|Glyma.09G192400	1444	UID1444
Glyma.09G241100.1	Glyma.09G241100	S	360	27071000	30457000	31119000	38134000	35559000	23744000	27224000	47971000	1	AT5G15070	Encodes a functional VIP1/PPIP5K-type ATP-grasp kinase that is involved in both InsP6 to InsP7 conversion and InsP7 to InsP8 conversion. It is the minor isoform in plants and is expressed in pollen.	2			___1	5.92033e-18	133.23	107.93	130.64	-0.54398	265660000	Glyma.09G241100.1|Glyma.09G241100	360	Glyma.09G241100.1|Glyma.09G241100	VNEPVQPSEGLTRQGSGIVGTFGQSEELRCV	Glyma.09G241100.1|Glyma.09G241100	1458	UID1458
Glyma.18G240900.1	Glyma.18G240900	S	145	3758000	8894200	11986000	9492900	7024000	10339000	6532600	8889800	1	AT1G65320	Cystathionine beta-synthase (CBS) family protein;(source:Araport11)	2			___1	0.00809094	101.93	69.405	100.72	-0.50257	66917000	Glyma.09G251700.1|Glyma.09G251700;Glyma.18G240900.1|Glyma.18G240900	145;145	Glyma.09G251700.1|Glyma.09G251700;Glyma.18G240900.1|Glyma.18G240900	LVPKSIAWKGMSKRFSVIYYGKWLKNSESPG;LVPKSVAWKGMSKRFSVIYYGKWLKNSESPG	Glyma.09G251700.1|Glyma.09G251700;Glyma.18G240900.1|Glyma.18G240900	1466	UID1466
Glyma.10G008300.1	Glyma.10G008300	S	53	2971400	4971800	4841600	6023500	0	5519400	0	0	1	AT4G14455	Encodes a Bet1/Sft1-like SNARE protein, which can only partially suppresses the temperature-sensitive growth defect in <i>sft1-1</i> yeast cells; however, it cannot support the deletion of the yeast BET1 gene (<i>bet1&#916;</i>). In yeast, Bet1p is the v-SNARE (soluble N-ethylmaleimide-sensitive factor adaptor protein receptor, V-type) involved in trafficking between the ER and Golgi.	3			___1	0.00100441	63.682	27.489	58.885	-0.057983	24328000	Glyma.10G008300.1|Glyma.10G008300	53	Glyma.10G008300.1|Glyma.10G008300	EHDNDKAIENLQDRVSFLKRLTGDIHEEVES	Glyma.10G008300.1|Glyma.10G008300	1498	UID1498
Glyma.10G058300.1	Glyma.10G058300	S	918	20882000	31462000	36666000	30478000	31310000	45912000	43704000	33702000	1	AT5G03280	Involved in ethylene signal transduction. Acts downstream of CTR1. Positively regulates ORE1 and negatively regulates mir164A,B,C to regulate leaf senescence. A maternally expressed imprinted gene. Mutations in ein2 block ethylene stimulation of flavonol synthesis. The mRNA is cell-to-cell mobile.	3			___1	3.70817e-21	147.7	138.88	146.2	0.086352	302810000	Glyma.10G058300.1|Glyma.10G058300	918	Glyma.10G058300.1|Glyma.10G058300	PVDSTVSSVYAKKFHSLPDISGYAIPHRDVY	Glyma.10G058300.1|Glyma.10G058300	1520	UID1520
Glyma.10G058300.1	Glyma.10G058300	S	757	11709000	13546000	11051000	5030600	2959400	10259000	5944700	9861600	1	AT5G03280	Involved in ethylene signal transduction. Acts downstream of CTR1. Positively regulates ORE1 and negatively regulates mir164A,B,C to regulate leaf senescence. A maternally expressed imprinted gene. Mutations in ein2 block ethylene stimulation of flavonol synthesis. The mRNA is cell-to-cell mobile.	2			___1	1.85466e-09	114.56	94.724	112.42	-0.18083	126840000	Glyma.10G058300.1|Glyma.10G058300	757	Glyma.10G058300.1|Glyma.10G058300	MNSAPYESPRLNRMQSNLEASFGPQRSSSSL	Glyma.10G058300.1|Glyma.10G058300	1521	UID1521
Glyma.11G209100.1	Glyma.11G209100	S	58	17235000	23052000	31470000	22019000	17337000	19771000	24115000	26846000	1	AT3G52880	Encodes a peroxisomal monodehydroascorbate reductase, involved in the ascorbate-glutathione cycle which removes toxic H2O2	2			___1	0.000619079	113.69	45.961	96.229	0.33684	181850000	Glyma.11G209100.1|Glyma.11G209100;Glyma.10G067500.1|Glyma.10G067500	58;58	Glyma.11G209100.1|Glyma.11G209100	PYERPALSKAYLFPESPARLPGFHVCVGSGG	Glyma.11G209100.1|Glyma.11G209100;Glyma.10G067500.1|Glyma.10G067500	1524	UID1524
Glyma.10G067900.1	Glyma.10G067900	S	417	2708100	8115000	7596500	5131300	1741800	5205100	4165600	5309100	1	AT3G52870	IQ calmodulin-binding motif family protein;(source:Araport11)	3			___1	0.000421357	74.678	55.284	74.678	-0.7099	39972000	Glyma.10G067900.1|Glyma.10G067900;Glyma.11G212100.1|Glyma.11G212100	417;408	Glyma.10G067900.1|Glyma.10G067900	NSKKATKSYQLGHQLSHRWSTGAGPRIGCVA	Glyma.10G067900.1|Glyma.10G067900;Glyma.11G212100.1|Glyma.11G212100	1526	UID1526
Glyma.10G116800.1	Glyma.10G116800	S	642	12995000	17470000	17188000	0	0	462230	0	0	1	AT5G02950	Tudor/PWWP/MBT superfamily protein;(source:Araport11)	2			___1	0.000535644	105.65	94.747	105.65	0.40014	48114000	Glyma.10G116800.1|Glyma.10G116800	642	Glyma.10G116800.1|Glyma.10G116800	DGDYWSEEKVIDNLVSPGRSKKRRTVDHYAD	Glyma.10G116800.1|Glyma.10G116800	1544	UID1544
Glyma.10G127200.1	Glyma.10G127200	S	109	3119300	10086000	2732500	0	0	1806300	0	0	1	AT3G22520	spindle assembly abnormal protein;(source:Araport11)	2			___1	7.04035e-07	102.78	80.73	102.78	-0.25924	24277000	Glyma.10G127200.1|Glyma.10G127200	109	Glyma.10G127200.1|Glyma.10G127200	ACNNSTDERESLKNDSPVDNNAFNNSTDERE	Glyma.10G127200.1|Glyma.10G127200	1550	UID1550
Glyma.20G238400.1	Glyma.20G238400	S	329	27603000	59257000	73624000	42415000	32043000	49115000	78842000	53862000	1	AT5G27030	TOPLESS-related 3;(source:Araport11)	2			___1	6.76416e-15	158.01	123.26	134.49	0.25632	452340000	Glyma.10G150000.1|Glyma.10G150000;Glyma.20G238400.1|Glyma.20G238400	317;329	Glyma.10G150000.1|Glyma.10G150000;Glyma.20G238400.1|Glyma.20G238400	GHSVEEVSYPLARQASWSLDDLPRTVTMTLH	Glyma.10G150000.1|Glyma.10G150000;Glyma.20G238400.1|Glyma.20G238400	1561	UID1561
Glyma.10G159500.1	Glyma.10G159500	S	187	3869400	4557500	4911500	3258400	2399500	4301300	5786400	4536600	1	AT5G27970	ARM repeat superfamily protein;(source:Araport11)	2			___1	0.00366368	99.283	82.052	99.283	0.3171	33620000	Glyma.10G159500.1|Glyma.10G159500	187	Glyma.10G159500.1|Glyma.10G159500	AESLPTGKFGFGGQLSRTNSVTGDVNRSINL	Glyma.10G159500.1|Glyma.10G159500	1575	UID1575
Glyma.10G173000.1	Glyma.10G173000	S	334	9633200	14899000	10133000	5553600	9735800	6984500	19850000	17046000	1	AT4G24100	Protein kinase superfamily protein;(source:Araport11)	2			___1	0.000289491	84.468	69.778	84.468	-0.81856	97602000	Glyma.10G173000.1|Glyma.10G173000;Glyma.20G067600.1|Glyma.20G067600;Glyma.13G001900.1|Glyma.13G001900;Glyma.20G217200.1|Glyma.20G217200	334;330;331;334	Glyma.10G173000.1|Glyma.10G173000;Glyma.20G217200.1|Glyma.20G217200	AEQEAISQSEYHRGVSAWNFDIDDLKAQAAL	Glyma.10G173000.1|Glyma.10G173000;Glyma.20G067600.1|Glyma.20G067600;Glyma.13G001900.1|Glyma.13G001900;Glyma.20G217200.1|Glyma.20G217200	1591	UID1591
Glyma.20G207000.1	Glyma.20G207000	S	23	42921000	46370000	59697000	36098000	44698000	55643000	56102000	45838000	1	AT4G22340	cytidinediphosphate diacylglycerol synthase 2;(source:Araport11)	3			___1	0.000272982	81.494	68.081	81.494	0.36797	387370000	Glyma.20G207000.1|Glyma.20G207000;Glyma.10G183200.1|Glyma.10G183200	23;23	Glyma.20G207000.1|Glyma.20G207000	TAPSTTSGRVRHRKRSNEVIPEVSKANGTQL	Glyma.20G207000.1|Glyma.20G207000;Glyma.10G183200.1|Glyma.10G183200	1602	UID1602
Glyma.10G193500.1	Glyma.10G193500	S	11	0	20802000	19028000	14685000	7737300	28860000	0	20071000	1	AT5G51100	Fe superoxide dismutase whose mRNA levels are increased in response to exposure to UV-B.	2			___1	4.56132e-34	160.47	143.07	151.8	0.89653	111180000	Glyma.10G193500.1|Glyma.10G193500	11	Glyma.10G193500.1|Glyma.10G193500	_____MASLGGLQNLSGINFLIKKEGPKVNA	Glyma.10G193500.1|Glyma.10G193500	1605	UID1605
Glyma.10G193500.1	Glyma.10G193500	S	173	25516000	14036000	22845000	5328700	0	10574000	5594500	16953000	1	AT5G51100	Fe superoxide dismutase whose mRNA levels are increased in response to exposure to UV-B.	2			___1	1.7201e-58	188.44	172.04	133.86	-0.81715	100850000	Glyma.10G193500.1|Glyma.10G193500	173	Glyma.10G193500.1|Glyma.10G193500	YRASKFDGENAANPPSPDEDNKLVVLKSPNA	Glyma.10G193500.1|Glyma.10G193500	1606	UID1606
Glyma.20G196900.1	Glyma.20G196900	S	76	1499300	3162300	3186200	2052800	1576500	3394900	2031600	4523800	1	AT5G51100	Fe superoxide dismutase whose mRNA levels are increased in response to exposure to UV-B.	2			___1	3.23396e-06	104.24	74.039	104.24	-0.6159	21427000	Glyma.10G193500.1|Glyma.10G193500;Glyma.20G196900.1|Glyma.20G196900	77;76	Glyma.10G193500.1|Glyma.10G193500;Glyma.20G196900.1|Glyma.20G196900	ENLKKQIVGTELDGKSLEEIIVTSYNKGDIL;ENLKKQVVGTELDGKSLEEIIVTSYNKGDIL	Glyma.10G193500.1|Glyma.10G193500;Glyma.20G196900.1|Glyma.20G196900	1607	UID1607
Glyma.10G217200.1	Glyma.10G217200	S	164	27064000	60811000	49245000	46442000	31444000	58753000	56891000	59446000	1	AT1G76850	Encodes a member of the exocyst complex gene family. The exocyst is a protein complex involved in tethering vesicles to the plasma membrane during regulated or polarized secretion. The mRNA is cell-to-cell mobile.	2			___1	5.8616e-16	162.68	137.91	136.53	0.23214	390100000	Glyma.10G217200.1|Glyma.10G217200;Glyma.20G174900.1|Glyma.20G174900	164;166	Glyma.10G217200.1|Glyma.10G217200	KEGSAVGRKGLTYLQSFPRGMECVDPLGLGI	Glyma.10G217200.1|Glyma.10G217200;Glyma.20G174900.1|Glyma.20G174900	1641	UID1641
Glyma.10G225800.1	Glyma.10G225800	S	677	12847000	10425000	10113000	3347100	4533900	5193800	7162500	6758900	1	AT1G76810	eukaryotic translation initiation factor 2 (eIF-2) family protein;(source:Araport11)	2			___1	7.00131e-08	148.32	124.17	85.958	-0.14799	60381000	Glyma.10G225800.1|Glyma.10G225800	677	Glyma.10G225800.1|Glyma.10G225800	DDGAEDDDEDEWDAKSWDDVNLNNKGAFADE	Glyma.10G225800.1|Glyma.10G225800	1662	UID1662
Glyma.10G239100.1	Glyma.10G239100	S	359	8575800	5610400	7877600	1501300	1323700	4975500	3570700	4459400	1	AT4G25500	Encodes an arginine/serine-rich splicing factor. The transcript is alternatively spliced and is differentially expressed in different tissues (flowers, roots, stems, and leaves) examined. Barta et al (2010) have proposed a nomenclature for Serine/Arginine-Rich Protein Splicing Factors (SR proteins): Plant Cell. 2010, 22:2926. RS40 binds to HYL1 and co-localizes to the nuclear dicing body. Along w…	3			___1	2.06284e-07	109.35	91.552	94.384	0.31782	150970000	Glyma.10G239100.1|Glyma.10G239100;Glyma.20G155400.1|Glyma.20G155400	359;361	Glyma.10G239100.1|Glyma.10G239100	TVPDPRDSPNYGGPESPMHERYHSQSPPAEE	Glyma.10G239100.1|Glyma.10G239100;Glyma.20G155400.1|Glyma.20G155400	1675	UID1675
Glyma.20G150900.1	Glyma.20G150900	S	242	218670000	363740000	491670000	312750000	237130000	397420000	295410000	428180000	1	AT3G22850	aluminum induced protein with YGL and LRDR motifs;(source:Araport11)	2			___1	4.77498e-06	122.18	122.18	101.93	-0.31606	2745500000	Glyma.20G150900.1|Glyma.20G150900;Glyma.10G243300.1|Glyma.10G243300	242;242	Glyma.20G150900.1|Glyma.20G150900	DAEAKKEATGMPRVGSAANWSNNI_______	Glyma.20G150900.1|Glyma.20G150900;Glyma.10G243300.1|Glyma.10G243300	1682	UID1682
Glyma.10G263700.1	Glyma.10G263700	S	513	24867000	12204000	17488000	6218300	5711900	5816500	10502000	9708600	1	AT3G19420	Encodes a phosphatase with low in vitro tyrosine phosphatase activity that is capable of dephosphorylating in vitro the 3'phosphate group of PI3P, PI(3,4)P2, and PI(3,5)P2 and may be an effector of lipid signaling. The mRNA is cell-to-cell mobile.	2			___1	1.62587e-27	161.24	149.38	132.84	-0.42474	92517000	Glyma.10G263700.1|Glyma.10G263700;Glyma.20G126600.1|Glyma.20G126600	513;514	Glyma.10G263700.1|Glyma.10G263700	NADKESDSHDKDDVFSDGEAEQSASSRSKQT	Glyma.10G263700.1|Glyma.10G263700;Glyma.20G126600.1|Glyma.20G126600	1689	UID1689
Glyma.20G124700.1	Glyma.20G124700	S	512	6199700	10938000	9900400	8838000	9875400	11984000	11590000	9366300	1	AT1G15020	Encodes a protein disulfide isomerase-like (PDIL) protein, a member of a multigene family within the thioredoxin (TRX) superfamily. This protein also belongs to the quiescin-sulfhydryl oxidase (QSOX) family, which possess an Erv1-like domain at the COOH terminus in addition to a TRX domain.	3			___1	0.00172282	83.045	56.076	83.045	0.2332	104650000	Glyma.20G124700.1|Glyma.20G124700;Glyma.10G265900.1|Glyma.10G265900	512;524	Glyma.20G124700.1|Glyma.20G124700	WRSQQKSRKYFHHLHSLKNI___________	Glyma.20G124700.1|Glyma.20G124700;Glyma.10G265900.1|Glyma.10G265900	1693	UID1693
Glyma.10G275400.1	Glyma.10G275400	S	147	6580700	8112600	10168000	0	0	0	0	0	1	AT3G25840	Spliceosome-associated kinase involved in alternative splicing. May influence alternative splicing patterns by phosphorylating a subset of splicing regulators.	2			___1	2.968e-05	91.355	63.589	91.355	2.872	24861000	Glyma.10G275400.1|Glyma.10G275400	147	Glyma.10G275400.1|Glyma.10G275400	DDKFISPAIDAQDDVSPNRSSSETRDGKHAQ	Glyma.10G275400.1|Glyma.10G275400	1697	UID1697
Glyma.11G005300.1	Glyma.11G005300	S	1029	9481900	7092700	11475000	4813000	6754300	7511000	9547000	9478700	1	AT4G14920	Acyl-CoA N-acyltransferase with RING/FYVE/PHD-type zinc finger protein;(source:Araport11)	2			___1	2.29401e-10	128.54	100.26	79.466	2.7979	66154000	Glyma.11G005300.1|Glyma.11G005300;Glyma.11G005500.1|Glyma.11G005500	1029;1030	Glyma.11G005300.1|Glyma.11G005300;Glyma.11G005500.1|Glyma.11G005500	DMLQKLLVEQGNHEGSEKMENEDDDFIKTKM;DMLQKLLVEQGNHEGSEKMENGDNDFIKTKM	Glyma.11G005300.1|Glyma.11G005300;Glyma.11G005500.1|Glyma.11G005500	1720	UID1720
Glyma.11G058900.1	Glyma.11G058900	S	113	0	0	0	0	0	8409800	0	0	1	AT5G66900	RPW8 -CNL gene is required for signal transduction of TNLs; functionally redundant to NRG1.2. Exhibits autoimmunity.	3			___1	0.00853878	44.312	31.686	44.312	0.66162	8409800	Glyma.11G058900.1|Glyma.11G058900	113	Glyma.11G058900.1|Glyma.11G058900	QSKLKSNDANLKRHFSVNVPAENKRDLMEVV	Glyma.11G058900.1|Glyma.11G058900	1746	UID1746
Glyma.11G068300.1	Glyma.11G068300	S	797	1056700	3232800	5244100	1101100	1385200	1352900	1978500	1299400	1	AT4G36630	Vacuolar sorting protein 39;(source:Araport11)	2			___1	0.000731197	107.85	70.655	107.85	-0.47576	16651000	Glyma.11G068300.1|Glyma.11G068300	797	Glyma.11G068300.1|Glyma.11G068300	RRTTAGFENRITNLLSPQNKTIPKLTPTPSI	Glyma.11G068300.1|Glyma.11G068300	1748	UID1748
Glyma.11G075100.1	Glyma.11G075100	S	504	3228200	436400	0	2094000	2708500	2078200	3585900	3253400	1	AT3G51150	ATP binding microtubule motor family protein;(source:Araport11)	2			___1	0.0154622	57.348	43.579	50.292	0.39681	17385000	Glyma.11G075100.1|Glyma.11G075100	504	Glyma.11G075100.1|Glyma.11G075100	LFQLPDLEKNLLVRNSPPGLPVKRTDAVPND	Glyma.11G075100.1|Glyma.11G075100	1750	UID1750
Glyma.12G028300.1	Glyma.12G028300	S	2	168790000	191640000	237240000	128340000	167820000	182840000	178400000	163450000	1	AT3G19820	Involved in the conversion of the early brassinosteroid precursor 24-methylenecholesterol to campesterol. Brassinosteroids affect cellular elongation. Mutants have dwarf phenotype. DWF1 is a Ca2+-dependent calmodulin-binding protein.	2			___1	0.00519219	118.28	97.501	84.658	0.16055	1500400000	Glyma.12G028300.1|Glyma.12G028300;Glyma.11G103500.1|Glyma.11G103500	2;2	Glyma.12G028300.1|Glyma.12G028300	______________MSDLEAPLRPKRKKVWV	Glyma.12G028300.1|Glyma.12G028300;Glyma.11G103500.1|Glyma.11G103500	1764	UID1764
Glyma.11G105500.1	Glyma.11G105500	S	120	15475000	12645000	11721000	4050000	3774500	7716200	7048800	4371900	1	AT2G16640	multimeric translocon complex in the outer envelope membrane 132;(source:Araport11)	2			___1	1.53233e-20	143.93	125.19	55.724	-2.0421	98736000	Glyma.11G105500.1|Glyma.11G105500	120	Glyma.11G105500.1|Glyma.11G105500	LADADSGKLGGDDVISEQDLEERDGQGSDNV	Glyma.11G105500.1|Glyma.11G105500	1767	UID1767
Glyma.11G108500.1	Glyma.11G108500	S	777	34146000	33953000	22989000	14126000	29345000	18517000	32465000	31026000	1	AT5G16730	Encodes a microtubule-associated protein. The mRNA is cell-to-cell mobile.	3			___1	2.33803e-19	130.17	115.08	116.93	-0.074368	334330000	Glyma.11G108500.1|Glyma.11G108500;Glyma.12G016900.1|Glyma.12G016900	777;776	Glyma.11G108500.1|Glyma.11G108500	EYKMWESCKIEKKEFSPEREAEPESFEEEVN	Glyma.11G108500.1|Glyma.11G108500;Glyma.12G016900.1|Glyma.12G016900	1768	UID1768
Glyma.11G110000.1	Glyma.11G110000	S	83	19776000	26688000	39179000	13522000	16249000	21042000	23212000	30339000	1	AT2G21280	A nuclear-encoded, plastid-targeted protein (AtSulA) whose overexpression causes severe yet stochastic plastid (shown in chloroplasts and leucoplasts) division defects. The protein does not appear to interact with either AtFtsZ proteins when studied in a yeast two-hybrid system.	2			___1	6.61166e-23	174.42	141.36	174.42	-0.12661	190010000	Glyma.11G110000.1|Glyma.11G110000	83	Glyma.11G110000.1|Glyma.11G110000	LHADNHSVHVLTRSKSNAETIFPAKDFPGIK	Glyma.11G110000.1|Glyma.11G110000	1770	UID1770
Glyma.12G043700.1	Glyma.12G043700	S	102	14186000	21383000	19264000	18591000	11991000	14873000	17191000	31220000	1	AT4G34490	CYCLASE ASSOCIATED PROTEIN	2			___1	9.21513e-06	105.65	67.631	96.059	-0.45196	148700000	Glyma.12G043700.1|Glyma.12G043700;Glyma.11G118300.1|Glyma.11G118300	102;102	Glyma.12G043700.1|Glyma.12G043700	LIKLKQTQKPNLAGLSEFLKPLNEVITKATK	Glyma.12G043700.1|Glyma.12G043700;Glyma.11G118300.1|Glyma.11G118300	1776	UID1776
Glyma.11G123500.1	Glyma.11G123500	S	3676	4975700	5320800	4278800	733340	2033800	1667100	3643700	4004500	1	AT1G50030	Related to TOR proteins from yeast and mammals, regulators of cell growth in response to nutrient availability. TOR proteins belong to the family of phosphatidylinositol 3-kinase and are targets of the antiproliferative drug rapamycin. AtTOR binds the yeast FKBP12 protein in the presence of Rapamycin, is involved in embryogenesis and is expressed in embryos, endosperm and meristems.	2			___1	0.000200209	83.314	57.271	73.848	-0.21057	26658000	Glyma.11G123500.1|Glyma.11G123500	3676	Glyma.11G123500.1|Glyma.11G123500	SNENLDKFDGEDELLSAKEVKNAAEHHEAPD	Glyma.11G123500.1|Glyma.11G123500	1778	UID1778
Glyma.12G052700.1	Glyma.12G052700	S	907	6797600	7748300	0	3763400	0	6684900	4222200	7332000	1	AT1G05960	ARM repeat superfamily protein;(source:Araport11)	2			___1	0.00912594	96.015	70.278	96.015	-0.38765	72484000	Glyma.12G052700.1|Glyma.12G052700;Glyma.11G128000.1|Glyma.11G128000	907;907	Glyma.12G052700.1|Glyma.12G052700	EALVTGKQQKMSILHSFKHQQETGAIVLSSE	Glyma.12G052700.1|Glyma.12G052700;Glyma.11G128000.1|Glyma.11G128000	1783	UID1783
Glyma.11G135900.1	Glyma.11G135900	S	398	5543200	6251200	15458000	7281600	5914900	11267000	11981000	12421000	1	AT3G46780	plastid transcriptionally active 16;(source:Araport11)	2			___1	1.54423e-06	128.36	91.692	117.2	0.20742	76117000	Glyma.11G135900.1|Glyma.11G135900;Glyma.12G059600.1|Glyma.12G059600	398;395	Glyma.11G135900.1|Glyma.11G135900;Glyma.12G059600.1|Glyma.12G059600	EEEVKKLLQQEARAASLAQEAQEKAEAAGAS;EEEVKRLSQQETRAASLAQEAQEKAEAGGAS	Glyma.11G135900.1|Glyma.11G135900;Glyma.12G059600.1|Glyma.12G059600	1786	UID1786
Glyma.11G137100.1	Glyma.11G137100	S	209	11125000	20834000	20609000	9728500	12171000	15876000	15586000	21006000	1	AT2G29190	Encodes a member of the Arabidopsis Pumilio (APUM) proteins containing PUF domain (eight repeats of approximately 36 amino acids each). PUF proteins regulate both mRNA stability and translation through sequence-specific binding to the 3' UTR of target mRNA transcripts.	2			___1	1.09675e-11	117.31	97.415	107.34	-0.93113	220100000	Glyma.11G137100.1|Glyma.11G137100	209	Glyma.11G137100.1|Glyma.11G137100	DGLIGLPGLGLSKQKSFAEIFQDDLGHNTSI	Glyma.11G137100.1|Glyma.11G137100	1790	UID1790
Glyma.11G157400.1	Glyma.11G157400	S	988	9217100	11653000	18158000	8363500	13452000	18260000	19519000	19999000	1	AT5G13530	Encodes KEEP ON GOING (KEG), a RING E3 ligase involved in abscisic acid signaling. KEG is essential for Arabidopsis growth and development. ABA promotes KEG degradation via the ubiquitin dependent 26S proteasome pathway.	2			___1	0.00946609	90.149	59.912	85.533	-0.085188	118620000	Glyma.11G157400.1|Glyma.11G157400;Glyma.04G134800.1|Glyma.04G134800	988;67	Glyma.11G157400.1|Glyma.11G157400	CVDDDGILRVGFPGASRGWKADPAEMERVEE	Glyma.11G157400.1|Glyma.11G157400;Glyma.04G134800.1|Glyma.04G134800	1795	UID1795
Glyma.11G190200.1	Glyma.11G190200	S	60	3268100	4838200	0	2357100	3962800	2857000	4247900	6473400	1	AT1G08200	Encodes a putative UDP-D-apiose/UPD-D-xylose synthetase.	3			___1	0.00148286	58.09	51.927	58.09	-0.4464	28004000	Glyma.11G190200.1|Glyma.11G190200	60	Glyma.11G190200.1|Glyma.11G190200	DVYSDKIKHLLDPADSPLPWAGRITFHRLNI	Glyma.11G190200.1|Glyma.11G190200	1809	UID1809
Glyma.18G051100.1	Glyma.18G051100	S	576	0	2813000	2416000	2813000	0	3422400	6586200	5956000	1	AT5G58300	Leucine-rich repeat protein kinase family protein;(source:Araport11)	3			___1	0.0023356	53.188	23.081	53.188	-0.23667	24007000	Glyma.18G051100.1|Glyma.18G051100;Glyma.11G199700.1|Glyma.11G199700	576;576	Glyma.18G051100.1|Glyma.18G051100	GVLLLEMLTGKAPLQSPGRDDMVDLPRWVQS	Glyma.18G051100.1|Glyma.18G051100;Glyma.11G199700.1|Glyma.11G199700	1810	UID1810
Glyma.11G237500.1	Glyma.11G237500	S	654	91358000	155340000	127730000	85656000	114570000	112720000	126900000	119860000	1	AT4G39680	SAP domain-containing protein;(source:Araport11)	2			___1	2.81971e-10	144.27	107.07	117.79	0.12058	1693900000	Glyma.11G237500.1|Glyma.11G237500;Glyma.18G019700.1|Glyma.18G019700	654;657	Glyma.11G237500.1|Glyma.11G237500;Glyma.18G019700.1|Glyma.18G019700	PPLSKPPPVARERLPSPPPLPEKVDPPIVTL	Glyma.11G237500.1|Glyma.11G237500;Glyma.18G019700.1|Glyma.18G019700	1817	UID1817
Glyma.11G245500.1	Glyma.11G245500	S	147	3897200	6739900	7138300	5378000	0	7715800	9606500	0	1	AT5G37190	COP1-interacting protein 4, a nuclear-localized positive regulator of arabidopsis photomorphogenesis	3			___1	0.0010785	46.132	23.572	42.348	0.3563	40476000	Glyma.11G245500.1|Glyma.11G245500	147	Glyma.11G245500.1|Glyma.11G245500	QLDNRPVENEEIPVASPHVLKHTGKGVKSSG	Glyma.11G245500.1|Glyma.11G245500	1819	UID1819
Glyma.11G248200.1	Glyma.11G248200	S	25	7890900	5967800	5981900	4145300	5267400	3805300	5633700	4957000	1	AT1G27850	RUN/FYVE domain protein;(source:Araport11)	2			___1	0.0036545	105.2	63.543	105.2	-1.6444	43649000	Glyma.11G248200.1|Glyma.11G248200;Glyma.18G009000.1|Glyma.18G009000	25;25	Glyma.11G248200.1|Glyma.11G248200	SPGREPRADGHKRGRSLESGLLFREKDDDLA	Glyma.11G248200.1|Glyma.11G248200;Glyma.18G009000.1|Glyma.18G009000	1821	UID1821
Glyma.12G001800.1	Glyma.12G001800	S	24	38468000	65255000	55173000	23952000	29892000	34798000	48164000	35518000	1	AT1G72160	Sec14p-like phosphatidylinositol transfer family protein;(source:Araport11)	3			___1	8.72978e-16	114.51	104.7	105.79	0.49085	331220000	Glyma.12G001800.1|Glyma.12G001800	24	Glyma.12G001800.1|Glyma.12G001800	ASAEEVVAVPAENPPSEAEAENIEAEKAQSG	Glyma.12G001800.1|Glyma.12G001800	1826	UID1826
Glyma.12G026600.1	Glyma.12G026600	S	592	4657300	9924900	0	3585600	4571900	5804200	3958500	7669600	1	AT5G23150	Putative transcription factor. Member of the floral homeotic AGAMOUS pathway.Mutations in HUA enhance the phenotype of mild ag-4 allele. Single hua mutants are early flowering and have reduced levels of FLC mRNA. Other MADS box flowering time genes such as FLM and MAF2 also appear to be regulated by HUA2. HUA2 normally activates FLC expression and enhances AG function. HUA and HUA-LIKE (HULK) gen…	3			___1	0.000338528	67.866	57.766	67.866	1.1845	40172000	Glyma.12G026600.1|Glyma.12G026600	592	Glyma.12G026600.1|Glyma.12G026600	LKEKDDEVIPVHVPHSPEKLDSKQFPSNVAK	Glyma.12G026600.1|Glyma.12G026600	1839	UID1839
Glyma.12G059700.1	Glyma.12G059700	S	653	35996000	51641000	52524000	22728000	23617000	27532000	40657000	42879000	1	AT2G29210	splicing factor PWI domain-containing protein;(source:Araport11)	3			___1	1.21297e-05	132.31	104.9	117.48	0.17098	370950000	Glyma.12G059700.1|Glyma.12G059700	653	Glyma.12G059700.1|Glyma.12G059700	SKRKGSPAKFRHEDFSPERVSGHTASEHHYD	Glyma.12G059700.1|Glyma.12G059700	1845	UID1845
Glyma.12G060600.1	Glyma.12G060600	S	210	6690500	12094000	10290000	9645000	8535000	9978800	14933000	14641000	1	AT2G29190	Encodes a member of the Arabidopsis Pumilio (APUM) proteins containing PUF domain (eight repeats of approximately 36 amino acids each). PUF proteins regulate both mRNA stability and translation through sequence-specific binding to the 3' UTR of target mRNA transcripts.	3			___1	5.17709e-05	77.681	67.304	77.681	-0.39399	118610000	Glyma.12G060600.1|Glyma.12G060600	210	Glyma.12G060600.1|Glyma.12G060600	DGLIGLPGLGLSKQKSFAEFFQDDLGHNTSI	Glyma.12G060600.1|Glyma.12G060600	1848	UID1848
Glyma.12G078100.1	Glyma.12G078100	S	88	56179000	74315000	60503000	31579000	45062000	38870000	57040000	46285000	1	AT2G28000	Encodes chaperonin-60 alpha, a molecular chaperone involved in Rubisco folding. Mutants display aberrant chloroplast and embryo development. The mRNA is cell-to-cell mobile.	2			___1	7.51293e-15	157.56	119.59	147.18	-0.32032	409830000	Glyma.12G078100.1|Glyma.12G078100;Glyma.11G195900.1|Glyma.11G195900	88;88	Glyma.12G078100.1|Glyma.12G078100	TLGPRGRNVVLDEFGSPKVVNDGVTIARAIE	Glyma.12G078100.1|Glyma.12G078100;Glyma.11G195900.1|Glyma.11G195900	1851	UID1851
Glyma.12G110600.1	Glyma.12G110600	S	29	12341000	0	3905500	0	0	0	0	2976200	1	AT2G20780	Major facilitator superfamily protein;(source:Araport11)	3			___1	0.000224792	64.203	39.558	64.203	0.99693	19223000	Glyma.12G110600.1|Glyma.12G110600	29	Glyma.12G110600.1|Glyma.12G110600	SGIPLGVKNKYKRMNSELPEDNDDVLHQQQV	Glyma.12G110600.1|Glyma.12G110600	1857	UID1857
Glyma.12G171700.1	Glyma.12G171700	S	57	20717000	30416000	31640000	26674000	25367000	30902000	34668000	26114000	1	AT3G50700	zinc finger protein, similar to maize Indeterminate1 (ID1)	2			___1	2.09853e-11	117.65	94.828	117.65	1.3368	264550000	Glyma.12G171700.1|Glyma.12G171700;Glyma.13G327500.1|Glyma.13G327500	57;60	Glyma.12G171700.1|Glyma.12G171700	SLPGTPDPNAEVIALSPKSLMATNRFICEVC	Glyma.12G171700.1|Glyma.12G171700;Glyma.13G327500.1|Glyma.13G327500	1871	UID1871
Glyma.12G179200.1	Glyma.12G179200	S	447	3728000	2533100	5452100	2181800	3411500	3532100	5179900	4081700	1	AT2G27980	Acyl-CoA N-acyltransferase with RING/FYVE/PHD-type zinc finger domain-containing protein;(source:Araport11)	2			___1	0.0136294	59.426	39.664	59.426	1.6393	30100000	Glyma.12G179200.1|Glyma.12G179200;Glyma.13G321400.1|Glyma.13G321400	447;478	Glyma.12G179200.1|Glyma.12G179200	AVASNKGISQPVQPRSPEPVVIQKSLDNEVQ	Glyma.12G179200.1|Glyma.12G179200;Glyma.13G321400.1|Glyma.13G321400	1875	UID1875
Glyma.12G185900.1	Glyma.12G185900	S	161	0	781770	834940	2458700	3346400	1934300	2406100	2171400	1	AT3G15040	senescence regulator (Protein of unknown function, DUF584);(source:Araport11)	3			___1	0.0115585	40.278	33.047	40.278	-0.86399	13934000	Glyma.12G185900.1|Glyma.12G185900;Glyma.13G315700.1|Glyma.13G315700	161;169	Glyma.12G185900.1|Glyma.12G185900	PPPDRTPSSSLKFHQSAPVNVPLMPMRRHHH	Glyma.12G185900.1|Glyma.12G185900;Glyma.13G315700.1|Glyma.13G315700	1878	UID1878
Glyma.12G198100.1	Glyma.12G198100	S	645	4018000	9485900	8066000	6148900	3660600	5545700	8193400	8768200	1	AT4G03230	G-type lectin S-receptor-like Serine/Threonine-kinase;(source:Araport11)	2			___1	9.7108e-06	102.62	75.948	90.614	-0.13009	53887000	Glyma.12G198100.1|Glyma.12G198100;Glyma.12G198000.1|Glyma.12G198000	645;645	Glyma.12G198100.1|Glyma.12G198100	LYESERQVKGLIGLGSLEEKDIEGIEVPCYT	Glyma.12G198100.1|Glyma.12G198100;Glyma.12G198000.1|Glyma.12G198000	1883	UID1883
Glyma.13G293400.1	Glyma.13G293400	S	121	2818200	5463500	5708200	1719000	615700	1741800	2375500	1893100	1	AT3G54680	proteophosphoglycan-like protein;(source:Araport11)	2			___1	0.00318736	64.121	44.806	45.077	-0.33647	22335000	Glyma.13G293400.1|Glyma.13G293400;Glyma.12G207700.1|Glyma.12G207700	121;125	Glyma.13G293400.1|Glyma.13G293400	VVPVVSSPDKDLPLLSPQPPKTNKFVPPHLR	Glyma.13G293400.1|Glyma.13G293400;Glyma.12G207700.1|Glyma.12G207700	1901	UID1901
Glyma.12G209800.1	Glyma.12G209800	S	228	3459100	5725700	7248800	0	5109600	5626300	5713700	6182100	1	AT3G58600	Adaptin ear-binding coat-associated protein 1 NECAP-1;(source:Araport11)	2			___1	0.000248242	71.073	62.473	49.448	0.48606	78043000	Glyma.12G209800.1|Glyma.12G209800	228	Glyma.12G209800.1|Glyma.12G209800	SIPSIKLPPPPPAPLSPVFAAQKSPTNSPTK	Glyma.12G209800.1|Glyma.12G209800	1903	UID1903
Glyma.13G279200.1	Glyma.13G279200	S	219	771610	5129600	5204300	4445900	3797100	5891000	6193900	9554000	1	AT4G27450	aluminum induced protein with YGL and LRDR motifs;(source:Araport11)	2			___1	1.01768e-09	119.69	99.262	119.69	-1.1403	58961000	Glyma.13G279200.1|Glyma.13G279200;Glyma.12G222400.1|Glyma.12G222400	219;219	Glyma.13G279200.1|Glyma.13G279200	FEHPMNKLKAMPRVDSEGAMCGANFKVDKFA	Glyma.13G279200.1|Glyma.13G279200;Glyma.12G222400.1|Glyma.12G222400	1910	UID1910
Glyma.13G276500.1	Glyma.13G276500	S	282	0	0	0	0	0	0	0	0	1	AT4G27500	interacts with H+-ATPase, and regulates its activity The mRNA is cell-to-cell mobile.	2			___1	0.00758754	42.031	19.453	42.031	-0.2573	345580000	Glyma.13G276500.1|Glyma.13G276500;Glyma.12G224800.1|Glyma.12G224800	282;281	Glyma.13G276500.1|Glyma.13G276500	KQIDDALKAIDKDIQSLQEELTAVSQKRDKA	Glyma.13G276500.1|Glyma.13G276500;Glyma.12G224800.1|Glyma.12G224800	1913	UID1913
Glyma.13G276500.1	Glyma.13G276500	S	291	0	0	0	0	0	0	0	0	1	AT4G27500	interacts with H+-ATPase, and regulates its activity The mRNA is cell-to-cell mobile.	2			___1	0.00758754	42.031	19.453	42.031	-0.2573	345580000	Glyma.13G276500.1|Glyma.13G276500;Glyma.12G224800.1|Glyma.12G224800	291;290	Glyma.13G276500.1|Glyma.13G276500	IDKDIQSLQEELTAVSQKRDKAFESMQQLRK	Glyma.13G276500.1|Glyma.13G276500;Glyma.12G224800.1|Glyma.12G224800	1914	UID1914
Glyma.12G226100.1	Glyma.12G226100	S	120	12451000	13892000	9355200	2348900	2889800	6287000	4760000	6040700	1	AT3G15260	Protein phosphatase 2C family protein;(source:Araport11)	2			___1	2.64151e-12	138.77	75.876	138.77	-2.6846	58024000	Glyma.12G226100.1|Glyma.12G226100	120	Glyma.12G226100.1|Glyma.12G226100	VKRAYSKTDSSILEMSGELGRGGSTAVTAIL	Glyma.12G226100.1|Glyma.12G226100	1916	UID1916
Glyma.12G237000.1	Glyma.12G237000	S	118	7172400	6954900	5678500	4115800	1927000	7689600	4281500	4345000	1	AT5G05170	Encodes a cellulose synthase isomer. CESA3 mutants have cellulose defect in the primary cell wall. Multiple lines of evidence suggest that CESA3, along with CESA1 and CESA6 are present in the same plasma membrane complex for cellulose biosynthesis. As inferred from the null role of secondary wall-type CesAs, included in a set of five primary wall-type CesAs that may support trichome cell wall thi…	2			___1	0.0006962	112.13	80.529	112.13	-0.81098	80308000	Glyma.12G237000.1|Glyma.12G237000	118	Glyma.12G237000.1|Glyma.12G237000	NQNQNQKQKISERMLSWQLTYPRGEEVGAPN	Glyma.12G237000.1|Glyma.12G237000	1927	UID1927
Glyma.12G242300.1	Glyma.12G242300	S	826	0	0	0	0	0	0	0	0	1	AT1G59610	A high molecular weight GTPase whose GTP-binding domain shows a low homology to those of other plant dynamin-like proteins.Contains a pleckstrin homologous domain. DRP2B and DRP1A participate together in clathrin-coated vesicle formation during endocytosis. The mRNA is cell-to-cell mobile.	2			___1	0.0139666	70.1	41.373	50.034	0.41338	0	Glyma.12G242300.1|Glyma.12G242300	826	Glyma.12G242300.1|Glyma.12G242300	IQKQSSLLSKLTRQLSIHDNRAAAASGWSNG	Glyma.12G242300.1|Glyma.12G242300	1930	UID1930
Glyma.13G029900.1	Glyma.13G029900	S	3	0	1119000	3146700	3342700	3569800	153700	0	1726500	1	AT1G22380	Encodes a putative UDP-glucosyl transferase. At1g22380 was initially identified as encoding the protein AAF87154, which has been classified as a bHLH protein (AtbHLH152). Subsequently it has been found that the AAF87154 protein appears to be encoded by the AT1G23970 genomic locus.	2			___1	1.84367e-05	88.681	35.354	88.681	-0.55619	23762000	Glyma.13G029900.1|Glyma.13G029900	3	Glyma.13G029900.1|Glyma.13G029900	_____________MDSPLHIQKPHVVCVPFP	Glyma.13G029900.1|Glyma.13G029900	1936	UID1936
Glyma.19G046800.1	Glyma.19G046800	S	113	47768000	22670000	53344000	35632000	45156000	39029000	49463000	52321000	1	AT5G38410	Encodes a member of the Rubisco small subunit (RBCS) multigene family: RBCS1A (At1g67090), RBCS1B (At5g38430), RBCS2B (At5g38420), and RBCS3B (At5g38410). Functions to yield sufficient Rubisco content for leaf photosynthetic capacity.	3			___1	1.3314e-06	108.34	92.453	100.41	0.28137	345510000	Glyma.19G046800.1|Glyma.19G046800;Glyma.19G046600.1|Glyma.19G046600;Glyma.13G046200.1|Glyma.13G046200	113;113;113	Glyma.19G046800.1|Glyma.19G046800	EFELEHGFVYREHNRSPGYYDGRYWTMWKLP	Glyma.19G046800.1|Glyma.19G046800;Glyma.19G046600.1|Glyma.19G046600;Glyma.13G046200.1|Glyma.13G046200	1940	UID1940
Glyma.13G067800.1	Glyma.13G067800	S	764	8076800	6664600	9387200	5561400	5588000	6541200	7523000	6349800	1	AT5G15020	Encodes a homolog of the transcriptional repressor SIN3 (AT1G24190).	2			___1	1.18786e-09	110.44	88.201	75.462	-0.3293	55692000	Glyma.13G067800.1|Glyma.13G067800	764	Glyma.13G067800.1|Glyma.13G067800	HNVRNFGAPNIGGDGSPRGDSLLMNSRVPKS	Glyma.13G067800.1|Glyma.13G067800	1947	UID1947
Glyma.13G075300.1	Glyma.13G075300	S	291	28808000	46541000	38582000	24621000	40334000	0	0	0	1	AT4G12640	Encodes a member of the Split ends (Spen) protein family that is characterized by an N-terminal domain, with one or more RNA recognition motifs and a SPOC domain. Knockout and overexpression mutants show no apparent changes in growth, development and flowering time under standard growth conditions.	3			___1	1.91182e-05	97.271	77.359	97.271	0.97081	178890000	Glyma.13G075300.1|Glyma.13G075300	291	Glyma.13G075300.1|Glyma.13G075300	NLRQDRSFNADHNIGSPNHFRNWDSDPYDHN	Glyma.13G075300.1|Glyma.13G075300	1950	UID1950
Glyma.13G104500.1	Glyma.13G104500	S	162	23552000	45964000	41645000	60609000	48203000	48097000	42909000	56233000	1	AT5G56980	cotton fiber protein;(source:Araport11)	2			___1	1.70564e-14	151.78	123.02	151.78	0.17442	534290000	Glyma.13G104500.1|Glyma.13G104500	162	Glyma.13G104500.1|Glyma.13G104500	KPELVRSPSLLQRIQSINFSHLYRSDFSHRD	Glyma.13G104500.1|Glyma.13G104500	1965	UID1965
Glyma.13G104500.1	Glyma.13G104500	S	123	0	0	5914400	7156500	0	0	5233400	9573400	1	AT5G56980	cotton fiber protein;(source:Araport11)	3			___1	0.00114527	71.601	57.695	71.601	-0.11009	202680000	Glyma.13G104500.1|Glyma.13G104500	123	Glyma.13G104500.1|Glyma.13G104500	PPELLRTPSLLERLRSFHNLSLHKHVQPEPE	Glyma.13G104500.1|Glyma.13G104500	1966	UID1966
Glyma.13G104500.1	Glyma.13G104500	S	128	909440	2488200	1989800	1355800	1289200	2293700	3923900	2944200	1	AT5G56980	cotton fiber protein;(source:Araport11)	3			___1	0.00114527	71.601	57.695	71.601	-0.11009	191990000	Glyma.13G104500.1|Glyma.13G104500	128	Glyma.13G104500.1|Glyma.13G104500	RTPSLLERLRSFHNLSLHKHVQPEPEPEPEP	Glyma.13G104500.1|Glyma.13G104500	1967	UID1967
Glyma.13G105600.1	Glyma.13G105600	S	35	17970000	35402000	24331000	24737000	21600000	32194000	26814000	34846000	1	AT2G19480	This gene is predicted to encode a nucleosome assembly protein. Plant lines expressing an RNAi construct directed against this gene show a reduction in agrobacterium-mediated root transformation. The mRNA is cell-to-cell mobile. Plants mutated in three ubiquitously expressed NAP1 genes (NAP1;1~NAP1;3) and organ-specifically expressed NAP1;4 gene show hypersensitivity to genotoxic stresses includi…	3			___1	1.91439e-34	146.15	133.3	146.15	0.23171	249530000	Glyma.13G105600.1|Glyma.13G105600;Glyma.17G053800.1|Glyma.17G053800	35;35	Glyma.13G105600.1|Glyma.13G105600	DNRADLVNALKSKIQSLAGQHSDILESLSPN	Glyma.13G105600.1|Glyma.13G105600;Glyma.17G053800.1|Glyma.17G053800	1970	UID1970
Glyma.17G051900.1	Glyma.17G051900	S	1520	4622500	6106700	10656000	6237800	8098400	7222200	6381800	10878000	1	AT5G20490	Encodes a member of the type XI myosin protein family involved in root hair growth, trichome development, and organelle trafficking. Required for fast root hair growth. This gene appears to be expressed at low levels throughout the plant.	2			___1	3.21755e-05	93.551	70.122	76.827	-1.2791	60204000	Glyma.17G051900.1|Glyma.17G051900;Glyma.13G107400.1|Glyma.13G107400	1520;1520	Glyma.17G051900.1|Glyma.17G051900	VEVADVDPPPLIRENSGFGFLLARLE_____	Glyma.17G051900.1|Glyma.17G051900;Glyma.13G107400.1|Glyma.13G107400	1974	UID1974
Glyma.13G160600.1	Glyma.13G160600	S	95	4224000	8028700	5447500	3938000	3668300	7329500	6965700	6274800	1	AT2G10950	BSD domain-containing protein;(source:Araport11)	2			___1	3.78788e-06	124.07	75.327	91.62	0.42442	45876000	Glyma.13G160600.1|Glyma.13G160600;Glyma.17G110900.1|Glyma.17G110900	95;95	Glyma.13G160600.1|Glyma.13G160600	QALSGIRNDLVEIGGSFKNSLSRISSNKAVT	Glyma.13G160600.1|Glyma.13G160600;Glyma.17G110900.1|Glyma.17G110900	1996	UID1996
Glyma.13G161600.1	Glyma.13G161600	S	702	8316500	12835000	12039000	7771600	4870400	6480100	11154000	10383000	1	AT5G20280	Encodes a protein with putative sucrose-phosphate synthase activity. When the gene was expressed in transgenic tobacco plants, a clear trend for increased SPS activity was noted.	2			___1	2.58686e-05	132.32	70.401	111.94	-0.6138	74128000	Glyma.13G161600.1|Glyma.13G161600;Glyma.17G109700.1|Glyma.17G109700	702;702	Glyma.13G161600.1|Glyma.13G161600;Glyma.17G109700.1|Glyma.17G109700	ESDSPGDSLRDLQDLSLNLKFSLDGEKSEGS	Glyma.13G161600.1|Glyma.13G161600;Glyma.17G109700.1|Glyma.17G109700	1998	UID1998
Glyma.13G161700.1	Glyma.13G161700	S	197	8121400	16697000	12683000	13551000	14036000	13414000	8439400	16280000	1	AT2G11520	high overall homology to CRCK1	3			___1	1.33511e-12	139.88	117.73	139.88	-0.4372	218910000	Glyma.13G161700.1|Glyma.13G161700	197	Glyma.13G161700.1|Glyma.13G161700	SPSRFSMSPKLTRLQSLHLNLNQVTRATQNF	Glyma.13G161700.1|Glyma.13G161700	2008	UID2008
Glyma.15G201300.1	Glyma.15G201300	S	366	44066000	63522000	72147000	57217000	45148000	48018000	57443000	75209000	1	AT2G25620	Encodes DBP1, a member of the DBP factors (DNA-binding protein phosphatases) featuring sequence-specific DNA-binding and protein phosphatase activity. DBP1 is involved in plant-potyvirus interactions. Loss-of-function of DBP1 renders resistance to potyviruses.	2			___1	4.75545e-20	167.11	105.55	167.11	-0.060043	462770000	Glyma.15G201300.1|Glyma.15G201300;Glyma.17G105800.1|Glyma.17G105800;Glyma.13G165300.1|Glyma.13G165300	366;370;370	Glyma.15G201300.1|Glyma.15G201300	PPPVVVERTRVRRSISAEGLQNLKCLLKQ__	Glyma.15G201300.1|Glyma.15G201300;Glyma.17G105800.1|Glyma.17G105800;Glyma.13G165300.1|Glyma.13G165300	2009	UID2009
Glyma.13G185300.1	Glyma.13G185300	S	57	0	0	0	0	0	0	0	0	1	AT5G04990	Encodes a member of the Sad1/UNC-84 (SUN)-domain proteins: AtSUN1(At5g04990), AtSUN2(AT3G10730). SUN domain proteins are part of the cytoskeletal-nucleoskeletal bridging complexes. AtSUN1 and AtSUN2 are localized to the nuclear envelope and are present as homomers and heteromers in vivo.Encodes an outer nuclear membrane protein that anchors RanGAP1 to the nuclear envelope. It interacts with WPP d…	3			___1	0.00207432	62.362	51.704	53.625	-0.33899	59518000	Glyma.13G185300.1|Glyma.13G185300	57	Glyma.13G185300.1|Glyma.13G185300	PAVATSGDGATGRDLSHHSIRGEALLDRAPR	Glyma.13G185300.1|Glyma.13G185300	2012	UID2012
Glyma.13G185300.1	Glyma.13G185300	S	60	0	0	0	0	0	0	0	0	1	AT5G04990	Encodes a member of the Sad1/UNC-84 (SUN)-domain proteins: AtSUN1(At5g04990), AtSUN2(AT3G10730). SUN domain proteins are part of the cytoskeletal-nucleoskeletal bridging complexes. AtSUN1 and AtSUN2 are localized to the nuclear envelope and are present as homomers and heteromers in vivo.Encodes an outer nuclear membrane protein that anchors RanGAP1 to the nuclear envelope. It interacts with WPP d…	3			___1	0.00207432	62.362	51.704	53.625	-0.33899	59518000	Glyma.13G185300.1|Glyma.13G185300	60	Glyma.13G185300.1|Glyma.13G185300	ATSGDGATGRDLSHHSIRGEALLDRAPRDLT	Glyma.13G185300.1|Glyma.13G185300	2013	UID2013
Glyma.13G210800.1	Glyma.13G210800	S	108	0	0	0	0	0	0	0	0	1	AT5G35630	chloroplastic glutamine synthetase The mRNA is cell-to-cell mobile.	2			___1	0.0058319	67.726	34.497	67.726	0.99364	0	Glyma.13G210800.1|Glyma.13G210800	108	Glyma.13G210800.1|Glyma.13G210800	VRSKSRTISKPVEDPSELPKWNYDGSSTGQA	Glyma.13G210800.1|Glyma.13G210800	2026	UID2026
Glyma.13G213100.1	Glyma.13G213100	S	459	35075000	57400000	18355000	22970000	16179000	43660000	22935000	21586000	1	AT4G03020	transducin family protein / WD-40 repeat family protein;(source:Araport11)	2			___1	1.73189e-20	142.91	122.81	142.91	0.18907	238160000	Glyma.13G213100.1|Glyma.13G213100;Glyma.15G099700.1|Glyma.15G099700	459;526	Glyma.13G213100.1|Glyma.13G213100	DVVRWEFPGSDEAPASPNKREGRIRRRNLLY	Glyma.13G213100.1|Glyma.13G213100;Glyma.15G099700.1|Glyma.15G099700	2028	UID2028
Glyma.18G110000.1	Glyma.18G110000	S	120	13531000	20917000	20344000	15744000	15822000	15769000	19513000	22807000	1	AT2G34480	Encodes a nuclear localized member of the ribosomal L18ae/LX protein family. Loss of function mutations show reduced transmission through the gametophytes and embryo lethality.	2			___1	0.00295911	90.614	50.989	90.614	0.12497	144450000	Glyma.18G110000.1|Glyma.18G110000;Glyma.15G095400.1|Glyma.15G095400;Glyma.13G217100.1|Glyma.13G217100;Glyma.03G050900.1|Glyma.03G050900;Glyma.19G073000.1|Glyma.19G073000	120;120;120;70;56	Glyma.18G110000.1|Glyma.18G110000	VEHMYNEMASRHRVRSPCIQIIKTATIPAKL	Glyma.18G110000.1|Glyma.18G110000;Glyma.15G095400.1|Glyma.15G095400;Glyma.13G217100.1|Glyma.13G217100;Glyma.03G050900.1|Glyma.03G050900;Glyma.19G073000.1|Glyma.19G073000	2033	UID2033
Glyma.13G236800.1	Glyma.13G236800	S	229	8407000	13272000	15936000	7221200	13605000	9350000	15030000	11355000	1	AT2G33835	Encodes a zinc finger domain containing protein that is expressed in the shoot/root apex and vasculature, and acts with FRI to repress flowering.FES1 mutants in a Col(FRI+) background will flower early under inductive conditions.	2			___1	0.000270056	82.85	61.949	71.241	-0.5801	94176000	Glyma.13G236800.1|Glyma.13G236800	229	Glyma.13G236800.1|Glyma.13G236800	EAMEEKEEDKLAVPGSPLDADKDRQDSSQHM	Glyma.13G236800.1|Glyma.13G236800	2037	UID2037
Glyma.13G261200.1	Glyma.13G261200	S	561	0	32290000	28391000	12919000	0	0	14159000	12049000	1	AT1G53590	Calcium-dependent lipid-binding (CaLB domain) family protein;(source:Araport11)	3			___1	9.49898e-13	113.73	100.68	113.73	-0.15512	99808000	Glyma.13G261200.1|Glyma.13G261200	561	Glyma.13G261200.1|Glyma.13G261200	KRREGFSGSVDEEILSPHDNIRSENAKGMIA	Glyma.13G261200.1|Glyma.13G261200	2055	UID2055
Glyma.13G274800.1	Glyma.13G274800	S	120	5818200	5952600	3442500	714370	0	1479900	2051800	2652100	1	AT3G15260	Protein phosphatase 2C family protein;(source:Araport11)	2			___1	0.000860759	78.814	48.56	76.262	0.73528	32588000	Glyma.13G274800.1|Glyma.13G274800	120	Glyma.13G274800.1|Glyma.13G274800	VKRAYSKTDSNILDMSGELGRGGSTAVTAIL	Glyma.13G274800.1|Glyma.13G274800	2062	UID2062
Glyma.13G276000.1	Glyma.13G276000	S	272	3954000	3198800	5407800	2742700	3302500	4665400	3511200	4213700	1	AT5G53850	Encodes a trifunctional dehydratase / enolase / phosphatase involved in the methionine salvage.	2			___1	0.000398341	97.734	81.58	90.653	-0.65591	31293000	Glyma.13G276000.1|Glyma.13G276000	272	Glyma.13G276000.1|Glyma.13G276000	LSIAGESNVSVKARKSNGDSDPLPRCVVLDI	Glyma.13G276000.1|Glyma.13G276000	2063	UID2063
Glyma.13G290500.1	Glyma.13G290500	S	149	2286100	4651900	4683200	3556000	4087700	4327800	5383200	6689100	1	AT3G58630	sequence-specific DNA binding transcription factor;(source:Araport11)	2			___1	0.000326746	80.979	69.767	68.536	-0.80388	46518000	Glyma.13G290500.1|Glyma.13G290500	149	Glyma.13G290500.1|Glyma.13G290500	PATAGITRRSTPPAKSPPWAVIPVGPRSGTK	Glyma.13G290500.1|Glyma.13G290500	2074	UID2074
Glyma.13G312300.1	Glyma.13G312300	S	598	14487000	23541000	21924000	10442000	12655000	20015000	30890000	22685000	1	AT1G08420	BRI1 suppressor 1 (BSU1)-like 2;(source:Araport11)	3			___1	1.86613e-27	175.48	137.54	70.98	0.12058	171060000	Glyma.13G312300.1|Glyma.13G312300;Glyma.12G095300.1|Glyma.12G095300;Glyma.U010500.1|Glyma.U010500;Glyma.12G189500.1|Glyma.12G189500	598;615;624;617	Glyma.13G312300.1|Glyma.13G312300;Glyma.U010500.1|Glyma.U010500	AAETGGALGGMVRQLSIDQFENEGRRVGYGT;AAETGGALGGMVRQLSIDQFENEGRRVSYGT	Glyma.13G312300.1|Glyma.13G312300;Glyma.12G095300.1|Glyma.12G095300;Glyma.U010500.1|Glyma.U010500;Glyma.12G189500.1|Glyma.12G189500	2084	UID2084
Glyma.13G343900.1	Glyma.13G343900	S	886	6688100	6342400	4480700	2090400	1982000	4796300	3090300	4806000	1	AT1G05960	ARM repeat superfamily protein;(source:Araport11)	2			___1	0.0139992	81.338	65.898	76.143	-0.59263	56278000	Glyma.13G343900.1|Glyma.13G343900	886	Glyma.13G343900.1|Glyma.13G343900	EALVTGKQQKMSVIHSFKHQQESKAIILSSE	Glyma.13G343900.1|Glyma.13G343900	2103	UID2103
Glyma.15G026500.1	Glyma.15G026500	S	734	22507000	24166000	37736000	13241000	15918000	21320000	23989000	35086000	1	AT1G55020	lipoxygenase, a defense gene conferring resistance Xanthomonas campestris The mRNA is cell-to-cell mobile.	2			___1	0.000433815	99.283	76.596	99.283	-0.22182	193960000	Glyma.13G347700.1|Glyma.13G347700;Glyma.15G026500.1|Glyma.15G026500;Glyma.04G105900.1|Glyma.04G105900	734;734;149	Glyma.13G347700.1|Glyma.13G347700;Glyma.15G026500.1|Glyma.15G026500	LNRPTISRRFMPEKGSPEYDALAKNPEKEFL	Glyma.13G347700.1|Glyma.13G347700;Glyma.15G026500.1|Glyma.15G026500;Glyma.04G105900.1|Glyma.04G105900	2111	UID2111
Glyma.15G026500.1	Glyma.15G026500	S	773	22373000	27910000	25774000	12866000	8835000	25246000	15407000	22926000	1	AT1G55020	lipoxygenase, a defense gene conferring resistance Xanthomonas campestris The mRNA is cell-to-cell mobile.	2			___1	1.02663e-35	186.81	161.88	170.52	-0.53071	161340000	Glyma.13G347700.1|Glyma.13G347700;Glyma.15G026500.1|Glyma.15G026500;Glyma.05G098600.1|Glyma.05G098600;Glyma.04G105900.1|Glyma.04G105900;Glyma.04G105500.1|Glyma.04G105500;Glyma.15G233300.1|Glyma.15G233300	773;773;178;188;178;196	Glyma.13G347700.1|Glyma.13G347700;Glyma.15G026500.1|Glyma.15G026500	TLIDLTIIEILSRHASDEFYLGQRDGGDYWT;TLIDLTVIEILSRHASDEFYLGQRDGGDYWT	Glyma.13G347700.1|Glyma.13G347700;Glyma.15G026500.1|Glyma.15G026500;Glyma.05G098600.1|Glyma.05G098600;Glyma.04G105900.1|Glyma.04G105900;Glyma.04G105500.1|Glyma.04G105500;Glyma.15G233300.1|Glyma.15G233300	2112	UID2112
Glyma.15G026500.1	Glyma.15G026500	S	559	9056500	8400100	10808000	4578500	4756500	6949200	9130900	12705000	1	AT1G55020	lipoxygenase, a defense gene conferring resistance Xanthomonas campestris The mRNA is cell-to-cell mobile.	2			___1	9.21567e-06	105.65	45.131	90.793	0.25606	66384000	Glyma.13G347800.1|Glyma.13G347800;Glyma.15G026500.1|Glyma.15G026500	562;559	Glyma.13G347800.1|Glyma.13G347800;Glyma.15G026500.1|Glyma.15G026500	PHYRDTMNINSLARKSLVNADGIIEKTFLWG	Glyma.13G347800.1|Glyma.13G347800;Glyma.15G026500.1|Glyma.15G026500	2114	UID2114
Glyma.15G016700.1	Glyma.15G016700	S	177	19434000	31089000	23244000	0	8236700	7320700	30328000	16255000	1	AT1G79830	This gene is predicted to encode a protein that functions as a Golgi apparatus structural component known as a golgin in mammals and yeast. A fluorescently-tagged version of GC5 co-localizes with Golgi markers, and this localization appears to be replicated using the C-terminal (139 aa) portion of the protein. The C-terminal portion of the protein can also specifically interact with two members o…	3			___1	1.93941e-10	109.91	97.527	48.5	1.2222	135910000	Glyma.15G016700.1|Glyma.15G016700;Glyma.13G356900.1|Glyma.13G356900	177;178	Glyma.15G016700.1|Glyma.15G016700	KEENHLLELPVELPESPVEKLESSDSVEHSQ	Glyma.15G016700.1|Glyma.15G016700;Glyma.13G356900.1|Glyma.13G356900	2116	UID2116
Glyma.13G363400.1	Glyma.13G363400	S	163	4523200	3467400	8060800	6140500	5490800	5875900	7021700	6335200	1	AT1G80210	Mov34/MPN/PAD-1 family protein;(source:Araport11)	2			___1	0.00931381	68.657	47.957	58.699	1.133	46915000	Glyma.13G363400.1|Glyma.13G363400	163	Glyma.13G363400.1|Glyma.13G363400	SSDGKHNHMSRPVPLSPVNRSPVIDIDSSPS	Glyma.13G363400.1|Glyma.13G363400	2126	UID2126
Glyma.13G364900.1	Glyma.13G364900	S	161	4697200	9013500	12240000	6002400	6382700	11644000	10161000	7605600	1	AT3G15730	Encodes phospholipase D alpha 1 (PLD alpha 1). Positive regulator of abscisic acid (ABA) mediated stomatal movements. PLD alpha 1 plays an important role in seed deterioration and aging in Arabidopsis. The mRNA is cell-to-cell mobile.	2			___1	0.00038927	79.82	68.051	62.088	-0.78017	131480000	Glyma.13G364900.1|Glyma.13G364900	161	Glyma.13G364900.1|Glyma.13G364900	YFDVSKDRNWALGIRSPKFPGVPYTFFSQRR	Glyma.13G364900.1|Glyma.13G364900	2127	UID2127
Glyma.13G365500.1	Glyma.13G365500	S	236	4003600	5334100	3703200	0	4098400	5706500	5507700	0	1	AT1G15340	Protein containing methyl-CpG-binding domain.Has sequence similarity to human MBD proteins.	2			___1	0.000995373	72.496	57.465	72.496	0.44773	28354000	Glyma.13G365500.1|Glyma.13G365500	236	Glyma.13G365500.1|Glyma.13G365500	EPAEKVAEEAADTEKSQGPLLTTELEKEENE	Glyma.13G365500.1|Glyma.13G365500	2128	UID2128
Glyma.13G367300.1	Glyma.13G367300	S	214	9097300	13268000	12319000	11525000	12022000	16372000	17150000	17456000	1	AT1G80490	TOPLESS-related 1;(source:Araport11)	2			___1	4.74281e-17	132.59	109.4	115.24	-0.20163	109210000	Glyma.13G367300.1|Glyma.13G367300	214	Glyma.13G367300.1|Glyma.13G367300	FVDHSCGQPNGARAPSPANNPLLGSLPKAGG	Glyma.13G367300.1|Glyma.13G367300	2129	UID2129
Glyma.15G002700.1	Glyma.15G002700	S	15	1897800	1991300	4579200	2546700	2533200	4698100	3854700	5147200	1	AT1G16010	Transmembrane magnesium transporter. One of nine family members.	2			___1	0.00861727	101.65	32.989	101.65	0.61169	27248000	Glyma.15G002700.1|Glyma.15G002700;Glyma.13G370900.1|Glyma.13G370900	15;15	Glyma.15G002700.1|Glyma.15G002700	_MADLKERLLAPKPASALNVREVSNRPSASG	Glyma.15G002700.1|Glyma.15G002700;Glyma.13G370900.1|Glyma.13G370900	2130	UID2130
Glyma.14G000800.1	Glyma.14G000800	S	550	8517600	6290000	5172300	1919200	1724300	4131800	3681900	7581700	1	AT2G17290	Encodes calcium dependent protein kinase 6 (CPK6), a member of the Arabidopsis CDPK gene family. CDPKs contain an intrinsic Ca2+-activation domain with four EF hand Ca2+-binding sites. CDPKs protein kinases have been proposed to function in multiple plant signal transduction pathways downstream of [Ca2+]cyt elevations, thus transducing various physiological responses. CPK6 is expressed in both gu…	2			___1	0.00754025	108.43	64.989	102.52	-0.38738	148150000	Glyma.14G000800.1|Glyma.14G000800;Glyma.02G311800.1|Glyma.02G311800	550;541	Glyma.14G000800.1|Glyma.14G000800	NAGIGRRTMRNSLNLSMRDAPSAQ_______	Glyma.14G000800.1|Glyma.14G000800;Glyma.02G311800.1|Glyma.02G311800	2133	UID2133
Glyma.14G002400.1	Glyma.14G002400	S	31	3562300	1609800	10579000	5987900	3624700	5480600	77550	0	1	AT4G35230	Encodes BR-signaling kinase 1 (BSK1), one of the three homologous BR-signaling kinases (BSK1, AT4G35230; BSK2, AT5G46570; BSK3, AT4G00710). Mediates signal transduction from receptor kinase BRI1 by functioning as the substrate of BRI1. Plasma membrane localized.	3			___1	0.000208833	91.858	71.848	81.494	0.084231	55668000	Glyma.14G002400.1|Glyma.14G002400	31	Glyma.14G002400.1|Glyma.14G002400	ETHPEKEKEKDHQRLSEAEKEGFDFSFSEFS	Glyma.14G002400.1|Glyma.14G002400	2145	UID2145
Glyma.14G023500.1	Glyma.14G023500	S	69	31712000	40904000	34617000	27246000	38794000	35576000	45714000	55417000	1	AT3G20410	calmodulin-domain protein kinase CDPK isoform 9 (CPK9)	3			___1	0.000270407	78.674	59.616	69.361	0.24818	309980000	Glyma.14G023500.1|Glyma.14G023500	69	Glyma.14G023500.1|Glyma.14G023500	PEKHAPPQAPWRPPPSPKHVHNHDTITGKPF	Glyma.14G023500.1|Glyma.14G023500	2152	UID2152
Glyma.14G029100.1	Glyma.14G029100	S	123	28260000	33188000	39613000	9651900	11002000	12817000	19289000	29950000	1	AT1G04920	Encodes a protein with putative sucrose-phosphate synthase activity.	2			___1	5.87793e-174	270.07	251.01	270.07	-0.5034	183770000	Glyma.14G029100.1|Glyma.14G029100	123	Glyma.14G029100.1|Glyma.14G029100	RWEREQGRRDATEDLSEELSEGEKGDGVGEM	Glyma.14G029100.1|Glyma.14G029100	2155	UID2155
Glyma.14G029100.1	Glyma.14G029100	S	127	24379000	26424000	17330000	2550800	7466500	6411000	15227000	21813000	1	AT1G04920	Encodes a protein with putative sucrose-phosphate synthase activity.	2			___1	7.26736e-174	268.61	249.78	268.61	-0.27785	142310000	Glyma.14G029100.1|Glyma.14G029100	127	Glyma.14G029100.1|Glyma.14G029100	EQGRRDATEDLSEELSEGEKGDGVGEMIQIE	Glyma.14G029100.1|Glyma.14G029100	2156	UID2156
Glyma.14G029100.1	Glyma.14G029100	S	153	148700000	221740000	267590000	151780000	179960000	226390000	247370000	299490000	1	AT1G04920	Encodes a protein with putative sucrose-phosphate synthase activity.	3			___1	7.43865e-11	137.81	116.58	108.14	-0.19552	2604100000	Glyma.14G029100.1|Glyma.14G029100	153	Glyma.14G029100.1|Glyma.14G029100	MIQIETSKKNFQRQISNLEVWSDDKKEKKLY	Glyma.14G029100.1|Glyma.14G029100	2158	UID2158
Glyma.14G075800.1	Glyma.14G075800	S	37	60415000	80493000	49752000	34483000	38132000	40233000	58478000	39645000	1	AT5G42950	EXA1 is a GYF domain-containing gene of the SMY2 subgroup. Mutants exhibit resistance to potexviruses.	2			___1	2.91576e-12	110.74	97.535	107.17	0.29995	401630000	Glyma.14G075800.1|Glyma.14G075800;Glyma.17G249900.1|Glyma.17G249900	37;36	Glyma.14G075800.1|Glyma.14G075800;Glyma.17G249900.1|Glyma.17G249900	QISKDVQGSDNPIPLSPQWLLPKPGESKPGS	Glyma.14G075800.1|Glyma.14G075800;Glyma.17G249900.1|Glyma.17G249900	2170	UID2170
Glyma.14G075800.1	Glyma.14G075800	S	499	20489000	33247000	35698000	29829000	63835000	22390000	37365000	34341000	1	AT5G42950	EXA1 is a GYF domain-containing gene of the SMY2 subgroup. Mutants exhibit resistance to potexviruses.	3			___1	6.83352e-12	133.47	110.83	124.84	-0.32386	941620000	Glyma.14G075800.1|Glyma.14G075800;Glyma.17G249900.1|Glyma.17G249900	499;504	Glyma.14G075800.1|Glyma.14G075800;Glyma.17G249900.1|Glyma.17G249900	AKWQANEDPVIKRQLSGILDSELETRRVPQT;GKWQANEDPVIKRQLSGILDSELETRRVPQT	Glyma.14G075800.1|Glyma.14G075800;Glyma.17G249900.1|Glyma.17G249900	2175	UID2175
Glyma.14G095300.1	Glyma.14G095300	S	76	13993000	21415000	16969000	15627000	19523000	17755000	22360000	24942000	1	AT2G26110	bromodomain protein (DUF761);(source:Araport11)	2			___1	5.61433e-06	120.55	76.871	108.72	-0.2211	152580000	Glyma.14G095300.1|Glyma.14G095300	76	Glyma.14G095300.1|Glyma.14G095300	HHHLPRSPSMLQRLKSINFYPSSPFRSQDLQ	Glyma.14G095300.1|Glyma.14G095300	2178	UID2178
Glyma.14G101400.1	Glyma.14G101400	S	131	963020	1893400	2467300	1221800	970780	1032300	0	1315700	1	AT4G31860	Protein phosphatase 2C family protein;(source:Araport11)	2			___1	0.00561591	76.143	58.757	76.143	-0.79747	9864200	Glyma.14G101400.1|Glyma.14G101400;Glyma.17G223800.1|Glyma.17G223800	131;148	Glyma.14G101400.1|Glyma.14G101400	DKINKFNGKIEGLIWSPRSRDIKEQDDAWAF	Glyma.14G101400.1|Glyma.14G101400;Glyma.17G223800.1|Glyma.17G223800	2182	UID2182
Glyma.17G256200.1	Glyma.17G256200	S	440	8184600	2752000	3259600	320940	184770	1403000	728150	1943600	1	AT3G26560	ATP-dependent RNA helicase;(source:Araport11)	2			___1	0.00319312	105.46	87.021	105.46	-0.70715	139480000	Glyma.17G256200.1|Glyma.17G256200;Glyma.14G217400.1|Glyma.14G217400	440;446	Glyma.17G256200.1|Glyma.17G256200	EPAFLQGQSRYSMDMSPVKIFKNPEGSLGRA	Glyma.17G256200.1|Glyma.17G256200;Glyma.14G217400.1|Glyma.14G217400	2200	UID2200
Glyma.14G219900.1	Glyma.14G219900	S	485	5707900	13324000	4925100	4549200	5763400	8724600	6388600	9500400	1	AT4G24200	Transcription elongation factor (TFIIS) family protein;(source:Araport11)	3			___1	0.00232913	54.368	33.43	54.368	0.14709	58883000	Glyma.14G219900.1|Glyma.14G219900;Glyma.17G258900.1|Glyma.17G258900	485;494	Glyma.14G219900.1|Glyma.14G219900	EVARLVAQEVERECVSPIKEGNDQVSNEVNS	Glyma.14G219900.1|Glyma.14G219900;Glyma.17G258900.1|Glyma.17G258900	2204	UID2204
Glyma.14G221700.1	Glyma.14G221700	S	146	106680000	43549000	27262000	7607900	9402200	8995500	23085000	20969000	1	AT1G76010	Alba DNA/RNA-binding protein;(source:Araport11)	2			___1	9.89495e-117	241.66	220.93	166.48	-0.90684	247550000	Glyma.14G221700.1|Glyma.14G221700	146	Glyma.14G221700.1|Glyma.14G221700	DQVKAATDFDYEGEGSPNGRVRGRGGRGRGR	Glyma.14G221700.1|Glyma.14G221700	2206	UID2206
Glyma.15G009900.1	Glyma.15G009900	S	89	3757600	5495800	3672200	3452400	4344400	3530500	4054400	4965100	1	AT1G80180	Encodes a substrate of the MAPK kinases. Phenotypic analyses of Arabidopsis expressing phosphorylation site mutant forms of At1g80180.1 showed clustered stomata and higher stomatal index in cotyledons expressing the phosphomimetic form of At1g80180.1.	2			___1	6.98888e-06	115.57	83.978	111.79	-1.5802	33272000	Glyma.15G009900.1|Glyma.15G009900;Glyma.13G364000.1|Glyma.13G364000	89;84	Glyma.15G009900.1|Glyma.15G009900	RGYRTGKVSPAIEPPSPRLSACGFCAAFGKA	Glyma.15G009900.1|Glyma.15G009900;Glyma.13G364000.1|Glyma.13G364000	2207	UID2207
Glyma.15G070700.1	Glyma.15G070700	S	805	38275000	39054000	32136000	0	28727000	24144000	34586000	33316000	1	AT1G61100	disease resistance protein (TIR class);(source:Araport11)	2			___1	0.00482354	66.393	50.511	47.712	0.11792	230240000	Glyma.15G070700.1|Glyma.15G070700	805	Glyma.15G070700.1|Glyma.15G070700	SMDDSHAKVNDNLPVSPVKTNVRKSQVSGTR	Glyma.15G070700.1|Glyma.15G070700	2223	UID2223
Glyma.15G075200.1	Glyma.15G075200	S	168	3352500	3786300	3563500	2257800	0	1923900	2823800	2839500	1	AT1G28280	VQ motif-containing protein;(source:Araport11)	2			___1	0.0035799	83.862	69.705	83.862	-0.34485	20547000	Glyma.15G075200.1|Glyma.15G075200	168	Glyma.15G075200.1|Glyma.15G075200	AEDKAIKEKGFFFHPSPRDKSQPRLLPLFPT	Glyma.15G075200.1|Glyma.15G075200	2224	UID2224
Glyma.15G083300.1	Glyma.15G083300	S	115	8632400	0	10468000	6457400	10168000	10265000	0	0	1	AT5G64270	splicing factor;(source:Araport11)	3			___1	9.77549e-05	72.086	42.642	41.912	-0.66184	49763000	Glyma.15G083300.1|Glyma.15G083300	115	Glyma.15G083300.1|Glyma.15G083300	DREDDYRRRRLNQIISPERHDPFAAGEKTPD	Glyma.15G083300.1|Glyma.15G083300	2226	UID2226
Glyma.15G083500.1	Glyma.15G083500	S	115	4768700	6943100	7213800	4116200	5934800	4861800	4772700	6632300	1	AT1G29240	transcription initiation factor TFIID subunit, putative (DUF688);(source:Araport11)	2			___1	0.00937856	91.658	42.24	91.658	-0.84358	45243000	Glyma.15G083500.1|Glyma.15G083500	115	Glyma.15G083500.1|Glyma.15G083500	KQPLEKESKAANKSKSFNVSVVKVDSDKERK	Glyma.15G083500.1|Glyma.15G083500	2227	UID2227
Glyma.15G099100.1	Glyma.15G099100	S	65	11235000	12168000	14742000	12983000	11807000	12390000	19253000	18318000	1	AT3G06330	RING/U-box superfamily protein;(source:Araport11)	2			___1	0.000364751	105.03	78.989	105.03	0.26619	112900000	Glyma.15G099100.1|Glyma.15G099100	65	Glyma.15G099100.1|Glyma.15G099100	GFGSTSSGRVLDHCQSFGKGISSSRGFLRAL	Glyma.15G099100.1|Glyma.15G099100	2231	UID2231
Glyma.15G120300.1	Glyma.15G120300	S	1363	9379400	10487000	5351000	738160	1348300	0	4645600	3020300	1	AT5G47690	One of 5 PO76/PDS5 cohesion cofactor orthologs of Arabidopsis.	2			___1	4.17294e-15	147.24	113.24	62.303	-0.53727	34970000	Glyma.15G120300.1|Glyma.15G120300	1363	Glyma.15G120300.1|Glyma.15G120300	KSIGGLAKCTTKEGESDAEDLIGCRIKVWWP	Glyma.15G120300.1|Glyma.15G120300	2244	UID2244
Glyma.15G131100.1	Glyma.15G131100	S	285	10301000	34032000	17727000	6807800	10491000	12616000	22164000	0	1	AT3G24080	KRR1 family protein;(source:Araport11)	3			___1	4.88149e-07	95.878	80.48	86.675	-0.96871	114140000	Glyma.15G131100.1|Glyma.15G131100	285	Glyma.15G131100.1|Glyma.15G131100	SGKNLNVGEDELQEISEDEIELERQEEYEYR	Glyma.15G131100.1|Glyma.15G131100	2251	UID2251
Glyma.15G163700.1	Glyma.15G163700	S	788	5365100	4689900	5062600	9597400	9374800	4458900	0	7731100	1	AT4G30160	Encodes a major actin filament bundling protein that is involved in root hair growth through regulating actin organization in a Ca2+-dependent manner.	3			___1	0.000110553	67.645	57.449	50.883	-0.42219	46280000	Glyma.15G163700.1|Glyma.15G163700	788	Glyma.15G163700.1|Glyma.15G163700	RSMSVSPDRVRVRGRSPAFNALAANFENPNA	Glyma.15G163700.1|Glyma.15G163700	2252	UID2252
Glyma.15G221300.1	Glyma.15G221300	S	332	1287800	4748400	2690300	0	164010	2570500	1512200	4154700	1	AT4G34131	UDP-glucosyl transferase 73B3;(source:Araport11)	3			___1	0.00361172	40.844	32.052	40.844	-0.13774	17128000	Glyma.15G221300.1|Glyma.15G221300	332	Glyma.15G221300.1|Glyma.15G221300	DSDHDFIWVVRKKGESEDGEGNDFLQEFDKR	Glyma.15G221300.1|Glyma.15G221300	2277	UID2277
Glyma.15G255400.1	Glyma.15G255400	S	297	0	0	0	0	0	0	0	0	1	AT1G16610	Encodes SR45, a member of the highly conserved family of serine/arginine-rich (SR) proteins, which play key roles in pre-mRNA splicing and other aspects of RNA metabolism. SR45 is a spliceosome protein, interacts with SR33 and the U1-70K protein of the U1 snRNP. Also involved in plant sugar response. sr45-1 mutation confers hypersensitivity to glucose during early seedling growth.	2			___1	0.000316921	92.939	63.584	57.802	-0.0049658	293360000	Glyma.15G255400.1|Glyma.15G255400;Glyma.08G172000.1|Glyma.08G172000	297;297	Glyma.15G255400.1|Glyma.15G255400	SPGRGRSPSPPRRLRSPARLSPRRIRGSPGR	Glyma.15G255400.1|Glyma.15G255400;Glyma.08G172000.1|Glyma.08G172000	2283	UID2283
Glyma.15G255400.1	Glyma.15G255400	S	302	0	0	0	0	0	0	0	0	1	AT1G16610	Encodes SR45, a member of the highly conserved family of serine/arginine-rich (SR) proteins, which play key roles in pre-mRNA splicing and other aspects of RNA metabolism. SR45 is a spliceosome protein, interacts with SR33 and the U1-70K protein of the U1 snRNP. Also involved in plant sugar response. sr45-1 mutation confers hypersensitivity to glucose during early seedling growth.	2			___1	0.000316921	92.939	63.584	57.802	-0.0049658	293360000	Glyma.15G255400.1|Glyma.15G255400;Glyma.08G172000.1|Glyma.08G172000	302;302	Glyma.15G255400.1|Glyma.15G255400	RSPSPPRRLRSPARLSPRRIRGSPGRRRSPP	Glyma.15G255400.1|Glyma.15G255400;Glyma.08G172000.1|Glyma.08G172000	2284	UID2284
Glyma.16G033100.1	Glyma.16G033100	S	703	21776000	31492000	27928000	17642000	24296000	23695000	29568000	25308000	1	AT4G10760	Encodes a member of a core set of mRNA m6A writer proteins and is required for N6-adenosine methylation of mRNA.	2			___1	5.30064e-17	131.56	111.17	131.56	0.55802	203150000	Glyma.16G033100.1|Glyma.16G033100	703	Glyma.16G033100.1|Glyma.16G033100	ARFKAAYPDVEVQPASPPRASAMEVDTSVAA	Glyma.16G033100.1|Glyma.16G033100	2312	UID2312
Glyma.16G038300.1	Glyma.16G038300	S	702	0	0	0	0	0	0	0	0	1	AT5G17920	Encodes a cytosolic cobalamin-independent methionine synthase, involved in methionine regeneration via the activated methyl cycle (SAM cycle). The protein undergoes thiolation following treatment with the oxidant tert-butylhydroperoxide. The mRNA is cell-to-cell mobile.	3			___1	2.39273e-20	104.86	92.498	104.86	0.098921	0	Glyma.16G038300.1|Glyma.16G038300;Glyma.19G114500.1|Glyma.19G114500;Glyma.17G184900.1|Glyma.17G184900;Glyma.17G188100.1|Glyma.17G188100;Glyma.05G090100.1|Glyma.05G090100;Glyma.20G055900.1|Glyma.20G055900	702;702;702;356;702;740	Glyma.16G038300.1|Glyma.16G038300	VKYGAGIGPGVYDIHSPRIPPTEEIADRINK	Glyma.16G038300.1|Glyma.16G038300;Glyma.19G114500.1|Glyma.19G114500;Glyma.17G184900.1|Glyma.17G184900;Glyma.17G188100.1|Glyma.17G188100;Glyma.05G090100.1|Glyma.05G090100;Glyma.20G055900.1|Glyma.20G055900	2313	UID2313
Glyma.19G092100.1	Glyma.19G092100	S	300	138410000	132720000	170930000	48768000	71795000	72644000	166040000	142630000	1	AT5G14120	Major facilitator superfamily protein;(source:Araport11)	2			___1	5.90003e-286	315.28	251.99	266.45	0.068251	8374200000	Glyma.19G092100.1|Glyma.19G092100;Glyma.16G055800.1|Glyma.16G055800	300;300	Glyma.19G092100.1|Glyma.19G092100	KEAGKSQLDSDEVILSELEDEKPKEVDMLPA	Glyma.19G092100.1|Glyma.19G092100;Glyma.16G055800.1|Glyma.16G055800	2327	UID2327
Glyma.16G090700.1	Glyma.16G090700	S	89	10665000	10852000	12922000	272810	8959200	8072500	12320000	9978700	1	AT3G25070	Encodes a member of the R protein complex and may represent a virulence target of type III pili effector proteins (virulence factors) from bacterial pathogens, which is 'guarded' by R protein complex (RPM1 and RPS2 proteins). RIN4 physically interacts with RPS2 and RPM1 in vivo. Bacterial avirulence (Avr) effectors AvrB, AvrRpm1, and AvrRpt2 induce a mobility shift in RIN4 and expression of AvrRp…	2			___1	0.000514611	98.048	65.728	61.65	1.0328	152870000	Glyma.16G090700.1|Glyma.16G090700	89	Glyma.16G090700.1|Glyma.16G090700	KGSLHLEDDPKNFIESPARHDNVSSRSGSRS	Glyma.16G090700.1|Glyma.16G090700	2346	UID2346
Glyma.16G096600.1	Glyma.16G096600	S	153	46246000	80658000	53928000	31642000	27497000	47635000	45215000	59043000	1	AT5G58140	Membrane-bound protein serine/threonine kinase that functions as blue light photoreceptor in redundancy with PHO1. Involved in stomatal opening, chloroplast movement and phototropism. Mediates blue light-induced growth enhancements. PHOT1 and PHOT2 mediate blue light-dependent activation of the plasma membrane H+-ATPase in guard cell protoplasts. PHOT2 possesses two LOV (LOV1 and LOV2, for light-…	2			___1	0.000615291	88.021	64.795	83.617	0.70193	391860000	Glyma.16G096600.1|Glyma.16G096600	153	Glyma.16G096600.1|Glyma.16G096600	ENTSGSFDGDRSRNLSDRFVEPTRTSGESNY	Glyma.16G096600.1|Glyma.16G096600	2351	UID2351
Glyma.16G096600.1	Glyma.16G096600	S	129	11367000	24121000	14501000	12858000	12522000	24614000	18745000	26761000	1	AT5G58140	Membrane-bound protein serine/threonine kinase that functions as blue light photoreceptor in redundancy with PHO1. Involved in stomatal opening, chloroplast movement and phototropism. Mediates blue light-induced growth enhancements. PHOT1 and PHOT2 mediate blue light-dependent activation of the plasma membrane H+-ATPase in guard cell protoplasts. PHOT2 possesses two LOV (LOV1 and LOV2, for light-…	2			___1	0.00091897	74.537	56.226	74.537	-3.2786	145490000	Glyma.16G096600.1|Glyma.16G096600	129	Glyma.16G096600.1|Glyma.16G096600	ANIAERTAEWGLVVNSRNFKALGGENTSGSF	Glyma.16G096600.1|Glyma.16G096600	2353	UID2353
Glyma.16G113000.1	Glyma.16G113000	S	147	11225000	2217600	584880	1576900	2372700	2910700	7221700	4945100	1	AT1G76490	Encodes a 3-hydroxy-3-methylglutaryl coenzyme A reductase, which is involved in melavonate biosynthesis and performs the first committed step in isoprenoid biosynthesis. Expression is activated in dark in leaf tissue but not controlled by light in the root (confine The mRNA is cell-to-cell mobile.	2			___1	0.00104037	78.903	53.255	67.08	-0.61154	33054000	Glyma.16G113000.1|Glyma.16G113000	147	Glyma.16G113000.1|Glyma.16G113000	SSCLLPNKIQNQFPLSPKAIHSVTKEPQVDS	Glyma.16G113000.1|Glyma.16G113000	2358	UID2358
Glyma.16G155100.1	Glyma.16G155100	S	10	5921000	4165600	9377500	5400300	4521200	7584000	10216000	10326000	1	AT2G37170	a member of the plasma membrane intrinsic protein subfamily PIP2. localizes to the plasma membrane and exhibits water transport activity in Xenopus oocyte. expressed specifically in the vascular bundles and protein level increases slightly during leaf dev	2			___1	1.04681e-05	99.752	84.608	75.819	0.10531	57512000	Glyma.16G155100.1|Glyma.16G155100	10	Glyma.16G155100.1|Glyma.16G155100	______MAKHDVEGGSFAAKDYHDPPPAPLI	Glyma.16G155100.1|Glyma.16G155100	2368	UID2368
Glyma.17G001500.1	Glyma.17G001500	S	525	0	0	6026800	3019500	3937400	0	4249200	5359600	1	AT1G59610	A high molecular weight GTPase whose GTP-binding domain shows a low homology to those of other plant dynamin-like proteins.Contains a pleckstrin homologous domain. DRP2B and DRP1A participate together in clathrin-coated vesicle formation during endocytosis. The mRNA is cell-to-cell mobile.	2			___1	0.000136913	85.845	68.903	77.185	-0.95953	22593000	Glyma.17G001500.1|Glyma.17G001500	525	Glyma.17G001500.1|Glyma.17G001500	ELKNRSSKKTLDAEQSILNRATSPQTSQQSG	Glyma.17G001500.1|Glyma.17G001500	2403	UID2403
Glyma.17G035500.1	Glyma.17G035500	S	76	25355000	37099000	44805000	20732000	30947000	41895000	46315000	38821000	1	AT4G16280	Involved in the promotion of the transition of the vegetative meristem to reproductive development. Four forms of the protein (alpha, beta, delta and gamma) are produced by alternative splicing. Involved in RNA-mediated chromatin silencing. At one point it was believed to act as an abscisic acid receptor but the paper describing that function was retracted.	2			___1	1.56635e-05	101.39	66.379	101.39	-0.017996	287550000	Glyma.17G035500.1|Glyma.17G035500	76	Glyma.17G035500.1|Glyma.17G035500	AGQKRGFPFSGRGGGSPDRLDGGSFAKLFVG	Glyma.17G035500.1|Glyma.17G035500	2412	UID2412
Glyma.17G074000.1	Glyma.17G074000	S	6	2531300	2915500	4068100	2382700	2379000	4145800	4827700	4202900	1	AT4G30935	member of WRKY Transcription Factor; Group I	2			___1	6.34414e-05	96.734	64.666	96.734	0.18879	27453000	Glyma.17G074000.1|Glyma.17G074000	6	Glyma.17G074000.1|Glyma.17G074000	__________MAQRRSPQPLPEPDTKGNDSH	Glyma.17G074000.1|Glyma.17G074000	2425	UID2425
Glyma.17G092400.1	Glyma.17G092400	S	15	11844000	6723300	5248200	5315300	3306200	4933000	6235700	5686800	1	AT1G23820	Spermidine synthase.	2			___1	7.8575e-06	112.43	98.751	74.46	0.084459	49293000	Glyma.17G092400.1|Glyma.17G092400	15	Glyma.17G092400.1|Glyma.17G092400	_MAKETSVVYLYPSKSQVWGENFDHKKLVIT	Glyma.17G092400.1|Glyma.17G092400	2431	UID2431
Glyma.17G110600.1	Glyma.17G110600	S	213	0	22544000	19511000	13744000	20900000	17162000	15269000	24389000	1	AT2G11000	Encodes a non-functional Arabidopsis homolog of the yeast protein MAK10, a component of the N-terminal acetyltransferase complex C. Mutant plants have normal photosynthesis as well as growth rates and pigmentation comparable to wild type.	3			___1	9.4281e-05	80.711	60.636	80.711	0.46438	133520000	Glyma.17G110600.1|Glyma.17G110600	213	Glyma.17G110600.1|Glyma.17G110600	RQLRACKASSSKRRVSEDVEPLQNNPDLEEG	Glyma.17G110600.1|Glyma.17G110600	2435	UID2435
Glyma.17G120600.1	Glyma.17G120600	S	22	7222400	21399000	10926000	0	10287000	10281000	18489000	13608000	1	AT2G25670	hypothetical protein;(source:Araport11)	3			___1	1.20764e-07	94.003	84.346	94.003	0.85233	92212000	Glyma.17G120600.1|Glyma.17G120600	22	Glyma.17G120600.1|Glyma.17G120600	EAPAINSTNVFAALGSLKKKKKKPEKDHQGP	Glyma.17G120600.1|Glyma.17G120600	2441	UID2441
Glyma.17G129700.1	Glyma.17G129700	S	214	0	10763000	8432400	3695100	5297500	6970000	10473000	10229000	1	AT5G50380	A member of EXO70 gene family, putative exocyst subunits, conserved in land plants. Arabidopsis thaliana contains 23 putative EXO70 genes, which can be classified into eight clusters on the phylogenetic tree.	3			___1	0.000466161	54.259	45.869	53.089	-0.86436	55859000	Glyma.17G129700.1|Glyma.17G129700	214	Glyma.17G129700.1|Glyma.17G129700	SFGEVDSSRFHDRAASLGDDLFVDLVRPEAV	Glyma.17G129700.1|Glyma.17G129700	2443	UID2443
Glyma.17G143300.1	Glyma.17G143300	S	286	3603400	5143900	5676200	5101100	4013700	5303900	8135000	5828700	1	AT5G47430	DWNN domain, a CCHC-type zinc finger;(source:Araport11)	2			___1	0.0170728	51.286	32.192	51.013	-0.118	43251000	Glyma.17G143300.1|Glyma.17G143300	286	Glyma.17G143300.1|Glyma.17G143300	EAAFEKEIEGMPSTRSVGELPPELRCPLCND	Glyma.17G143300.1|Glyma.17G143300	2448	UID2448
Glyma.17G197700.1	Glyma.17G197700	S	239	2838200	16673000	0	10049000	7070300	0	10368000	19911000	1	AT5G24890	stress response NST1-like protein;(source:Araport11)	3			___1	0.000333057	68.361	51.739	52.707	-1.1834	121320000	Glyma.17G197700.1|Glyma.17G197700	239	Glyma.17G197700.1|Glyma.17G197700	KLTRKSSFYAWSNPKSMPLLPVHEDEDNFLE	Glyma.17G197700.1|Glyma.17G197700	2463	UID2463
Glyma.18G019700.1	Glyma.18G019700	S	343	17327000	21161000	17656000	4442400	4188500	8227700	9504200	12624000	1	AT4G39680	SAP domain-containing protein;(source:Araport11)	2			___1	1.28268e-81	207.53	177.84	207.53	-1.8424	274270000	Glyma.18G019700.1|Glyma.18G019700	343	Glyma.18G019700.1|Glyma.18G019700	HEKKASVEENFNNVLSPDMNKTNSSDDVGYP	Glyma.18G019700.1|Glyma.18G019700	2478	UID2478
Glyma.18G040500.1	Glyma.18G040500	S	383	8805800	0	0	0	0	0	9142800	10416000	1	AT5G37710	alpha/beta-Hydrolases superfamily protein;(source:Araport11)	2			___1	6.28664e-08	78.069	64.716	78.069	0.87732	54347000	Glyma.18G040500.1|Glyma.18G040500	383	Glyma.18G040500.1|Glyma.18G040500	KTIEKEHRDALERAVSLNVPHAVDTAEKETS	Glyma.18G040500.1|Glyma.18G040500	2483	UID2483
Glyma.18G050300.1	Glyma.18G050300	S	18	2243800	1164900	3160200	582940	427510	1548400	1653500	1953300	1	AT2G38610	RNA-binding KH domain-containing protein;(source:Araport11)	2			___1	0.00316047	98.048	68.575	98.048	0.44647	41001000	Glyma.18G050300.1|Glyma.18G050300;Glyma.14G206800.1|Glyma.14G206800;Glyma.11G200400.1|Glyma.11G200400;Glyma.02G237800.1|Glyma.02G237800	18;18;18;47	Glyma.18G050300.1|Glyma.18G050300	NLYNQISLPSPQRANSPNINMRGNFDVDSQY	Glyma.18G050300.1|Glyma.18G050300;Glyma.14G206800.1|Glyma.14G206800;Glyma.11G200400.1|Glyma.11G200400;Glyma.02G237800.1|Glyma.02G237800	2487	UID2487
Glyma.18G075200.1	Glyma.18G075200	S	293	0	5530800	0	2515700	2912200	2718600	4396000	4267600	1	AT1G55840	Sec14p-like phosphatidylinositol transfer family protein;(source:Araport11)	2			___1	0.0018177	60.209	50.11	42.314	-1.8842	22341000	Glyma.18G075200.1|Glyma.18G075200	293	Glyma.18G075200.1|Glyma.18G075200	QQAIIMESISPIRQGSFCVDIPEPDPDDAKI	Glyma.18G075200.1|Glyma.18G075200	2495	UID2495
Glyma.18G075600.1	Glyma.18G075600	S	629	15598000	21265000	23120000	22606000	11644000	16074000	24368000	23436000	1	AT5G55860	WEB1/PMI2 related protein involved in mecahnotransduction.TREPH1 is phosphorylated at position S625 in response to touch, and this is required for mechanosensitive growth response.	2			___1	3.28098e-06	103.75	80.834	103.75	-1.0889	158110000	Glyma.18G075600.1|Glyma.18G075600;Glyma.01G063200.1|Glyma.01G063200	629;216	Glyma.18G075600.1|Glyma.18G075600	KEKVSVSKKTLLPNISGIFQRKKNQVEGGSP	Glyma.18G075600.1|Glyma.18G075600;Glyma.01G063200.1|Glyma.01G063200	2496	UID2496
Glyma.18G124200.1	Glyma.18G124200	S	440	5997700	13338000	0	0	6068700	11515000	6274400	11221000	1	AT2G02790	Encodes a microtubule-associated protein.	4			___1	9.67301e-07	87.792	76.543	87.792	0.92357	54414000	Glyma.18G124200.1|Glyma.18G124200	440	Glyma.18G124200.1|Glyma.18G124200	EDLNNVNSKNFQRRASLPANFADHENLLHNN	Glyma.18G124200.1|Glyma.18G124200	2503	UID2503
Glyma.18G159900.1	Glyma.18G159900	S	194	0	0	10317000	0	9570800	8087600	12930000	10799000	1	AT4G13040	Encodes a member of the AP2/EREBP transcription factor family that has only one AP2 domain. It is a positive regulator of disease defense that functions upstream of SA accumulation.	3			___1	0.000161215	71.527	60.712	71.527	-0.27931	51704000	Glyma.18G159900.1|Glyma.18G159900	194	Glyma.18G159900.1|Glyma.18G159900	MTRQAITRKKHKRRLSPGPDNGHDILPLPKD	Glyma.18G159900.1|Glyma.18G159900	2513	UID2513
Glyma.18G173100.1	Glyma.18G173100	S	14	46905000	73582000	57438000	32203000	36423000	57300000	67299000	60668000	1	AT3G07030	Alba DNA/RNA-binding protein;(source:Araport11)	4			___1	1.38319e-08	112.42	86.293	48.315	0.50112	2306600000	Glyma.18G173100.1|Glyma.18G173100	14	Glyma.18G173100.1|Glyma.18G173100	__MDRYQKVERPKPESPINENEIRITTQGAI	Glyma.18G173100.1|Glyma.18G173100	2514	UID2514
Glyma.18G255000.1	Glyma.18G255000	S	354	23684000	31068000	30351000	4099500	19074000	27490000	25209000	39362000	1	AT5G15070	Encodes a functional VIP1/PPIP5K-type ATP-grasp kinase that is involved in both InsP6 to InsP7 conversion and InsP7 to InsP8 conversion. It is the minor isoform in plants and is expressed in pollen.	2			___1	7.77746e-27	130.23	105.44	130.23	0.28374	230990000	Glyma.18G255000.1|Glyma.18G255000	354	Glyma.18G255000.1|Glyma.18G255000	VNEPVQPSEGLTRQGSGIIGTFGQSEELRCV	Glyma.18G255000.1|Glyma.18G255000	2533	UID2533
Glyma.18G270600.1	Glyma.18G270600	S	1115	1532300	2948600	2659400	2674100	2326600	2281900	3073600	2313900	1	AT3G51550	Encodes a synergid-expressed, plasma-membrane localized receptor-like kinase that accumulates asymetrically in the synergid membrnane at the filiform apparatus and mediates male-female gametophyte interactions during pollen tube reception. Also involved in powdery mildew infection. Mutants show faster root elongation under dim light, the protein is required for intracellular accumulation of AHA2 …	2			___1	0.0181934	70.1	38.678	53.327	-0.014234	19810000	Glyma.18G270600.1|Glyma.18G270600	1115	Glyma.18G270600.1|Glyma.18G270600	YGSKESDRLIRENVFSEIKDPKGR_______	Glyma.18G270600.1|Glyma.18G270600	2534	UID2534
Glyma.18G275200.1	Glyma.18G275200	S	2144	3447500	5581800	9100200	5424500	4370600	5963600	4925300	5310700	1	AT3G02260	Calossin-like protein required for polar auxin transport	2			___1	0.00364015	130.66	37.818	109.29	-0.58113	44124000	Glyma.18G275200.1|Glyma.18G275200	2144	Glyma.18G275200.1|Glyma.18G275200	DSGVIAASEKVKKLGSGILNKAYAGTNPEFP	Glyma.18G275200.1|Glyma.18G275200	2538	UID2538
Glyma.18G280500.1	Glyma.18G280500	S	879	19266000	23467000	31737000	12455000	17232000	18907000	39444000	2610000	1	AT1G67230	Encodes a nuclear coiled-coil protein related to the carrot peripheral nuclear protein NMCP1 that is involved in the determination of plant nuclear structure. Member of a small gene family in Arabidopsis containing 4 proteins (LNC1-4 or CRWN 1-4) with redundant functions in protection from oxidative damage, control of nuclear morphology and degradation of ABI5.	3			___1	1.60346e-31	134.21	42.467	134.21	-2.2825	173140000	Glyma.18G280500.1|Glyma.18G280500	879	Glyma.18G280500.1|Glyma.18G280500	SFAVVNDSFDVQRVQSGNDIVEVEADHEPSV	Glyma.18G280500.1|Glyma.18G280500	2543	UID2543
Glyma.19G003900.1	Glyma.19G003900	S	3	94162000	63518000	74924000	18882000	23463000	41820000	46148000	34005000	1	AT5G40490	HLP1 is a member of the conserved hnRNP A/B family and contains RNA Recognition Motifs (RRM).It binds mRNA and appears to be involved in targeting alternative polyadenylation (APA). APA targets include genes involved in flowering. Loss of HLP1 function results causes late flowering under long and short day conditions. This phenotype is suppressed by loss of FLC.	3			___1	9.15005e-07	91.115	79.33	91.115	-0.042487	873610000	Glyma.19G003900.1|Glyma.19G003900	3	Glyma.19G003900.1|Glyma.19G003900	_____________MESPGNEHVVGGAEPNDV	Glyma.19G003900.1|Glyma.19G003900	2555	UID2555
Glyma.19G007300.1	Glyma.19G007300	S	335	38945000	55114000	31465000	36999000	53279000	39090000	41359000	67570000	1	AT5G14720	Protein kinase superfamily protein;(source:Araport11)	2			___1	1.35416e-41	182.89	145.27	182.89	-0.1838	363820000	Glyma.19G007300.1|Glyma.19G007300;Glyma.05G006700.1|Glyma.05G006700	335;335	Glyma.19G007300.1|Glyma.19G007300	EDKDQLSQKEYIRGISAWNFNLEDLKSQAAL	Glyma.19G007300.1|Glyma.19G007300;Glyma.05G006700.1|Glyma.05G006700	2559	UID2559
Glyma.19G016300.1	Glyma.19G016300	S	788	0	0	0	0	0	0	22112000	20630000	1	AT5G15020	Encodes a homolog of the transcriptional repressor SIN3 (AT1G24190).	2			___1	0.000405501	64.779	47.563	46.481	-0.93356	45209000	Glyma.19G016300.1|Glyma.19G016300	788	Glyma.19G016300.1|Glyma.19G016300	HNVRNFGAPNVGGDGSPREDTLSINSRVPKS	Glyma.19G016300.1|Glyma.19G016300	2565	UID2565
Glyma.19G100500.1	Glyma.19G100500	S	19	1100800	5574900	6116200	3288800	4313100	4465300	4887300	6402000	1	AT1G12830	nucleolin;(source:Araport11)	2			___1	0.00301824	71.279	57.563	71.279	-0.82502	37432000	Glyma.19G100500.1|Glyma.19G100500	19	Glyma.19G100500.1|Glyma.19G100500	HNDPPQEPTLPSKRMSDPDLQDLPSKIPKLD	Glyma.19G100500.1|Glyma.19G100500	2588	UID2588
Glyma.19G106800.1	Glyma.19G106800	S	342	4526900	9070300	5922300	3837700	4703000	0	6069400	7302400	1	AT1G12900	glyceraldehyde 3-phosphate dehydrogenase A subunit 2;(source:Araport11)	2			___1	7.72793e-05	93.424	79.761	93.424	-2.7802	41432000	Glyma.19G106800.1|Glyma.19G106800	342	Glyma.19G106800.1|Glyma.19G106800	AAFRESADNELKGILSVCDEPLVSVDFRCTD	Glyma.19G106800.1|Glyma.19G106800	2589	UID2589
Glyma.19G106800.1	Glyma.19G106800	S	131	0	1253800	0	8331000	7406500	11214000	0	9616500	1	AT1G12900	glyceraldehyde 3-phosphate dehydrogenase A subunit 2;(source:Araport11)	2			___1	2.60496e-08	136.6	101.06	136.6	-0.11088	37822000	Glyma.19G106800.1|Glyma.19G106800	131	Glyma.19G106800.1|Glyma.19G106800	DSILGTFDADVKPVGSNVISVDGKEIKVVSD	Glyma.19G106800.1|Glyma.19G106800	2590	UID2590
Glyma.19G168200.1	Glyma.19G168200	S	176	44469000	60647000	46970000	30119000	34274000	38681000	45197000	59605000	1	AT5G43960	Nuclear transport factor 2 (NTF2) family protein with RNA binding (RRM-RBD-RNP motifs) domain-containing protein;(source:Araport11)	2			___1	5.95377e-50	191.44	155.93	165.58	-1.9042	617100000	Glyma.19G168200.1|Glyma.19G168200	176	Glyma.19G168200.1|Glyma.19G168200	VSDYGLEEEAREYANSVHIDDDPVDKYSLPE	Glyma.19G168200.1|Glyma.19G168200	2607	UID2607
Glyma.19G212800.1	Glyma.19G212800	S	12	0	0	0	0	0	0	0	0	1	AT4G02280	Encodes a protein with sucrose synthase activity (SUS3). It appears to be important for sucrose metabolism in developing seeds, especially during the late maturation phase, about 18 days after flowering.	2			___1	0.000317768	80.684	27.817	79.059	0.070001	0	Glyma.19G212800.1|Glyma.19G212800	12	Glyma.19G212800.1|Glyma.19G212800	____MSTQPKLGRIPSIRDRVEDTLSAHRNE	Glyma.19G212800.1|Glyma.19G212800	2618	UID2618
Glyma.19G261700.1	Glyma.19G261700	S	377	6095900	3438600	4811200	934240	1736400	1362600	1672500	0	1	AT1G53730	STRUBBELIG-receptor family 6;(source:Araport11)	2			___1	0.00363668	83.397	63.61	83.397	0.79043	20052000	Glyma.19G261700.1|Glyma.19G261700	377	Glyma.19G261700.1|Glyma.19G261700	SASINLKPPPIDRHKSFDDEEFSKRPTIVKK	Glyma.19G261700.1|Glyma.19G261700	2633	UID2633
Glyma.20G023800.1	Glyma.20G023800	S	418	5668000	6819300	5883300	4252600	4399800	4570800	6471700	5932000	1	AT5G45190	Encodes a cyclin T partner CYCT1;5. Plays important roles in infection with Cauliflower mosaic virus (CaMV).	3			___1	0.00411987	49.535	22.806	45.723	0.01012	65907000	Glyma.20G023800.1|Glyma.20G023800;Glyma.20G023500.1|Glyma.20G023500	418;419	Glyma.20G023800.1|Glyma.20G023800	NVGRNLERREVPLGHSPNEAIKIDKDKLKAL	Glyma.20G023800.1|Glyma.20G023800;Glyma.20G023500.1|Glyma.20G023500	2642	UID2642
Glyma.20G144400.1	Glyma.20G144400	S	415	4840200	8476800	6802500	4535600	4679200	5541700	7398000	6221100	1	AT3G22380	Encodes a nucleus-acting plant-specific clock regulator working close to the central oscillator and affecting the circadian gating of light responses. Circadian gating is the alteration of circadian phase according to the photoperiod of the entraining day/light cycle and the rhythmic antagonism of light responses in the early subjective night. TIC differentially regulates CCA1 and PRR9 from LHY, …	2			___1	5.40168e-10	113.4	94.983	113.4	0.27424	48495000	Glyma.20G144400.1|Glyma.20G144400	415	Glyma.20G144400.1|Glyma.20G144400	EAEKQKDVGLSEVVVSPQLPKKESPVRQVAD	Glyma.20G144400.1|Glyma.20G144400	2668	UID2668
Glyma.20G146000.1	Glyma.20G146000	S	131	3408700	3513200	5534200	3653200	4293900	4731000	5439500	4015500	1	AT3G22430	RNA recognition motif XS domain protein;(source:Araport11)	2			___1	0.0019678	71.349	56.198	59.908	-0.75042	47899000	Glyma.20G146000.1|Glyma.20G146000	131	Glyma.20G146000.1|Glyma.20G146000	APRPLDLPPRFPPPLSPGRFRLPDYSHAAAA	Glyma.20G146000.1|Glyma.20G146000	2669	UID2669
Glyma.20G162000.1	Glyma.20G162000	S	481	5761700	8464000	5479300	6767200	4686800	4157500	6049600	8160200	1	AT4G25640	Encodes a multidrug and toxin efflux family transporter. Involved in flavonoid metabolism, affecting Root growth, seed development and germination, and pollen development, release and viability.	2			___1	0.000265834	80.69	45.998	63.727	-0.078371	49526000	Glyma.20G162000.1|Glyma.20G162000	481	Glyma.20G162000.1|Glyma.20G162000	WKKEVEQTAERMRIWSGQDIGVDKIVASA__	Glyma.20G162000.1|Glyma.20G162000	2670	UID2670
Glyma.20G166200.1	Glyma.20G166200	S	687	15453000	17153000	9387200	3125800	5056700	3980400	9004400	10056000	1	AT1G76810	eukaryotic translation initiation factor 2 (eIF-2) family protein;(source:Araport11)	2			___1	0.00028369	126.19	115.48	90.653	0.37737	89969000	Glyma.20G166200.1|Glyma.20G166200	687	Glyma.20G166200.1|Glyma.20G166200	EDGEEDDDEDEWDAKSWDDVNLNTKGAFADE	Glyma.20G166200.1|Glyma.20G166200	2672	UID2672
Glyma.20G196900.1	Glyma.20G196900	S	11	3022500	9130800	7593000	5004900	2736000	7028100	2323900	8974900	1	AT5G51100	Fe superoxide dismutase whose mRNA levels are increased in response to exposure to UV-B.	2			___1	5.99572e-16	120.7	104.57	120.7	0.23379	45814000	Glyma.20G196900.1|Glyma.20G196900	11	Glyma.20G196900.1|Glyma.20G196900	_____MASLGGLQNVSGINFLIKEGPKVNAK	Glyma.20G196900.1|Glyma.20G196900	2681	UID2681
Glyma.20G196900.1	Glyma.20G196900	S	172	143300000	107790000	120000000	33552000	33062000	57065000	46621000	97485000	1	AT5G51100	Fe superoxide dismutase whose mRNA levels are increased in response to exposure to UV-B.	2			___1	2.23331e-58	187	176.54	117.48	-0.45374	760590000	Glyma.20G196900.1|Glyma.20G196900	172	Glyma.20G196900.1|Glyma.20G196900	YRARKFDGENVANPPSPDEDNKLVVLKSPNA	Glyma.20G196900.1|Glyma.20G196900	2682	UID2682
Glyma.20G229100.1	Glyma.20G229100	S	187	3323500	5982700	5785900	2925900	2011400	3708400	5456800	4385200	1	AT5G27970	ARM repeat superfamily protein;(source:Araport11)	2			___1	0.00860196	70.1	59.227	49.35	-0.59843	33580000	Glyma.20G229100.1|Glyma.20G229100	187	Glyma.20G229100.1|Glyma.20G229100	AESLPAGKFVFGGQLSRTNSVTGDVNRGINL	Glyma.20G229100.1|Glyma.20G229100	2690	UID2690
Glyma.20G242400.1	Glyma.20G242400	S	1178	3806800	8446100	11755000	8765000	10925000	423460	17892000	11005000	1	AT5G13590	hypothetical protein;(source:Araport11)	3			___1	0.00181933	63.337	46.259	42.314	-0.51164	198010000	Glyma.20G242400.1|Glyma.20G242400;Glyma.10G292400.1|Glyma.10G292400	1178;1179	Glyma.20G242400.1|Glyma.20G242400	LSHRRSPFYRVDRMRSPDRPVFPAERVVRRH	Glyma.20G242400.1|Glyma.20G242400;Glyma.10G292400.1|Glyma.10G292400	2704	UID2704
Glyma.U018700.1	Glyma.U018700	S	38	2291400	1328500	3920900	1823300	1986500	2418900	2808400	3072800	1	AT5G13470	hypothetical protein;(source:Araport11)	2			___1	0.00396879	71.555	49.323	66.262	0.75303	31679000	Glyma.U018700.1|Glyma.U018700	38	Glyma.U018700.1|Glyma.U018700	PEPTEEEHRKKEEPQSPPLRSKTKSGSSSNQ	Glyma.U018700.1|Glyma.U018700	2710	UID2710
Glyma.U042000.1	Glyma.U042000	S	209	5724000	9503300	8863100	6464600	6906300	5879000	10470000	12056000	1	AT2G29190	Encodes a member of the Arabidopsis Pumilio (APUM) proteins containing PUF domain (eight repeats of approximately 36 amino acids each). PUF proteins regulate both mRNA stability and translation through sequence-specific binding to the 3' UTR of target mRNA transcripts.	3			___1	0.000114694	80.98	72.037	80.98	-0.093598	65867000	Glyma.U042000.1|Glyma.U042000	209	Glyma.U042000.1|Glyma.U042000	DGLIGLPGLGLSKQKSFVEIFQDDLGHNTSI	Glyma.U042000.1|Glyma.U042000	2713	UID2713
Glyma.01G064300.1	Glyma.01G064300	T	113	12280000	17758000	14741000	17229000	18121000	15409000	23494000	21742000	1	AT3G26935	DHHC-type zinc finger family protein;(source:Araport11)	3			___1	8.71754e-10	100.1	81.051	100.1	-1.459	143060000	Glyma.01G064300.1|Glyma.01G064300;Glyma.16G052300.1|Glyma.16G052300;Glyma.19G099000.1|Glyma.19G099000	113;129;129	Glyma.01G064300.1|Glyma.01G064300	EPEGLDSNLDVGAGQTPQLRLPHFKEVEVNG	Glyma.01G064300.1|Glyma.01G064300;Glyma.16G052300.1|Glyma.16G052300;Glyma.19G099000.1|Glyma.19G099000	2748	UID2721
Glyma.03G076800.1	Glyma.03G076800	T	274	435020	0	3574800	5328800	7910400	5602100	10999000	11306000	1	AT3G09100	mRNA capping enzyme family protein;(source:Araport11)	2			___1	0.0110885	54.898	40.479	40.025	-0.48194	87366000	Glyma.03G076800.1|Glyma.03G076800;Glyma.01G111200.1|Glyma.01G111200	274;274	Glyma.03G076800.1|Glyma.03G076800	TFYHEKKPEMVVCPPTPEWKRSSEFDLNGEA	Glyma.03G076800.1|Glyma.03G076800;Glyma.01G111200.1|Glyma.01G111200	2752	UID2725
Glyma.11G079600.1	Glyma.11G079600	T	139	5307000	5405700	4229500	2102100	2037100	1722400	2586900	3040800	1	AT1G75950	SKP1 is core component of the SCF family of E3 ubiquitin ligases and serves to tether the rest of the complex to an F-box protein, which provides specificity in binding to ubiquitin ligase substrate proteins. Predominately expressed from leptotene to pachytene. Negatively regulates recombination. Interacts with P0, a silencing suppressor protein encoded by poleroviruses by means of a conserved mi…	3			___1	0.00469145	48.823	38.007	48.823	-0.56164	26431000	Glyma.11G079600.1|Glyma.11G079600;Glyma.01G163900.1|Glyma.01G163900;Glyma.16G123700.1|Glyma.16G123700;Glyma.02G045700.1|Glyma.02G045700	139;139;139;139	Glyma.11G079600.1|Glyma.11G079600	TPEEIRKTFNIKNDFTPEEEEEVRRENQWAF	Glyma.11G079600.1|Glyma.11G079600;Glyma.01G163900.1|Glyma.01G163900;Glyma.16G123700.1|Glyma.16G123700;Glyma.02G045700.1|Glyma.02G045700	2762	UID2735
Glyma.01G230700.1	Glyma.01G230700	T	96	11582000	10249000	28366000	12226000	12532000	20397000	27669000	17865000	1	AT1G33680	KH domain-containing protein;(source:Araport11)	2			___1	2.1054e-46	198.14	182.75	143.98	-0.65419	184180000	Glyma.01G230700.1|Glyma.01G230700	96	Glyma.01G230700.1|Glyma.01G230700	EPGKETEERSTLENVTPEHDKTISVDHSEAT	Glyma.01G230700.1|Glyma.01G230700	2769	UID2742
Glyma.01G232600.1	Glyma.01G232600	T	196	13525000	21319000	24565000	23187000	23686000	29051000	36995000	37494000	1	AT5G16880	Target of Myb protein 1;(source:Araport11)	2			___1	7.94298e-33	177.93	163.25	171.36	-1.0287	209820000	Glyma.01G232600.1|Glyma.01G232600	196	Glyma.01G232600.1|Glyma.01G232600	IRFPGRDNESLAPIFTPPRSVSSAPEADVNL	Glyma.01G232600.1|Glyma.01G232600	2770	UID2743
Glyma.02G138000.1	Glyma.02G138000	T	79	26071000	21300000	28177000	23550000	17587000	22350000	25471000	28575000	1	AT3G59690	IQ-domain 13;(source:Araport11)	3			___1	8.13914e-11	117.37	102.79	91.128	0.40716	193080000	Glyma.02G138000.1|Glyma.02G138000;Glyma.07G207300.1|Glyma.07G207300	79;79	Glyma.02G138000.1|Glyma.02G138000;Glyma.07G207300.1|Glyma.07G207300	GDFEREQQLLGLRPATPPERPKTPPYAPPRA;GDFEREQQLLGLRPATPPERPKTPPYVPPRA	Glyma.02G138000.1|Glyma.02G138000;Glyma.07G207300.1|Glyma.07G207300	2788	UID2761
Glyma.14G039900.1	Glyma.14G039900	T	197	56988000	74448000	78434000	55658000	61748000	86254000	90127000	81716000	1	AT5G10270	Encodes CDKC;1, part of a CDKC kinase complex that is targeted by Cauliflower mosaic virus (CaMV) for transcriptional activation of viral genes. Also regulates plant growth and development.	2			___1	2.00575e-107	234.85	209.51	200.55	-0.25084	585370000	Glyma.14G039900.1|Glyma.14G039900;Glyma.02G276000.1|Glyma.02G276000	197;197	Glyma.14G039900.1|Glyma.14G039900	FGLARSFSNDQNANLTNRVITLWYRPPELLL	Glyma.14G039900.1|Glyma.14G039900;Glyma.02G276000.1|Glyma.02G276000	2811	UID2784
Glyma.03G084000.1	Glyma.03G084000	T	218	34279000	42268000	51841000	35997000	40847000	34363000	47250000	47790000	1	AT3G25070	Encodes a member of the R protein complex and may represent a virulence target of type III pili effector proteins (virulence factors) from bacterial pathogens, which is 'guarded' by R protein complex (RPM1 and RPS2 proteins). RIN4 physically interacts with RPS2 and RPM1 in vivo. Bacterial avirulence (Avr) effectors AvrB, AvrRpm1, and AvrRpt2 induce a mobility shift in RIN4 and expression of AvrRp…	3			___1	6.84383e-06	80.303	65.755	69.03	0.33544	334640000	Glyma.03G084000.1|Glyma.03G084000	218	Glyma.03G084000.1|Glyma.03G084000	KVREERQGVPGQVPGTPNERPQAIRGQSNDD	Glyma.03G084000.1|Glyma.03G084000	2833	UID2806
Glyma.03G135900.1	Glyma.03G135900	T	299	0	0	0	0	0	0	0	0	1	NA	#N/A	2			___1	0.00945145	50.607	22.865	41.876	-2.7555	65744000	Glyma.03G135900.1|Glyma.03G135900	299	Glyma.03G135900.1|Glyma.03G135900	PKELVMLISLQKLLITSKQSILAKDEFASLT	Glyma.03G135900.1|Glyma.03G135900	2835	UID2808
Glyma.19G154500.1	Glyma.19G154500	T	227	3508000	3678200	0	0	0	3957600	0	5559100	1	AT3G09100	mRNA capping enzyme family protein;(source:Araport11)	3			___1	0.0154198	40.085	28.297	40.085	-0.78506	16703000	Glyma.19G154500.1|Glyma.19G154500;Glyma.03G152000.1|Glyma.03G152000	227;227	Glyma.19G154500.1|Glyma.19G154500	MFYHEKKPEDLVCPQTPEWKRISDPDFRGTA	Glyma.19G154500.1|Glyma.19G154500;Glyma.03G152000.1|Glyma.03G152000	2839	UID2812
Glyma.03G255600.1	Glyma.03G255600	T	324	13245000	15761000	12381000	10180000	16076000	8629100	18529000	19939000	1	AT2G46320	Mitochondrial substrate carrier family protein;(source:Araport11)	2			___1	0.00700074	105.52	23.234	82.645	-0.52497	114740000	Glyma.03G255600.1|Glyma.03G255600	324	Glyma.03G255600.1|Glyma.03G255600	TLLEIWRDGGLRGLFTGVAPRVGRAGPSVGI	Glyma.03G255600.1|Glyma.03G255600	2852	UID2825
Glyma.04G062200.1	Glyma.04G062200	T	517	0	0	7803900	2669900	4241300	4773500	9214600	0	1	AT2G25140	Encodes ClpB4, which belongs to the Casein lytic proteinase/heat shock protein 100 (Clp/Hsp100) family. Targeted to the mitochondrion, also referred to as ClpB-m. Transcripts of ClpB4 accumulate dramatically at high temperatures, suggesting that it may be involved in response to heat stress.	2			___1	0.0267136	77.192	9.4877	77.192	0.97254	28703000	Glyma.04G062200.1|Glyma.04G062200;Glyma.06G063200.1|Glyma.06G063200	517;230	Glyma.04G062200.1|Glyma.04G062200	AILKLEMEKLSLKNDTDKASKERLSKLENDL	Glyma.04G062200.1|Glyma.04G062200;Glyma.06G063200.1|Glyma.06G063200	2865	UID2838
Glyma.04G075000.1	Glyma.04G075000	T	314	1932300	5355900	5254800	3343300	2112400	4469800	4128700	3099000	1	AT1G71230	Encodes a subunit of the COP9 complex, similar to JAB1, a specific mammalian coactivator of AP-1 transcription. Involved in protein deneddylation. Double mutants with CSN5A are constitutively photomorphogenic (de-etiolated) and have abnormal auxin responses.	2			___1	0.00441862	75.739	36.957	75.739	0.25993	29696000	Glyma.04G075000.1|Glyma.04G075000;Glyma.06G076000.1|Glyma.06G076000	314;349	Glyma.04G075000.1|Glyma.04G075000	ENQLAHSRFGPLIAPTPRKKEEESPLAKITR	Glyma.04G075000.1|Glyma.04G075000;Glyma.06G076000.1|Glyma.06G076000	2868	UID2841
Glyma.17G199200.1	Glyma.17G199200	T	950	200900000	389930000	278150000	174120000	204540000	256590000	299750000	379180000	1	AT2G24520	plasma membrane H+-ATPase;(source:Araport11)	2			___1	5.13312e-165	267.23	240.69	267.23	-0.59689	2196500000	Glyma.06G076100.1|Glyma.06G076100;Glyma.04G075100.1|Glyma.04G075100;Glyma.13G097900.1|Glyma.13G097900;Glyma.17G061800.1|Glyma.17G061800;Glyma.07G025900.1|Glyma.07G025900;Glyma.15G162600.1|Glyma.15G162600;Glyma.09G056300.1|Glyma.09G056300;Glyma.17G199200.1|Glyma.17G199200;Glyma.14G134100.1|Glyma.14G134100	950;950;948;952;948;954;1016;950;950	Glyma.06G076100.1|Glyma.06G076100;Glyma.15G162600.1|Glyma.15G162600;Glyma.17G199200.1|Glyma.17G199200	VKLKGLDIDTIQQHYTV______________	Glyma.06G076100.1|Glyma.06G076100;Glyma.04G075100.1|Glyma.04G075100;Glyma.13G097900.1|Glyma.13G097900;Glyma.17G061800.1|Glyma.17G061800;Glyma.07G025900.1|Glyma.07G025900;Glyma.15G162600.1|Glyma.15G162600;Glyma.09G056300.1|Glyma.09G056300;Glyma.17G199200.1|	2870	UID2843
Glyma.06G076100.1	Glyma.06G076100	T	883	4294000	7653600	13602000	11953000	14446000	17359000	11389000	19555000	1	AT2G24520	plasma membrane H+-ATPase;(source:Araport11)	3			___1	1.88958e-07	107.78	33.751	107.78	-0.25784	150270000	Glyma.06G076100.1|Glyma.06G076100;Glyma.04G075100.1|Glyma.04G075100	883;883	Glyma.06G076100.1|Glyma.06G076100	YGKEEREAQWATAQRTLHGLQPPETTNLFND	Glyma.06G076100.1|Glyma.06G076100;Glyma.04G075100.1|Glyma.04G075100	2871	UID2844
Glyma.06G105900.1	Glyma.06G105900	T	1032	21489000	9362500	6202200	1791700	824380	3579600	5917700	7926100	1	AT1G36160	Encodes acetyl-CoA carboxylase. Mutant displays uncoordinated cell divisions which are enhanced by cytokinins. Mutant also has aberrant organization of the apical region in the embryo and abnormal root and shoot development and is deficient in freezing tolerance after cold acclimation. Essential for very long chain fatty acid elongation. The mRNA is cell-to-cell mobile.	2			___1	2.23805e-136	240.13	223.77	214.46	-1.0622	225020000	Glyma.06G105900.1|Glyma.06G105900;Glyma.04G104900.1|Glyma.04G104900	1032;1032	Glyma.06G105900.1|Glyma.06G105900	LSELEMFTEDGENIDTPKRKSAINDRMEDLV	Glyma.06G105900.1|Glyma.06G105900;Glyma.04G104900.1|Glyma.04G104900	2875	UID2848
Glyma.06G189900.1	Glyma.06G189900	T	889	8320600	14460000	10168000	6483700	6884200	11367000	8121200	18982000	1	AT5G62670	H[+]-ATPase 11;(source:Araport11)	2			___1	1.4487e-05	117.2	96.36	101.89	-0.40664	491300000	Glyma.06G189900.1|Glyma.06G189900;Glyma.04G174800.1|Glyma.04G174800	889;889	Glyma.06G189900.1|Glyma.06G189900	FGKEQRELQWAHAQRTLHGLQPPDTKMFTER	Glyma.06G189900.1|Glyma.06G189900;Glyma.04G174800.1|Glyma.04G174800	2884	UID2857
Glyma.06G189900.1	Glyma.06G189900	T	955	57977000	88681000	54944000	22177000	25936000	29883000	43206000	62247000	1	AT5G62670	H[+]-ATPase 11;(source:Araport11)	2			___1	4.87606e-64	203.87	187.93	148.62	0.6935	385050000	Glyma.06G189900.1|Glyma.06G189900;Glyma.04G174800.1|Glyma.04G174800	955;955	Glyma.06G189900.1|Glyma.06G189900	LKLKGIDVDTIQQAYTV______________	Glyma.06G189900.1|Glyma.06G189900;Glyma.04G174800.1|Glyma.04G174800	2885	UID2858
Glyma.06G165200.1	Glyma.06G165200	T	171	3838900	7565100	5846100	5886100	5870000	4281700	6397800	5404500	1	AT5G50920	Encodes a protein that is similar to ATP-dependent Clp protease ATP-binding subunit / ClpC. Involved in protein import into the chloroplast. May provide ATP source that drives the TIC (Translocon at the Inner envelope membrane of Chloroplasts) translocation machinery. Association of Hsp93 with the inner envelope membrane through its N domain is important for the functions of Hsp93 in vivo.	2			___1	0.000147038	95.981	65.412	89.466	-0.13955	45090000	Glyma.06G165200.1|Glyma.06G165200;Glyma.04G200400.1|Glyma.04G200400;Glyma.05G201100.1|Glyma.05G201100	171;171;167	Glyma.06G165200.1|Glyma.06G165200	IIGRGSGFVAVEIPFTPRAKRVLELSLEEAR	Glyma.06G165200.1|Glyma.06G165200;Glyma.04G200400.1|Glyma.04G200400;Glyma.05G201100.1|Glyma.05G201100	2891	UID2864
Glyma.17G096100.1	Glyma.17G096100	T	889	34641000	75137000	24786000	26129000	25651000	58414000	30251000	112990000	1	AT5G62670	H[+]-ATPase 11;(source:Araport11)	2			___1	8.20777e-13	119.39	93.268	89.959	0.30604	1526400000	Glyma.05G030700.1|Glyma.05G030700;Glyma.17G096100.1|Glyma.17G096100	889;889	Glyma.05G030700.1|Glyma.05G030700;Glyma.17G096100.1|Glyma.17G096100	FGKEQRELQWAHAQRTLHGLQPADTKFNERT	Glyma.05G030700.1|Glyma.05G030700;Glyma.17G096100.1|Glyma.17G096100	2906	UID2879
Glyma.20G136000.1	Glyma.20G136000	T	349	83880000	73067000	64483000	111980000	98269000	83482000	118740000	113910000	1	AT1G50010	Encodes alpha-2,4 tubulin. TUA2 and TUA4 encode identical proteins. The mRNA is cell-to-cell mobile.	2			___1	3.04723e-25	162.37	140.61	93.494	-0.27076	794130000	Glyma.05G110200.1|Glyma.05G110200;Glyma.17G156900.1|Glyma.17G156900;Glyma.11G044200.1|Glyma.11G044200;Glyma.20G136000.1|Glyma.20G136000;Glyma.10G255500.1|Glyma.10G255500;Glyma.06G090500.1|Glyma.06G090500;Glyma.04G088500.1|Glyma.04G088500;Glyma.01G197500.1|Glyma.01G197500	349;320;349;349;349;349;349;349	Glyma.05G110200.1|Glyma.05G110200;Glyma.20G136000.1|Glyma.20G136000	IIKTKRTIQFVDWCPTGFKCGINYQPPTVVP;TIKTKRTIQFVDWCPTGFKCGINYQPPTVVP	Glyma.05G110200.1|Glyma.05G110200;Glyma.17G156900.1|Glyma.17G156900;Glyma.11G044200.1|Glyma.11G044200;Glyma.20G136000.1|Glyma.20G136000;Glyma.10G255500.1|Glyma.10G255500;Glyma.06G090500.1|Glyma.06G090500;Glyma.04G088500.1|Glyma.04G088500;Glyma.01G197500.1|	2913	UID2886
Glyma.05G153400.1	Glyma.05G153400	T	32	0	0	0	0	0	16728000	14836000	21999000	1	AT2G31740	S-adenosyl-L-methionine-dependent methyltransferases superfamily protein;(source:Araport11)	2			___1	0.0209575	46.426	8.8674	46.426	2.3275	53563000	Glyma.05G153400.1|Glyma.05G153400	32	Glyma.05G153400.1|Glyma.05G153400	TLGDFTSKENWDKFFTLRGDSFEWYAEWPNL	Glyma.05G153400.1|Glyma.05G153400	2918	UID2891
Glyma.05G157300.1	Glyma.05G157300	T	349	14822000	31086000	9388800	11845000	5382500	16983000	13243000	25904000	1	AT5G19780	Encodes an isoform of alpha tubulin. Closely related to adjacent gene TUA3 suggesting recent duplication. The mRNA is cell-to-cell mobile.	2			___1	1.03761e-25	169.04	134.86	136.17	-0.12004	1799600000	Glyma.05G157300.1|Glyma.05G157300;Glyma.08G115100.1|Glyma.08G115100;Glyma.16G040100.1|Glyma.16G040100;Glyma.19G113000.1|Glyma.19G113000	349;349;349;349	Glyma.05G157300.1|Glyma.05G157300;Glyma.16G040100.1|Glyma.16G040100;Glyma.19G113000.1|Glyma.19G113000	NIKAKRTVQFVDWCPTGFKCGINYQPPTVVP;NIKTKRTVQFVDWCPTGFKCGINYQPPTVVP;TIKTKRTVQFVDWCPTGFKCGINYQPPSVVP	Glyma.05G157300.1|Glyma.05G157300;Glyma.08G115100.1|Glyma.08G115100;Glyma.16G040100.1|Glyma.16G040100;Glyma.19G113000.1|Glyma.19G113000	2919	UID2892
Glyma.06G015600.1	Glyma.06G015600	T	333	0	0	0	0	2004300	0	3210100	3610100	1	AT2G33640	DHHC-type zinc finger family protein;(source:Araport11)	2			___1	0.0504941	61.65	46.499	61.65	-0.4732	8824500	Glyma.06G015600.1|Glyma.06G015600;Glyma.04G015600.1|Glyma.04G015600;Glyma.12G022200.1|Glyma.12G022200;Glyma.20G030100.1|Glyma.20G030100;Glyma.07G227700.1|Glyma.07G227700;Glyma.01G053300.1|Glyma.01G053300;Glyma.02G111800.1|Glyma.02G111800;Glyma.11G096100.1|Glyma.11G096100	333;333;365;357;357;356;358;362	Glyma.06G015600.1|Glyma.06G015600;Glyma.12G022200.1|Glyma.12G022200	RSSVGMSIQYKGAWCTPPRIFMDHPDEIIPH;SGGSSLGLQYKGAWCTPPRVFVDYQDEVVPH	Glyma.06G015600.1|Glyma.06G015600;Glyma.04G015600.1|Glyma.04G015600;Glyma.12G022200.1|Glyma.12G022200;Glyma.20G030100.1|Glyma.20G030100;Glyma.07G227700.1|Glyma.07G227700;Glyma.01G053300.1|Glyma.01G053300;Glyma.02G111800.1|Glyma.02G111800;Glyma.11G096100.1|	2941	UID2914
Glyma.06G053200.1	Glyma.06G053200	T	146	1448300	0	2348500	2609100	1156100	3858300	2402600	1503700	1	AT3G13920	eukaryotic translation initiation factor 4A-1	2			___1	0.0476666	45.257	36.676	45.257	1.2941	15327000	Glyma.06G053200.1|Glyma.06G053200	146	Glyma.06G053200.1|Glyma.06G053200	LGDYLGVKVHVCVGGTIVREDQRILSSGVHV	Glyma.06G053200.1|Glyma.06G053200	2945	UID2918
Glyma.07G000300.1	Glyma.07G000300	T	10	23548000	11371000	36963000	17369000	13761000	20609000	23155000	26468000	1	AT5G53390	Encodes a member of the bifunctional wax ester synthase/diacylglycerol acyltransferase gene family, WSD11, which is expressed in elongating petals and localized to the plasma membrane.	2			___1	0.000179364	102.73	81.887	95.631	0.22067	173240000	Glyma.07G000300.1|Glyma.07G000300	10	Glyma.07G000300.1|Glyma.07G000300	______MGERGDEAVTPAGRLFLQAEMKQVI	Glyma.07G000300.1|Glyma.07G000300	2969	UID2942
Glyma.08G050900.1	Glyma.08G050900	T	169	5084300	8425300	8839600	4942000	6250500	7337600	11833000	655060	1	AT1G73690	cyclin dependent kinase activator CDKD;1. Nuclear localization. Involved in cell cycle regulation and cell differentiation.	3			___1	0.00538106	65.842	56.484	54.286	0.18852	144320000	Glyma.07G100200.1|Glyma.07G100200;Glyma.09G178500.1|Glyma.09G178500;Glyma.05G243000.1|Glyma.05G243000;Glyma.08G050900.1|Glyma.08G050900	169;169;166;169	Glyma.07G100200.1|Glyma.07G100200;Glyma.08G050900.1|Glyma.08G050900	DFGLARMFGSPDRRFTHQVFARWYRAPELLF;DFGLARVFGSPDRRFTHQVFARWYRAPELLF	Glyma.07G100200.1|Glyma.07G100200;Glyma.09G178500.1|Glyma.09G178500;Glyma.05G243000.1|Glyma.05G243000;Glyma.08G050900.1|Glyma.08G050900	2987	UID2960
Glyma.18G181300.1	Glyma.18G181300	T	76	3752500	8027000	5694200	4229100	7127400	5842800	5555800	8992600	1	AT2G37630	Encodes a MYB-domain protein involved in specification of the leaf proximodistal axis. Mutation results in lobed and dissected leaves with a characteristic asymmetry. Homologous to the Antirrhinum PHANTASTICA (PHAN) and maize ROUGH SHEATH2 (RS2) genes Asymmetric placement of auxin response at the distal leaf tip precedes visible asymmetric leaf growth. Acts alongside AXR1 to exclude BP expression…	2			___1	0.0306093	47.823	15.503	47.823	-0.84315	49221000	Glyma.18G181300.1|Glyma.18G181300;Glyma.07G132400.1|Glyma.07G132400	76;76	Glyma.18G181300.1|Glyma.18G181300	SLTEEEQRLVINLQATHGNKWKKIAAQVPGR	Glyma.18G181300.1|Glyma.18G181300;Glyma.07G132400.1|Glyma.07G132400	2991	UID2964
Glyma.18G184000.1	Glyma.18G184000	T	121	0	0	1849300	709580	1108000	2796600	2435300	1221300	1	AT5G02160	Zinc-finger domain containing protein involved in abiotic stress response. Possesses an N-terminal transit peptide followed by a hydrophobic domain and a zinc-finger domain. Despite the presence of a zinc-finger domain (C4-type) with two CXXCXGXG conserved repeats, characteristic of DNAJ protein, the conserved J domain is absent in FIP. Interacts with FtsH5. Gene expression levels are reduced and…	2			___1	0.0162712	72.643	44.63	72.643	-0.10355	10120000	Glyma.18G184000.1|Glyma.18G184000;Glyma.07G134500.1|Glyma.07G134500	121;122	Glyma.18G184000.1|Glyma.18G184000	KADVTLRANAARKDQTQIVCARCNGLGKLNQ	Glyma.18G184000.1|Glyma.18G184000;Glyma.07G134500.1|Glyma.07G134500	2992	UID2965
Glyma.08G229600.1	Glyma.08G229600	T	851	496450	3416600	3443000	2601700	3298000	2987400	6670500	3504800	1	AT5G16780	Encodes a protein belonging to SART-1 family. The gene is expressed in the basal region of the developing embryo during heart stage. Phenotypic analyses of dot2 mutants suggest that this protein plays a role in root, shoot, and flower development. dot2 mutants are dwarved plants that display an aberrant spurred leaf venation pattern and fail to flower. In the roots DOT2 appears to be require for …	2			___1	0.0242363	47.621	25.576	47.621	0.57893	26419000	Glyma.08G229600.1|Glyma.08G229600;Glyma.07G220800.1|Glyma.07G220800	851;940	Glyma.08G229600.1|Glyma.08G229600	KSGFATVEKDLPGGLTPMLGDRKVEHFLGIK	Glyma.08G229600.1|Glyma.08G229600;Glyma.07G220800.1|Glyma.07G220800	2996	UID2969
Glyma.07G240100.1	Glyma.07G240100	T	277	0	0	0	0	0	0	0	0	1	NA	#N/A	2			___1	0.0236339	53.166	38.302	53.166	1.2761	126110000	Glyma.07G240100.1|Glyma.07G240100	277	Glyma.07G240100.1|Glyma.07G240100	KLQLKKSQTTLRLLHTTLNHARDKIFPCLRM	Glyma.07G240100.1|Glyma.07G240100	2999	UID2972
Glyma.07G240100.1	Glyma.07G240100	T	278	0	0	0	0	0	0	0	0	1	NA	#N/A	2			___1	0.0236339	53.166	38.302	53.166	1.2761	126110000	Glyma.07G240100.1|Glyma.07G240100	278	Glyma.07G240100.1|Glyma.07G240100	LQLKKSQTTLRLLHTTLNHARDKIFPCLRMS	Glyma.07G240100.1|Glyma.07G240100	3000	UID2973
Glyma.08G018500.1	Glyma.08G018500	T	28	8077300	14032000	15203000	8367800	8365400	12909000	16962000	14210000	1	AT4G11240	encodes a type I serine/threonine protein phosphatase expressed in expressed in roots, rosettes and flowers.	2			___1	0.0126181	64.82	10.561	64.82	1.5571	98126000	Glyma.08G018500.1|Glyma.08G018500	28	Glyma.08G018500.1|Glyma.08G018500	LLAAKNGRTTKQVLLTEAEIRQLCVSSKEIF	Glyma.08G018500.1|Glyma.08G018500	3006	UID2979
Glyma.18G242700.1	Glyma.18G242700	T	467	811670	2136900	811560	1507300	1954000	11452000	1530200	1721600	1	AT3G02750	Protein phosphatase 2C family protein;(source:Araport11)	2			___1	0.00570744	117.52	84.997	51.276	0.23569	21926000	Glyma.09G249700.1|Glyma.09G249700;Glyma.18G242700.1|Glyma.18G242700	469;467	Glyma.09G249700.1|Glyma.09G249700;Glyma.18G242700.1|Glyma.18G242700	AEIEWSALEGVSRVNTLLNLPRFEPDKEDKG;AEIEWSALEGVSRVNTLLNLPRFEPDNKDKG	Glyma.09G249700.1|Glyma.09G249700;Glyma.18G242700.1|Glyma.18G242700	3069	UID3042
Glyma.10G049100.1	Glyma.10G049100	T	291	4394300	6504100	0	2551000	0	2943600	5286100	6978700	1	AT5G02880	encodes a ubiquitin-protein ligase containing a HECT domain. There are six other HECT-domain UPLs in Arabidopsis. The mRNA is cell-to-cell mobile.	2			___1	0.0205068	52.278	19.05	52.278	2.6561	28658000	Glyma.10G049100.1|Glyma.10G049100;Glyma.13G136900.1|Glyma.13G136900	291;291	Glyma.10G049100.1|Glyma.10G049100	NLLQYEDRQLVENVATCLIKIVERVAQSSEM	Glyma.10G049100.1|Glyma.10G049100;Glyma.13G136900.1|Glyma.13G136900	3081	UID3054
Glyma.10G081700.1	Glyma.10G081700	T	578	3593800	5787800	8302400	3509600	2522500	4087600	0	0	1	AT2G35940	Encodes a member of the BEL-like homeodomain protein family. Ecotopic expression in the embryo sac leads to defects in nuclear migration and cellularization and embryo sacs with multiple egg cells. Loss of function alleles have no female gametophyte defects. The ecotopic expression phenotype requires KNAT3 because it can be suppressed by loss of KNAT3 function alleles. Localized to the nucleus bu…	2			___1	0.0082999	82.494	57.044	80.014	1.141	27804000	Glyma.10G081700.1|Glyma.10G081700;Glyma.02G196500.1|Glyma.02G196500;Glyma.19G199500.1|Glyma.19G199500	578;581;601	Glyma.10G081700.1|Glyma.10G081700	QYPIEEIGRFDAEQFTPRFSGKNGVSLTLGL	Glyma.10G081700.1|Glyma.10G081700;Glyma.02G196500.1|Glyma.02G196500;Glyma.19G199500.1|Glyma.19G199500	3083	UID3056
Glyma.10G132300.1	Glyma.10G132300	T	478	4803500	20573000	9129100	6252300	3576600	9207000	8933300	6269200	1	AT4G13510	Encodes a plasma membrane localized ammonium transporter. Contains a cytosolic trans-activation domain essential for ammonium uptake. The mRNA is cell-to-cell mobile.	3			___1	2.29469e-07	109.04	95.414	109.04	-0.072577	68743000	Glyma.10G132300.1|Glyma.10G132300	478	Glyma.10G132300.1|Glyma.10G132300	MTRHGGFAYAYEDDETHKHGMQLRRVGPNAS	Glyma.10G132300.1|Glyma.10G132300	3091	UID3064
Glyma.10G168100.1	Glyma.10G168100	T	462	3183900	8765000	8816000	3753400	2323600	3927800	6058300	5318800	1	AT1G64780	encodes an ammonium transporter protein believed to act as a high affinity transporter. It is expressed in the root, primarily in endodermal and cortical cells, and contributes to ammonium uptake in the root.	3			___1	1.92833e-08	122.39	114.46	87.49	0.09165	503860000	Glyma.10G167800.1|Glyma.10G167800;Glyma.10G168200.1|Glyma.10G168200;Glyma.10G168100.1|Glyma.10G168100	462;483;462	Glyma.10G167800.1|Glyma.10G167800;Glyma.10G168100.1|Glyma.10G168100	LLRISRDDETAGMDLTRHGGFAYAYHDDEDG	Glyma.10G167800.1|Glyma.10G167800;Glyma.10G168200.1|Glyma.10G168200;Glyma.10G168100.1|Glyma.10G168100	3097	UID3070
Glyma.10G208800.1	Glyma.10G208800	T	99	10599000	9181200	8273100	8730300	13279000	8767000	11033000	15913000	1	AT2G39130	Transmembrane amino acid transporter family protein;(source:Araport11)	3			___1	6.5733e-07	123.42	97.968	123.42	-0.18839	86075000	Glyma.10G208800.1|Glyma.10G208800	99	Glyma.10G208800.1|Glyma.10G208800	RLSSSFLSTSLTRRHTPEALPSLTKPLIQQD	Glyma.10G208800.1|Glyma.10G208800	3109	UID3082
Glyma.11G135900.1	Glyma.11G135900	T	456	100430000	114560000	200000000	133200000	189890000	273760000	157040000	203450000	1	AT3G46780	plastid transcriptionally active 16;(source:Araport11)	3			___1	0.000140309	130.56	28.048	53.001	-0.14217	1457600000	Glyma.11G135900.1|Glyma.11G135900;Glyma.12G059600.1|Glyma.12G059600	456;453	Glyma.11G135900.1|Glyma.11G135900;Glyma.12G059600.1|Glyma.12G059600	IQKPDEDEKPKVQLATVRGQAKARNLAPNKA	Glyma.11G135900.1|Glyma.11G135900;Glyma.12G059600.1|Glyma.12G059600	3136	UID3109
Glyma.12G190200.1	Glyma.12G190200	T	132	3106700	4521600	0	3620600	2280900	3407300	2383600	0	1	AT5G22050	Protein kinase superfamily protein;(source:Araport11)	3			___1	0.0177193	41.412	30.307	41.412	0.35709	19321000	Glyma.12G190200.1|Glyma.12G190200	132	Glyma.12G190200.1|Glyma.12G190200	IENGSLKDHLNDPLKTPLDWRTRLQIANGVV	Glyma.12G190200.1|Glyma.12G190200	3156	UID3129
Glyma.12G200100.1	Glyma.12G200100	T	475	2490000	1525600	2378600	1917500	2186100	1964900	2835900	2578300	1	AT2G20900	diacylglycerol kinase 5;(source:Araport11)	2			___1	4.78511e-17	124.18	109.61	107.69	-4.1489	505060000	Glyma.12G200100.1|Glyma.12G200100	475	Glyma.12G200100.1|Glyma.12G200100	EEAKADEYRKFGAADTFKIPDEVDLAHLS__	Glyma.12G200100.1|Glyma.12G200100	3158	UID3131
Glyma.13G276500.1	Glyma.13G276500	T	288	0	0	0	0	0	0	0	0	1	AT4G27500	interacts with H+-ATPase, and regulates its activity The mRNA is cell-to-cell mobile.	2			___1	0.00758754	42.031	19.453	42.031	-0.2573	345580000	Glyma.13G276500.1|Glyma.13G276500;Glyma.12G224800.1|Glyma.12G224800	288;287	Glyma.13G276500.1|Glyma.13G276500	LKAIDKDIQSLQEELTAVSQKRDKAFESMQQ	Glyma.13G276500.1|Glyma.13G276500;Glyma.12G224800.1|Glyma.12G224800	3163	UID3136
Glyma.17G199200.1	Glyma.17G199200	T	883	22535000	30076000	46961000	47550000	58804000	33518000	28923000	50540000	1	AT2G24520	plasma membrane H+-ATPase;(source:Araport11)	3			___1	2.67674e-23	139.02	124.56	139.02	-0.26995	582070000	Glyma.17G199200.1|Glyma.17G199200;Glyma.14G134100.1|Glyma.14G134100	883;883	Glyma.17G199200.1|Glyma.17G199200	YGKEEREAQWAAAQRTLHGLQPPETSNLFND	Glyma.17G199200.1|Glyma.17G199200;Glyma.14G134100.1|Glyma.14G134100	3218	UID3191
Glyma.14G221700.1	Glyma.14G221700	T	14	11414000	8063900	0	623580	0	0	0	0	1	AT1G76010	Alba DNA/RNA-binding protein;(source:Araport11)	3			___1	0.0104812	46.156	36.869	46.156	0.79098	20101000	Glyma.14G221700.1|Glyma.14G221700;Glyma.17G260600.1|Glyma.17G260600	14;14	Glyma.14G221700.1|Glyma.14G221700	__MDRYQKVEKPRAETPIDENEIRITSQGRM	Glyma.14G221700.1|Glyma.14G221700;Glyma.17G260600.1|Glyma.17G260600	3219	UID3192
Glyma.15G083500.1	Glyma.15G083500	T	541	0	0	11153000	0	0	0	0	0	1	AT1G29240	transcription initiation factor TFIID subunit, putative (DUF688);(source:Araport11)	2			___1	0.0356443	42.001	8.7761	42.001	0.40316	11153000	Glyma.15G083500.1|Glyma.15G083500	541	Glyma.15G083500.1|Glyma.15G083500	AFDSIPPSLYRILNLTAKEERDEGLTTDQNI	Glyma.15G083500.1|Glyma.15G083500	3229	UID3202
Glyma.15G158400.1	Glyma.15G158400	T	96	3906000	3319200	3140700	2436600	2777500	2598000	3295900	3167500	1	AT4G15000	Ribosomal L27e protein family;(source:Araport11)	2			___1	0.0438399	48.004	30.636	48.004	0.50224	24642000	Glyma.15G158400.1|Glyma.15G158400	96	Glyma.15G158400.1|Glyma.15G158400	MPTRYTLDVDLKDAVTPDVLQAKDKKVTALK	Glyma.15G158400.1|Glyma.15G158400	3237	UID3210
Glyma.16G071500.1	Glyma.16G071500	T	2673	2753400	0	5498200	2150600	2490700	0	4992800	0	1	AT5G40450	Encodes a member of a plant gene family, APK_ORTHOMCL5144,of unknown function. RBB1 is localized to the cytosol and involved in vacuolar biogenesis and organization. RBB1 mutants have increased number of vacuolar bulbs and fewer trans-vacuolar strands.	2			___1	0.00700563	92.866	78.709	92.866	-0.1317	17886000	Glyma.16G071500.1|Glyma.16G071500	2673	Glyma.16G071500.1|Glyma.16G071500	QSEAEFTEKFNEEVQTPKYDTEETAEINTTI	Glyma.16G071500.1|Glyma.16G071500	3252	UID3225
Glyma.16G206600.1	Glyma.16G206600	T	128	0	0	0	0	0	0	0	0	1	AT1G12775	Pentatricopeptide repeat (PPR) superfamily protein;(source:Araport11)	2			___1	0.00126206	57.836	24.779	57.836	0.31241	302210000	Glyma.16G206600.1|Glyma.16G206600	128	Glyma.16G206600.1|Glyma.16G206600	CTLNILINCLCRLRKTTLGFAVLGLMTKIGL	Glyma.16G206600.1|Glyma.16G206600	3265	UID3238
Glyma.16G206600.1	Glyma.16G206600	T	129	0	0	0	0	0	0	0	0	1	AT1G12775	Pentatricopeptide repeat (PPR) superfamily protein;(source:Araport11)	2			___1	0.00126206	57.836	24.779	57.836	0.31241	302210000	Glyma.16G206600.1|Glyma.16G206600	129	Glyma.16G206600.1|Glyma.16G206600	TLNILINCLCRLRKTTLGFAVLGLMTKIGLE	Glyma.16G206600.1|Glyma.16G206600	3266	UID3239
Glyma.16G206600.1	Glyma.16G206600	T	139	0	0	0	0	0	0	0	0	1	AT1G12775	Pentatricopeptide repeat (PPR) superfamily protein;(source:Araport11)	2			___1	0.00126206	57.836	24.779	57.836	0.31241	302210000	Glyma.16G206600.1|Glyma.16G206600	139	Glyma.16G206600.1|Glyma.16G206600	RLRKTTLGFAVLGLMTKIGLEPTLVTLNTIA	Glyma.16G206600.1|Glyma.16G206600	3267	UID3240
Glyma.16G221800.1	Glyma.16G221800	T	74	7994100	16931000	11787000	502410	8653700	7460400	11440000	12416000	1	AT2G28330	hypothetical protein;(source:Araport11)	3			___1	0.00306886	50.425	38.951	40.237	-0.082314	77491000	Glyma.16G221800.1|Glyma.16G221800	74	Glyma.16G221800.1|Glyma.16G221800	RALVDNNNNDIGIPRTPKDGVFDPFAPGPDN	Glyma.16G221800.1|Glyma.16G221800	3270	UID3243
Glyma.17G096100.1	Glyma.17G096100	T	954	25323000	29535000	18240000	8580000	14337000	12607000	26432000	35442000	1	AT5G62670	H[+]-ATPase 11;(source:Araport11)	2			___1	3.61521e-52	199.31	179.71	184.98	0.0062475	202260000	Glyma.17G096100.1|Glyma.17G096100	954	Glyma.17G096100.1|Glyma.17G096100	VRLKGLDIDTIQQAYTV______________	Glyma.17G096100.1|Glyma.17G096100	3278	UID3251
Glyma.17G119800.1	Glyma.17G119800	T	563	8413700	4996400	5150900	1271400	1319700	1730300	1613200	4522900	1	AT2G26730	Leucine-rich repeat protein kinase family protein;(source:Araport11)	2			___1	2.08651e-15	145.6	129.35	145.6	-0.51235	102140000	Glyma.17G119800.1|Glyma.17G119800;Glyma.04G151200.1|Glyma.04G151200;Glyma.05G011600.1|Glyma.05G011600;Glyma.06G211600.1|Glyma.06G211600	563;176;552;565	Glyma.17G119800.1|Glyma.17G119800	IDLPRWVQSVVREEWTAEVFDAELMRFQNIE	Glyma.17G119800.1|Glyma.17G119800;Glyma.04G151200.1|Glyma.04G151200;Glyma.05G011600.1|Glyma.05G011600;Glyma.06G211600.1|Glyma.06G211600	3283	UID3256
Glyma.18G028400.1	Glyma.18G028400	T	114	9894900	16419000	21041000	18200000	24310000	30487000	0	33066000	1	AT2G40100	Lhcb4:3 protein (Lhcb4.3, light harvesting complex of photosystem II The mRNA is cell-to-cell mobile.	3			___1	1.25785e-33	132.57	121.09	40.81	0.20141	369120000	Glyma.18G028400.1|Glyma.18G028400	114	Glyma.18G028400.1|Glyma.18G028400	LDQNLAKNVAGDVIGTRVEVADVKPTPFQPY	Glyma.18G028400.1|Glyma.18G028400	3298	UID3271
Glyma.18G166800.1	Glyma.18G166800	T	174	5889100	3623300	6456600	4147800	3445100	4457400	0	4837000	1	AT3G25070	Encodes a member of the R protein complex and may represent a virulence target of type III pili effector proteins (virulence factors) from bacterial pathogens, which is 'guarded' by R protein complex (RPM1 and RPS2 proteins). RIN4 physically interacts with RPS2 and RPM1 in vivo. Bacterial avirulence (Avr) effectors AvrB, AvrRpm1, and AvrRpt2 induce a mobility shift in RIN4 and expression of AvrRp…	3			___1	0.00210451	63.894	43.179	52.823	0.5191	32856000	Glyma.18G166800.1|Glyma.18G166800	174	Glyma.18G166800.1|Glyma.18G166800	TPGRSRLRPPNRGDETPDKGAAVPKFGEWDE	Glyma.18G166800.1|Glyma.18G166800	3304	UID3277
Glyma.18G286300.1	Glyma.18G286300	T	64	6380600	7720600	13133000	5716100	6124500	7239500	6218900	9715300	1	AT3G55270	Encodes MAP kinase phosphatase 1 (MKP1). Loss of MKP1 results in hypersensitivity to acute UV-B stress, but without impairing UV-B acclimation.	2			___1	0.0347728	57.174	41.02	57.174	-0.79359	62248000	Glyma.18G286300.1|Glyma.18G286300;Glyma.02G095100.1|Glyma.02G095100	64;64	Glyma.18G286300.1|Glyma.18G286300	DGTHGQNRRFGPPPLTPRSQQNCKARSCLPP	Glyma.18G286300.1|Glyma.18G286300;Glyma.02G095100.1|Glyma.02G095100	3317	UID3290
Glyma.20G048000.1	Glyma.20G048000	T	197	17186000	15870000	35595000	20419000	30120000	32372000	30492000	34744000	1	AT5G10270	Encodes CDKC;1, part of a CDKC kinase complex that is targeted by Cauliflower mosaic virus (CaMV) for transcriptional activation of viral genes. Also regulates plant growth and development.	2			___1	1.54699e-06	105.14	84.267	92.939	-1.1405	391000000	Glyma.20G048000.1|Glyma.20G048000	197	Glyma.20G048000.1|Glyma.20G048000	FGLARSFSNEHNANLTNRVITLWYRPPELLL	Glyma.20G048000.1|Glyma.20G048000	3337	UID3310
Glyma.20G238400.1	Glyma.20G238400	T	289	7207900	35723000	25458000	18685000	32063000	37757000	36282000	41214000	1	AT5G27030	TOPLESS-related 3;(source:Araport11)	4			___1	3.1254e-41	141.84	126.56	118.01	-0.26784	971720000	Glyma.20G238400.1|Glyma.20G238400	289	Glyma.20G238400.1|Glyma.20G238400	MPVPQNQVPILKRPRTPPANPGMIDYQNADH	Glyma.20G238400.1|Glyma.20G238400	3350	UID3323
Glyma.08G034300.1	Glyma.08G034300	S	18	0	0	0	0	0	0	0	0	1	AT5G25880	The malic enzyme (EC 1.1.1.40) encoded by the ATNADP-ME3 is presumably cytosolic and restricted in its expression by both developmental and cell-specific signals.	2			___2	1.03237e-14	155.86	121.99	155.86	0.059886	1175600000	Glyma.08G034300.1|Glyma.08G034300;Glyma.16G077800.1|Glyma.16G077800;Glyma.01G008500.1|Glyma.01G008500;Glyma.05G227400.1|Glyma.05G227400	18;18;18;60	Glyma.08G034300.1|Glyma.08G034300	STLKALRDGESVLDLSPRSTVSGGVEDIYGE	Glyma.08G034300.1|Glyma.08G034300;Glyma.16G077800.1|Glyma.16G077800;Glyma.01G008500.1|Glyma.01G008500;Glyma.05G227400.1|Glyma.05G227400	24	UID3352
Glyma.01G036700.1	Glyma.01G036700	S	182	0	0	0	0	0	0	0	0	1	AT1G70180	Sterile alpha motif (SAM) domain-containing protein;(source:Araport11)	3			___2	0.000202999	80.387	62.455	51.147	-0.069996	27904000	Glyma.01G036700.1|Glyma.01G036700;Glyma.02G029300.1|Glyma.02G029300	182;183	Glyma.01G036700.1|Glyma.01G036700	RRRSPDGFPSTSRGISPQRDVQDLHRRPVSR	Glyma.01G036700.1|Glyma.01G036700;Glyma.02G029300.1|Glyma.02G029300	41	UID3369
Glyma.01G051400.1	Glyma.01G051400	S	444	0	0	0	0	0	0	0	0	1	AT2G03150	Encodes a nuclear-localized calcium-binding protein RSA1 (SHORT ROOT IN SALT MEDIUM 1), which is required for salt tolerance.	3			___2	0.00327488	54.524	43.866	54.524	-0.058017	11656000	Glyma.01G051400.1|Glyma.01G051400;Glyma.02G109900.1|Glyma.02G109900	444;437	Glyma.01G051400.1|Glyma.01G051400;Glyma.02G109900.1|Glyma.02G109900	RGSSLTKEGRSTRRDSPHHGALHRHHSPVKE	Glyma.01G051400.1|Glyma.01G051400;Glyma.02G109900.1|Glyma.02G109900	49	UID3377
Glyma.02G112400.1	Glyma.02G112400	S	2	0	0	0	0	0	0	0	0	1	AT1G13950	Encodes eukaryotic translation initiation factor 5A (EIF-5A).In mammalian cells it functions as a shuttle protein that translocates mRNA from the nucleus to cytoplasmic ribosomes. Overexpression results in an increase in both primary and secondary xylem formation. In RNAi suppressed lines, xylem formation is reduced.	2			___2	7.50621e-32	185.77	185.77	160.18	0.1054	631890000	Glyma.02G112400.1|Glyma.02G112400;Glyma.01G054000.1|Glyma.01G054000;Glyma.17G103100.1|Glyma.17G103100;Glyma.06G197300.1|Glyma.06G197300;Glyma.05G024200.1|Glyma.05G024200;Glyma.04G165500.1|Glyma.04G165500;Glyma.18G192700.1|Glyma.18G192700	2;2;2;2;2;2;2	Glyma.02G112400.1|Glyma.02G112400	______________MSDEEHHFESKADAGAS	Glyma.02G112400.1|Glyma.02G112400;Glyma.01G054000.1|Glyma.01G054000;Glyma.17G103100.1|Glyma.17G103100;Glyma.06G197300.1|Glyma.06G197300;Glyma.05G024200.1|Glyma.05G024200;Glyma.04G165500.1|Glyma.04G165500;Glyma.18G192700.1|Glyma.18G192700	51	UID3379
Glyma.01G064300.1	Glyma.01G064300	S	319	0	0	0	0	0	0	0	0	1	AT3G26935	DHHC-type zinc finger family protein;(source:Araport11)	2			___2	0.0026421	115.78	96.538	104.22	0.34172	67109000	Glyma.01G064300.1|Glyma.01G064300;Glyma.16G052300.1|Glyma.16G052300;Glyma.19G099000.1|Glyma.19G099000	319;372;372	Glyma.01G064300.1|Glyma.01G064300	AQINNDRVTIKDGELSPEIRTTVDDSDHAGM	Glyma.01G064300.1|Glyma.01G064300;Glyma.16G052300.1|Glyma.16G052300;Glyma.19G099000.1|Glyma.19G099000	57	UID3385
Glyma.02G101100.1	Glyma.02G101100	S	384	0	0	0	0	0	0	0	0	1	AT3G25690	actin binding protein required for normal chloroplast positioning The mRNA is cell-to-cell mobile.	2			___2	1.20236e-10	144.27	109.73	134.68	0.23903	288130000	Glyma.01G089300.1|Glyma.01G089300;Glyma.02G101100.1|Glyma.02G101100	386;384	Glyma.01G089300.1|Glyma.01G089300;Glyma.02G101100.1|Glyma.02G101100	KSQEKAKQLMLEYAGSERGQGDTDLESNFSH	Glyma.01G089300.1|Glyma.01G089300;Glyma.02G101100.1|Glyma.02G101100	70	UID3398
Glyma.03G032100.1	Glyma.03G032100	S	133	0	0	0	0	0	0	0	0	1	AT2G45140	Encodes a Plant VAMP-Associated protein that localizes to the ER and binds to the sitosterol-binding protein ORP3a. The WFDE motif in ORP3a appears to be important for this direct interaction. Mutation of this motif causes ORP3a to relocalize to the Golgi and cytosol. The interaction between PVA12 and ORP3a does not appear to be sterol-dependent. The mRNA is cell-to-cell mobile.	2			___2	1.0996e-06	106.17	90.284	106.17	0.083822	377650000	Glyma.03G032100.1|Glyma.03G032100;Glyma.01G136000.1|Glyma.01G136000	133;133	Glyma.03G032100.1|Glyma.03G032100	ECKLRVVYVAPPQPPSPVREGSDEDSSPRAS	Glyma.03G032100.1|Glyma.03G032100;Glyma.01G136000.1|Glyma.01G136000	97	UID3425
Glyma.16G129700.1	Glyma.16G129700	S	31	0	0	0	0	0	0	0	0	1	AT4G36130	Ribosomal protein L2 family;(source:Araport11)	2			___2	0.0153766	123.84	95.663	77.062	-0.031547	126110000	Glyma.16G129700.1|Glyma.16G129700;Glyma.02G049300.1|Glyma.02G049300;Glyma.11G076000.1|Glyma.11G076000;Glyma.01G167300.1|Glyma.01G167300	31;31;31;31	Glyma.16G129700.1|Glyma.16G129700	FKSHTHHRKGPARFRSLDFGERNGYLKGVVT	Glyma.16G129700.1|Glyma.16G129700;Glyma.02G049300.1|Glyma.02G049300;Glyma.11G076000.1|Glyma.11G076000;Glyma.01G167300.1|Glyma.01G167300	122	UID3450
Glyma.11G058000.1	Glyma.11G058000	S	74	0	0	0	0	0	0	0	0	1	AT3G50530	CDPK-related kinase	2			___2	0.0172559	71.451	56.675	71.451	0.07693	20431000	Glyma.11G058000.1|Glyma.11G058000;Glyma.01G184300.1|Glyma.01G184300	74;74	Glyma.11G058000.1|Glyma.11G058000	FPFYSPSPGRYVFPVSPRRFFKRPFPPPSPA	Glyma.11G058000.1|Glyma.11G058000;Glyma.01G184300.1|Glyma.01G184300	126	UID3454
Glyma.01G211200.1	Glyma.01G211200	S	520	0	0	0	0	0	0	0	0	1	AT4G12400	Encodes one of the 36 carboxylate clamp (CC)-tetratricopeptide repeat (TPR) proteins (Prasad 2010, Pubmed ID: 20856808) with potential to interact with Hsp90/Hsp70 as co-chaperones.	2			___2	0.0140017	58.63	32.584	58.63	0.24451	28615000	Glyma.01G211200.1|Glyma.01G211200	520	Glyma.01G211200.1|Glyma.01G211200	RTCIQQINKASRGDLSPDELKERQAKAMQDP	Glyma.01G211200.1|Glyma.01G211200	144	UID3472
Glyma.01G218600.1	Glyma.01G218600	S	137	0	0	0	0	0	0	0	0	1	AT2G41190	Transmembrane amino acid transporter family protein;(source:Araport11)	2			___2	3.5614e-29	143.96	82.31	127.42	0.52233	160640000	Glyma.01G218600.1|Glyma.01G218600	137	Glyma.01G218600.1|Glyma.01G218600	TQSTSWKEGLVQKHLSGELPIGRECSFLQTV	Glyma.01G218600.1|Glyma.01G218600	149	UID3477
Glyma.02G000400.1	Glyma.02G000400	S	321	0	0	0	0	0	0	0	0	1	AT2G23770	Encodes a putative LysM-containing receptor-like kinase LYK4. Shares overlapping function with LYK5 in mediating chitin-triggered immune responses. Based on protein sequence alignment analysis, it was determined as a pseudo kinase due to a lack of the ATP-binding P-loop in the kinase domain.	2			___2	0.0154966	51.013	38.787	51.013	0.044976	25027000	Glyma.02G000400.1|Glyma.02G000400	321	Glyma.02G000400.1|Glyma.02G000400	KAEGKNLDVKLMANVSDCLDKYRVFGIDELV	Glyma.02G000400.1|Glyma.02G000400	171	UID3499
Glyma.02G019700.1	Glyma.02G019700	S	106	0	0	0	0	0	0	0	0	1	AT1G14380	Encodes a microtubule-associated protein.	2			___2	0.00229881	62.861	50.245	40.801	-3.301	29882000	Glyma.02G019700.1|Glyma.02G019700	106	Glyma.02G019700.1|Glyma.02G019700	TRVKEAKVQDVANFGSQENLEKLQLTEATIK	Glyma.02G019700.1|Glyma.02G019700	179	UID3507
Glyma.02G062200.1	Glyma.02G062200	S	700	0	0	0	0	0	0	0	0	1	AT2G23520	Pyridoxal phosphate (PLP)-dependent transferases superfamily protein;(source:Araport11)	3			___2	0.0120276	52.265	41.053	47.037	0.17198	38050000	Glyma.02G062200.1|Glyma.02G062200	700	Glyma.02G062200.1|Glyma.02G062200	FGLEENEATSRGRRVSFNMEDNRKEYLSQTL	Glyma.02G062200.1|Glyma.02G062200	196	UID3524
Glyma.20G169900.1	Glyma.20G169900	S	2	0	0	0	0	0	0	0	0	1	AT4G09800	encodes a ribosomal protein S18C, a constituent of the small subunit of the ribosomal complex	2			___2	1.48783e-05	96.734	82.381	85.536	-2.538	53333000	Glyma.20G169900.1|Glyma.20G169900;Glyma.20G167600.1|Glyma.20G167600;Glyma.10G221600.1|Glyma.10G221600;Glyma.02G079000.1|Glyma.02G079000;Glyma.10G224200.1|Glyma.10G224200	2;2;2;2;2	Glyma.20G169900.1|Glyma.20G169900	______________MSLVANEDFQHILRVLN	Glyma.20G169900.1|Glyma.20G169900;Glyma.20G167600.1|Glyma.20G167600;Glyma.10G221600.1|Glyma.10G221600;Glyma.02G079000.1|Glyma.02G079000;Glyma.10G224200.1|Glyma.10G224200	202	UID3530
Glyma.11G020100.1	Glyma.11G020100	S	249	0	0	0	0	0	0	0	0	1	AT3G57490	Ribosomal protein S5 family protein;(source:Araport11)	2			___2	1.56979e-15	159.08	124.7	134.21	0.37249	164560000	Glyma.11G020100.1|Glyma.11G020100;Glyma.11G019500.1|Glyma.11G019500;Glyma.02G085300.1|Glyma.02G085300;Glyma.05G239000.1|Glyma.05G239000;Glyma.08G046100.1|Glyma.08G046100	249;249;249;246;113	Glyma.11G020100.1|Glyma.11G020100	GFLTPEFWKETRFSKSPFQEYTDLLAKPTGK	Glyma.11G020100.1|Glyma.11G020100;Glyma.11G019500.1|Glyma.11G019500;Glyma.02G085300.1|Glyma.02G085300;Glyma.05G239000.1|Glyma.05G239000;Glyma.08G046100.1|Glyma.08G046100	210	UID3538
Glyma.02G087500.1	Glyma.02G087500	S	641	0	0	0	0	0	0	0	0	1	AT5G02950	Tudor/PWWP/MBT superfamily protein;(source:Araport11)	2			___2	0.000459171	113.07	82.863	103.88	-0.52811	43667000	Glyma.02G087500.1|Glyma.02G087500	641	Glyma.02G087500.1|Glyma.02G087500	DGDYWSDEKVTDNLVSPGRSKKKRTVDHYAD	Glyma.02G087500.1|Glyma.02G087500	212	UID3540
Glyma.02G092400.1	Glyma.02G092400	S	425	0	0	0	0	0	0	0	0	1	AT1G04950	Encodes one of two Arabidopsis proteins with significant similarity to the histone fold TBP-associated factor TAF6. Mutants are embryo lethal and transmission of the mutant allele through the male gametophyte is significantly reduced. This is due to reduced pollen tube growth of the mutant.	2			___2	5.68035e-26	168.31	141.21	168.31	1.3671	238160000	Glyma.02G092400.1|Glyma.02G092400	425	Glyma.02G092400.1|Glyma.02G092400	TNSKVLTSSTYKRKASPDQLEQQPPLKKAAT	Glyma.02G092400.1|Glyma.02G092400	217	UID3545
Glyma.07G213100.1	Glyma.07G213100	S	59	0	0	0	0	0	0	0	0	1	AT1G49720	Identified as a protein that binds to abscisic acid response elements. May mediate transcriptional regulation of ABA responses.	2			___2	0.00697594	54.7	31.095	54.7	-0.86569	7495100	Glyma.07G213100.1|Glyma.07G213100;Glyma.02G131700.1|Glyma.02G131700;Glyma.04G039300.1|Glyma.04G039300;Glyma.06G040500.1|Glyma.06G040500	59;61;50;50	Glyma.07G213100.1|Glyma.07G213100	DEFQSTMGGIGKDFGSMNMDELLKNIWAAEE	Glyma.07G213100.1|Glyma.07G213100;Glyma.02G131700.1|Glyma.02G131700;Glyma.04G039300.1|Glyma.04G039300;Glyma.06G040500.1|Glyma.06G040500	225	UID3553
Glyma.02G138000.1	Glyma.02G138000	S	96	4651200	0	6862500	0	0	0	0	0	1	AT3G59690	IQ-domain 13;(source:Araport11)	2			___2	0.00594343	85.554	57.873	50.222	-0.10375	11514000	Glyma.02G138000.1|Glyma.02G138000;Glyma.07G207300.1|Glyma.07G207300	96;96	Glyma.02G138000.1|Glyma.02G138000;Glyma.07G207300.1|Glyma.07G207300	PERPKTPPYAPPRAPSPRPPSPRVPSPRPPS;PERPKTPPYVPPRAPSPRPPSPRAPSPRPPS	Glyma.02G138000.1|Glyma.02G138000;Glyma.07G207300.1|Glyma.07G207300	230	UID3558
Glyma.02G138000.1	Glyma.02G138000	S	101	4651200	0	6862500	0	0	0	0	0	1	AT3G59690	IQ-domain 13;(source:Araport11)	2			___2	0.00594343	85.554	57.873	50.222	-0.10375	11514000	Glyma.02G138000.1|Glyma.02G138000;Glyma.07G207300.1|Glyma.07G207300	101;101	Glyma.02G138000.1|Glyma.02G138000;Glyma.07G207300.1|Glyma.07G207300	TPPYAPPRAPSPRPPSPRVPSPRPPSPRAAS;TPPYVPPRAPSPRPPSPRAPSPRPPSPRAAS	Glyma.02G138000.1|Glyma.02G138000;Glyma.07G207300.1|Glyma.07G207300	231	UID3559
Glyma.02G138000.1	Glyma.02G138000	S	237	0	0	0	0	0	0	0	0	1	AT3G59690	IQ-domain 13;(source:Araport11)	2			___2	0.0181987	67.704	35.944	55.064	0.041434	20190000	Glyma.02G138000.1|Glyma.02G138000;Glyma.07G207300.1|Glyma.07G207300	237;237	Glyma.02G138000.1|Glyma.02G138000;Glyma.07G207300.1|Glyma.07G207300	QARYQADFKNDKDAASILGKLTSEAGNEEWD	Glyma.02G138000.1|Glyma.02G138000;Glyma.07G207300.1|Glyma.07G207300	232	UID3560
Glyma.02G138400.1	Glyma.02G138400	S	369	0	0	0	0	0	0	0	0	1	AT2G43750	Arabidopsis thaliana O-acetylserine (thiol) lyase (OAS-TL) isoform oasB, the key enzyme for fixation of inorganic sulfide. It catalyzes the formation of cysteine from O-acetylserine and inorganic sulfide. Required for pollen tube growth and/or fertilization.	2			___2	0.000522391	77.593	46.162	77.593	-0.25955	34671000	Glyma.02G138400.1|Glyma.02G138400;Glyma.07G206800.1|Glyma.07G206800	369;364	Glyma.02G138400.1|Glyma.02G138400	KRPENAGKLIGVVFPSFGERYLSTILFQSIR	Glyma.02G138400.1|Glyma.02G138400;Glyma.07G206800.1|Glyma.07G206800	238	UID3566
Glyma.02G139500.1	Glyma.02G139500	S	234	0	0	0	0	0	0	0	0	1	AT3G25500	Poly-L-proline-containing (PLP) protein that form part of the signal-transduction cascade that leads to rearrangement of the actin cytoskeleton. AFH1 is a nonprocessive formin that moves from the barbered end to the side of an actin filament after the nucleation event.	2			___2	0.00116333	70.889	51.284	70.889	0.77729	33607000	Glyma.02G139500.1|Glyma.02G139500	234	Glyma.02G139500.1|Glyma.02G139500	SHHEIFRPAYQKFGDSPELNPLPPLPRHKFK	Glyma.02G139500.1|Glyma.02G139500	240	UID3568
Glyma.02G144400.1	Glyma.02G144400	S	63	0	0	0	0	0	0	0	0	1	AT4G02670	indeterminate(ID)-domain 12;(source:Araport11)	3			___2	0.00141971	58.671	8.0624	40.086	-1.1941	47120000	Glyma.02G144400.1|Glyma.02G144400;Glyma.10G029700.1|Glyma.10G029700;Glyma.07G009100.1|Glyma.07G009100;Glyma.08G192300.1|Glyma.08G192300	63;63;77;78	Glyma.02G144400.1|Glyma.02G144400	NLPGNPDPDAEVIALSPKTLLATNRFVCEIC	Glyma.02G144400.1|Glyma.02G144400;Glyma.10G029700.1|Glyma.10G029700;Glyma.07G009100.1|Glyma.07G009100;Glyma.08G192300.1|Glyma.08G192300	249	UID3577
Glyma.02G147300.1	Glyma.02G147300	S	384	0	0	0	0	0	0	0	0	1	AT3G63140	Encodes a protein with ribonuclease activity that is involved in plastid rRNA maturation.	2			___2	0.000765012	134.75	83.482	124.1	0.20268	110000000	Glyma.02G147300.1|Glyma.02G147300;Glyma.10G026600.1|Glyma.10G026600	384;385	Glyma.02G147300.1|Glyma.02G147300;Glyma.10G026600.1|Glyma.10G026600	KERFEEYVKIGRDKKSIQFELDDKILEALKV	Glyma.02G147300.1|Glyma.02G147300;Glyma.10G026600.1|Glyma.10G026600	250	UID3578
Glyma.10G022700.1	Glyma.10G022700	S	492	0	0	0	0	0	0	0	0	1	AT4G03080	BRI1 suppressor 1 (BSU1)-like 1;(source:Araport11)	2			___2	8.03218e-16	160.56	137.47	99.669	-1.3043	139740000	Glyma.10G022700.1|Glyma.10G022700;Glyma.02G151400.1|Glyma.02G151400	492;492	Glyma.10G022700.1|Glyma.10G022700	AKEAVGNLGGMVRQLSLDQFENESRRMIPVN	Glyma.10G022700.1|Glyma.10G022700;Glyma.02G151400.1|Glyma.02G151400	253	UID3581
Glyma.02G153600.1	Glyma.02G153600	S	299	0	0	0	0	0	0	0	0	1	AT2G47850	Zinc finger C-x8-C-x5-C-x3-H type family protein;(source:Araport11)	3			___2	4.89466e-18	123.19	117.98	56.055	-0.38737	72455000	Glyma.02G153600.1|Glyma.02G153600	299	Glyma.02G153600.1|Glyma.02G153600	CRYHHPRDHIVAPLLSPVGLPLRPVH_____	Glyma.02G153600.1|Glyma.02G153600	256	UID3584
Glyma.02G160500.1	Glyma.02G160500	S	13	0	0	0	0	0	0	0	0	1	AT3G56240	CCH protein belongs to a family of eukaryotic proteins that participate in intracellular copper homeostasis by delivering this metal to the secretory pathway; mainly located along the vascular bundles of senescing leaves and petioles as well as in stem sieve elements; hypothesized to have a role in copper mobilization from decaying organs towards reproductive structures, as a result of metallopro…	2			___2	0.000574154	79.466	65.75	71.241	0.21471	57684000	Glyma.02G160500.1|Glyma.02G160500;Glyma.10G112000.1|Glyma.10G112000;Glyma.08G263900.1|Glyma.08G263900	13;13;117	Glyma.02G160500.1|Glyma.02G160500;Glyma.10G112000.1|Glyma.10G112000	___MSSQTVVLKVGMSCQGCAGAVNRVLEKM;___MSSQTVVLKVGMSCQGCAGAVNRVLGKM	Glyma.02G160500.1|Glyma.02G160500;Glyma.10G112000.1|Glyma.10G112000;Glyma.08G263900.1|Glyma.08G263900	259	UID3587
Glyma.09G108000.1	Glyma.09G108000	S	295	0	0	0	0	0	0	0	0	1	AT5G06670	P-loop containing nucleoside triphosphate hydrolases superfamily protein;(source:Araport11)	3			___2	3.95438e-07	104.89	94.518	97.32	0.24288	319690000	Glyma.09G108000.1|Glyma.09G108000;Glyma.02G170500.1|Glyma.02G170500;Glyma.19G150300.1|Glyma.19G150300;Glyma.03G146900.1|Glyma.03G146900	295;499;507;503	Glyma.09G108000.1|Glyma.09G108000;Glyma.19G150300.1|Glyma.19G150300	HTTRFSNRPGPRRRHSFGEEELAYLPYKRRD;PSTRFPNRPGPRRRHSFGEEELAYLPYKRRD	Glyma.09G108000.1|Glyma.09G108000;Glyma.02G170500.1|Glyma.02G170500;Glyma.19G150300.1|Glyma.19G150300;Glyma.03G146900.1|Glyma.03G146900	262	UID3590
Glyma.09G108000.1	Glyma.09G108000	S	434	0	0	0	0	0	0	0	0	1	AT5G06670	P-loop containing nucleoside triphosphate hydrolases superfamily protein;(source:Araport11)	2			___2	0.00299172	91.584	48.302	91.584	-0.94189	33895000	Glyma.09G108000.1|Glyma.09G108000;Glyma.02G170500.1|Glyma.02G170500	434;637	Glyma.09G108000.1|Glyma.09G108000	EDSLLGQETPLVSVKSIDEIDLLREQQEILS	Glyma.09G108000.1|Glyma.09G108000;Glyma.02G170500.1|Glyma.02G170500	263	UID3591
Glyma.02G195600.1	Glyma.02G195600	S	1833	0	0	0	0	0	0	0	0	1	AT3G05680	Encodes a splicing/methylation factor that is a homologue to the mammalian VIRILIZER, is member of a core set of mRNA m6A writer proteins and is required for N6-adenosine methylation of mRNA. Analysis of transcriptional profiles of the vir-1 mutant suggests that VIR is likely involved in regulation of gene expression, but the function of VIR is rather general than specific and knock-down of VIR d…	3			___2	2.54479e-09	106.12	77.373	106.12	-0.0937	262970000	Glyma.02G195600.1|Glyma.02G195600	1833	Glyma.02G195600.1|Glyma.02G195600	PADSRMVSQNYLLKNSPQHAGIASGSQGLYD	Glyma.02G195600.1|Glyma.02G195600	271	UID3599
Glyma.02G200000.1	Glyma.02G200000	S	538	0	0	0	0	0	0	0	0	1	AT2G37340	encodes an RS-containing Zinc knuckle protein with molecular mass of 33kDa that is localized to nuclear specks. Barta et al (2010) have proposed a nomenclature for Serine/Arginine-Rich Protein Splicing Factors (SR proteins): Plant Cell. 2010, 22:2926.	2			___2	1.24046e-05	93.754	70.519	93.754	0.28485	61468000	Glyma.02G200000.1|Glyma.02G200000	538	Glyma.02G200000.1|Glyma.02G200000	SDRVTDLNEPLVGNLSPPIEKETKDIEHSGA	Glyma.02G200000.1|Glyma.02G200000	273	UID3601
Glyma.02G203700.1	Glyma.02G203700	S	2	0	0	0	0	0	0	0	0	1	AT1G13950	Encodes eukaryotic translation initiation factor 5A (EIF-5A).In mammalian cells it functions as a shuttle protein that translocates mRNA from the nucleus to cytoplasmic ribosomes. Overexpression results in an increase in both primary and secondary xylem formation. In RNAi suppressed lines, xylem formation is reduced.	2			___2	1.00134e-10	111.33	95.206	111.33	-0.92766	81115000	Glyma.02G203700.1|Glyma.02G203700	2	Glyma.02G203700.1|Glyma.02G203700	______________MSDEEHHFDSQADAGAS	Glyma.02G203700.1|Glyma.02G203700	279	UID3607
Glyma.14G180500.1	Glyma.14G180500	S	191	0	0	0	0	0	0	0	0	1	AT4G24620	The PGI1 gene encodes the plastid phospho-glucose (Glc) isomerase. While pgi1-1 mutant has a deficiency in leaf starch synthesis, it accumulates starch in root cap cells. Flowering time of the pgi1-1 mutant is significantly delayed under short-day conditions.	2			___2	3.8151e-06	91.858	65.071	91.858	0.71776	41405000	Glyma.14G180500.1|Glyma.14G180500;Glyma.02G212600.1|Glyma.02G212600	191;595	Glyma.14G180500.1|Glyma.14G180500	MAANDRALIAEGNCGSPRSIKVFLGECNLDE	Glyma.14G180500.1|Glyma.14G180500;Glyma.02G212600.1|Glyma.02G212600	283	UID3611
Glyma.14G203700.1	Glyma.14G203700	S	540	0	0	0	0	0	0	0	0	1	AT5G58350	Encodes a member of the WNK family (9 members in all) of protein kinases, the structural design of which is clearly distinct from those of other known protein kinases, such as receptor-like kinases and mitogen-activated protein kinases. Its transcription is under the control of circadian rhythms.	2			___2	0.0100826	70.056	14.993	70.056	-0.18688	0	Glyma.14G203700.1|Glyma.14G203700;Glyma.02G235700.1|Glyma.02G235700	540;541	Glyma.14G203700.1|Glyma.14G203700	SKMMINNHHRLTRNRSLIDIRSQLLHRSLVE	Glyma.14G203700.1|Glyma.14G203700;Glyma.02G235700.1|Glyma.02G235700	300	UID3628
Glyma.02G237000.1	Glyma.02G237000	S	558	0	0	0	0	0	0	0	0	1	AT5G58300	Leucine-rich repeat protein kinase family protein;(source:Araport11)	3			___2	1.51743e-10	113.54	96.858	111.66	0.29868	296760000	Glyma.02G237000.1|Glyma.02G237000;Glyma.14G206000.1|Glyma.14G206000	558;559	Glyma.02G237000.1|Glyma.02G237000	GILLLEMLTGKAPQQSPGRDDMVDLPRWVQS	Glyma.02G237000.1|Glyma.02G237000;Glyma.14G206000.1|Glyma.14G206000	301	UID3629
Glyma.02G244400.1	Glyma.02G244400	S	580	0	0	0	0	0	0	0	0	1	AT1G48480	Arabidopsis thaliana receptor-like protein kinase (RKL1) gene	3			___2	1.85234e-05	91.441	55.704	91.441	-0.37463	40833000	Glyma.02G244400.1|Glyma.02G244400;Glyma.14G214700.1|Glyma.14G214700	580;592	Glyma.02G244400.1|Glyma.02G244400	SMDVVASKIEEICHPSLEKEEGKNHDFKDAD	Glyma.02G244400.1|Glyma.02G244400;Glyma.14G214700.1|Glyma.14G214700	302	UID3630
Glyma.14G061500.1	Glyma.14G061500	S	9	0	0	0	0	0	0	0	0	1	AT4G00430	a member of the plasma membrane intrinsic protein subfamily PIP1.	2			___2	0.000374479	103.34	67.008	83.397	-0.031944	444490000	Glyma.14G061500.1|Glyma.14G061500;Glyma.02G255000.1|Glyma.02G255000	9;9	Glyma.14G061500.1|Glyma.14G061500	_______MEGKEQDVSLGANKFPERQPIGTA	Glyma.14G061500.1|Glyma.14G061500;Glyma.02G255000.1|Glyma.02G255000	309	UID3637
Glyma.14G061100.1	Glyma.14G061100	S	309	0	0	0	0	0	0	0	0	1	AT2G40010	Ribosomal protein L10 family protein;(source:Araport11)	2			___2	1.89822e-10	114.96	99.208	114.96	-0.17507	1046300000	Glyma.14G061100.1|Glyma.14G061100;Glyma.02G255500.1|Glyma.02G255500;Glyma.18G029100.1|Glyma.18G029100	309;310;228	Glyma.14G061100.1|Glyma.14G061100	AAAKEEEKKEEPAEESDDDMGFSLFD_____	Glyma.14G061100.1|Glyma.14G061100;Glyma.02G255500.1|Glyma.02G255500;Glyma.18G029100.1|Glyma.18G029100	310	UID3638
Glyma.02G275500.1	Glyma.02G275500	S	57	0	0	0	0	0	0	0	0	1	AT5G21170	Encodes AKINbeta1, a subunit of the SnRK1 kinase (Sucrose non-fermenting-1-related protein kinase). Involved in regulation of nitrogen and sugar metabolism. As part of the regulatory subunit, it binds maltose which promotes kinase activity.	2			___2	3.14221e-10	113.76	105.03	113.76	-0.266	378960000	Glyma.02G275500.1|Glyma.02G275500;Glyma.14G040700.1|Glyma.14G040700	57;58	Glyma.02G275500.1|Glyma.02G275500	DSMANSPPHSPRRSRSPILFGPQVPLAPLQR	Glyma.02G275500.1|Glyma.02G275500;Glyma.14G040700.1|Glyma.14G040700	330	UID3658
Glyma.02G291300.1	Glyma.02G291300	S	58	0	0	0	0	0	0	0	0	1	AT3G20410	calmodulin-domain protein kinase CDPK isoform 9 (CPK9)	3			___2	8.28148e-06	97.69	72.837	68.168	0.029068	115430000	Glyma.02G291300.1|Glyma.02G291300	58	Glyma.02G291300.1|Glyma.02G291300	PYPLPEKHAPWRPPPSPKHVHKHDTITGKPF	Glyma.02G291300.1|Glyma.02G291300	333	UID3661
Glyma.02G291300.1	Glyma.02G291300	S	10	0	0	0	0	0	0	0	0	1	AT3G20410	calmodulin-domain protein kinase CDPK isoform 9 (CPK9)	3			___2	0.000295611	73.022	52.596	73.022	0.057902	47097000	Glyma.02G291300.1|Glyma.02G291300	10	Glyma.02G291300.1|Glyma.02G291300	______MGCCMSKKGSEPEEHIVYRHVAGAG	Glyma.02G291300.1|Glyma.02G291300	334	UID3662
Glyma.02G295100.1	Glyma.02G295100	S	581	0	0	0	0	0	0	0	0	1	AT5G55230	Binds and bundles microtubules. Plays a role in stabilizing anti-parallel microtubules in the central spindle at anaphase to early cytokinesis but is not essential at the midline of the phragmoplast at later stages. The timing with which the MAP65-1 was targeted to the spindle appears to be regulated by a phosphorylation sensitive switch. Enhances microtubule polymerization, promotes nucleation a…	2			___2	1.25885e-33	160.18	143.99	98.942	-0.47079	83265000	Glyma.02G295100.1|Glyma.02G295100;Glyma.14G018300.1|Glyma.14G018300;Glyma.14G018500.1|Glyma.14G018500	581;589;581	Glyma.02G295100.1|Glyma.02G295100	EDAASHVSGTEPIPASP______________	Glyma.02G295100.1|Glyma.02G295100;Glyma.14G018300.1|Glyma.14G018300;Glyma.14G018500.1|Glyma.14G018500	343	UID3671
Glyma.04G057600.1	Glyma.04G057600	S	561	0	0	0	0	0	0	0	0	1	AT5G27640	encodes a member of eukaryotic translation initiation factor 3B family.	2			___2	1.85855e-40	176.69	150.73	176.69	0.17124	98715000	Glyma.04G057600.1|Glyma.04G057600;Glyma.07G107700.1|Glyma.07G107700;Glyma.03G002400.1|Glyma.03G002400	561;687;687	Glyma.04G057600.1|Glyma.04G057600	HEESLQRQKLRDGEASDEEEEYEAKDMEVEE	Glyma.04G057600.1|Glyma.04G057600;Glyma.07G107700.1|Glyma.07G107700;Glyma.03G002400.1|Glyma.03G002400	373	UID3701
Glyma.03G084000.1	Glyma.03G084000	S	143	0	0	0	0	0	0	0	0	1	AT3G25070	Encodes a member of the R protein complex and may represent a virulence target of type III pili effector proteins (virulence factors) from bacterial pathogens, which is 'guarded' by R protein complex (RPM1 and RPS2 proteins). RIN4 physically interacts with RPS2 and RPM1 in vivo. Bacterial avirulence (Avr) effectors AvrB, AvrRpm1, and AvrRpt2 induce a mobility shift in RIN4 and expression of AvrRp…	3			___2	1.17136e-05	121.76	98.534	51.771	-0.3466	380670000	Glyma.03G084000.1|Glyma.03G084000;Glyma.16G090700.1|Glyma.16G090700	143;143	Glyma.03G084000.1|Glyma.03G084000;Glyma.16G090700.1|Glyma.16G090700	ERSPLHRQARAPGRDSPQWEPKNSYDNSQGT;ERSPLHRQARAPGRDSPQWEPKNSYDSSQGT	Glyma.03G084000.1|Glyma.03G084000;Glyma.16G090700.1|Glyma.16G090700	395	UID3723
Glyma.03G084000.1	Glyma.03G084000	S	89	0	0	0	0	0	0	0	0	1	AT3G25070	Encodes a member of the R protein complex and may represent a virulence target of type III pili effector proteins (virulence factors) from bacterial pathogens, which is 'guarded' by R protein complex (RPM1 and RPS2 proteins). RIN4 physically interacts with RPS2 and RPM1 in vivo. Bacterial avirulence (Avr) effectors AvrB, AvrRpm1, and AvrRpt2 induce a mobility shift in RIN4 and expression of AvrRp…	2			___2	0.000125934	86.898	67.92	62.823	-0.66075	64035000	Glyma.03G084000.1|Glyma.03G084000	89	Glyma.03G084000.1|Glyma.03G084000	KGSLPLEDDPKHFVDSPARHDNVSSRSGSRS	Glyma.03G084000.1|Glyma.03G084000	396	UID3724
Glyma.03G135900.1	Glyma.03G135900	S	300	0	0	0	0	0	0	0	0	1	NA	#N/A	2			___2	0.00945145	50.607	22.865	41.876	-2.7555	65744000	Glyma.03G135900.1|Glyma.03G135900	300	Glyma.03G135900.1|Glyma.03G135900	KELVMLISLQKLLITSKQSILAKDEFASLTN	Glyma.03G135900.1|Glyma.03G135900	409	UID3737
Glyma.03G135900.1	Glyma.03G135900	S	303	0	0	0	0	0	0	0	0	1	NA	#N/A	2			___2	0.00945145	50.607	22.865	41.876	-2.7555	65744000	Glyma.03G135900.1|Glyma.03G135900	303	Glyma.03G135900.1|Glyma.03G135900	VMLISLQKLLITSKQSILAKDEFASLTNLHT	Glyma.03G135900.1|Glyma.03G135900	410	UID3738
Glyma.03G138000.1	Glyma.03G138000	S	526	0	0	0	0	0	0	0	0	1	AT3G57530	Calcium-dependent Protein Kinase. ABA signaling component that regulates the ABA-responsive gene expression via ABF4. AtCPK32 has autophosphorylation activity and can phosphorylate ABF4 in vitro	2			___2	0.000389304	124.21	90.337	111.94	0.19136	129960000	Glyma.03G138000.1|Glyma.03G138000;Glyma.19G140800.1|Glyma.19G140800	526;527	Glyma.03G138000.1|Glyma.03G138000	RERFASLSLTLMRDGSLHLNNEKQ_______	Glyma.03G138000.1|Glyma.03G138000;Glyma.19G140800.1|Glyma.19G140800	413	UID3741
Glyma.03G157900.1	Glyma.03G157900	S	440	0	0	0	0	0	0	0	0	1	AT3G63400	Cyclophilin-like peptidyl-prolyl cis-trans isomerase family protein;(source:Araport11)	2			___2	1.34999e-06	121.6	77.254	78.342	0.49373	262280000	Glyma.03G157900.1|Glyma.03G157900	440	Glyma.03G157900.1|Glyma.03G157900	RDSGELNQGRALLLASPGKKSPGQKASEPPA	Glyma.03G157900.1|Glyma.03G157900	423	UID3751
Glyma.03G161000.1	Glyma.03G161000	S	58	0	0	0	0	0	0	0	0	1	AT3G58170	Encodes a Bet1/Sft1-like SNARE protein which fully suppresses the temperature-sensitive growth defect in <i>sft1-1</i> yeast cells; however, it cannot support the deletion of the yeast BET1 gene (<i>bet1&#916;</i>).	3			___2	6.60559e-16	128.38	109.14	128.38	-0.46746	160290000	Glyma.03G161000.1|Glyma.03G161000;Glyma.13G121100.1|Glyma.13G121100;Glyma.10G034800.1|Glyma.10G034800	58;60;60	Glyma.03G161000.1|Glyma.03G161000	ALDGLQDRVNLLKRLSGDINEEVDSHNRMLD	Glyma.03G161000.1|Glyma.03G161000;Glyma.13G121100.1|Glyma.13G121100;Glyma.10G034800.1|Glyma.10G034800	427	UID3755
Glyma.03G164700.1	Glyma.03G164700	S	367	0	0	0	0	0	0	0	0	1	AT4G28540	Member of CKL gene family (CKL-C group).	3			___2	0.0125589	51.841	34.474	51.841	0.30804	36958000	Glyma.03G164700.1|Glyma.03G164700	367	Glyma.03G164700.1|Glyma.03G164700	NPTSPSPRGDHSKRRSFEEVAVHKDVYHDQE	Glyma.03G164700.1|Glyma.03G164700	430	UID3758
Glyma.19G168100.1	Glyma.19G168100	S	366	0	0	0	0	0	0	0	0	1	AT1G04080	Encodes a U1 small nuclear ribonucleoprotein (snRNP) factor involved in alternative splicing.	4			___2	4.86929e-180	230.26	201.6	223.33	0.19901	6582100000	Glyma.19G168100.1|Glyma.19G168100;Glyma.03G167000.1|Glyma.03G167000	366;367	Glyma.19G168100.1|Glyma.19G168100	GQATEGEVHPDGAERSPKSVSAGLTEAEELE	Glyma.19G168100.1|Glyma.19G168100;Glyma.03G167000.1|Glyma.03G167000	432	UID3760
Glyma.03G167100.1	Glyma.03G167100	S	269	0	0	0	0	0	0	0	0	1	AT5G43960	Nuclear transport factor 2 (NTF2) family protein with RNA binding (RRM-RBD-RNP motifs) domain-containing protein;(source:Araport11)	2			___2	8.54638e-17	128.74	115.9	128.74	0.22254	1358100000	Glyma.03G167100.1|Glyma.03G167100	269	Glyma.03G167100.1|Glyma.03G167100	GQPVLSAAPQYAPQHSFKSAPPPSELNHVAQ	Glyma.03G167100.1|Glyma.03G167100	433	UID3761
Glyma.03G203800.1	Glyma.03G203800	S	18	0	0	0	0	0	0	0	0	1	AT5G62980	Encodes an enzyme that can act as a aldolase or an epimerase for 7,8-dihydroneopterin and 7,8-dihydromonapterin in vitro. It is likely to act in folate biosynthesis as a homooctamer in vivo.	4			___2	8.09308e-07	100.04	80.984	49.993	0.65726	23766000	Glyma.03G203800.1|Glyma.03G203800	18	Glyma.03G203800.1|Glyma.03G203800	SDAPTWGDKLMLRGLSFHGFHGAKPEERTLG	Glyma.03G203800.1|Glyma.03G203800	450	UID3778
Glyma.19G205200.1	Glyma.19G205200	S	103	0	0	0	0	0	0	0	0	1	AT3G63000	NPL4-like protein 1;(source:Araport11)	2			___2	4.23944e-13	140.03	125.09	85.909	-1.5284	1745800000	Glyma.19G205200.1|Glyma.19G205200;Glyma.03G207900.1|Glyma.03G207900	103;103	Glyma.19G205200.1|Glyma.19G205200	EGERRVAGPAFNPAGSFGRKMTMDDLIAKQM	Glyma.19G205200.1|Glyma.19G205200;Glyma.03G207900.1|Glyma.03G207900	455	UID3783
Glyma.19G244700.1	Glyma.19G244700	S	368	0	0	0	0	0	0	0	0	1	AT5G28840	Encodes a protein with GDP-D-mannose 3',5'-epimerase activity. The enzyme is involved in ascorbate biosynthesis. It catalyzes the conversion of GDP-D-mannose to GDP-L-galactose.	2			___2	1.15997e-15	144.18	124.19	144.18	0.27825	200740000	Glyma.19G244700.1|Glyma.19G244700;Glyma.19G244600.1|Glyma.19G244600;Glyma.03G247000.1|Glyma.03G247000;Glyma.20G224400.1|Glyma.20G224400;Glyma.10G162000.1|Glyma.10G162000	368;368;371;368;368	Glyma.19G244700.1|Glyma.19G244700	GSSKVVQTQAPVQLGSLRAADGKE_______	Glyma.19G244700.1|Glyma.19G244700;Glyma.19G244600.1|Glyma.19G244600;Glyma.03G247000.1|Glyma.03G247000;Glyma.20G224400.1|Glyma.20G224400;Glyma.10G162000.1|Glyma.10G162000	471	UID3799
Glyma.19G244800.1	Glyma.19G244800	S	346	0	0	0	0	0	0	0	0	1	AT5G28770	BASIC LEUCINE ZIPPER protein which regulates the circadian oscillator gene PSEUDO RESPONSE REGULATOR7 (PRR7) to change the circadian phase in response to sugars. It upregulates PRR7 in response to low energy. bZIP63 and PRR7 are required for correct oscillator phase under light/dark cycles. bZIP protein BZO2H3 mRNA, partial cds	2			___2	0.00293183	93.096	55.751	93.096	1.0075	73362000	Glyma.19G244800.1|Glyma.19G244800;Glyma.03G247100.1|Glyma.03G247100;Glyma.10G162100.1|Glyma.10G162100	346;394;401	Glyma.19G244800.1|Glyma.19G244800	GGNKTGRTTSLHRVASLEHLQKRIRGGADSR	Glyma.19G244800.1|Glyma.19G244800;Glyma.03G247100.1|Glyma.03G247100;Glyma.10G162100.1|Glyma.10G162100	472	UID3800
Glyma.03G251800.1	Glyma.03G251800	S	258	0	0	0	0	0	0	0	0	1	AT3G04590	AT hook motif DNA-binding family protein;(source:Araport11)	2			___2	9.0738e-08	109.84	81.976	109.84	0.22361	72594000	Glyma.03G251800.1|Glyma.03G251800	258	Glyma.03G251800.1|Glyma.03G251800	TGAGVKGDISASKLPSPVGEPVSSLGFRQSV	Glyma.03G251800.1|Glyma.03G251800	481	UID3809
Glyma.03G259500.1	Glyma.03G259500	S	192	0	0	0	0	0	0	0	0	1	AT2G46630	serine/arginine repetitive matrix protein;(source:Araport11)	2			___2	0.00179088	68.44	56.593	68.44	-1.1883	32765000	Glyma.03G259500.1|Glyma.03G259500;Glyma.19G258400.1|Glyma.19G258400	192;221	Glyma.03G259500.1|Glyma.03G259500;Glyma.19G258400.1|Glyma.19G258400	TIAGENRGAYMELIQSPKKHDPKYLHKKGNS	Glyma.03G259500.1|Glyma.03G259500;Glyma.19G258400.1|Glyma.19G258400	486	UID3814
Glyma.03G262700.1	Glyma.03G262700	S	379	0	0	0	0	0	0	0	0	1	AT1G53730	STRUBBELIG-receptor family 6;(source:Araport11)	2			___2	0.00348586	102.52	79.095	102.52	0.09875	14423000	Glyma.03G262700.1|Glyma.03G262700	379	Glyma.03G262700.1|Glyma.03G262700	SGSINLKPPPIDRHKSFDEEEFSKKPTIVKK	Glyma.03G262700.1|Glyma.03G262700	489	UID3817
Glyma.04G000200.1	Glyma.04G000200	S	448	0	0	0	0	0	0	0	0	1	AT4G38130	Encodes a histone deacetylase that enhances AtERF7-mediated transcriptional repression. Binds SIM3 and ERF7. Expressed in the nucleus in most tissues examined and throughout the life of the plant. Involved in jasmonic acid and ethylene dependent pathogen resistance. The sequence in GenBank has 17 AG dinucleotide repeats missing, which is also missing in Ler shotgun sequence from Cereon. Although …	3			___2	0.00329284	43.162	25.793	43.162	0.055167	85020000	Glyma.04G000200.1|Glyma.04G000200	448	Glyma.04G000200.1|Glyma.04G000200	KEIAEPQPNDLEDQRSGEHLRDSDTAVAETC	Glyma.04G000200.1|Glyma.04G000200	493	UID3821
Glyma.04G008500.1	Glyma.04G008500	S	943	0	0	0	0	0	0	0	0	1	AT2G16485	Encodes NERD (Needed for RDR2-independent DNA methylation), a plant-specific GW repeat- and PHD finger-containing protein involved in siRNA-dependent DNA methylation.	2			___2	5.22017e-07	106.42	75.534	106.42	0.23504	63041000	Glyma.04G008500.1|Glyma.04G008500	943	Glyma.04G008500.1|Glyma.04G008500	QSVHDLHYPSSYSRKSPQQGIEGQVGERLSL	Glyma.04G008500.1|Glyma.04G008500	501	UID3829
Glyma.06G013800.1	Glyma.06G013800	S	1118	0	0	0	0	0	0	0	0	1	AT1G49340	Encodes a phosphatidylinositol 4-kinase that is expressed in inflorescences and shoots.	3			___2	1.78508e-06	89.773	80.392	89.773	-1.3978	212620000	Glyma.06G013800.1|Glyma.06G013800;Glyma.04G013900.1|Glyma.04G013900	1118;1118	Glyma.06G013800.1|Glyma.06G013800	APPGLGLGAGLQRIISGAFPQQPQAEDDSFN	Glyma.06G013800.1|Glyma.06G013800;Glyma.04G013900.1|Glyma.04G013900	502	UID3830
Glyma.06G015000.1	Glyma.06G015000	S	265	0	0	0	0	0	0	0	0	1	AT4G35300	tonoplast monosaccharide transporter2;(source:Araport11)	2			___2	7.09518e-20	156.24	117.46	156.24	0.51272	195030000	Glyma.04G015000.1|Glyma.04G015000;Glyma.06G015000.1|Glyma.06G015000	265;265	Glyma.04G015000.1|Glyma.04G015000;Glyma.06G015000.1|Glyma.06G015000	TEKDKIRLYGSQAGLSWLAKPVTGQSSIGLA	Glyma.04G015000.1|Glyma.04G015000;Glyma.06G015000.1|Glyma.06G015000	508	UID3836
Glyma.06G015000.1	Glyma.06G015000	S	345	0	0	0	0	0	0	0	0	1	AT4G35300	tonoplast monosaccharide transporter2;(source:Araport11)	2			___2	1.0633e-35	186.58	157.04	176.32	-0.53937	264110000	Glyma.04G015000.1|Glyma.04G015000;Glyma.06G015000.1|Glyma.06G015000	345;345	Glyma.04G015000.1|Glyma.04G015000;Glyma.06G015000.1|Glyma.06G015000	STAEPHAKNEQWDEESLQREGEDYMSDAAGG;STAEPHVKNEQWDEESLQREGEDYMSDAADG	Glyma.04G015000.1|Glyma.04G015000;Glyma.06G015000.1|Glyma.06G015000	509	UID3837
Glyma.04G016500.1	Glyma.04G016500	S	247	0	0	0	0	0	0	0	0	1	AT1G76390	ARM repeat superfamily protein;(source:Araport11)	2			___2	0.00284563	110.39	65.524	110.39	-1.1428	68241000	Glyma.04G016500.1|Glyma.04G016500;Glyma.06G016500.1|Glyma.06G016500	247;248	Glyma.04G016500.1|Glyma.04G016500	INGAILILVGMTSSKSEDLLTVEKADKTLEN	Glyma.04G016500.1|Glyma.04G016500;Glyma.06G016500.1|Glyma.06G016500	513	UID3841
Glyma.06G032600.1	Glyma.06G032600	S	35	0	0	0	0	0	0	0	0	1	AT5G42950	EXA1 is a GYF domain-containing gene of the SMY2 subgroup. Mutants exhibit resistance to potexviruses.	2			___2	0.000919087	53.252	44.655	53.252	0.95374	90211000	Glyma.04G032700.1|Glyma.04G032700;Glyma.06G032600.1|Glyma.06G032600	35;35	Glyma.04G032700.1|Glyma.04G032700;Glyma.06G032600.1|Glyma.06G032600	PISKDFHGPDNPIPLSPQWLLPKPGESKPAI	Glyma.04G032700.1|Glyma.04G032700;Glyma.06G032600.1|Glyma.06G032600	522	UID3850
Glyma.04G044400.1	Glyma.04G044400	S	189	0	0	0	0	0	0	0	0	1	AT1G27700	Syntaxin/t-SNARE family protein;(source:Araport11)	2			___2	0.00925736	52.278	28.427	52.278	-1.0608	15786000	Glyma.04G044400.1|Glyma.04G044400	189	Glyma.04G044400.1|Glyma.04G044400	SEAAPEKSHGHRRAASADADIGNWKITVSDD	Glyma.04G044400.1|Glyma.04G044400	535	UID3863
Glyma.04G044900.1	Glyma.04G044900	S	8	0	0	0	0	0	0	0	0	1	AT1G27730	Related to Cys2/His2-type zinc-finger proteins found in higher plants. Compensated for a subset of calcineurin deficiency in yeast. Salt tolerance produced by ZAT10 appeared to be partially dependent on ENA1/PMR2, a P-type ATPase required for Li+ and Na+ efflux in yeast. The protein is localized to the nucleus, acts as a transcriptional repressor and is responsive to chitin oligomers. Also involv…	2			___2	0.00121356	110.39	98.855	110.39	-0.28757	7004200	Glyma.04G044900.1|Glyma.04G044900	8	Glyma.04G044900.1|Glyma.04G044900	________MALEALQSPRTATPSFSPFEETN	Glyma.04G044900.1|Glyma.04G044900	537	UID3865
Glyma.04G061800.1	Glyma.04G061800	S	445	0	0	0	0	0	0	0	0	1	AT4G31880	One of 5 PO76/PDS5 cohesion cofactor orthologs of Arabidopsis.	2			___2	0.000755603	94.191	67.229	72.496	-1.1687	90702000	Glyma.04G061800.1|Glyma.04G061800	445	Glyma.04G061800.1|Glyma.04G061800	AGPSENDKEIDANIMSPKACNDDSEIVASPP	Glyma.04G061800.1|Glyma.04G061800	547	UID3875
Glyma.17G199200.1	Glyma.17G199200	S	5	0	0	0	0	0	0	0	0	1	AT2G24520	plasma membrane H+-ATPase;(source:Araport11)	2			___2	0.00305969	106.62	12.153	83.397	-0.026662	203980000	Glyma.06G076100.1|Glyma.06G076100;Glyma.04G075100.1|Glyma.04G075100;Glyma.17G199200.1|Glyma.17G199200;Glyma.14G134100.1|Glyma.14G134100	5;5;5;5	Glyma.06G076100.1|Glyma.06G076100;Glyma.17G199200.1|Glyma.17G199200	___________MGGISLEEIKNENVDLEKIP;___________MGGISLEEIKNENVDLERIP	Glyma.06G076100.1|Glyma.06G076100;Glyma.04G075100.1|Glyma.04G075100;Glyma.17G199200.1|Glyma.17G199200;Glyma.14G134100.1|Glyma.14G134100	562	UID3890
Glyma.04G107300.1	Glyma.04G107300	S	245	0	0	0	0	0	0	0	0	1	AT1G36310	S-adenosyl-L-methionine-dependent methyltransferases superfamily protein;(source:Araport11)	2			___2	2.23815e-06	115.12	106.12	94.688	-2.544	68903000	Glyma.04G107300.1|Glyma.04G107300	245	Glyma.04G107300.1|Glyma.04G107300	TPLNEKYVDEWVGPGSPRTRAPSSSSLESIP	Glyma.04G107300.1|Glyma.04G107300	577	UID3905
Glyma.06G203700.1	Glyma.06G203700	S	373	0	0	0	0	0	0	0	0	1	AT5G61040	hypothetical protein;(source:Araport11)	2			___2	0.00159877	86.344	63.035	69.721	0.489	34716000	Glyma.06G203700.1|Glyma.06G203700;Glyma.04G162600.1|Glyma.04G162600	373;385	Glyma.06G203700.1|Glyma.06G203700	DTLDHSSYDKELNEFSPEKHVDNSPRIDSKE	Glyma.06G203700.1|Glyma.06G203700;Glyma.04G162600.1|Glyma.04G162600	608	UID3936
Glyma.04G163400.1	Glyma.04G163400	S	456	0	0	0	0	0	0	0	0	1	AT5G61150	Encodes highly hydrophilic protein involved in positively regulating FLC expression. Mutants are early flowering and show a loss of FLC expression in the absence of cold. Member of PAF-C complex.	3			___2	2.59537e-10	102.31	95.283	102.31	0.13687	145750000	Glyma.04G163400.1|Glyma.04G163400	456	Glyma.04G163400.1|Glyma.04G163400	VNRKYTPAVERRRQLSPGFLEDALDEEDEAD	Glyma.04G163400.1|Glyma.04G163400	610	UID3938
Glyma.04G163400.1	Glyma.04G163400	S	206	0	0	0	0	0	0	0	0	1	AT5G61150	Encodes highly hydrophilic protein involved in positively regulating FLC expression. Mutants are early flowering and show a loss of FLC expression in the absence of cold. Member of PAF-C complex.	2			___2	3.60119e-09	98.156	73.302	98.156	0.98447	34980000	Glyma.04G163400.1|Glyma.04G163400	206	Glyma.04G163400.1|Glyma.04G163400	DIRQDSNRYAVEEEGSYGKNLRPEDILADED	Glyma.04G163400.1|Glyma.04G163400	611	UID3939
Glyma.17G096100.1	Glyma.17G096100	S	5	0	0	0	0	0	0	0	0	1	AT5G62670	H[+]-ATPase 11;(source:Araport11)	2			___2	0.00294262	90.05	39.697	69.451	0.015108	63543000	Glyma.06G189900.1|Glyma.06G189900;Glyma.04G174800.1|Glyma.04G174800;Glyma.05G030700.1|Glyma.05G030700;Glyma.17G096100.1|Glyma.17G096100	5;5;5;5	Glyma.06G189900.1|Glyma.06G189900;Glyma.05G030700.1|Glyma.05G030700;Glyma.17G096100.1|Glyma.17G096100	___________MGDKSQVLEAVLKEAVDLEN;___________MGDKSQVLEAVLKETVDLEN	Glyma.06G189900.1|Glyma.06G189900;Glyma.04G174800.1|Glyma.04G174800;Glyma.05G030700.1|Glyma.05G030700;Glyma.17G096100.1|Glyma.17G096100	612	UID3940
Glyma.06G188600.1	Glyma.06G188600	S	420	0	0	0	0	0	0	0	0	1	AT1G18950	DDT domain superfamily;(source:Araport11)	3			___2	7.2437e-06	110.98	87.134	76.759	0.029319	131000000	Glyma.06G188600.1|Glyma.06G188600;Glyma.04G176500.1|Glyma.04G176500	420;419	Glyma.06G188600.1|Glyma.06G188600	RSINEAIKITKRKPPSPELIPRREAGAKPEA	Glyma.06G188600.1|Glyma.06G188600;Glyma.04G176500.1|Glyma.04G176500	613	UID3941
Glyma.13G192400.1	Glyma.13G192400	S	894	0	0	0	0	0	0	0	0	1	AT3G12280	Encodes a retinoblastoma homologue RETINOBLASTOMA-RELATED protein (RBR or RBR1). RBR controls nuclear proliferation in the female gametophyte. Also required for correct differentiation of male gametophytic cell types. Regulates stem cell maintenance in Arabidopsis roots. Involved in the determination of cell cycle arrest in G1 phase after sucrose starvation. RBR1 is also involved in regulation of…	2			___2	0.00777593	51.092	39.602	49.929	0.10688	15028000	Glyma.13G192400.1|Glyma.13G192400;Glyma.04G192200.1|Glyma.04G192200	894;894	Glyma.13G192400.1|Glyma.13G192400	PEINKNDGHLAQCPGSPKISPFPTLPDMSPK	Glyma.13G192400.1|Glyma.13G192400;Glyma.04G192200.1|Glyma.04G192200	627	UID3955
Glyma.04G193400.1	Glyma.04G193400	S	205	0	0	0	0	0	0	0	0	1	AT1G13440	The expression level of GAPC-2 is upregulated in Arabidopsis seedlings exposed to cadmium.	2			___2	1.24879e-06	83.823	62.594	83.823	-1.4571	40841000	Glyma.04G193400.1|Glyma.04G193400;Glyma.04G193500.1|Glyma.04G193500;Glyma.06G172600.1|Glyma.06G172600;Glyma.06G172700.1|Glyma.06G172700;Glyma.18G009700.1|Glyma.18G009700;Glyma.11G247600.1|Glyma.11G247600	205;205;205;205;208;208	Glyma.04G193400.1|Glyma.04G193400;Glyma.04G193500.1|Glyma.04G193500;Glyma.06G172600.1|Glyma.06G172600;Glyma.06G172700.1|Glyma.06G172700	VDGPSAKDWRGGRAASFNIIPSSTGAAKAVG	Glyma.04G193400.1|Glyma.04G193400;Glyma.04G193500.1|Glyma.04G193500;Glyma.06G172600.1|Glyma.06G172600;Glyma.06G172700.1|Glyma.06G172700;Glyma.18G009700.1|Glyma.18G009700;Glyma.11G247600.1|Glyma.11G247600	629	UID3957
Glyma.04G195300.1	Glyma.04G195300	S	31	0	0	0	0	0	0	0	0	1	AT3G48530	SNF1-related protein kinase regulatory subunit gamma 1;(source:Araport11)	2			___2	2.64289e-05	96.163	80.528	63.894	0.61599	75073000	Glyma.04G195300.1|Glyma.04G195300;Glyma.06G170700.1|Glyma.06G170700	31;56	Glyma.04G195300.1|Glyma.04G195300	GLRVEDLWDIQEPQLSPDEKLNACFESIPVS	Glyma.04G195300.1|Glyma.04G195300;Glyma.06G170700.1|Glyma.06G170700	631	UID3959
Glyma.04G197900.1	Glyma.04G197900	S	116	0	0	0	0	0	0	0	0	1	AT3G48710	DEK domain-containing chromatin associated protein;(source:Araport11)	2			___2	0.00920264	94.692	8.776	92.538	-0.17573	86079000	Glyma.04G197900.1|Glyma.04G197900;Glyma.06G167700.1|Glyma.06G167700	116;132	Glyma.04G197900.1|Glyma.04G197900;Glyma.06G167700.1|Glyma.06G167700	RPTRERKTVERFSVPSPAKSARSSASKGLII	Glyma.04G197900.1|Glyma.04G197900;Glyma.06G167700.1|Glyma.06G167700	632	UID3960
Glyma.04G203200.1	Glyma.04G203200	S	107	0	0	0	0	0	0	0	0	1	AT5G47910	NADPH/respiratory burst oxidase protein D (RbohD).Interacts with AtrbohF gene to fine tune the spatial control of ROI production and hypersensitive response to cell in and around infection site. The mRNA is cell-to-cell mobile.	2			___2	0.00511067	121.64	86.922	112.11	-0.40796	186610000	Glyma.04G203200.1|Glyma.04G203200;Glyma.06G162300.1|Glyma.06G162300	107;116	Glyma.04G203200.1|Glyma.04G203200	DEKLILLGKGMEKKRSFGASVVRSASIRIQQ	Glyma.04G203200.1|Glyma.04G203200;Glyma.06G162300.1|Glyma.06G162300	634	UID3962
Glyma.04G217100.1	Glyma.04G217100	S	14	0	0	0	0	0	0	0	0	1	AT1G76010	Alba DNA/RNA-binding protein;(source:Araport11)	2			___2	0.0024937	66.267	44.717	59.198	-0.54514	51872000	Glyma.04G217100.1|Glyma.04G217100	14	Glyma.04G217100.1|Glyma.04G217100	__MDRYQRVEKPKAESPINENEIRVTSQGRT	Glyma.04G217100.1|Glyma.04G217100	640	UID3968
Glyma.04G217100.1	Glyma.04G217100	S	146	0	0	0	0	0	0	0	0	1	AT1G76010	Alba DNA/RNA-binding protein;(source:Araport11)	2			___2	1.58573e-78	216.71	202.03	159.4	-0.99142	170510000	Glyma.04G217100.1|Glyma.04G217100	146	Glyma.04G217100.1|Glyma.04G217100	DQVKPLNEYDEEGEGSPRIRGRGRGRGRGRG	Glyma.04G217100.1|Glyma.04G217100	641	UID3969
Glyma.04G227100.1	Glyma.04G227100	S	701	0	0	0	0	0	0	0	0	1	AT3G49490	hypothetical protein;(source:Araport11)	2			___2	0.0131186	60.518	38.526	60.518	0.50511	19977000	Glyma.04G227100.1|Glyma.04G227100	701	Glyma.04G227100.1|Glyma.04G227100	TSKSAGESREFHQNASFKRPQLTKTEMTKAC	Glyma.04G227100.1|Glyma.04G227100	644	UID3972
Glyma.04G231000.1	Glyma.04G231000	S	90	0	0	0	0	0	0	0	0	1	AT5G24430	Calcium-dependent protein kinase (CDPK) family protein;(source:Araport11)	2			___2	0.00840153	58.274	51.054	58.274	-0.093246	14621000	Glyma.04G231000.1|Glyma.04G231000;Glyma.06G134200.1|Glyma.06G134200	90;91	Glyma.04G231000.1|Glyma.04G231000	ARTPGRKFRWPLPPPSPAKPIMAALLRRQGK	Glyma.04G231000.1|Glyma.04G231000;Glyma.06G134200.1|Glyma.06G134200	649	UID3977
Glyma.06G112300.1	Glyma.06G112300	S	123	0	0	0	0	0	0	0	0	1	AT4G08310	DNA ligase;(source:Araport11)	2			___2	0.00983242	64.439	41.699	49.5	-0.39951	32513000	Glyma.06G112300.1|Glyma.06G112300;Glyma.04G250500.1|Glyma.04G250500	123;123	Glyma.06G112300.1|Glyma.06G112300	DAKDLCPEDEEKMEDSPVLGLLKEQKRAKLE	Glyma.06G112300.1|Glyma.06G112300;Glyma.04G250500.1|Glyma.04G250500	657	UID3985
Glyma.04G254900.1	Glyma.04G254900	S	69	0	0	0	0	0	0	0	0	1	AT4G09140	Encodes a protein with similarity to Mut1 DNA mismatch repair protein, from E.coli. The protein is expressed during prophase I of meiosis, colocalizes with MLH3 throughout pachytene and is dependent on MLH3 for proper localization.	3			___2	0.00530076	50.088	11.082	44.457	0.5125	90231000	Glyma.04G254900.1|Glyma.04G254900	69	Glyma.04G254900.1|Glyma.04G254900	VSLLIKDGGLKLIQVSDDGHGIRFEDLPILC	Glyma.04G254900.1|Glyma.04G254900	662	UID3990
Glyma.05G005500.1	Glyma.05G005500	S	703	0	0	0	0	0	0	0	0	1	AT5G14610	DEAD box RNA helicase family protein;(source:Araport11)	3			___2	0.000278529	97.163	74.245	95.618	0.21633	77789000	Glyma.05G005500.1|Glyma.05G005500	703	Glyma.05G005500.1|Glyma.05G005500	PSPHRQVKGPAVREHSPVYSFHRSMMGRGQS	Glyma.05G005500.1|Glyma.05G005500	667	UID3995
Glyma.05G012500.1	Glyma.05G012500	S	22	0	0	0	0	0	0	0	0	1	AT4G32610	copper ion binding protein;(source:Araport11)	3			___2	1.32101e-07	93.446	83.866	93.446	-0.28661	125210000	Glyma.05G012500.1|Glyma.05G012500	22	Glyma.05G012500.1|Glyma.05G012500	EAPAINNTNVFAALGSLKKKKKPEKDQDQGP	Glyma.05G012500.1|Glyma.05G012500	669	UID3997
Glyma.05G016700.1	Glyma.05G016700	S	489	0	0	0	0	0	0	0	0	1	AT1G73980	TTM1 is a triphosphate tunnel metalloenzyme that displays pyrophosphatase activity. It contains both a uridine kinase (UK) domain,CYTH domain, a coiled-coil domain and a transmembrane domain at the C-terminal Mutants show a delay in leaf senescence. Can functionally complement TTM1 and vise versa. (PMID:28733390)	3			___2	2.06633e-16	119.54	108.02	112.95	0.49717	191980000	Glyma.05G016700.1|Glyma.05G016700;Glyma.17G083300.1|Glyma.17G083300	489;489	Glyma.05G016700.1|Glyma.05G016700	KLAINNRRFDGRALESPAPIANQGVITQLSD	Glyma.05G016700.1|Glyma.05G016700;Glyma.17G083300.1|Glyma.17G083300	671	UID3999
Glyma.17G096100.1	Glyma.17G096100	S	937	0	0	0	0	0	0	0	0	1	AT5G62670	H[+]-ATPase 11;(source:Araport11)	2			___2	0.00382954	76.064	63.027	76.064	0.59238	0	Glyma.05G030700.1|Glyma.05G030700;Glyma.17G096100.1|Glyma.17G096100	937;937	Glyma.05G030700.1|Glyma.05G030700;Glyma.17G096100.1|Glyma.17G096100	IARLRELHTLKGHVESVVRLKGLDIDTIQQA	Glyma.05G030700.1|Glyma.05G030700;Glyma.17G096100.1|Glyma.17G096100	676	UID4004
Glyma.05G061500.1	Glyma.05G061500	S	400	0	0	0	0	0	0	0	0	1	AT5G47430	DWNN domain, a CCHC-type zinc finger;(source:Araport11)	2			___2	0.0131756	68.515	48.186	67.997	0.42117	24186000	Glyma.05G061500.1|Glyma.05G061500	400	Glyma.05G061500.1|Glyma.05G061500	PSPTSSAASKGELKVSPVNEKTTNIQETTDD	Glyma.05G061500.1|Glyma.05G061500	705	UID4033
Glyma.17G145500.1	Glyma.17G145500	S	9	0	0	0	0	0	0	0	0	1	AT4G17510	ubiquitin C-terminal hydrolase 3;(source:Araport11)	2			___2	0.000184844	72.089	50.86	70.488	1.0329	37747000	Glyma.17G145500.1|Glyma.17G145500;Glyma.05G063800.1|Glyma.05G063800	9;9	Glyma.17G145500.1|Glyma.17G145500	_______MATLDERPSAKRWLPLEANPDVMN	Glyma.17G145500.1|Glyma.17G145500;Glyma.05G063800.1|Glyma.05G063800	707	UID4035
Glyma.05G073300.1	Glyma.05G073300	S	516	0	0	0	0	0	0	0	0	1	AT3G26020	Encodes protein phosphatase 2A (PP2A) B'eta subunit. Targeted to nucleus and cytosol.	2			___2	2.31632e-36	188.63	169.52	142.45	-0.0058456	125410000	Glyma.05G073300.1|Glyma.05G073300;Glyma.19G077700.1|Glyma.19G077700	516;518	Glyma.05G073300.1|Glyma.05G073300	EMGGMKATTNEAVLVSPRTASHTPSGKASRA	Glyma.05G073300.1|Glyma.05G073300;Glyma.19G077700.1|Glyma.19G077700	715	UID4043
Glyma.05G076300.1	Glyma.05G076300	S	124	0	0	0	0	0	0	0	0	1	AT3G01860	hypothetical protein;(source:Araport11)	2			___2	0.00237422	125.54	63.134	109.24	-0.18877	106800000	Glyma.05G076300.1|Glyma.05G076300;Glyma.19G074200.1|Glyma.19G074200	124;131	Glyma.05G076300.1|Glyma.05G076300	TSPEKKKKLLELFRESVKDDQVDGHGHKEVK	Glyma.05G076300.1|Glyma.05G076300;Glyma.19G074200.1|Glyma.19G074200	716	UID4044
Glyma.05G076300.1	Glyma.05G076300	S	33	0	0	0	0	0	0	0	0	1	AT3G01860	hypothetical protein;(source:Araport11)	2			___2	0.00294262	99.283	80.5	94.465	0.1523	106640000	Glyma.05G076300.1|Glyma.05G076300	33	Glyma.05G076300.1|Glyma.05G076300	KLSFGSKSEKLVIHPSPIKGQQPQNGWSTTT	Glyma.05G076300.1|Glyma.05G076300	717	UID4045
Glyma.19G067400.1	Glyma.19G067400	S	136	0	0	0	0	0	0	0	0	1	AT1G08680	A member of ARF GAP domain (AGD), A thaliana has 15 members, grouped into four classes. AGD14 belongs to the class 4, together with AGD15.	3			___2	0.00018619	79.013	62.134	79.013	0.17251	88193000	Glyma.19G067400.1|Glyma.19G067400;Glyma.05G088000.1|Glyma.05G088000	136;136	Glyma.19G067400.1|Glyma.19G067400	YAGTKSSEKPPRDAQSPGIHEDEIRRASSYH	Glyma.19G067400.1|Glyma.19G067400;Glyma.05G088000.1|Glyma.05G088000	718	UID4046
Glyma.05G101700.1	Glyma.05G101700	S	40	0	0	0	0	0	0	0	0	1	AT2G23150	Encodes a member of the Nramp2 metal transporter family; like its homolog Atnramp4, localized in vacuolar membrane. Seedlings of double mutant, atnramp3-1 atnramp4-1, were arrested at early germination.	2			___2	0.000269493	79.771	54.385	55.885	-0.61181	43101000	Glyma.05G101700.1|Glyma.05G101700	40	Glyma.05G101700.1|Glyma.05G101700	AYDSSEKIVVVGVDESDNEDNWGRVPPFSWK	Glyma.05G101700.1|Glyma.05G101700	722	UID4050
Glyma.15G053400.1	Glyma.15G053400	S	68	0	0	0	0	0	0	0	0	1	AT5G09400	Encodes a potassium uptake permease with a functional adenylate cyclase (AC) center. The first 100 aa of this protein can complement AC-deficient E. coli and display AC activity in vitro. KUP7 is localized to the plasma membrane where it functions in potassium uptake and translocation.	2			___2	0.00892399	46.964	31.425	46.964	-1.0697	10597000	Glyma.15G053400.1|Glyma.15G053400;Glyma.05G117500.1|Glyma.05G117500;Glyma.08G072500.1|Glyma.08G072500	68;71;72	Glyma.15G053400.1|Glyma.15G053400	DNAEQRLIRTGPRIDSFDVEALEVPGAHRSD	Glyma.15G053400.1|Glyma.15G053400;Glyma.05G117500.1|Glyma.05G117500;Glyma.08G072500.1|Glyma.08G072500	728	UID4056
Glyma.05G118700.1	Glyma.05G118700	S	376	0	0	0	0	0	0	0	0	1	AT5G64090	hyccin;(source:Araport11)	2			___2	0.00820967	88.338	61.631	63.091	0.59759	76203000	Glyma.05G118700.1|Glyma.05G118700;Glyma.08G073800.1|Glyma.08G073800	376;383	Glyma.05G118700.1|Glyma.05G118700	ANTPTKAKKPEILLVSK______________	Glyma.05G118700.1|Glyma.05G118700;Glyma.08G073800.1|Glyma.08G073800	729	UID4057
Glyma.05G143100.1	Glyma.05G143100	S	717	0	0	0	0	0	0	0	0	1	AT1G17210	IAP-like protein 1;(source:Araport11)	2			___2	0.00160493	69.451	59.347	40.725	-1.1664	28896000	Glyma.05G143100.1|Glyma.05G143100;Glyma.08G099500.1|Glyma.08G099500	717;771	Glyma.05G143100.1|Glyma.05G143100	EAEIHGVDISVHRADSVVGEMEQRVEDAENQ	Glyma.05G143100.1|Glyma.05G143100;Glyma.08G099500.1|Glyma.08G099500	749	UID4077
Glyma.08G102600.1	Glyma.08G102600	S	721	0	0	0	0	0	0	0	0	1	AT1G67580	Protein kinase superfamily protein;(source:Araport11)	2			___2	2.07376e-05	109	85.99	50.108	-0.29249	211330000	Glyma.05G145800.1|Glyma.05G145800;Glyma.08G102600.1|Glyma.08G102600	722;721	Glyma.05G145800.1|Glyma.05G145800;Glyma.08G102600.1|Glyma.08G102600	PAQHAQDRRVRRIYKSPDPLEEQRRKELQQG	Glyma.05G145800.1|Glyma.05G145800;Glyma.08G102600.1|Glyma.08G102600	754	UID4082
Glyma.08G102600.1	Glyma.08G102600	S	148	0	0	0	0	0	0	0	0	1	AT1G67580	Protein kinase superfamily protein;(source:Araport11)	3			___2	0.00014755	91.858	59.334	45.384	0.0033271	108390000	Glyma.05G145800.1|Glyma.05G145800;Glyma.08G102600.1|Glyma.08G102600	148;148	Glyma.05G145800.1|Glyma.05G145800;Glyma.08G102600.1|Glyma.08G102600	TRTLSPPVPERKRKFSPIVWDQDDKEVNELS;TRTQSPPAPERKRKFSPIVWDQDDKEVNESS	Glyma.05G145800.1|Glyma.05G145800;Glyma.08G102600.1|Glyma.08G102600	755	UID4083
Glyma.05G145800.1	Glyma.05G145800	S	289	0	0	0	0	0	0	0	0	1	AT1G67580	Protein kinase superfamily protein;(source:Araport11)	2			___2	0.00113615	101.72	76.866	95.273	0.17978	148990000	Glyma.05G145800.1|Glyma.05G145800	289	Glyma.05G145800.1|Glyma.05G145800	EILNDEEMPKRRRRVSPELLDGRLRNKLLSP	Glyma.05G145800.1|Glyma.05G145800	756	UID4084
Glyma.05G158300.1	Glyma.05G158300	S	591	0	0	0	0	0	0	0	0	1	AT1G29170	Encodes a member of the SCAR family.These proteins are part of a complex (WAVE) complex.The SCAR subunit activates the ARP2/3 complex which in turn act as a nucleator for actin filaments.	2			___2	0.00764241	107.79	78.639	103.7	-0.22091	52072000	Glyma.05G158300.1|Glyma.05G158300;Glyma.08G116000.1|Glyma.08G116000	591;937	Glyma.05G158300.1|Glyma.05G158300	NSSRVFGLSRRLLINSFQRKVSFDEKSEHYN	Glyma.05G158300.1|Glyma.05G158300;Glyma.08G116000.1|Glyma.08G116000	757	UID4085
Glyma.05G174400.1	Glyma.05G174400	S	269	0	0	0	0	0	0	0	0	1	AT3G26400	member of eIF4B - eukaryotic initiation factor 4B The mRNA is cell-to-cell mobile.	3			___2	0.00470543	42.172	32.25	42.172	0.75164	32473000	Glyma.05G174400.1|Glyma.05G174400	269	Glyma.05G174400.1|Glyma.05G174400	RLVLDPPRGDGVVNESPVKASNKANPFGAAR	Glyma.05G174400.1|Glyma.05G174400	769	UID4097
Glyma.08G135200.1	Glyma.08G135200	S	458	0	0	0	0	0	0	0	0	1	AT5G64220	CAMTA2 proteins bind to the AtALMT1 promoter at in vitro. The gene itself is Al inducible, and AtALMT1 expression is partially repressed in camta2 mutant. The mRNA is cell-to-cell mobile.	2			___2	1.81742e-10	147.56	87.399	147.56	0.22664	123380000	Glyma.08G135200.1|Glyma.08G135200;Glyma.05G178200.1|Glyma.05G178200	458;477	Glyma.08G135200.1|Glyma.08G135200	LLDGPPAEEGLKKLDSFNQWMSKELGDVEES	Glyma.08G135200.1|Glyma.08G135200;Glyma.05G178200.1|Glyma.05G178200	772	UID4100
Glyma.08G135200.1	Glyma.08G135200	S	1041	0	0	0	0	0	0	0	0	1	AT5G64220	CAMTA2 proteins bind to the AtALMT1 promoter at in vitro. The gene itself is Al inducible, and AtALMT1 expression is partially repressed in camta2 mutant. The mRNA is cell-to-cell mobile.	2			___2	0.00299597	112.36	90.364	108.47	-0.078936	345680000	Glyma.08G135200.1|Glyma.08G135200;Glyma.05G178200.1|Glyma.05G178200;Glyma.08G072100.1|Glyma.08G072100;Glyma.15G053600.1|Glyma.15G053600;Glyma.05G117000.1|Glyma.05G117000	1041;1061;1017;1026;1026	Glyma.08G135200.1|Glyma.08G135200	KQTEQRLQKALARVKSMVQYPEARDQYHRLL	Glyma.08G135200.1|Glyma.08G135200;Glyma.05G178200.1|Glyma.05G178200;Glyma.08G072100.1|Glyma.08G072100;Glyma.15G053600.1|Glyma.15G053600;Glyma.05G117000.1|Glyma.05G117000	773	UID4101
Glyma.05G198700.1	Glyma.05G198700	S	136	0	0	0	0	0	0	0	0	1	AT5G51060	RHD2 (along with RHD3 and RHD4) is required for normal root hair elongation. Has NADPH oxidase activity. Gene is expressed in the elongation and differention zone in trichoblasts and elongating root hairs. RDH2 is localized to the growing tips of root hair cells. It is required for the production of reactive oxygen species in response to extracellular ATP stimulus. The increase in ROS production …	2			___2	1.15299e-10	144.57	96.132	118.87	-0.012774	87729000	Glyma.05G198700.1|Glyma.05G198700;Glyma.08G005900.1|Glyma.08G005900	136;131	Glyma.05G198700.1|Glyma.05G198700;Glyma.08G005900.1|Glyma.08G005900	ASFSKPAPKHFERTKSAVGHALTGLKFISKT	Glyma.05G198700.1|Glyma.05G198700;Glyma.08G005900.1|Glyma.08G005900	785	UID4113
Glyma.05G218400.1	Glyma.05G218400	S	312	0	0	0	0	0	0	0	0	1	AT1G64500	A member of a protein family found in plants and animals that contain conserved C-terminal glutaredoxin-like and putative zinc-binding cysteine-rich domains. It is involved in light stimulated actin bundling and chloroplast movement. The mRNA is cell-to-cell mobile.	2			___2	0.00116929	70.622	64.238	61.375	0.52691	52989000	Glyma.05G218400.1|Glyma.05G218400	312	Glyma.05G218400.1|Glyma.05G218400	GCGGARFVPCFDCAGSCKLLHRERCPNCNEN	Glyma.05G218400.1|Glyma.05G218400	791	UID4119
Glyma.05G219000.1	Glyma.05G219000	S	545	0	0	0	0	0	0	0	0	1	AT4G10840	Tetratricopeptide repeat (TPR)-like superfamily protein;(source:Araport11)	2			___2	0.000711901	76.073	60.929	76.073	-0.38307	19651000	Glyma.05G219000.1|Glyma.05G219000;Glyma.08G025300.1|Glyma.08G025300	545;560	Glyma.05G219000.1|Glyma.05G219000	RDRKAKSLENLIDPGSKRTKKEGAKRWPGLG	Glyma.05G219000.1|Glyma.05G219000;Glyma.08G025300.1|Glyma.08G025300	796	UID4124
Glyma.05G243200.1	Glyma.05G243200	S	114	0	0	0	0	0	0	0	0	1	AT1G42550	Encodes a plant-specific protein of unknown function that appears to be conserved among angiosperms. The mRNA is cell-to-cell mobile.	2			___2	0.00124921	110.38	73.957	96.143	0.27739	165770000	Glyma.05G243200.1|Glyma.05G243200;Glyma.08G051000.1|Glyma.08G051000	114;117	Glyma.05G243200.1|Glyma.05G243200;Glyma.08G051000.1|Glyma.08G051000	SDRKGIWKWKPIRALSHIGMQKLSCLFSVEV;SNKKGIWKWKPIRALSHIGMQKLSCLFSVEV	Glyma.05G243200.1|Glyma.05G243200;Glyma.08G051000.1|Glyma.08G051000	805	UID4133
Glyma.05G245500.1	Glyma.05G245500	S	129	0	0	0	0	0	0	0	0	1	AT3G18035	A linker histone like protein	2			___2	0.0136294	59.426	37.962	59.426	0.35608	14295000	Glyma.05G245500.1|Glyma.05G245500	129	Glyma.05G245500.1|Glyma.05G245500	LSAKRGPGRPKKIGVSPPGPRGRPPGTGRSK	Glyma.05G245500.1|Glyma.05G245500	814	UID4142
Glyma.08G055700.1	Glyma.08G055700	S	361	0	0	0	0	0	0	0	0	1	AT1G48480	Arabidopsis thaliana receptor-like protein kinase (RKL1) gene	3			___2	1.05978e-10	111.66	102.08	85.974	-1.1259	123120000	Glyma.08G055700.1|Glyma.08G055700;Glyma.05G247300.1|Glyma.05G247300	361;369	Glyma.08G055700.1|Glyma.08G055700	GNAARAFDLEDLLRASAEVLGKGTFGTAYKA	Glyma.08G055700.1|Glyma.08G055700;Glyma.05G247300.1|Glyma.05G247300	815	UID4143
Glyma.06G008300.1	Glyma.06G008300	S	1005	0	0	0	0	0	0	0	0	1	AT2G16485	Encodes NERD (Needed for RDR2-independent DNA methylation), a plant-specific GW repeat- and PHD finger-containing protein involved in siRNA-dependent DNA methylation.	2			___2	3.77945e-05	96.464	85.313	65.219	-0.16124	137340000	Glyma.06G008300.1|Glyma.06G008300	1005	Glyma.06G008300.1|Glyma.06G008300	QSVYDLHYPSSYSRKSPQQGIEVQAGERLSL	Glyma.06G008300.1|Glyma.06G008300	825	UID4153
Glyma.06G039600.1	Glyma.06G039600	S	881	0	0	0	0	0	0	0	0	1	AT2G26570	Encodes a coiled-coil protein WEB1 (weak chloroplast movement under blue light 1). WEB1, together with another coiled-coil protein WEB2/PMI2 (At1g66840), maintains the chloroplast photorelocation movement velocity.	2			___2	5.47565e-11	127.36	101.64	127.36	-1.1483	116730000	Glyma.06G039600.1|Glyma.06G039600	881	Glyma.06G039600.1|Glyma.06G039600	ESGQGVVNQGKSPRGSFEGNQGVNNFDRTSD	Glyma.06G039600.1|Glyma.06G039600	844	UID4172
Glyma.06G127600.1	Glyma.06G127600	S	190	0	0	0	0	0	0	0	0	1	AT5G53440	LOW protein: zinc finger CCCH domain protein;(source:Araport11)	3			___2	0.00222984	54.805	35.09	54.805	-0.012593	17094000	Glyma.06G127600.1|Glyma.06G127600	190	Glyma.06G127600.1|Glyma.06G127600	QVFEINESKKIDELRSPEPDNQLERRMRKKR	Glyma.06G127600.1|Glyma.06G127600	863	UID4191
Glyma.06G127600.1	Glyma.06G127600	S	1132	0	0	0	0	0	0	0	0	1	AT5G53440	LOW protein: zinc finger CCCH domain protein;(source:Araport11)	2			___2	1.17667e-10	122.93	108.9	76.82	-0.58599	256290000	Glyma.06G127600.1|Glyma.06G127600;Glyma.04G236700.1|Glyma.04G236700	1132;1131	Glyma.06G127600.1|Glyma.06G127600	GDTKVNPNPLIVEDGSPKACDALMPGSNESE	Glyma.06G127600.1|Glyma.06G127600;Glyma.04G236700.1|Glyma.04G236700	864	UID4192
Glyma.06G148800.1	Glyma.06G148800	S	146	0	0	0	0	0	0	0	0	1	AT1G76010	Alba DNA/RNA-binding protein;(source:Araport11)	2			___2	2.37211e-145	261.74	242	209.66	-0.17626	217070000	Glyma.06G148800.1|Glyma.06G148800	146	Glyma.06G148800.1|Glyma.06G148800	DQVKPLNEYEEEGEGSPRMRGRGRGRGRGRG	Glyma.06G148800.1|Glyma.06G148800	867	UID4195
Glyma.06G159200.1	Glyma.06G159200	S	566	0	0	0	0	0	0	0	0	1	AT1G34320	Ikzf5 (DUF668);(source:Araport11)	2			___2	0.000374479	90.05	43.207	87.568	-0.28202	38841000	Glyma.06G159200.1|Glyma.06G159200	566	Glyma.06G159200.1|Glyma.06G159200	LLDLNKKIPIRRISKSLDFDSLNIRFRENCR	Glyma.06G159200.1|Glyma.06G159200	881	UID4209
Glyma.06G161200.1	Glyma.06G161200	S	496	0	0	0	0	0	0	0	0	1	AT1G35670	Encodes a Ca(2+)-dependent, calmodulin-independent protein kinase that is rapidly induced by drought and high-salt stress but not by low-temperature stress or heat stress. Positive regulator of ABA signaling. Phosphorylates ABA responsive transcription factors ABF1 and ABF4.	2			___2	1.90075e-29	140.07	140.07	82.417	-0.76509	44513000	Glyma.06G161200.1|Glyma.06G161200	496	Glyma.06G161200.1|Glyma.06G161200	STLNFRDAFGIIDHGSD______________	Glyma.06G161200.1|Glyma.06G161200	884	UID4212
Glyma.06G202100.1	Glyma.06G202100	S	461	0	0	0	0	0	0	0	0	1	AT5G61150	Encodes highly hydrophilic protein involved in positively regulating FLC expression. Mutants are early flowering and show a loss of FLC expression in the absence of cold. Member of PAF-C complex.	3			___2	1.07766e-06	90.729	78.44	90.729	-1.5022	91512000	Glyma.06G202100.1|Glyma.06G202100	461	Glyma.06G202100.1|Glyma.06G202100	VNRKYTPAVERRRQLSPGFLEDALDEEDEAD	Glyma.06G202100.1|Glyma.06G202100	907	UID4235
Glyma.06G217500.1	Glyma.06G217500	S	190	0	0	0	0	0	0	0	0	1	AT1G15340	Protein containing methyl-CpG-binding domain.Has sequence similarity to human MBD proteins.	2			___2	4.8135e-09	95.631	89.181	95.631	0.59216	43240000	Glyma.06G217500.1|Glyma.06G217500;Glyma.04G154500.1|Glyma.04G154500;Glyma.06G224700.1|Glyma.06G224700;Glyma.06G224300.1|Glyma.06G224300	190;190;190;190	Glyma.06G217500.1|Glyma.06G217500	AKAGENVEVPIEEEKSNAADGELPALKDKAD	Glyma.06G217500.1|Glyma.06G217500;Glyma.04G154500.1|Glyma.04G154500;Glyma.06G224700.1|Glyma.06G224700;Glyma.06G224300.1|Glyma.06G224300	910	UID4238
Glyma.13G270400.1	Glyma.13G270400	S	11	0	0	0	0	0	0	0	0	1	AT3G14940	Encodes a cytosolic phosphoenolpyruvate carboxylase (PEPC) that has activity when expressed in E.coli. Its mRNA is most abundantly expressed in roots and siliques. PPC3 belongs to the plant-type PEPC family. It can form an enzymatically active complex with a castor bean ortholog of PPC4, which encodes a bacterial-type PEPC. The mRNA is cell-to-cell mobile.	2			___2	0.0027121	114.4	85.445	97.813	-0.44176	2883000000	Glyma.13G270400.1|Glyma.13G270400;Glyma.12G229400.1|Glyma.12G229400;Glyma.12G161300.1|Glyma.12G161300;Glyma.06G229900.1|Glyma.06G229900;Glyma.12G210600.1|Glyma.12G210600;Glyma.06G277500.1|Glyma.06G277500;Glyma.13G290700.1|Glyma.13G290700	11;11;11;11;11;11;11	Glyma.13G270400.1|Glyma.13G270400;Glyma.12G210600.1|Glyma.12G210600	_____MAARNIEKMASIDAQLRLLAPRKVSD;_____MANRNLEKMASIDAQLRQLAPAKVSE	Glyma.13G270400.1|Glyma.13G270400;Glyma.12G229400.1|Glyma.12G229400;Glyma.12G161300.1|Glyma.12G161300;Glyma.06G229900.1|Glyma.06G229900;Glyma.12G210600.1|Glyma.12G210600;Glyma.06G277500.1|Glyma.06G277500;Glyma.13G290700.1|Glyma.13G290700	932	UID4260
Glyma.06G231000.1	Glyma.06G231000	S	213	0	0	0	0	0	0	0	0	1	AT3G15010	RNA-binding (RRM/RBD/RNP motifs) family protein;(source:Araport11)	2			___2	0.00321329	58.831	36.357	58.831	0.022376	26429000	Glyma.06G231000.1|Glyma.06G231000	213	Glyma.06G231000.1|Glyma.06G231000	KQTGKSKGFALFVYKSPEGAQAALIDPVKTV	Glyma.06G231000.1|Glyma.06G231000	933	UID4261
Glyma.06G240100.1	Glyma.06G240100	S	269	0	0	0	0	0	0	0	0	1	AT5G53850	Encodes a trifunctional dehydratase / enolase / phosphatase involved in the methionine salvage.	2			___2	0.00497425	66.595	54.239	46.73	0.16345	25541000	Glyma.06G240100.1|Glyma.06G240100	269	Glyma.06G240100.1|Glyma.06G240100	MIAGESNASDKTRKASGEIDPFPRCIVLDIE	Glyma.06G240100.1|Glyma.06G240100	934	UID4262
Glyma.06G255200.1	Glyma.06G255200	S	26	0	0	0	0	0	0	0	0	1	AT1G11360	Adenine nucleotide alpha hydrolases-like superfamily protein;(source:Araport11)	2			___2	0.00596108	117.02	105.95	96.342	-0.11287	67813000	Glyma.06G255200.1|Glyma.06G255200	26	Glyma.06G255200.1|Glyma.06G255200	DSDPQLPQIKIHHPASPRHHHPSSAGAATPT	Glyma.06G255200.1|Glyma.06G255200	937	UID4265
Glyma.U005300.1	Glyma.U005300	S	154	0	0	0	0	0	0	0	0	1	AT3G58110	hypothetical protein;(source:Araport11)	2			___2	0.00384754	105.95	66.166	105.95	0.63233	113240000	Glyma.U005300.1|Glyma.U005300;Glyma.06G284800.1|Glyma.06G284800	154;479	Glyma.U005300.1|Glyma.U005300	NHHSLNGSNKRLRGDSPWNSKPMDFETCIEQ	Glyma.U005300.1|Glyma.U005300;Glyma.06G284800.1|Glyma.06G284800	942	UID4270
Glyma.06G289300.1	Glyma.06G289300	S	5	0	0	0	0	0	0	0	0	1	AT2G20570	Encodes GLK1, Golden2-like 1, one of a pair of partially redundant nuclear transcription factors that regulate chloroplast development in a cell-autonomous manner. GLK2, Golden2-like 2, is encoded by At5g44190. GLK1 and GLK2 regulate the expression of the photosynthetic apparatus.	2			___2	0.00657458	61.65	42.919	61.65	-0.11846	11847000	Glyma.06G289300.1|Glyma.06G289300;Glyma.12G117700.1|Glyma.12G117700;Glyma.13G294300.1|Glyma.13G294300;Glyma.12G206600.1|Glyma.12G206600	5;5;5;5	Glyma.06G289300.1|Glyma.06G289300	___________MLAVSPLRSNIKDEKKQGEM	Glyma.06G289300.1|Glyma.06G289300;Glyma.12G117700.1|Glyma.12G117700;Glyma.13G294300.1|Glyma.13G294300;Glyma.12G206600.1|Glyma.12G206600	943	UID4271
Glyma.06G295700.1	Glyma.06G295700	S	9	0	0	0	0	0	0	0	0	1	AT5G54160	A caffeic acid/5-hydroxyferulic acid O-methyltransferase. Interacts with 14-4-3 proteins in yeast 2 hybrid assay. AtOMT1 (At5g54160) encodes a flavonol 3?-O-methyltransferase that is highly active towards quercetin and myricetin. The substrate specificity identifies the enzyme as flavonol 3?-methyltransferase which replaces the former annotation of the gene to encode a caffeic acid/5-hydroxyferul…	3			___2	7.58636e-73	207.56	185.93	165.3	-1.0268	5269800000	Glyma.06G295700.1|Glyma.06G295700	9	Glyma.06G295700.1|Glyma.06G295700	_______METVLFNHSPPLEFKGLSKEEEDS	Glyma.06G295700.1|Glyma.06G295700	945	UID4273
Glyma.06G321400.1	Glyma.06G321400	S	102	0	0	0	0	0	0	0	0	1	AT4G26455	Encodes an outer nuclear membrane protein that anchors RanGAP1 to the nuclear envelope. It interacts with SUN proteins and is required for maintaining the elongated nuclear shape of epidermal cells.	2			___2	4.40255e-05	96.247	73.109	96.247	-0.22232	103040000	Glyma.06G321400.1|Glyma.06G321400	102	Glyma.06G321400.1|Glyma.06G321400	PSSSVDSGKVLKRGLSGNANLSESQSFLRDV	Glyma.06G321400.1|Glyma.06G321400	952	UID4280
Glyma.07G028000.1	Glyma.07G028000	S	214	0	0	0	0	0	0	0	0	1	AT1G15750	Encodes a protein with several WD40 repeats at the C-terminus and predicted protein-protein interaction domains at the N-terminus. Together with the TOPLESS-RELATED PROTEINS (TPRs), it is thought to be involved in transcriptional repression of root-promoting genes in the top half of the embryo during the transition stage of embryogenesis. It can also interact with IAA12 through the EAR domain of …	2			___2	1.60515e-49	188.39	165.02	170.09	-0.29394	977770000	Glyma.07G028000.1|Glyma.07G028000;Glyma.08G214600.1|Glyma.08G214600	214;214	Glyma.07G028000.1|Glyma.07G028000	FVDHSCGQPNGARAPSPANNPLLGALPKAGG	Glyma.07G028000.1|Glyma.07G028000;Glyma.08G214600.1|Glyma.08G214600	973	UID4301
Glyma.08G210800.1	Glyma.08G210800	S	83	0	0	0	0	0	0	0	0	1	AT1G15400	hypothetical protein;(source:Araport11)	2			___2	2.75045e-08	139.78	108.55	119.39	0.9871	66682000	Glyma.08G210800.1|Glyma.08G210800;Glyma.07G031900.1|Glyma.07G031900	83;78	Glyma.08G210800.1|Glyma.08G210800	GGYRTGKVSPAIEPPSPKLSACGFCSAFGKT	Glyma.08G210800.1|Glyma.08G210800;Glyma.07G031900.1|Glyma.07G031900	982	UID4310
Glyma.07G046800.1	Glyma.07G046800	S	364	0	0	0	0	0	0	0	0	1	AT1G53730	STRUBBELIG-receptor family 6;(source:Araport11)	2			___2	2.60985e-05	101.39	88.357	101.39	0.093534	249480000	Glyma.07G046800.1|Glyma.07G046800;Glyma.16G015400.1|Glyma.16G015400	364;365	Glyma.07G046800.1|Glyma.07G046800	ATPISLKPPPFDRHKSFDEDEFSNKPVIVNK	Glyma.07G046800.1|Glyma.07G046800;Glyma.16G015400.1|Glyma.16G015400	996	UID4324
Glyma.07G067100.1	Glyma.07G067100	S	704	0	0	0	0	0	0	0	0	1	AT4G10760	Encodes a member of a core set of mRNA m6A writer proteins and is required for N6-adenosine methylation of mRNA.	2			___2	4.93361e-21	149.22	113.56	130.06	-0.49986	189690000	Glyma.07G067100.1|Glyma.07G067100	704	Glyma.07G067100.1|Glyma.07G067100	ARFKAAYPDVEVQPLSPPRASAMEVDTSIAP	Glyma.07G067100.1|Glyma.07G067100	1011	UID4339
Glyma.07G067100.1	Glyma.07G067100	S	80	0	0	0	0	0	0	0	0	1	AT4G10760	Encodes a member of a core set of mRNA m6A writer proteins and is required for N6-adenosine methylation of mRNA.	3			___2	1.38154e-07	98.703	72.26	98.703	0.17612	188660000	Glyma.07G067100.1|Glyma.07G067100	80	Glyma.07G067100.1|Glyma.07G067100	PFAPTPSLPQPDPKLSPKKPVELTHRFNAET	Glyma.07G067100.1|Glyma.07G067100	1012	UID4340
Glyma.07G070900.1	Glyma.07G070900	S	131	0	0	0	0	0	0	0	0	1	AT1G31870	pre-mRNA-splicing factor of RES complex protein;(source:Araport11)	2			___2	4.69788e-06	122.33	90.072	113.61	0.25595	197870000	Glyma.07G070900.1|Glyma.07G070900	131	Glyma.07G070900.1|Glyma.07G070900	INDMSPPRKRKGADLSPHQQLKRNDTPSPDY	Glyma.07G070900.1|Glyma.07G070900	1015	UID4343
Glyma.07G121300.1	Glyma.07G121300	S	321	0	0	0	0	0	0	0	0	1	AT1G50120	Encodes a Golgi-localized protein which regulates pollen tube growth. Required for TGN formation and Golgi structure maintenance.	2			___2	2.72939e-08	136.38	102.2	95.417	-0.43424	112670000	Glyma.07G121300.1|Glyma.07G121300;Glyma.03G102500.1|Glyma.03G102500	321;321	Glyma.07G121300.1|Glyma.07G121300	EVLSDSGADVLSTQKSFAIVSPNEQQKLRKT	Glyma.07G121300.1|Glyma.07G121300;Glyma.03G102500.1|Glyma.03G102500	1054	UID4382
Glyma.07G132300.1	Glyma.07G132300	S	1854	0	0	0	0	0	0	0	0	1	AT5G02310	Encodes PROTEOLYSIS6 (PRT6), a component of the N-end rule pathway that targets protein degradation through the identity of the amino-terminal residue of specific protein substrates. Another component of the N-end rule pathway is arginyl-tRNA:protein arginyltransferase (ATE). Arabidopsis contains two ATE genes: At5g05700/ATE1, At3g11240/ATE2. PRT6 and ATE were shown to regulate seed after-ripenin…	1			___2	0.0141226	47.603	29.291	47.603	-1.6024	138550000	Glyma.07G132300.1|Glyma.07G132300	1854	Glyma.07G132300.1|Glyma.07G132300	EVAKIQELEKMFKIPSLDMVLKDELSRSTVS	Glyma.07G132300.1|Glyma.07G132300	1064	UID4392
Glyma.20G005900.1	Glyma.20G005900	S	61	0	0	0	0	0	0	0	0	1	AT2G02070	RAVEN is part of the network regulated by BLJUEJAY, JACKDAW, SACRECROW and SHORT-ROOT to regulate root tissue patterning through cell lineage specification and asymmetric cell division. RAVEN is directly activated by SHORT-ROOT and directly repressed by JACKDAW.	3			___2	8.43809e-29	149.12	124.18	100.04	-0.063012	1609200000	Glyma.20G005900.1|Glyma.20G005900;Glyma.07G158200.1|Glyma.07G158200;Glyma.07G158000.1|Glyma.07G158000;Glyma.20G005800.1|Glyma.20G005800;Glyma.20G109400.1|Glyma.20G109400;Glyma.10G280000.1|Glyma.10G280000	61;61;65;69;61;62	Glyma.20G005900.1|Glyma.20G005900	NQPGTPYPDAEVIALSPKTLMATNRFICEVC	Glyma.20G005900.1|Glyma.20G005900;Glyma.07G158200.1|Glyma.07G158200;Glyma.07G158000.1|Glyma.07G158000;Glyma.20G005800.1|Glyma.20G005800;Glyma.20G109400.1|Glyma.20G109400;Glyma.10G280000.1|Glyma.10G280000	1071	UID4399
Glyma.13G174200.1	Glyma.13G174200	S	976	0	0	0	0	0	0	0	0	1	AT5G46070	Guanylate-binding family protein;(source:Araport11)	2			___2	0.000487416	81.632	75.041	66.285	-1.2834	26347000	Glyma.13G174200.1|Glyma.13G174200;Glyma.07G202100.1|Glyma.07G202100	976;976	Glyma.13G174200.1|Glyma.13G174200	KRMRVDDNIGDDMDVSPRIVKGTKRTRSTYS	Glyma.13G174200.1|Glyma.13G174200;Glyma.07G202100.1|Glyma.07G202100	1087	UID4415
Glyma.07G222400.1	Glyma.07G222400	S	5	0	0	0	0	0	0	0	0	1	AT4G19880	Glutathione S-transferase family protein;(source:Araport11)	2			___2	6.80127e-07	85.42	71.39	85.42	-1.2499	84119000	Glyma.07G222400.1|Glyma.07G222400;Glyma.20G020300.1|Glyma.20G020300	5;37	Glyma.07G222400.1|Glyma.07G222400	___________MARFSLDEISDTGAFVRSAS	Glyma.07G222400.1|Glyma.07G222400;Glyma.20G020300.1|Glyma.20G020300	1095	UID4423
Glyma.07G223700.1	Glyma.07G223700	S	419	0	0	0	0	0	0	0	0	1	AT5G45190	Encodes a cyclin T partner CYCT1;5. Plays important roles in infection with Cauliflower mosaic virus (CaMV).	2			___2	0.00354223	57.532	32.146	57.532	-0.11452	38883000	Glyma.07G223700.1|Glyma.07G223700	419	Glyma.07G223700.1|Glyma.07G223700	NVVRNLERREGPLGHSPNEAIKIDKDKLKAL	Glyma.07G223700.1|Glyma.07G223700	1096	UID4424
Glyma.20G027200.1	Glyma.20G027200	S	33	0	0	0	0	0	0	0	0	1	AT2G03440	Induced at the transcriptional level by Pseudomonas syringae pv. tomato infection.	2			___2	2.16519e-06	127.17	95.331	85.845	0.824	73714000	Glyma.07G226600.1|Glyma.07G226600;Glyma.20G027200.1|Glyma.20G027200	32;33	Glyma.07G226600.1|Glyma.07G226600;Glyma.20G027200.1|Glyma.20G027200	TELIASAKLVAEAAQSALKRESDKVDKAKLA;TELITSAKLVAEAAQSALKSDSDKVDKAKVA	Glyma.07G226600.1|Glyma.07G226600;Glyma.20G027200.1|Glyma.20G027200	1103	UID4431
Glyma.07G228000.1	Glyma.07G228000	S	45	0	0	0	0	0	0	0	0	1	AT1G14000	Encodes a protein with similarity to members of the C1 subgroup of MAP kinase kinase kinases. Interacts physically with the receptor kinase BRL2/VH1 and appears to be involved in auxin and brassinosteriod signaling. The mRNA is cell-to-cell mobile.	3			___2	0.0086899	46.592	22.916	46.592	-1.6653	12130000	Glyma.07G228000.1|Glyma.07G228000;Glyma.20G031300.1|Glyma.20G031300	45;47	Glyma.07G228000.1|Glyma.07G228000	QNDAGSVRKLLQEDPSLVKARDYDNRTPLHV	Glyma.07G228000.1|Glyma.07G228000;Glyma.20G031300.1|Glyma.20G031300	1104	UID4432
Glyma.07G237900.1	Glyma.07G237900	S	76	0	0	0	0	0	0	0	0	1	AT4G16280	Involved in the promotion of the transition of the vegetative meristem to reproductive development. Four forms of the protein (alpha, beta, delta and gamma) are produced by alternative splicing. Involved in RNA-mediated chromatin silencing. At one point it was believed to act as an abscisic acid receptor but the paper describing that function was retracted.	2			___2	3.17459e-33	171.08	142.8	114.31	-0.86713	595210000	Glyma.07G237900.1|Glyma.07G237900	76	Glyma.07G237900.1|Glyma.07G237900	AGQKRGFPFSGRGGGSPDHLDGGNFAKLFVG	Glyma.07G237900.1|Glyma.07G237900	1109	UID4437
Glyma.15G143800.1	Glyma.15G143800	S	45	0	0	0	0	0	0	0	0	1	AT4G16146	cAMP-regulated phosphoprotein 19-related protein;(source:Araport11)	2			___2	2.35568e-06	113.77	98.616	93.011	0.28452	132160000	Glyma.15G143800.1|Glyma.15G143800;Glyma.07G242300.1|Glyma.07G242300;Glyma.09G038700.1|Glyma.09G038700	45;77;89	Glyma.15G143800.1|Glyma.15G143800	KKPLISKDNERAFFDSADWALCKQGAGVNQQ	Glyma.15G143800.1|Glyma.15G143800;Glyma.07G242300.1|Glyma.07G242300;Glyma.09G038700.1|Glyma.09G038700	1111	UID4439
Glyma.07G242900.1	Glyma.07G242900	S	113	0	0	0	0	0	0	0	0	1	AT3G06720	Encodes importin alpha involved in nuclear import. Protein interacts with Agrobacterium proteins VirD2 and VirE2. Is not individually essential for Agrobacterium-mediated root transformation, but when overexpressed can rescue the impa-4 decreased transformation susceptibility phenotype.	2			___2	0.000596493	76.391	63.76	76.391	3.1815	10360000	Glyma.07G242900.1|Glyma.07G242900;Glyma.17G031000.1|Glyma.17G031000;Glyma.15G144800.1|Glyma.15G144800;Glyma.20G239200.1|Glyma.20G239200;Glyma.19G229800.1|Glyma.19G229800;Glyma.10G148800.1|Glyma.10G148800;Glyma.03G232800.1|Glyma.03G232800	113;190;191;191;191;191;191	Glyma.07G242900.1|Glyma.07G242900	VREQAVWALGNVAGDSPRCRDLVLSHGALVP	Glyma.07G242900.1|Glyma.07G242900;Glyma.17G031000.1|Glyma.17G031000;Glyma.15G144800.1|Glyma.15G144800;Glyma.20G239200.1|Glyma.20G239200;Glyma.19G229800.1|Glyma.19G229800;Glyma.10G148800.1|Glyma.10G148800;Glyma.03G232800.1|Glyma.03G232800	1115	UID4443
Glyma.07G252700.1	Glyma.07G252700	S	45	0	0	0	0	0	0	0	0	1	AT5G18810	encodes an SC35-like splicing factor of 28 kD localized to the nuclear specks. Barta et al (2010) have proposed a nomenclature for Serine/Arginine-Rich Protein Splicing Factors (SR proteins): Plant Cell. 2010, 22:2926.	2			___2	4.4513e-05	100.48	90.009	100.48	-0.45794	670270000	Glyma.07G252700.1|Glyma.07G252700;Glyma.17G021700.1|Glyma.17G021700	45;45	Glyma.07G252700.1|Glyma.07G252700	VDDRYGDSRSYRDRRSPLPSGLLVRNLPLDA	Glyma.07G252700.1|Glyma.07G252700;Glyma.17G021700.1|Glyma.17G021700	1117	UID4445
Glyma.17G012000.1	Glyma.17G012000	S	173	0	0	0	0	0	0	0	0	1	AT1G11860	Glycine cleavage T-protein family;(source:Araport11)	3			___2	2.23137e-05	92.935	75.134	61.732	-0.021267	38872000	Glyma.07G262100.1|Glyma.07G262100;Glyma.09G004700.1|Glyma.09G004700;Glyma.15G109300.1|Glyma.15G109300;Glyma.17G012000.1|Glyma.17G012000	173;173;173;173	Glyma.07G262100.1|Glyma.07G262100;Glyma.09G004700.1|Glyma.09G004700;Glyma.17G012000.1|Glyma.17G012000	IEEHMKAFKAKGGDVSWHIHDERSLLALQGP;IEEHMKAFKAKGGDVSWHIHDERSLLALQIF	Glyma.07G262100.1|Glyma.07G262100;Glyma.09G004700.1|Glyma.09G004700;Glyma.15G109300.1|Glyma.15G109300;Glyma.17G012000.1|Glyma.17G012000	1121	UID4449
Glyma.17G005100.1	Glyma.17G005100	S	292	0	0	0	0	0	0	0	0	1	AT5G47730	Sec14p-like phosphatidylinositol transfer family protein;(source:Araport11)	3			___2	0.000917542	48.872	42.073	48.872	-1.2468	44873000	Glyma.17G005100.1|Glyma.17G005100;Glyma.07G268700.1|Glyma.07G268700	292;293	Glyma.17G005100.1|Glyma.17G005100	QQARLREAVEPIKQGSFHVDFPVPPDDEVEI	Glyma.17G005100.1|Glyma.17G005100;Glyma.07G268700.1|Glyma.07G268700	1124	UID4452
Glyma.08G007700.1	Glyma.08G007700	S	525	0	0	0	0	0	0	0	0	1	AT5G61960	A member of mei2-like gene family, predominantly plant-based family of genes encoding RNA binding proteins with characteristic presence of a highly conserved RNA binding motif first described in the mei2 gene of the fission yeast S. pombe. In silico analyses reveal nine mei2 -like genes in A. thaliana. They were grouped into four distinct clades, based on overall sequence similarity and subfamily…	3			___2	0.000227344	92.856	63.953	92.856	0.16768	78638000	Glyma.08G007700.1|Glyma.08G007700;Glyma.05G200300.1|Glyma.05G200300;Glyma.06G164300.1|Glyma.06G164300;Glyma.04G201200.1|Glyma.04G201200	525;521;542;541	Glyma.08G007700.1|Glyma.08G007700	VDAMKFASGSRFHPHSLPEYRDSLANGSPYN	Glyma.08G007700.1|Glyma.08G007700;Glyma.05G200300.1|Glyma.05G200300;Glyma.06G164300.1|Glyma.06G164300;Glyma.04G201200.1|Glyma.04G201200	1130	UID4458
Glyma.08G051800.1	Glyma.08G051800	S	230	0	0	0	0	0	0	0	0	1	AT2G44730	Alcohol dehydrogenase transcription factor Myb/SANT-like family protein;(source:Araport11)	2			___2	0.000209069	88.087	72.885	62.042	-0.072866	50180000	Glyma.08G051800.1|Glyma.08G051800	230	Glyma.08G051800.1|Glyma.08G051800	GSASKVFGKVGNQRFSPNLNQNPNPNLGKKR	Glyma.08G051800.1|Glyma.08G051800	1145	UID4473
Glyma.08G086100.1	Glyma.08G086100	S	570	0	0	0	0	0	0	0	0	1	AT5G44800	chromatin remodeling 4;(source:Araport11)	2			___2	0.000506857	77.593	65.367	71.176	-1.5872	29797000	Glyma.08G086100.1|Glyma.08G086100	570	Glyma.08G086100.1|Glyma.08G086100	SEDNSEIPKNCEIQLSPEAKQKERNAEKGMS	Glyma.08G086100.1|Glyma.08G086100	1154	UID4482
Glyma.08G108800.1	Glyma.08G108800	S	20	0	0	0	0	0	0	0	0	1	AT4G13940	Encodes a S-adenosyl-L-homocysteine hydrolase required for DNA methylation-dependent gene silencing. The mRNA is cell-to-cell mobile.	2			___2	0.0154637	57.347	35.899	57.347	-0.055379	4392600	Glyma.08G108800.1|Glyma.08G108800;Glyma.05G152000.1|Glyma.05G152000	20;20	Glyma.08G108800.1|Glyma.08G108800	VEKTTSGREYKVKDLSQADFGRLEIELAEVE	Glyma.08G108800.1|Glyma.08G108800;Glyma.05G152000.1|Glyma.05G152000	1162	UID4490
Glyma.08G109600.1	Glyma.08G109600	S	725	0	0	0	0	0	0	0	0	1	AT3G23900	RNA recognition motif (RRM)-containing protein;(source:Araport11)	3			___2	0.00840143	49.298	29.062	49.298	0.85219	10770000	Glyma.08G109600.1|Glyma.08G109600	725	Glyma.08G109600.1|Glyma.08G109600	HKKRLRSKSVDDRHGSPERLDENRTRRSRHS	Glyma.08G109600.1|Glyma.08G109600	1165	UID4493
Glyma.08G122700.1	Glyma.08G122700	S	308	0	0	0	0	0	0	0	0	1	AT1G29370	RNA polymerase II degradation factor-like protein (DUF1296);(source:Araport11)	3			___2	1.00482e-10	107.75	97.691	95.459	0.53074	177600000	Glyma.08G122700.1|Glyma.08G122700	308	Glyma.08G122700.1|Glyma.08G122700	FVAEDDPVENPDIVGSAKSISEENPESTSVF	Glyma.08G122700.1|Glyma.08G122700	1171	UID4499
Glyma.08G131600.1	Glyma.08G131600	S	289	0	0	0	0	0	0	0	0	1	AT3G26400	member of eIF4B - eukaryotic initiation factor 4B The mRNA is cell-to-cell mobile.	3			___2	0.000527619	61.222	43.941	48.824	-0.5671	54977000	Glyma.08G131600.1|Glyma.08G131600	289	Glyma.08G131600.1|Glyma.08G131600	RLVLDPPRGDGLVNESPVKAMDKANPFGAAR	Glyma.08G131600.1|Glyma.08G131600	1179	UID4507
Glyma.18G018600.1	Glyma.18G018600	S	115	0	0	0	0	0	0	0	0	1	AT2G22240	** Referred to as MIPS1 in Mitsuhashi et al 2008. Myo-inositol-1-phosphate synthase isoform 2. Expressed in leaf, root and silique. Immunolocalization experiments with an antibody recognizing MIPS1, MIPS2, and MIPS3 showed endosperm localization.	2			___2	2.64758e-17	151.56	130.01	106.52	1.0858	207910000	Glyma.18G018600.1|Glyma.18G018600;Glyma.11G238800.1|Glyma.11G238800;Glyma.08G138200.1|Glyma.08G138200	115;115;115	Glyma.18G018600.1|Glyma.18G018600	NYFGSLTQASAIRVGSFQGEEIYAPFKSLLP	Glyma.18G018600.1|Glyma.18G018600;Glyma.11G238800.1|Glyma.11G238800;Glyma.08G138200.1|Glyma.08G138200	1181	UID4509
Glyma.15G212800.1	Glyma.15G212800	S	1055	0	0	0	0	0	0	0	0	1	AT4G16340	Encodes SPIKE1 (SPK1), the lone DOCK family guanine nucleotide exchange factor (GEF) in Arabidopsis. SPK1 is a peripheral membrane protein that accumulates at, and promotes the formation of, a specialized domain of the endoplasmic reticulum (ER) termed the ER exit site (ERES). SPK1 promotes polarized growth and cell-cell adhesion in the leaf epidermis. Mutant has seedling lethal; cotyledon, leaf-…	2			___2	2.61456e-05	95.273	51.991	79.875	-0.48978	61317000	Glyma.15G212800.1|Glyma.15G212800;Glyma.08G148300.1|Glyma.08G148300	1055;1055	Glyma.15G212800.1|Glyma.15G212800	LLGSSSRNPVGEAPASPKYSDRLSPAINNYL	Glyma.15G212800.1|Glyma.15G212800;Glyma.08G148300.1|Glyma.08G148300	1186	UID4514
Glyma.08G165800.1	Glyma.08G165800	S	813	0	0	0	0	0	0	0	0	1	AT1G79570	kinase superfamily with octicosapeptide/Phox/Bem1p domain-containing protein;(source:Araport11)	2			___2	0.00551929	54.524	34.763	54.524	-0.39903	23028000	Glyma.08G165800.1|Glyma.08G165800	813	Glyma.08G165800.1|Glyma.08G165800	DSSSIGPLPTDRAGLSLNMDNHEPKRWSYFQ	Glyma.08G165800.1|Glyma.08G165800	1195	UID4523
Glyma.08G178900.1	Glyma.08G178900	S	1019	0	0	0	0	0	0	0	0	1	AT5G64220	CAMTA2 proteins bind to the AtALMT1 promoter at in vitro. The gene itself is Al inducible, and AtALMT1 expression is partially repressed in camta2 mutant. The mRNA is cell-to-cell mobile.	2			___2	0.00365279	83.265	46.073	83.265	0.63213	54318000	Glyma.08G178900.1|Glyma.08G178900	1019	Glyma.08G178900.1|Glyma.08G178900	KQKEEKIQKALSRVKSMAQYPEARAQYRRLL	Glyma.08G178900.1|Glyma.08G178900	1209	UID4537
Glyma.08G189600.1	Glyma.08G189600	S	6	0	0	0	0	0	0	0	0	1	AT1G55020	lipoxygenase, a defense gene conferring resistance Xanthomonas campestris The mRNA is cell-to-cell mobile.	2			___2	1.27653e-05	94.191	86.546	56.951	-1.3475	65305000	Glyma.08G189600.1|Glyma.08G189600	6	Glyma.08G189600.1|Glyma.08G189600	__________MFPVVSGIFNRGQKLKGTVVL	Glyma.08G189600.1|Glyma.08G189600	1212	UID4540
Glyma.15G219100.1	Glyma.15G219100	S	190	0	0	0	0	0	0	0	0	1	AT1G79340	Encodes MCP2d, the predominant and constitutively expressed member of type II metacaspases (MCPs). MCP2d plays a positive regulatory role in biotic and abiotic stress-induced programmed cell death (PCD). Arabidopsis contains three type I MCP genes (MCP1a-c) and six type II MCP genes (MCP2a?f): AtMCP1a/At5g64240, AtMCP1b/At1g02170, AtMCP1c/At4g25110, AtMCP2a/At1g79310, AtMCP2b/At1g79330, AtMCP2c/A…	2			___2	0.00442315	78.556	51.253	67.414	-1.1954	73661000	Glyma.08G233500.1|Glyma.08G233500;Glyma.15G219100.1|Glyma.15G219100	190;190	Glyma.08G233500.1|Glyma.08G233500;Glyma.15G219100.1|Glyma.15G219100	RTVEDAIESRGFHIPSALRHNRGRDDDGDEA;RTVEDAIESRGFHIPSALRHNRGRDDDVDEA	Glyma.08G233500.1|Glyma.08G233500;Glyma.15G219100.1|Glyma.15G219100	1227	UID4555
Glyma.08G244700.1	Glyma.08G244700	S	242	0	0	0	0	0	0	0	0	1	AT3G02100	UDP-Glycosyltransferase superfamily protein;(source:Araport11)	2			___2	0.0051097	54.09	36.031	54.09	-0.62396	5140700	Glyma.08G244700.1|Glyma.08G244700	242	Glyma.08G244700.1|Glyma.08G244700	ISLSPKILPIGPLIGSGNDIRSLGQFWEEDV	Glyma.08G244700.1|Glyma.08G244700	1230	UID4558
Glyma.08G266300.1	Glyma.08G266300	S	515	0	0	0	0	0	0	0	0	1	AT5G35980	Encodes a dual specificity protein kinase which phosphorylates substract proteins on Ser/Thr and Tyr residues. Some substrates include annexin family proteins.	3			___2	6.93023e-07	90.37	75.787	78.429	0.61822	284750000	Glyma.08G266300.1|Glyma.08G266300	515	Glyma.08G266300.1|Glyma.08G266300	VDNHPGGGHWFAAGLSPNVPGKSRASLYSSP	Glyma.08G266300.1|Glyma.08G266300	1248	UID4576
Glyma.18G137100.1	Glyma.18G137100	S	9	0	0	0	0	0	0	0	0	1	AT1G23820	Spermidine synthase.	2			___2	4.42571e-16	161.48	140.03	133.32	0.24977	476870000	Glyma.18G137100.1|Glyma.18G137100;Glyma.08G288100.1|Glyma.08G288100	9;9	Glyma.18G137100.1|Glyma.18G137100	_______MADESVVESPVKRQRDDDEENEVS	Glyma.18G137100.1|Glyma.18G137100;Glyma.08G288100.1|Glyma.08G288100	1273	UID4601
Glyma.08G297500.1	Glyma.08G297500	S	440	0	0	0	0	0	0	0	0	1	AT1G18840	IQ-domain 30;(source:Araport11)	4			___2	2.43591e-29	137.32	124.13	127.38	-0.27624	233440000	Glyma.08G297500.1|Glyma.08G297500	440	Glyma.08G297500.1|Glyma.08G297500	EDLNDINSKNFQRRASLPANFTDHENLLHSN	Glyma.08G297500.1|Glyma.08G297500	1285	UID4613
Glyma.08G302400.1	Glyma.08G302400	S	213	0	0	0	0	0	0	0	0	1	AT1G80930	MIF4G domain-containing protein / MA3 domain-containing protein;(source:Araport11)	3			___2	0.011464	43.592	33.535	43.592	0.064319	20556000	Glyma.08G302400.1|Glyma.08G302400	213	Glyma.08G302400.1|Glyma.08G302400	EKGGDNERDRRMRHNSEEEDARELARKLDRD	Glyma.08G302400.1|Glyma.08G302400	1287	UID4615
Glyma.18G101400.1	Glyma.18G101400	S	414	0	0	0	0	0	0	0	0	1	AT4G27060	Encodes a novel, plant-specific microtubule-associated protein that regulates the orientation of cortical microtubules and the direction of organ growth. The protein plays a role in control of microtubule dependent anisotropic cell elongation. spr2 mutant rosette leaves, cauline leaves, roots, petioles and petals curl in an anticlockwise direction.	2			___2	7.97039e-05	87.429	80.547	73.156	0.3031	121230000	Glyma.18G101400.1|Glyma.18G101400;Glyma.08G313200.1|Glyma.08G313200	414;416	Glyma.18G101400.1|Glyma.18G101400	KELNPEFFQKLERRGSDDLPVEVVVPRRGLN	Glyma.18G101400.1|Glyma.18G101400;Glyma.08G313200.1|Glyma.08G313200	1295	UID4623
Glyma.08G315900.1	Glyma.08G315900	S	12	0	0	0	0	0	0	0	0	1	AT5G07470	ubiquitous enzyme that repairs oxidatively damaged proteins	2			___2	0.00646015	114.4	56.543	98.048	0.095878	173990000	Glyma.08G315900.1|Glyma.08G315900;Glyma.18G097000.1|Glyma.18G097000	12;76	Glyma.08G315900.1|Glyma.08G315900	____MNLLSRIVGLGSPRAAENMNSTTARGP	Glyma.08G315900.1|Glyma.08G315900;Glyma.18G097000.1|Glyma.18G097000	1298	UID4626
Glyma.08G317200.1	Glyma.08G317200	S	211	0	0	0	0	0	0	0	0	1	AT4G04630	senescence regulator (Protein of unknown function, DUF584);(source:Araport11)	1			___2	0.00267347	75.738	64.145	75.738	-0.92933	27134000	Glyma.08G317200.1|Glyma.08G317200;Glyma.14G023100.1|Glyma.14G023100;Glyma.02G291700.1|Glyma.02G291700	211;189;194	Glyma.08G317200.1|Glyma.08G317200	SEVRNAVLSKTGFLESL______________	Glyma.08G317200.1|Glyma.08G317200;Glyma.14G023100.1|Glyma.14G023100;Glyma.02G291700.1|Glyma.02G291700	1301	UID4629
Glyma.08G317200.1	Glyma.08G317200	S	90	0	0	0	0	0	0	0	0	1	AT4G04630	senescence regulator (Protein of unknown function, DUF584);(source:Araport11)	2			___2	2.11694e-16	125.45	107.09	109.04	1.1551	225470000	Glyma.08G317200.1|Glyma.08G317200;Glyma.18G095800.1|Glyma.18G095800	90;89	Glyma.08G317200.1|Glyma.08G317200	NSSASSSHETKVLQQSAPLNIPDWSQIYRNK	Glyma.08G317200.1|Glyma.08G317200;Glyma.18G095800.1|Glyma.18G095800	1302	UID4630
Glyma.08G330800.1	Glyma.08G330800	S	629	0	0	0	0	0	0	0	0	1	AT5G55860	WEB1/PMI2 related protein involved in mecahnotransduction.TREPH1 is phosphorylated at position S625 in response to touch, and this is required for mechanosensitive growth response.	2			___2	3.14562e-06	105.17	81.742	73.466	-0.88099	70530000	Glyma.08G330800.1|Glyma.08G330800	629	Glyma.08G330800.1|Glyma.08G330800	KEKVSVSKKALLPNISGIFQRKKNQVEGGSP	Glyma.08G330800.1|Glyma.08G330800	1310	UID4638
Glyma.08G356000.1	Glyma.08G356000	S	14	0	0	0	0	0	0	0	0	1	AT3G07030	Alba DNA/RNA-binding protein;(source:Araport11)	2			___2	1.38319e-08	112.42	86.293	102.52	0.11084	785120000	Glyma.08G356000.1|Glyma.08G356000	14	Glyma.08G356000.1|Glyma.08G356000	__MDRYQKVEKPKPESPINENEIRITTQGAI	Glyma.08G356000.1|Glyma.08G356000	1337	UID4665
Glyma.09G009000.1	Glyma.09G009000	S	116	0	0	0	0	0	0	0	0	1	AT4G22290	Paralog of SHOU4-like	2			___2	4.31086e-05	93.754	68.577	92.38	2.0063	33180000	Glyma.09G009000.1|Glyma.09G009000	116	Glyma.09G009000.1|Glyma.09G009000	QPTGLITSGPVGSRRSGQLEQPTAAAPTAGG	Glyma.09G009000.1|Glyma.09G009000	1357	UID4685
Glyma.09G009400.1	Glyma.09G009400	S	84	0	0	0	0	0	0	0	0	1	AT4G22320	golgin family A protein;(source:Araport11)	2			___2	0.00834006	53.252	39.288	53.252	-0.32567	32394000	Glyma.09G009400.1|Glyma.09G009400	84	Glyma.09G009400.1|Glyma.09G009400	HSQNTATTNNANAKDSPPEPPEEPPRRKFKY	Glyma.09G009400.1|Glyma.09G009400	1358	UID4686
Glyma.15G120800.1	Glyma.15G120800	S	295	0	0	0	0	0	0	0	0	1	AT5G47730	Sec14p-like phosphatidylinositol transfer family protein;(source:Araport11)	2			___2	0.00368713	57.019	22.132	43.68	-0.58639	39381000	Glyma.15G120800.1|Glyma.15G120800;Glyma.09G015100.1|Glyma.09G015100	295;295	Glyma.15G120800.1|Glyma.15G120800	EQSRIHEAVEPIKQGSFHVDFPEPPAEKAEI	Glyma.15G120800.1|Glyma.15G120800;Glyma.09G015100.1|Glyma.09G015100	1361	UID4689
Glyma.09G024000.1	Glyma.09G024000	S	196	0	0	0	0	0	0	0	0	1	AT5G48760	Ribosomal protein L13 family protein;(source:Araport11)	2			___2	5.60345e-05	91.62	73.484	58.04	-1.2971	28535000	Glyma.09G024000.1|Glyma.09G024000	196	Glyma.09G024000.1|Glyma.09G024000	KLRVKAEKVAEEKLGSQLDVLAPVKY_____	Glyma.09G024000.1|Glyma.09G024000	1365	UID4693
Glyma.09G024600.1	Glyma.09G024600	S	22	0	0	0	0	0	0	0	0	1	AT2G34730	myosin heavy chain-like protein;(source:Araport11)	2			___2	0.0054041	54.7	38.809	54.7	-1.8073	14207000	Glyma.09G024600.1|Glyma.09G024600	22	Glyma.09G024600.1|Glyma.09G024600	MEGGDRIYDNGKDDASVGDHFDILKDMDSFL	Glyma.09G024600.1|Glyma.09G024600	1367	UID4695
Glyma.09G085700.1	Glyma.09G085700	S	130	0	0	0	0	0	0	0	0	1	AT1G29530	hypothetical protein;(source:Araport11)	2			___2	0.0024937	66.267	22.985	66.267	0.34042	13022000	Glyma.09G085700.1|Glyma.09G085700	130	Glyma.09G085700.1|Glyma.09G085700	SEGSESKDVIVGHVESAKESDHGNGNRNYSS	Glyma.09G085700.1|Glyma.09G085700	1400	UID4728
Glyma.09G114700.1	Glyma.09G114700	S	304	0	0	0	0	0	0	0	0	1	AT1G47550	Encodes a member of the exocyst complex gene family. The exocyst is a protein complex involved in tethering vesicles to the plasma membrane during regulated or polarized secretion. It binds phosphoinositide lipids.	2			___2	0.0081951	58.674	33.978	53.569	-0.39532	17025000	Glyma.09G114700.1|Glyma.09G114700;Glyma.09G114500.1|Glyma.09G114500	304;587	Glyma.09G114700.1|Glyma.09G114700	GIMDIDENDSKSGKNSAELEALNKSLKDLLD	Glyma.09G114700.1|Glyma.09G114700;Glyma.09G114500.1|Glyma.09G114500	1411	UID4739
Glyma.09G188300.1	Glyma.09G188300	S	186	0	0	0	0	0	0	0	0	1	AT4G13350	Encodes a GTPase that interacts with nuclear shuttle proteins (NSPs) from a number of different plant viruses. The gene is widely expressed and NIG transcript levels do not rise in response to viral infection. This cytoplasmic protein does not directly interact with a viral movement protein (MP), but, it does promote the movement of NSP from the nucleus to the cytoplasm. Overexpression of NIG in …	3			___2	9.09941e-05	90.348	77.47	50.252	-0.41698	248220000	Glyma.09G188300.1|Glyma.09G188300	186	Glyma.09G188300.1|Glyma.09G188300	PEYDKDSRQYGDHKRSPGRPPIINDWRREER	Glyma.09G188300.1|Glyma.09G188300	1439	UID4767
Glyma.09G192400.1	Glyma.09G192400	S	215	0	0	0	0	0	0	0	0	1	AT4G28990	RNA-binding protein-like protein;(source:Araport11)	3			___2	1.95394e-05	97.904	83.302	92.977	0.041585	331690000	Glyma.09G192400.1|Glyma.09G192400	215	Glyma.09G192400.1|Glyma.09G192400	LHAPPRRFPGPPIDRSPERTLNGYRSPPRGL	Glyma.09G192400.1|Glyma.09G192400	1444	UID4772
Glyma.09G241100.1	Glyma.09G241100	S	360	0	0	0	0	0	0	0	0	1	AT5G15070	Encodes a functional VIP1/PPIP5K-type ATP-grasp kinase that is involved in both InsP6 to InsP7 conversion and InsP7 to InsP8 conversion. It is the minor isoform in plants and is expressed in pollen.	2			___2	5.92033e-18	133.23	107.93	130.64	-0.54398	265660000	Glyma.09G241100.1|Glyma.09G241100	360	Glyma.09G241100.1|Glyma.09G241100	VNEPVQPSEGLTRQGSGIVGTFGQSEELRCV	Glyma.09G241100.1|Glyma.09G241100	1458	UID4786
Glyma.18G240900.1	Glyma.18G240900	S	145	0	0	0	0	0	0	0	0	1	AT1G65320	Cystathionine beta-synthase (CBS) family protein;(source:Araport11)	2			___2	0.00809094	101.93	69.405	100.72	-0.50257	66917000	Glyma.09G251700.1|Glyma.09G251700;Glyma.18G240900.1|Glyma.18G240900	145;145	Glyma.09G251700.1|Glyma.09G251700;Glyma.18G240900.1|Glyma.18G240900	LVPKSIAWKGMSKRFSVIYYGKWLKNSESPG;LVPKSVAWKGMSKRFSVIYYGKWLKNSESPG	Glyma.09G251700.1|Glyma.09G251700;Glyma.18G240900.1|Glyma.18G240900	1466	UID4794
Glyma.10G008300.1	Glyma.10G008300	S	53	0	0	0	0	0	0	0	0	1	AT4G14455	Encodes a Bet1/Sft1-like SNARE protein, which can only partially suppresses the temperature-sensitive growth defect in <i>sft1-1</i> yeast cells; however, it cannot support the deletion of the yeast BET1 gene (<i>bet1&#916;</i>). In yeast, Bet1p is the v-SNARE (soluble N-ethylmaleimide-sensitive factor adaptor protein receptor, V-type) involved in trafficking between the ER and Golgi.	3			___2	0.00100441	63.682	27.489	58.885	-0.057983	24328000	Glyma.10G008300.1|Glyma.10G008300	53	Glyma.10G008300.1|Glyma.10G008300	EHDNDKAIENLQDRVSFLKRLTGDIHEEVES	Glyma.10G008300.1|Glyma.10G008300	1498	UID4826
Glyma.10G058300.1	Glyma.10G058300	S	918	0	0	0	0	0	0	0	0	1	AT5G03280	Involved in ethylene signal transduction. Acts downstream of CTR1. Positively regulates ORE1 and negatively regulates mir164A,B,C to regulate leaf senescence. A maternally expressed imprinted gene. Mutations in ein2 block ethylene stimulation of flavonol synthesis. The mRNA is cell-to-cell mobile.	3			___2	3.70817e-21	147.7	138.88	146.2	0.086352	302810000	Glyma.10G058300.1|Glyma.10G058300	918	Glyma.10G058300.1|Glyma.10G058300	PVDSTVSSVYAKKFHSLPDISGYAIPHRDVY	Glyma.10G058300.1|Glyma.10G058300	1520	UID4848
Glyma.10G058300.1	Glyma.10G058300	S	757	0	0	0	0	0	0	0	0	1	AT5G03280	Involved in ethylene signal transduction. Acts downstream of CTR1. Positively regulates ORE1 and negatively regulates mir164A,B,C to regulate leaf senescence. A maternally expressed imprinted gene. Mutations in ein2 block ethylene stimulation of flavonol synthesis. The mRNA is cell-to-cell mobile.	2			___2	1.85466e-09	114.56	94.724	112.42	-0.18083	126840000	Glyma.10G058300.1|Glyma.10G058300	757	Glyma.10G058300.1|Glyma.10G058300	MNSAPYESPRLNRMQSNLEASFGPQRSSSSL	Glyma.10G058300.1|Glyma.10G058300	1521	UID4849
Glyma.11G209100.1	Glyma.11G209100	S	58	0	0	0	0	0	0	0	0	1	AT3G52880	Encodes a peroxisomal monodehydroascorbate reductase, involved in the ascorbate-glutathione cycle which removes toxic H2O2	2			___2	0.000619079	113.69	45.961	96.229	0.33684	181850000	Glyma.11G209100.1|Glyma.11G209100;Glyma.10G067500.1|Glyma.10G067500	58;58	Glyma.11G209100.1|Glyma.11G209100	PYERPALSKAYLFPESPARLPGFHVCVGSGG	Glyma.11G209100.1|Glyma.11G209100;Glyma.10G067500.1|Glyma.10G067500	1524	UID4852
Glyma.10G067900.1	Glyma.10G067900	S	417	0	0	0	0	0	0	0	0	1	AT3G52870	IQ calmodulin-binding motif family protein;(source:Araport11)	3			___2	0.000421357	74.678	55.284	74.678	-0.7099	39972000	Glyma.10G067900.1|Glyma.10G067900;Glyma.11G212100.1|Glyma.11G212100	417;408	Glyma.10G067900.1|Glyma.10G067900	NSKKATKSYQLGHQLSHRWSTGAGPRIGCVA	Glyma.10G067900.1|Glyma.10G067900;Glyma.11G212100.1|Glyma.11G212100	1526	UID4854
Glyma.10G116800.1	Glyma.10G116800	S	642	0	0	0	0	0	0	0	0	1	AT5G02950	Tudor/PWWP/MBT superfamily protein;(source:Araport11)	2			___2	0.000535644	105.65	94.747	105.65	0.40014	48114000	Glyma.10G116800.1|Glyma.10G116800	642	Glyma.10G116800.1|Glyma.10G116800	DGDYWSEEKVIDNLVSPGRSKKRRTVDHYAD	Glyma.10G116800.1|Glyma.10G116800	1544	UID4872
Glyma.10G127200.1	Glyma.10G127200	S	109	0	0	0	0	0	0	0	0	1	AT3G22520	spindle assembly abnormal protein;(source:Araport11)	2			___2	7.04035e-07	102.78	80.73	102.78	-0.25924	24277000	Glyma.10G127200.1|Glyma.10G127200	109	Glyma.10G127200.1|Glyma.10G127200	ACNNSTDERESLKNDSPVDNNAFNNSTDERE	Glyma.10G127200.1|Glyma.10G127200	1550	UID4878
Glyma.20G238400.1	Glyma.20G238400	S	329	0	0	0	0	0	0	0	0	1	AT5G27030	TOPLESS-related 3;(source:Araport11)	2			___2	6.76416e-15	158.01	123.26	134.49	0.25632	452340000	Glyma.10G150000.1|Glyma.10G150000;Glyma.20G238400.1|Glyma.20G238400	317;329	Glyma.10G150000.1|Glyma.10G150000;Glyma.20G238400.1|Glyma.20G238400	GHSVEEVSYPLARQASWSLDDLPRTVTMTLH	Glyma.10G150000.1|Glyma.10G150000;Glyma.20G238400.1|Glyma.20G238400	1561	UID4889
Glyma.10G159500.1	Glyma.10G159500	S	187	0	0	0	0	0	0	0	0	1	AT5G27970	ARM repeat superfamily protein;(source:Araport11)	2			___2	0.00366368	99.283	82.052	99.283	0.3171	33620000	Glyma.10G159500.1|Glyma.10G159500	187	Glyma.10G159500.1|Glyma.10G159500	AESLPTGKFGFGGQLSRTNSVTGDVNRSINL	Glyma.10G159500.1|Glyma.10G159500	1575	UID4903
Glyma.10G173000.1	Glyma.10G173000	S	334	0	0	0	0	0	0	0	0	1	AT4G24100	Protein kinase superfamily protein;(source:Araport11)	2			___2	0.000289491	84.468	69.778	84.468	-0.81856	97602000	Glyma.10G173000.1|Glyma.10G173000;Glyma.20G067600.1|Glyma.20G067600;Glyma.13G001900.1|Glyma.13G001900;Glyma.20G217200.1|Glyma.20G217200	334;330;331;334	Glyma.10G173000.1|Glyma.10G173000;Glyma.20G217200.1|Glyma.20G217200	AEQEAISQSEYHRGVSAWNFDIDDLKAQAAL	Glyma.10G173000.1|Glyma.10G173000;Glyma.20G067600.1|Glyma.20G067600;Glyma.13G001900.1|Glyma.13G001900;Glyma.20G217200.1|Glyma.20G217200	1591	UID4919
Glyma.20G207000.1	Glyma.20G207000	S	23	0	0	0	0	0	0	0	0	1	AT4G22340	cytidinediphosphate diacylglycerol synthase 2;(source:Araport11)	3			___2	0.000272982	81.494	68.081	81.494	0.36797	387370000	Glyma.20G207000.1|Glyma.20G207000;Glyma.10G183200.1|Glyma.10G183200	23;23	Glyma.20G207000.1|Glyma.20G207000	TAPSTTSGRVRHRKRSNEVIPEVSKANGTQL	Glyma.20G207000.1|Glyma.20G207000;Glyma.10G183200.1|Glyma.10G183200	1602	UID4930
Glyma.10G193500.1	Glyma.10G193500	S	11	0	0	0	0	0	0	0	0	1	AT5G51100	Fe superoxide dismutase whose mRNA levels are increased in response to exposure to UV-B.	2			___2	4.56132e-34	160.47	143.07	151.8	0.89653	111180000	Glyma.10G193500.1|Glyma.10G193500	11	Glyma.10G193500.1|Glyma.10G193500	_____MASLGGLQNLSGINFLIKKEGPKVNA	Glyma.10G193500.1|Glyma.10G193500	1605	UID4933
Glyma.10G193500.1	Glyma.10G193500	S	173	0	0	0	0	0	0	0	0	1	AT5G51100	Fe superoxide dismutase whose mRNA levels are increased in response to exposure to UV-B.	2			___2	1.7201e-58	188.44	172.04	133.86	-0.81715	100850000	Glyma.10G193500.1|Glyma.10G193500	173	Glyma.10G193500.1|Glyma.10G193500	YRASKFDGENAANPPSPDEDNKLVVLKSPNA	Glyma.10G193500.1|Glyma.10G193500	1606	UID4934
Glyma.20G196900.1	Glyma.20G196900	S	76	0	0	0	0	0	0	0	0	1	AT5G51100	Fe superoxide dismutase whose mRNA levels are increased in response to exposure to UV-B.	2			___2	3.23396e-06	104.24	74.039	104.24	-0.6159	21427000	Glyma.10G193500.1|Glyma.10G193500;Glyma.20G196900.1|Glyma.20G196900	77;76	Glyma.10G193500.1|Glyma.10G193500;Glyma.20G196900.1|Glyma.20G196900	ENLKKQIVGTELDGKSLEEIIVTSYNKGDIL;ENLKKQVVGTELDGKSLEEIIVTSYNKGDIL	Glyma.10G193500.1|Glyma.10G193500;Glyma.20G196900.1|Glyma.20G196900	1607	UID4935
Glyma.10G217200.1	Glyma.10G217200	S	164	0	0	0	0	0	0	0	0	1	AT1G76850	Encodes a member of the exocyst complex gene family. The exocyst is a protein complex involved in tethering vesicles to the plasma membrane during regulated or polarized secretion. The mRNA is cell-to-cell mobile.	2			___2	5.8616e-16	162.68	137.91	136.53	0.23214	390100000	Glyma.10G217200.1|Glyma.10G217200;Glyma.20G174900.1|Glyma.20G174900	164;166	Glyma.10G217200.1|Glyma.10G217200	KEGSAVGRKGLTYLQSFPRGMECVDPLGLGI	Glyma.10G217200.1|Glyma.10G217200;Glyma.20G174900.1|Glyma.20G174900	1641	UID4969
Glyma.10G225800.1	Glyma.10G225800	S	677	0	0	0	0	0	0	0	0	1	AT1G76810	eukaryotic translation initiation factor 2 (eIF-2) family protein;(source:Araport11)	2			___2	7.00131e-08	148.32	124.17	85.958	-0.14799	60381000	Glyma.10G225800.1|Glyma.10G225800	677	Glyma.10G225800.1|Glyma.10G225800	DDGAEDDDEDEWDAKSWDDVNLNNKGAFADE	Glyma.10G225800.1|Glyma.10G225800	1662	UID4990
Glyma.10G239100.1	Glyma.10G239100	S	359	0	0	0	0	0	0	0	0	1	AT4G25500	Encodes an arginine/serine-rich splicing factor. The transcript is alternatively spliced and is differentially expressed in different tissues (flowers, roots, stems, and leaves) examined. Barta et al (2010) have proposed a nomenclature for Serine/Arginine-Rich Protein Splicing Factors (SR proteins): Plant Cell. 2010, 22:2926. RS40 binds to HYL1 and co-localizes to the nuclear dicing body. Along w…	3			___2	2.06284e-07	109.35	91.552	94.384	0.31782	150970000	Glyma.10G239100.1|Glyma.10G239100;Glyma.20G155400.1|Glyma.20G155400	359;361	Glyma.10G239100.1|Glyma.10G239100	TVPDPRDSPNYGGPESPMHERYHSQSPPAEE	Glyma.10G239100.1|Glyma.10G239100;Glyma.20G155400.1|Glyma.20G155400	1675	UID5003
Glyma.20G150900.1	Glyma.20G150900	S	242	0	0	0	0	0	0	0	0	1	AT3G22850	aluminum induced protein with YGL and LRDR motifs;(source:Araport11)	2			___2	4.77498e-06	122.18	122.18	101.93	-0.31606	2745500000	Glyma.20G150900.1|Glyma.20G150900;Glyma.10G243300.1|Glyma.10G243300	242;242	Glyma.20G150900.1|Glyma.20G150900	DAEAKKEATGMPRVGSAANWSNNI_______	Glyma.20G150900.1|Glyma.20G150900;Glyma.10G243300.1|Glyma.10G243300	1682	UID5010
Glyma.10G263700.1	Glyma.10G263700	S	513	0	0	0	0	0	0	0	0	1	AT3G19420	Encodes a phosphatase with low in vitro tyrosine phosphatase activity that is capable of dephosphorylating in vitro the 3'phosphate group of PI3P, PI(3,4)P2, and PI(3,5)P2 and may be an effector of lipid signaling. The mRNA is cell-to-cell mobile.	2			___2	1.62587e-27	161.24	149.38	132.84	-0.42474	92517000	Glyma.10G263700.1|Glyma.10G263700;Glyma.20G126600.1|Glyma.20G126600	513;514	Glyma.10G263700.1|Glyma.10G263700	NADKESDSHDKDDVFSDGEAEQSASSRSKQT	Glyma.10G263700.1|Glyma.10G263700;Glyma.20G126600.1|Glyma.20G126600	1689	UID5017
Glyma.20G124700.1	Glyma.20G124700	S	512	0	0	0	0	0	0	0	0	1	AT1G15020	Encodes a protein disulfide isomerase-like (PDIL) protein, a member of a multigene family within the thioredoxin (TRX) superfamily. This protein also belongs to the quiescin-sulfhydryl oxidase (QSOX) family, which possess an Erv1-like domain at the COOH terminus in addition to a TRX domain.	3			___2	0.00172282	83.045	56.076	83.045	0.2332	104650000	Glyma.20G124700.1|Glyma.20G124700;Glyma.10G265900.1|Glyma.10G265900	512;524	Glyma.20G124700.1|Glyma.20G124700	WRSQQKSRKYFHHLHSLKNI___________	Glyma.20G124700.1|Glyma.20G124700;Glyma.10G265900.1|Glyma.10G265900	1693	UID5021
Glyma.10G275400.1	Glyma.10G275400	S	147	0	0	0	0	0	0	0	0	1	AT3G25840	Spliceosome-associated kinase involved in alternative splicing. May influence alternative splicing patterns by phosphorylating a subset of splicing regulators.	2			___2	2.968e-05	91.355	63.589	91.355	2.872	24861000	Glyma.10G275400.1|Glyma.10G275400	147	Glyma.10G275400.1|Glyma.10G275400	DDKFISPAIDAQDDVSPNRSSSETRDGKHAQ	Glyma.10G275400.1|Glyma.10G275400	1697	UID5025
Glyma.11G005300.1	Glyma.11G005300	S	1029	0	0	0	0	0	0	0	0	1	AT4G14920	Acyl-CoA N-acyltransferase with RING/FYVE/PHD-type zinc finger protein;(source:Araport11)	2			___2	2.29401e-10	128.54	100.26	79.466	2.7979	66154000	Glyma.11G005300.1|Glyma.11G005300;Glyma.11G005500.1|Glyma.11G005500	1029;1030	Glyma.11G005300.1|Glyma.11G005300;Glyma.11G005500.1|Glyma.11G005500	DMLQKLLVEQGNHEGSEKMENEDDDFIKTKM;DMLQKLLVEQGNHEGSEKMENGDNDFIKTKM	Glyma.11G005300.1|Glyma.11G005300;Glyma.11G005500.1|Glyma.11G005500	1720	UID5048
Glyma.11G058900.1	Glyma.11G058900	S	113	0	0	0	0	0	0	0	0	1	AT5G66900	RPW8 -CNL gene is required for signal transduction of TNLs; functionally redundant to NRG1.2. Exhibits autoimmunity.	3			___2	0.00853878	44.312	31.686	44.312	0.66162	8409800	Glyma.11G058900.1|Glyma.11G058900	113	Glyma.11G058900.1|Glyma.11G058900	QSKLKSNDANLKRHFSVNVPAENKRDLMEVV	Glyma.11G058900.1|Glyma.11G058900	1746	UID5074
Glyma.11G068300.1	Glyma.11G068300	S	797	0	0	0	0	0	0	0	0	1	AT4G36630	Vacuolar sorting protein 39;(source:Araport11)	2			___2	0.000731197	107.85	70.655	107.85	-0.47576	16651000	Glyma.11G068300.1|Glyma.11G068300	797	Glyma.11G068300.1|Glyma.11G068300	RRTTAGFENRITNLLSPQNKTIPKLTPTPSI	Glyma.11G068300.1|Glyma.11G068300	1748	UID5076
Glyma.11G075100.1	Glyma.11G075100	S	504	0	0	0	0	0	0	0	0	1	AT3G51150	ATP binding microtubule motor family protein;(source:Araport11)	2			___2	0.0154622	57.348	43.579	50.292	0.39681	17385000	Glyma.11G075100.1|Glyma.11G075100	504	Glyma.11G075100.1|Glyma.11G075100	LFQLPDLEKNLLVRNSPPGLPVKRTDAVPND	Glyma.11G075100.1|Glyma.11G075100	1750	UID5078
Glyma.12G028300.1	Glyma.12G028300	S	2	0	0	0	0	0	0	0	0	1	AT3G19820	Involved in the conversion of the early brassinosteroid precursor 24-methylenecholesterol to campesterol. Brassinosteroids affect cellular elongation. Mutants have dwarf phenotype. DWF1 is a Ca2+-dependent calmodulin-binding protein.	2			___2	0.00519219	118.28	97.501	84.658	0.16055	1500400000	Glyma.12G028300.1|Glyma.12G028300;Glyma.11G103500.1|Glyma.11G103500	2;2	Glyma.12G028300.1|Glyma.12G028300	______________MSDLEAPLRPKRKKVWV	Glyma.12G028300.1|Glyma.12G028300;Glyma.11G103500.1|Glyma.11G103500	1764	UID5092
Glyma.11G105500.1	Glyma.11G105500	S	120	0	0	0	0	0	0	0	0	1	AT2G16640	multimeric translocon complex in the outer envelope membrane 132;(source:Araport11)	2			___2	1.53233e-20	143.93	125.19	55.724	-2.0421	98736000	Glyma.11G105500.1|Glyma.11G105500	120	Glyma.11G105500.1|Glyma.11G105500	LADADSGKLGGDDVISEQDLEERDGQGSDNV	Glyma.11G105500.1|Glyma.11G105500	1767	UID5095
Glyma.11G108500.1	Glyma.11G108500	S	777	0	0	0	0	0	0	0	0	1	AT5G16730	Encodes a microtubule-associated protein. The mRNA is cell-to-cell mobile.	3			___2	2.33803e-19	130.17	115.08	116.93	-0.074368	334330000	Glyma.11G108500.1|Glyma.11G108500;Glyma.12G016900.1|Glyma.12G016900	777;776	Glyma.11G108500.1|Glyma.11G108500	EYKMWESCKIEKKEFSPEREAEPESFEEEVN	Glyma.11G108500.1|Glyma.11G108500;Glyma.12G016900.1|Glyma.12G016900	1768	UID5096
Glyma.11G110000.1	Glyma.11G110000	S	83	0	0	0	0	0	0	0	0	1	AT2G21280	A nuclear-encoded, plastid-targeted protein (AtSulA) whose overexpression causes severe yet stochastic plastid (shown in chloroplasts and leucoplasts) division defects. The protein does not appear to interact with either AtFtsZ proteins when studied in a yeast two-hybrid system.	2			___2	6.61166e-23	174.42	141.36	174.42	-0.12661	190010000	Glyma.11G110000.1|Glyma.11G110000	83	Glyma.11G110000.1|Glyma.11G110000	LHADNHSVHVLTRSKSNAETIFPAKDFPGIK	Glyma.11G110000.1|Glyma.11G110000	1770	UID5098
Glyma.12G043700.1	Glyma.12G043700	S	102	0	0	0	0	0	0	0	0	1	AT4G34490	CYCLASE ASSOCIATED PROTEIN	2			___2	9.21513e-06	105.65	67.631	96.059	-0.45196	148700000	Glyma.12G043700.1|Glyma.12G043700;Glyma.11G118300.1|Glyma.11G118300	102;102	Glyma.12G043700.1|Glyma.12G043700	LIKLKQTQKPNLAGLSEFLKPLNEVITKATK	Glyma.12G043700.1|Glyma.12G043700;Glyma.11G118300.1|Glyma.11G118300	1776	UID5104
Glyma.11G123500.1	Glyma.11G123500	S	3676	0	0	0	0	0	0	0	0	1	AT1G50030	Related to TOR proteins from yeast and mammals, regulators of cell growth in response to nutrient availability. TOR proteins belong to the family of phosphatidylinositol 3-kinase and are targets of the antiproliferative drug rapamycin. AtTOR binds the yeast FKBP12 protein in the presence of Rapamycin, is involved in embryogenesis and is expressed in embryos, endosperm and meristems.	2			___2	0.000200209	83.314	57.271	73.848	-0.21057	26658000	Glyma.11G123500.1|Glyma.11G123500	3676	Glyma.11G123500.1|Glyma.11G123500	SNENLDKFDGEDELLSAKEVKNAAEHHEAPD	Glyma.11G123500.1|Glyma.11G123500	1778	UID5106
Glyma.12G052700.1	Glyma.12G052700	S	907	0	0	0	0	0	0	0	0	1	AT1G05960	ARM repeat superfamily protein;(source:Araport11)	2			___2	0.00912594	96.015	70.278	96.015	-0.38765	72484000	Glyma.12G052700.1|Glyma.12G052700;Glyma.11G128000.1|Glyma.11G128000	907;907	Glyma.12G052700.1|Glyma.12G052700	EALVTGKQQKMSILHSFKHQQETGAIVLSSE	Glyma.12G052700.1|Glyma.12G052700;Glyma.11G128000.1|Glyma.11G128000	1783	UID5111
Glyma.11G135900.1	Glyma.11G135900	S	398	0	0	0	0	0	0	0	0	1	AT3G46780	plastid transcriptionally active 16;(source:Araport11)	2			___2	1.54423e-06	128.36	91.692	117.2	0.20742	76117000	Glyma.11G135900.1|Glyma.11G135900;Glyma.12G059600.1|Glyma.12G059600	398;395	Glyma.11G135900.1|Glyma.11G135900;Glyma.12G059600.1|Glyma.12G059600	EEEVKKLLQQEARAASLAQEAQEKAEAAGAS;EEEVKRLSQQETRAASLAQEAQEKAEAGGAS	Glyma.11G135900.1|Glyma.11G135900;Glyma.12G059600.1|Glyma.12G059600	1786	UID5114
Glyma.11G137100.1	Glyma.11G137100	S	209	0	0	0	0	0	0	0	0	1	AT2G29190	Encodes a member of the Arabidopsis Pumilio (APUM) proteins containing PUF domain (eight repeats of approximately 36 amino acids each). PUF proteins regulate both mRNA stability and translation through sequence-specific binding to the 3' UTR of target mRNA transcripts.	2			___2	1.09675e-11	117.31	97.415	107.34	-0.93113	220100000	Glyma.11G137100.1|Glyma.11G137100	209	Glyma.11G137100.1|Glyma.11G137100	DGLIGLPGLGLSKQKSFAEIFQDDLGHNTSI	Glyma.11G137100.1|Glyma.11G137100	1790	UID5118
Glyma.11G157400.1	Glyma.11G157400	S	988	0	0	0	0	0	0	0	0	1	AT5G13530	Encodes KEEP ON GOING (KEG), a RING E3 ligase involved in abscisic acid signaling. KEG is essential for Arabidopsis growth and development. ABA promotes KEG degradation via the ubiquitin dependent 26S proteasome pathway.	2			___2	0.00946609	90.149	59.912	85.533	-0.085188	118620000	Glyma.11G157400.1|Glyma.11G157400;Glyma.04G134800.1|Glyma.04G134800	988;67	Glyma.11G157400.1|Glyma.11G157400	CVDDDGILRVGFPGASRGWKADPAEMERVEE	Glyma.11G157400.1|Glyma.11G157400;Glyma.04G134800.1|Glyma.04G134800	1795	UID5123
Glyma.11G190200.1	Glyma.11G190200	S	60	0	0	0	0	0	0	0	0	1	AT1G08200	Encodes a putative UDP-D-apiose/UPD-D-xylose synthetase.	3			___2	0.00148286	58.09	51.927	58.09	-0.4464	28004000	Glyma.11G190200.1|Glyma.11G190200	60	Glyma.11G190200.1|Glyma.11G190200	DVYSDKIKHLLDPADSPLPWAGRITFHRLNI	Glyma.11G190200.1|Glyma.11G190200	1809	UID5137
Glyma.18G051100.1	Glyma.18G051100	S	576	0	0	0	0	0	0	0	0	1	AT5G58300	Leucine-rich repeat protein kinase family protein;(source:Araport11)	3			___2	0.0023356	53.188	23.081	53.188	-0.23667	24007000	Glyma.18G051100.1|Glyma.18G051100;Glyma.11G199700.1|Glyma.11G199700	576;576	Glyma.18G051100.1|Glyma.18G051100	GVLLLEMLTGKAPLQSPGRDDMVDLPRWVQS	Glyma.18G051100.1|Glyma.18G051100;Glyma.11G199700.1|Glyma.11G199700	1810	UID5138
Glyma.11G237500.1	Glyma.11G237500	S	654	0	0	0	0	0	0	0	0	1	AT4G39680	SAP domain-containing protein;(source:Araport11)	2			___2	2.81971e-10	144.27	107.07	117.79	0.12058	1693900000	Glyma.11G237500.1|Glyma.11G237500;Glyma.18G019700.1|Glyma.18G019700	654;657	Glyma.11G237500.1|Glyma.11G237500;Glyma.18G019700.1|Glyma.18G019700	PPLSKPPPVARERLPSPPPLPEKVDPPIVTL	Glyma.11G237500.1|Glyma.11G237500;Glyma.18G019700.1|Glyma.18G019700	1817	UID5145
Glyma.11G245500.1	Glyma.11G245500	S	147	0	0	0	0	0	0	0	0	1	AT5G37190	COP1-interacting protein 4, a nuclear-localized positive regulator of arabidopsis photomorphogenesis	3			___2	0.0010785	46.132	23.572	42.348	0.3563	40476000	Glyma.11G245500.1|Glyma.11G245500	147	Glyma.11G245500.1|Glyma.11G245500	QLDNRPVENEEIPVASPHVLKHTGKGVKSSG	Glyma.11G245500.1|Glyma.11G245500	1819	UID5147
Glyma.11G248200.1	Glyma.11G248200	S	25	0	0	0	0	0	0	0	0	1	AT1G27850	RUN/FYVE domain protein;(source:Araport11)	2			___2	0.0036545	105.2	63.543	105.2	-1.6444	43649000	Glyma.11G248200.1|Glyma.11G248200;Glyma.18G009000.1|Glyma.18G009000	25;25	Glyma.11G248200.1|Glyma.11G248200	SPGREPRADGHKRGRSLESGLLFREKDDDLA	Glyma.11G248200.1|Glyma.11G248200;Glyma.18G009000.1|Glyma.18G009000	1821	UID5149
Glyma.12G001800.1	Glyma.12G001800	S	24	0	0	0	0	0	0	0	0	1	AT1G72160	Sec14p-like phosphatidylinositol transfer family protein;(source:Araport11)	3			___2	8.72978e-16	114.51	104.7	105.79	0.49085	331220000	Glyma.12G001800.1|Glyma.12G001800	24	Glyma.12G001800.1|Glyma.12G001800	ASAEEVVAVPAENPPSEAEAENIEAEKAQSG	Glyma.12G001800.1|Glyma.12G001800	1826	UID5154
Glyma.12G026600.1	Glyma.12G026600	S	592	0	0	0	0	0	0	0	0	1	AT5G23150	Putative transcription factor. Member of the floral homeotic AGAMOUS pathway.Mutations in HUA enhance the phenotype of mild ag-4 allele. Single hua mutants are early flowering and have reduced levels of FLC mRNA. Other MADS box flowering time genes such as FLM and MAF2 also appear to be regulated by HUA2. HUA2 normally activates FLC expression and enhances AG function. HUA and HUA-LIKE (HULK) gen…	3			___2	0.000338528	67.866	57.766	67.866	1.1845	40172000	Glyma.12G026600.1|Glyma.12G026600	592	Glyma.12G026600.1|Glyma.12G026600	LKEKDDEVIPVHVPHSPEKLDSKQFPSNVAK	Glyma.12G026600.1|Glyma.12G026600	1839	UID5167
Glyma.12G059700.1	Glyma.12G059700	S	653	0	0	0	0	0	0	0	0	1	AT2G29210	splicing factor PWI domain-containing protein;(source:Araport11)	3			___2	1.21297e-05	132.31	104.9	117.48	0.17098	370950000	Glyma.12G059700.1|Glyma.12G059700	653	Glyma.12G059700.1|Glyma.12G059700	SKRKGSPAKFRHEDFSPERVSGHTASEHHYD	Glyma.12G059700.1|Glyma.12G059700	1845	UID5173
Glyma.12G060600.1	Glyma.12G060600	S	210	0	0	0	0	0	0	0	0	1	AT2G29190	Encodes a member of the Arabidopsis Pumilio (APUM) proteins containing PUF domain (eight repeats of approximately 36 amino acids each). PUF proteins regulate both mRNA stability and translation through sequence-specific binding to the 3' UTR of target mRNA transcripts.	3			___2	5.17709e-05	77.681	67.304	77.681	-0.39399	118610000	Glyma.12G060600.1|Glyma.12G060600	210	Glyma.12G060600.1|Glyma.12G060600	DGLIGLPGLGLSKQKSFAEFFQDDLGHNTSI	Glyma.12G060600.1|Glyma.12G060600	1848	UID5176
Glyma.12G078100.1	Glyma.12G078100	S	88	0	0	0	0	0	0	0	0	1	AT2G28000	Encodes chaperonin-60 alpha, a molecular chaperone involved in Rubisco folding. Mutants display aberrant chloroplast and embryo development. The mRNA is cell-to-cell mobile.	2			___2	7.51293e-15	157.56	119.59	147.18	-0.32032	409830000	Glyma.12G078100.1|Glyma.12G078100;Glyma.11G195900.1|Glyma.11G195900	88;88	Glyma.12G078100.1|Glyma.12G078100	TLGPRGRNVVLDEFGSPKVVNDGVTIARAIE	Glyma.12G078100.1|Glyma.12G078100;Glyma.11G195900.1|Glyma.11G195900	1851	UID5179
Glyma.12G110600.1	Glyma.12G110600	S	29	0	0	0	0	0	0	0	0	1	AT2G20780	Major facilitator superfamily protein;(source:Araport11)	3			___2	0.000224792	64.203	39.558	64.203	0.99693	19223000	Glyma.12G110600.1|Glyma.12G110600	29	Glyma.12G110600.1|Glyma.12G110600	SGIPLGVKNKYKRMNSELPEDNDDVLHQQQV	Glyma.12G110600.1|Glyma.12G110600	1857	UID5185
Glyma.12G171700.1	Glyma.12G171700	S	57	0	0	0	0	0	0	0	0	1	AT3G50700	zinc finger protein, similar to maize Indeterminate1 (ID1)	2			___2	2.09853e-11	117.65	94.828	117.65	1.3368	264550000	Glyma.12G171700.1|Glyma.12G171700;Glyma.13G327500.1|Glyma.13G327500	57;60	Glyma.12G171700.1|Glyma.12G171700	SLPGTPDPNAEVIALSPKSLMATNRFICEVC	Glyma.12G171700.1|Glyma.12G171700;Glyma.13G327500.1|Glyma.13G327500	1871	UID5199
Glyma.12G179200.1	Glyma.12G179200	S	447	0	0	0	0	0	0	0	0	1	AT2G27980	Acyl-CoA N-acyltransferase with RING/FYVE/PHD-type zinc finger domain-containing protein;(source:Araport11)	2			___2	0.0136294	59.426	39.664	59.426	1.6393	30100000	Glyma.12G179200.1|Glyma.12G179200;Glyma.13G321400.1|Glyma.13G321400	447;478	Glyma.12G179200.1|Glyma.12G179200	AVASNKGISQPVQPRSPEPVVIQKSLDNEVQ	Glyma.12G179200.1|Glyma.12G179200;Glyma.13G321400.1|Glyma.13G321400	1875	UID5203
Glyma.12G185900.1	Glyma.12G185900	S	161	0	0	0	0	0	0	0	0	1	AT3G15040	senescence regulator (Protein of unknown function, DUF584);(source:Araport11)	3			___2	0.0115585	40.278	33.047	40.278	-0.86399	13934000	Glyma.12G185900.1|Glyma.12G185900;Glyma.13G315700.1|Glyma.13G315700	161;169	Glyma.12G185900.1|Glyma.12G185900	PPPDRTPSSSLKFHQSAPVNVPLMPMRRHHH	Glyma.12G185900.1|Glyma.12G185900;Glyma.13G315700.1|Glyma.13G315700	1878	UID5206
Glyma.12G198100.1	Glyma.12G198100	S	645	0	0	0	0	0	0	0	0	1	AT4G03230	G-type lectin S-receptor-like Serine/Threonine-kinase;(source:Araport11)	2			___2	9.7108e-06	102.62	75.948	90.614	-0.13009	53887000	Glyma.12G198100.1|Glyma.12G198100;Glyma.12G198000.1|Glyma.12G198000	645;645	Glyma.12G198100.1|Glyma.12G198100	LYESERQVKGLIGLGSLEEKDIEGIEVPCYT	Glyma.12G198100.1|Glyma.12G198100;Glyma.12G198000.1|Glyma.12G198000	1883	UID5211
Glyma.13G293400.1	Glyma.13G293400	S	121	0	0	0	0	0	0	0	0	1	AT3G54680	proteophosphoglycan-like protein;(source:Araport11)	2			___2	0.00318736	64.121	44.806	45.077	-0.33647	22335000	Glyma.13G293400.1|Glyma.13G293400;Glyma.12G207700.1|Glyma.12G207700	121;125	Glyma.13G293400.1|Glyma.13G293400	VVPVVSSPDKDLPLLSPQPPKTNKFVPPHLR	Glyma.13G293400.1|Glyma.13G293400;Glyma.12G207700.1|Glyma.12G207700	1901	UID5229
Glyma.12G209800.1	Glyma.12G209800	S	228	0	0	0	0	0	0	0	0	1	AT3G58600	Adaptin ear-binding coat-associated protein 1 NECAP-1;(source:Araport11)	2			___2	0.000248242	71.073	62.473	49.448	0.48606	78043000	Glyma.12G209800.1|Glyma.12G209800	228	Glyma.12G209800.1|Glyma.12G209800	SIPSIKLPPPPPAPLSPVFAAQKSPTNSPTK	Glyma.12G209800.1|Glyma.12G209800	1903	UID5231
Glyma.13G279200.1	Glyma.13G279200	S	219	0	0	0	0	0	0	0	0	1	AT4G27450	aluminum induced protein with YGL and LRDR motifs;(source:Araport11)	2			___2	1.01768e-09	119.69	99.262	119.69	-1.1403	58961000	Glyma.13G279200.1|Glyma.13G279200;Glyma.12G222400.1|Glyma.12G222400	219;219	Glyma.13G279200.1|Glyma.13G279200	FEHPMNKLKAMPRVDSEGAMCGANFKVDKFA	Glyma.13G279200.1|Glyma.13G279200;Glyma.12G222400.1|Glyma.12G222400	1910	UID5238
Glyma.13G276500.1	Glyma.13G276500	S	282	0	0	0	0	0	0	0	0	1	AT4G27500	interacts with H+-ATPase, and regulates its activity The mRNA is cell-to-cell mobile.	2			___2	0.00758754	42.031	19.453	42.031	-0.2573	345580000	Glyma.13G276500.1|Glyma.13G276500;Glyma.12G224800.1|Glyma.12G224800	282;281	Glyma.13G276500.1|Glyma.13G276500	KQIDDALKAIDKDIQSLQEELTAVSQKRDKA	Glyma.13G276500.1|Glyma.13G276500;Glyma.12G224800.1|Glyma.12G224800	1913	UID5241
Glyma.13G276500.1	Glyma.13G276500	S	291	0	0	0	0	0	0	0	0	1	AT4G27500	interacts with H+-ATPase, and regulates its activity The mRNA is cell-to-cell mobile.	2			___2	0.00758754	42.031	19.453	42.031	-0.2573	345580000	Glyma.13G276500.1|Glyma.13G276500;Glyma.12G224800.1|Glyma.12G224800	291;290	Glyma.13G276500.1|Glyma.13G276500	IDKDIQSLQEELTAVSQKRDKAFESMQQLRK	Glyma.13G276500.1|Glyma.13G276500;Glyma.12G224800.1|Glyma.12G224800	1914	UID5242
Glyma.12G226100.1	Glyma.12G226100	S	120	0	0	0	0	0	0	0	0	1	AT3G15260	Protein phosphatase 2C family protein;(source:Araport11)	2			___2	2.64151e-12	138.77	75.876	138.77	-2.6846	58024000	Glyma.12G226100.1|Glyma.12G226100	120	Glyma.12G226100.1|Glyma.12G226100	VKRAYSKTDSSILEMSGELGRGGSTAVTAIL	Glyma.12G226100.1|Glyma.12G226100	1916	UID5244
Glyma.12G237000.1	Glyma.12G237000	S	118	0	0	0	0	0	0	0	0	1	AT5G05170	Encodes a cellulose synthase isomer. CESA3 mutants have cellulose defect in the primary cell wall. Multiple lines of evidence suggest that CESA3, along with CESA1 and CESA6 are present in the same plasma membrane complex for cellulose biosynthesis. As inferred from the null role of secondary wall-type CesAs, included in a set of five primary wall-type CesAs that may support trichome cell wall thi…	2			___2	0.0006962	112.13	80.529	112.13	-0.81098	80308000	Glyma.12G237000.1|Glyma.12G237000	118	Glyma.12G237000.1|Glyma.12G237000	NQNQNQKQKISERMLSWQLTYPRGEEVGAPN	Glyma.12G237000.1|Glyma.12G237000	1927	UID5255
Glyma.12G242300.1	Glyma.12G242300	S	826	0	0	0	0	0	0	0	0	1	AT1G59610	A high molecular weight GTPase whose GTP-binding domain shows a low homology to those of other plant dynamin-like proteins.Contains a pleckstrin homologous domain. DRP2B and DRP1A participate together in clathrin-coated vesicle formation during endocytosis. The mRNA is cell-to-cell mobile.	2			___2	0.0139666	70.1	41.373	50.034	0.41338	0	Glyma.12G242300.1|Glyma.12G242300	826	Glyma.12G242300.1|Glyma.12G242300	IQKQSSLLSKLTRQLSIHDNRAAAASGWSNG	Glyma.12G242300.1|Glyma.12G242300	1930	UID5258
Glyma.13G029900.1	Glyma.13G029900	S	3	0	0	0	0	0	0	0	0	1	AT1G22380	Encodes a putative UDP-glucosyl transferase. At1g22380 was initially identified as encoding the protein AAF87154, which has been classified as a bHLH protein (AtbHLH152). Subsequently it has been found that the AAF87154 protein appears to be encoded by the AT1G23970 genomic locus.	2			___2	1.84367e-05	88.681	35.354	88.681	-0.55619	23762000	Glyma.13G029900.1|Glyma.13G029900	3	Glyma.13G029900.1|Glyma.13G029900	_____________MDSPLHIQKPHVVCVPFP	Glyma.13G029900.1|Glyma.13G029900	1936	UID5264
Glyma.19G046800.1	Glyma.19G046800	S	113	0	0	0	0	0	0	0	0	1	AT5G38410	Encodes a member of the Rubisco small subunit (RBCS) multigene family: RBCS1A (At1g67090), RBCS1B (At5g38430), RBCS2B (At5g38420), and RBCS3B (At5g38410). Functions to yield sufficient Rubisco content for leaf photosynthetic capacity.	3			___2	1.3314e-06	108.34	92.453	100.41	0.28137	345510000	Glyma.19G046800.1|Glyma.19G046800;Glyma.19G046600.1|Glyma.19G046600;Glyma.13G046200.1|Glyma.13G046200	113;113;113	Glyma.19G046800.1|Glyma.19G046800	EFELEHGFVYREHNRSPGYYDGRYWTMWKLP	Glyma.19G046800.1|Glyma.19G046800;Glyma.19G046600.1|Glyma.19G046600;Glyma.13G046200.1|Glyma.13G046200	1940	UID5268
Glyma.13G067800.1	Glyma.13G067800	S	764	0	0	0	0	0	0	0	0	1	AT5G15020	Encodes a homolog of the transcriptional repressor SIN3 (AT1G24190).	2			___2	1.18786e-09	110.44	88.201	75.462	-0.3293	55692000	Glyma.13G067800.1|Glyma.13G067800	764	Glyma.13G067800.1|Glyma.13G067800	HNVRNFGAPNIGGDGSPRGDSLLMNSRVPKS	Glyma.13G067800.1|Glyma.13G067800	1947	UID5275
Glyma.13G075300.1	Glyma.13G075300	S	291	0	0	0	0	0	0	0	0	1	AT4G12640	Encodes a member of the Split ends (Spen) protein family that is characterized by an N-terminal domain, with one or more RNA recognition motifs and a SPOC domain. Knockout and overexpression mutants show no apparent changes in growth, development and flowering time under standard growth conditions.	3			___2	1.91182e-05	97.271	77.359	97.271	0.97081	178890000	Glyma.13G075300.1|Glyma.13G075300	291	Glyma.13G075300.1|Glyma.13G075300	NLRQDRSFNADHNIGSPNHFRNWDSDPYDHN	Glyma.13G075300.1|Glyma.13G075300	1950	UID5278
Glyma.13G104500.1	Glyma.13G104500	S	162	0	0	0	0	0	0	0	0	1	AT5G56980	cotton fiber protein;(source:Araport11)	2			___2	1.70564e-14	151.78	123.02	151.78	0.17442	534290000	Glyma.13G104500.1|Glyma.13G104500	162	Glyma.13G104500.1|Glyma.13G104500	KPELVRSPSLLQRIQSINFSHLYRSDFSHRD	Glyma.13G104500.1|Glyma.13G104500	1965	UID5293
Glyma.13G104500.1	Glyma.13G104500	S	123	0	45683000	31875000	13177000	12129000	22502000	24642000	24791000	1	AT5G56980	cotton fiber protein;(source:Araport11)	3			___2	0.00114527	71.601	57.695	71.601	-0.11009	202680000	Glyma.13G104500.1|Glyma.13G104500	123	Glyma.13G104500.1|Glyma.13G104500	PPELLRTPSLLERLRSFHNLSLHKHVQPEPE	Glyma.13G104500.1|Glyma.13G104500	1966	UID5294
Glyma.13G104500.1	Glyma.13G104500	S	128	0	45683000	31875000	13177000	12129000	22502000	24642000	24791000	1	AT5G56980	cotton fiber protein;(source:Araport11)	3			___2	0.00114527	71.601	57.695	71.601	-0.11009	191990000	Glyma.13G104500.1|Glyma.13G104500	128	Glyma.13G104500.1|Glyma.13G104500	RTPSLLERLRSFHNLSLHKHVQPEPEPEPEP	Glyma.13G104500.1|Glyma.13G104500	1967	UID5295
Glyma.13G105600.1	Glyma.13G105600	S	35	0	0	0	0	0	0	0	0	1	AT2G19480	This gene is predicted to encode a nucleosome assembly protein. Plant lines expressing an RNAi construct directed against this gene show a reduction in agrobacterium-mediated root transformation. The mRNA is cell-to-cell mobile. Plants mutated in three ubiquitously expressed NAP1 genes (NAP1;1~NAP1;3) and organ-specifically expressed NAP1;4 gene show hypersensitivity to genotoxic stresses includi…	3			___2	1.91439e-34	146.15	133.3	146.15	0.23171	249530000	Glyma.13G105600.1|Glyma.13G105600;Glyma.17G053800.1|Glyma.17G053800	35;35	Glyma.13G105600.1|Glyma.13G105600	DNRADLVNALKSKIQSLAGQHSDILESLSPN	Glyma.13G105600.1|Glyma.13G105600;Glyma.17G053800.1|Glyma.17G053800	1970	UID5298
Glyma.17G051900.1	Glyma.17G051900	S	1520	0	0	0	0	0	0	0	0	1	AT5G20490	Encodes a member of the type XI myosin protein family involved in root hair growth, trichome development, and organelle trafficking. Required for fast root hair growth. This gene appears to be expressed at low levels throughout the plant.	2			___2	3.21755e-05	93.551	70.122	76.827	-1.2791	60204000	Glyma.17G051900.1|Glyma.17G051900;Glyma.13G107400.1|Glyma.13G107400	1520;1520	Glyma.17G051900.1|Glyma.17G051900	VEVADVDPPPLIRENSGFGFLLARLE_____	Glyma.17G051900.1|Glyma.17G051900;Glyma.13G107400.1|Glyma.13G107400	1974	UID5302
Glyma.13G160600.1	Glyma.13G160600	S	95	0	0	0	0	0	0	0	0	1	AT2G10950	BSD domain-containing protein;(source:Araport11)	2			___2	3.78788e-06	124.07	75.327	91.62	0.42442	45876000	Glyma.13G160600.1|Glyma.13G160600;Glyma.17G110900.1|Glyma.17G110900	95;95	Glyma.13G160600.1|Glyma.13G160600	QALSGIRNDLVEIGGSFKNSLSRISSNKAVT	Glyma.13G160600.1|Glyma.13G160600;Glyma.17G110900.1|Glyma.17G110900	1996	UID5324
Glyma.13G161600.1	Glyma.13G161600	S	702	0	0	0	0	0	0	0	0	1	AT5G20280	Encodes a protein with putative sucrose-phosphate synthase activity. When the gene was expressed in transgenic tobacco plants, a clear trend for increased SPS activity was noted.	2			___2	2.58686e-05	132.32	70.401	111.94	-0.6138	74128000	Glyma.13G161600.1|Glyma.13G161600;Glyma.17G109700.1|Glyma.17G109700	702;702	Glyma.13G161600.1|Glyma.13G161600;Glyma.17G109700.1|Glyma.17G109700	ESDSPGDSLRDLQDLSLNLKFSLDGEKSEGS	Glyma.13G161600.1|Glyma.13G161600;Glyma.17G109700.1|Glyma.17G109700	1998	UID5326
Glyma.13G161700.1	Glyma.13G161700	S	197	0	0	0	0	0	0	0	0	1	AT2G11520	high overall homology to CRCK1	3			___2	1.33511e-12	139.88	117.73	139.88	-0.4372	218910000	Glyma.13G161700.1|Glyma.13G161700	197	Glyma.13G161700.1|Glyma.13G161700	SPSRFSMSPKLTRLQSLHLNLNQVTRATQNF	Glyma.13G161700.1|Glyma.13G161700	2008	UID5336
Glyma.15G201300.1	Glyma.15G201300	S	366	0	0	0	0	0	0	0	0	1	AT2G25620	Encodes DBP1, a member of the DBP factors (DNA-binding protein phosphatases) featuring sequence-specific DNA-binding and protein phosphatase activity. DBP1 is involved in plant-potyvirus interactions. Loss-of-function of DBP1 renders resistance to potyviruses.	2			___2	4.75545e-20	167.11	105.55	167.11	-0.060043	462770000	Glyma.15G201300.1|Glyma.15G201300;Glyma.17G105800.1|Glyma.17G105800;Glyma.13G165300.1|Glyma.13G165300	366;370;370	Glyma.15G201300.1|Glyma.15G201300	PPPVVVERTRVRRSISAEGLQNLKCLLKQ__	Glyma.15G201300.1|Glyma.15G201300;Glyma.17G105800.1|Glyma.17G105800;Glyma.13G165300.1|Glyma.13G165300	2009	UID5337
Glyma.13G185300.1	Glyma.13G185300	S	57	14684000	10481000	7712500	1507200	5114300	4164900	6523100	9331300	1	AT5G04990	Encodes a member of the Sad1/UNC-84 (SUN)-domain proteins: AtSUN1(At5g04990), AtSUN2(AT3G10730). SUN domain proteins are part of the cytoskeletal-nucleoskeletal bridging complexes. AtSUN1 and AtSUN2 are localized to the nuclear envelope and are present as homomers and heteromers in vivo.Encodes an outer nuclear membrane protein that anchors RanGAP1 to the nuclear envelope. It interacts with WPP d…	3			___2	0.00207432	62.362	51.704	53.625	-0.33899	59518000	Glyma.13G185300.1|Glyma.13G185300	57	Glyma.13G185300.1|Glyma.13G185300	PAVATSGDGATGRDLSHHSIRGEALLDRAPR	Glyma.13G185300.1|Glyma.13G185300	2012	UID5340
Glyma.13G185300.1	Glyma.13G185300	S	60	14684000	10481000	7712500	1507200	5114300	4164900	6523100	9331300	1	AT5G04990	Encodes a member of the Sad1/UNC-84 (SUN)-domain proteins: AtSUN1(At5g04990), AtSUN2(AT3G10730). SUN domain proteins are part of the cytoskeletal-nucleoskeletal bridging complexes. AtSUN1 and AtSUN2 are localized to the nuclear envelope and are present as homomers and heteromers in vivo.Encodes an outer nuclear membrane protein that anchors RanGAP1 to the nuclear envelope. It interacts with WPP d…	3			___2	0.00207432	62.362	51.704	53.625	-0.33899	59518000	Glyma.13G185300.1|Glyma.13G185300	60	Glyma.13G185300.1|Glyma.13G185300	ATSGDGATGRDLSHHSIRGEALLDRAPRDLT	Glyma.13G185300.1|Glyma.13G185300	2013	UID5341
Glyma.13G210800.1	Glyma.13G210800	S	108	0	0	0	0	0	0	0	0	1	AT5G35630	chloroplastic glutamine synthetase The mRNA is cell-to-cell mobile.	2			___2	0.0058319	67.726	34.497	67.726	0.99364	0	Glyma.13G210800.1|Glyma.13G210800	108	Glyma.13G210800.1|Glyma.13G210800	VRSKSRTISKPVEDPSELPKWNYDGSSTGQA	Glyma.13G210800.1|Glyma.13G210800	2026	UID5354
Glyma.13G213100.1	Glyma.13G213100	S	459	0	0	0	0	0	0	0	0	1	AT4G03020	transducin family protein / WD-40 repeat family protein;(source:Araport11)	2			___2	1.73189e-20	142.91	122.81	142.91	0.18907	238160000	Glyma.13G213100.1|Glyma.13G213100;Glyma.15G099700.1|Glyma.15G099700	459;526	Glyma.13G213100.1|Glyma.13G213100	DVVRWEFPGSDEAPASPNKREGRIRRRNLLY	Glyma.13G213100.1|Glyma.13G213100;Glyma.15G099700.1|Glyma.15G099700	2028	UID5356
Glyma.18G110000.1	Glyma.18G110000	S	120	0	0	0	0	0	0	0	0	1	AT2G34480	Encodes a nuclear localized member of the ribosomal L18ae/LX protein family. Loss of function mutations show reduced transmission through the gametophytes and embryo lethality.	2			___2	0.00295911	90.614	50.989	90.614	0.12497	144450000	Glyma.18G110000.1|Glyma.18G110000;Glyma.15G095400.1|Glyma.15G095400;Glyma.13G217100.1|Glyma.13G217100;Glyma.03G050900.1|Glyma.03G050900;Glyma.19G073000.1|Glyma.19G073000	120;120;120;70;56	Glyma.18G110000.1|Glyma.18G110000	VEHMYNEMASRHRVRSPCIQIIKTATIPAKL	Glyma.18G110000.1|Glyma.18G110000;Glyma.15G095400.1|Glyma.15G095400;Glyma.13G217100.1|Glyma.13G217100;Glyma.03G050900.1|Glyma.03G050900;Glyma.19G073000.1|Glyma.19G073000	2033	UID5361
Glyma.13G236800.1	Glyma.13G236800	S	229	0	0	0	0	0	0	0	0	1	AT2G33835	Encodes a zinc finger domain containing protein that is expressed in the shoot/root apex and vasculature, and acts with FRI to repress flowering.FES1 mutants in a Col(FRI+) background will flower early under inductive conditions.	2			___2	0.000270056	82.85	61.949	71.241	-0.5801	94176000	Glyma.13G236800.1|Glyma.13G236800	229	Glyma.13G236800.1|Glyma.13G236800	EAMEEKEEDKLAVPGSPLDADKDRQDSSQHM	Glyma.13G236800.1|Glyma.13G236800	2037	UID5365
Glyma.13G261200.1	Glyma.13G261200	S	561	0	0	0	0	0	0	0	0	1	AT1G53590	Calcium-dependent lipid-binding (CaLB domain) family protein;(source:Araport11)	3			___2	9.49898e-13	113.73	100.68	113.73	-0.15512	99808000	Glyma.13G261200.1|Glyma.13G261200	561	Glyma.13G261200.1|Glyma.13G261200	KRREGFSGSVDEEILSPHDNIRSENAKGMIA	Glyma.13G261200.1|Glyma.13G261200	2055	UID5383
Glyma.13G274800.1	Glyma.13G274800	S	120	0	0	0	0	0	0	0	0	1	AT3G15260	Protein phosphatase 2C family protein;(source:Araport11)	2			___2	0.000860759	78.814	48.56	76.262	0.73528	32588000	Glyma.13G274800.1|Glyma.13G274800	120	Glyma.13G274800.1|Glyma.13G274800	VKRAYSKTDSNILDMSGELGRGGSTAVTAIL	Glyma.13G274800.1|Glyma.13G274800	2062	UID5390
Glyma.13G276000.1	Glyma.13G276000	S	272	0	0	0	0	0	0	0	0	1	AT5G53850	Encodes a trifunctional dehydratase / enolase / phosphatase involved in the methionine salvage.	2			___2	0.000398341	97.734	81.58	90.653	-0.65591	31293000	Glyma.13G276000.1|Glyma.13G276000	272	Glyma.13G276000.1|Glyma.13G276000	LSIAGESNVSVKARKSNGDSDPLPRCVVLDI	Glyma.13G276000.1|Glyma.13G276000	2063	UID5391
Glyma.13G290500.1	Glyma.13G290500	S	149	0	0	0	0	0	0	0	0	1	AT3G58630	sequence-specific DNA binding transcription factor;(source:Araport11)	2			___2	0.000326746	80.979	69.767	68.536	-0.80388	46518000	Glyma.13G290500.1|Glyma.13G290500	149	Glyma.13G290500.1|Glyma.13G290500	PATAGITRRSTPPAKSPPWAVIPVGPRSGTK	Glyma.13G290500.1|Glyma.13G290500	2074	UID5402
Glyma.13G312300.1	Glyma.13G312300	S	598	0	0	0	0	0	0	0	0	1	AT1G08420	BRI1 suppressor 1 (BSU1)-like 2;(source:Araport11)	3			___2	1.86613e-27	175.48	137.54	70.98	0.12058	171060000	Glyma.13G312300.1|Glyma.13G312300;Glyma.12G095300.1|Glyma.12G095300;Glyma.U010500.1|Glyma.U010500;Glyma.12G189500.1|Glyma.12G189500	598;615;624;617	Glyma.13G312300.1|Glyma.13G312300;Glyma.U010500.1|Glyma.U010500	AAETGGALGGMVRQLSIDQFENEGRRVGYGT;AAETGGALGGMVRQLSIDQFENEGRRVSYGT	Glyma.13G312300.1|Glyma.13G312300;Glyma.12G095300.1|Glyma.12G095300;Glyma.U010500.1|Glyma.U010500;Glyma.12G189500.1|Glyma.12G189500	2084	UID5412
Glyma.13G343900.1	Glyma.13G343900	S	886	0	0	0	0	0	0	0	0	1	AT1G05960	ARM repeat superfamily protein;(source:Araport11)	2			___2	0.0139992	81.338	65.898	76.143	-0.59263	56278000	Glyma.13G343900.1|Glyma.13G343900	886	Glyma.13G343900.1|Glyma.13G343900	EALVTGKQQKMSVIHSFKHQQESKAIILSSE	Glyma.13G343900.1|Glyma.13G343900	2103	UID5431
Glyma.15G026500.1	Glyma.15G026500	S	734	0	0	0	0	0	0	0	0	1	AT1G55020	lipoxygenase, a defense gene conferring resistance Xanthomonas campestris The mRNA is cell-to-cell mobile.	2			___2	0.000433815	99.283	76.596	99.283	-0.22182	193960000	Glyma.13G347700.1|Glyma.13G347700;Glyma.15G026500.1|Glyma.15G026500;Glyma.04G105900.1|Glyma.04G105900	734;734;149	Glyma.13G347700.1|Glyma.13G347700;Glyma.15G026500.1|Glyma.15G026500	LNRPTISRRFMPEKGSPEYDALAKNPEKEFL	Glyma.13G347700.1|Glyma.13G347700;Glyma.15G026500.1|Glyma.15G026500;Glyma.04G105900.1|Glyma.04G105900	2111	UID5439
Glyma.15G026500.1	Glyma.15G026500	S	773	0	0	0	0	0	0	0	0	1	AT1G55020	lipoxygenase, a defense gene conferring resistance Xanthomonas campestris The mRNA is cell-to-cell mobile.	2			___2	1.02663e-35	186.81	161.88	170.52	-0.53071	161340000	Glyma.13G347700.1|Glyma.13G347700;Glyma.15G026500.1|Glyma.15G026500;Glyma.05G098600.1|Glyma.05G098600;Glyma.04G105900.1|Glyma.04G105900;Glyma.04G105500.1|Glyma.04G105500;Glyma.15G233300.1|Glyma.15G233300	773;773;178;188;178;196	Glyma.13G347700.1|Glyma.13G347700;Glyma.15G026500.1|Glyma.15G026500	TLIDLTIIEILSRHASDEFYLGQRDGGDYWT;TLIDLTVIEILSRHASDEFYLGQRDGGDYWT	Glyma.13G347700.1|Glyma.13G347700;Glyma.15G026500.1|Glyma.15G026500;Glyma.05G098600.1|Glyma.05G098600;Glyma.04G105900.1|Glyma.04G105900;Glyma.04G105500.1|Glyma.04G105500;Glyma.15G233300.1|Glyma.15G233300	2112	UID5440
Glyma.15G026500.1	Glyma.15G026500	S	559	0	0	0	0	0	0	0	0	1	AT1G55020	lipoxygenase, a defense gene conferring resistance Xanthomonas campestris The mRNA is cell-to-cell mobile.	2			___2	9.21567e-06	105.65	45.131	90.793	0.25606	66384000	Glyma.13G347800.1|Glyma.13G347800;Glyma.15G026500.1|Glyma.15G026500	562;559	Glyma.13G347800.1|Glyma.13G347800;Glyma.15G026500.1|Glyma.15G026500	PHYRDTMNINSLARKSLVNADGIIEKTFLWG	Glyma.13G347800.1|Glyma.13G347800;Glyma.15G026500.1|Glyma.15G026500	2114	UID5442
Glyma.15G016700.1	Glyma.15G016700	S	177	0	0	0	0	0	0	0	0	1	AT1G79830	This gene is predicted to encode a protein that functions as a Golgi apparatus structural component known as a golgin in mammals and yeast. A fluorescently-tagged version of GC5 co-localizes with Golgi markers, and this localization appears to be replicated using the C-terminal (139 aa) portion of the protein. The C-terminal portion of the protein can also specifically interact with two members o…	3			___2	1.93941e-10	109.91	97.527	48.5	1.2222	135910000	Glyma.15G016700.1|Glyma.15G016700;Glyma.13G356900.1|Glyma.13G356900	177;178	Glyma.15G016700.1|Glyma.15G016700	KEENHLLELPVELPESPVEKLESSDSVEHSQ	Glyma.15G016700.1|Glyma.15G016700;Glyma.13G356900.1|Glyma.13G356900	2116	UID5444
Glyma.13G363400.1	Glyma.13G363400	S	163	0	0	0	0	0	0	0	0	1	AT1G80210	Mov34/MPN/PAD-1 family protein;(source:Araport11)	2			___2	0.00931381	68.657	47.957	58.699	1.133	46915000	Glyma.13G363400.1|Glyma.13G363400	163	Glyma.13G363400.1|Glyma.13G363400	SSDGKHNHMSRPVPLSPVNRSPVIDIDSSPS	Glyma.13G363400.1|Glyma.13G363400	2126	UID5454
Glyma.13G364900.1	Glyma.13G364900	S	161	0	0	0	0	0	0	0	0	1	AT3G15730	Encodes phospholipase D alpha 1 (PLD alpha 1). Positive regulator of abscisic acid (ABA) mediated stomatal movements. PLD alpha 1 plays an important role in seed deterioration and aging in Arabidopsis. The mRNA is cell-to-cell mobile.	2			___2	0.00038927	79.82	68.051	62.088	-0.78017	131480000	Glyma.13G364900.1|Glyma.13G364900	161	Glyma.13G364900.1|Glyma.13G364900	YFDVSKDRNWALGIRSPKFPGVPYTFFSQRR	Glyma.13G364900.1|Glyma.13G364900	2127	UID5455
Glyma.13G365500.1	Glyma.13G365500	S	236	0	0	0	0	0	0	0	0	1	AT1G15340	Protein containing methyl-CpG-binding domain.Has sequence similarity to human MBD proteins.	2			___2	0.000995373	72.496	57.465	72.496	0.44773	28354000	Glyma.13G365500.1|Glyma.13G365500	236	Glyma.13G365500.1|Glyma.13G365500	EPAEKVAEEAADTEKSQGPLLTTELEKEENE	Glyma.13G365500.1|Glyma.13G365500	2128	UID5456
Glyma.13G367300.1	Glyma.13G367300	S	214	0	0	0	0	0	0	0	0	1	AT1G80490	TOPLESS-related 1;(source:Araport11)	2			___2	4.74281e-17	132.59	109.4	115.24	-0.20163	109210000	Glyma.13G367300.1|Glyma.13G367300	214	Glyma.13G367300.1|Glyma.13G367300	FVDHSCGQPNGARAPSPANNPLLGSLPKAGG	Glyma.13G367300.1|Glyma.13G367300	2129	UID5457
Glyma.15G002700.1	Glyma.15G002700	S	15	0	0	0	0	0	0	0	0	1	AT1G16010	Transmembrane magnesium transporter. One of nine family members.	2			___2	0.00861727	101.65	32.989	101.65	0.61169	27248000	Glyma.15G002700.1|Glyma.15G002700;Glyma.13G370900.1|Glyma.13G370900	15;15	Glyma.15G002700.1|Glyma.15G002700	_MADLKERLLAPKPASALNVREVSNRPSASG	Glyma.15G002700.1|Glyma.15G002700;Glyma.13G370900.1|Glyma.13G370900	2130	UID5458
Glyma.14G000800.1	Glyma.14G000800	S	550	0	0	0	0	0	0	0	0	1	AT2G17290	Encodes calcium dependent protein kinase 6 (CPK6), a member of the Arabidopsis CDPK gene family. CDPKs contain an intrinsic Ca2+-activation domain with four EF hand Ca2+-binding sites. CDPKs protein kinases have been proposed to function in multiple plant signal transduction pathways downstream of [Ca2+]cyt elevations, thus transducing various physiological responses. CPK6 is expressed in both gu…	2			___2	0.00754025	108.43	64.989	102.52	-0.38738	148150000	Glyma.14G000800.1|Glyma.14G000800;Glyma.02G311800.1|Glyma.02G311800	550;541	Glyma.14G000800.1|Glyma.14G000800	NAGIGRRTMRNSLNLSMRDAPSAQ_______	Glyma.14G000800.1|Glyma.14G000800;Glyma.02G311800.1|Glyma.02G311800	2133	UID5461
Glyma.14G002400.1	Glyma.14G002400	S	31	0	0	0	0	0	0	0	0	1	AT4G35230	Encodes BR-signaling kinase 1 (BSK1), one of the three homologous BR-signaling kinases (BSK1, AT4G35230; BSK2, AT5G46570; BSK3, AT4G00710). Mediates signal transduction from receptor kinase BRI1 by functioning as the substrate of BRI1. Plasma membrane localized.	3			___2	0.000208833	91.858	71.848	81.494	0.084231	55668000	Glyma.14G002400.1|Glyma.14G002400	31	Glyma.14G002400.1|Glyma.14G002400	ETHPEKEKEKDHQRLSEAEKEGFDFSFSEFS	Glyma.14G002400.1|Glyma.14G002400	2145	UID5473
Glyma.14G023500.1	Glyma.14G023500	S	69	0	0	0	0	0	0	0	0	1	AT3G20410	calmodulin-domain protein kinase CDPK isoform 9 (CPK9)	3			___2	0.000270407	78.674	59.616	69.361	0.24818	309980000	Glyma.14G023500.1|Glyma.14G023500	69	Glyma.14G023500.1|Glyma.14G023500	PEKHAPPQAPWRPPPSPKHVHNHDTITGKPF	Glyma.14G023500.1|Glyma.14G023500	2152	UID5480
Glyma.14G029100.1	Glyma.14G029100	S	123	0	0	0	0	0	0	0	0	1	AT1G04920	Encodes a protein with putative sucrose-phosphate synthase activity.	2			___2	5.87793e-174	270.07	251.01	270.07	-0.5034	183770000	Glyma.14G029100.1|Glyma.14G029100	123	Glyma.14G029100.1|Glyma.14G029100	RWEREQGRRDATEDLSEELSEGEKGDGVGEM	Glyma.14G029100.1|Glyma.14G029100	2155	UID5483
Glyma.14G029100.1	Glyma.14G029100	S	127	0	0	0	0	0	0	0	0	1	AT1G04920	Encodes a protein with putative sucrose-phosphate synthase activity.	2			___2	7.26736e-174	268.61	249.78	268.61	-0.27785	142310000	Glyma.14G029100.1|Glyma.14G029100	127	Glyma.14G029100.1|Glyma.14G029100	EQGRRDATEDLSEELSEGEKGDGVGEMIQIE	Glyma.14G029100.1|Glyma.14G029100	2156	UID5484
Glyma.14G029100.1	Glyma.14G029100	S	153	0	0	0	0	0	0	0	0	1	AT1G04920	Encodes a protein with putative sucrose-phosphate synthase activity.	3			___2	7.43865e-11	137.81	116.58	108.14	-0.19552	2604100000	Glyma.14G029100.1|Glyma.14G029100	153	Glyma.14G029100.1|Glyma.14G029100	MIQIETSKKNFQRQISNLEVWSDDKKEKKLY	Glyma.14G029100.1|Glyma.14G029100	2158	UID5486
Glyma.14G075800.1	Glyma.14G075800	S	37	0	0	0	0	0	0	0	0	1	AT5G42950	EXA1 is a GYF domain-containing gene of the SMY2 subgroup. Mutants exhibit resistance to potexviruses.	2			___2	2.91576e-12	110.74	97.535	107.17	0.29995	401630000	Glyma.14G075800.1|Glyma.14G075800;Glyma.17G249900.1|Glyma.17G249900	37;36	Glyma.14G075800.1|Glyma.14G075800;Glyma.17G249900.1|Glyma.17G249900	QISKDVQGSDNPIPLSPQWLLPKPGESKPGS	Glyma.14G075800.1|Glyma.14G075800;Glyma.17G249900.1|Glyma.17G249900	2170	UID5498
Glyma.14G075800.1	Glyma.14G075800	S	499	0	0	0	0	0	0	0	0	1	AT5G42950	EXA1 is a GYF domain-containing gene of the SMY2 subgroup. Mutants exhibit resistance to potexviruses.	3			___2	6.83352e-12	133.47	110.83	124.84	-0.32386	941620000	Glyma.14G075800.1|Glyma.14G075800;Glyma.17G249900.1|Glyma.17G249900	499;504	Glyma.14G075800.1|Glyma.14G075800;Glyma.17G249900.1|Glyma.17G249900	AKWQANEDPVIKRQLSGILDSELETRRVPQT;GKWQANEDPVIKRQLSGILDSELETRRVPQT	Glyma.14G075800.1|Glyma.14G075800;Glyma.17G249900.1|Glyma.17G249900	2175	UID5503
Glyma.14G095300.1	Glyma.14G095300	S	76	0	0	0	0	0	0	0	0	1	AT2G26110	bromodomain protein (DUF761);(source:Araport11)	2			___2	5.61433e-06	120.55	76.871	108.72	-0.2211	152580000	Glyma.14G095300.1|Glyma.14G095300	76	Glyma.14G095300.1|Glyma.14G095300	HHHLPRSPSMLQRLKSINFYPSSPFRSQDLQ	Glyma.14G095300.1|Glyma.14G095300	2178	UID5506
Glyma.14G101400.1	Glyma.14G101400	S	131	0	0	0	0	0	0	0	0	1	AT4G31860	Protein phosphatase 2C family protein;(source:Araport11)	2			___2	0.00561591	76.143	58.757	76.143	-0.79747	9864200	Glyma.14G101400.1|Glyma.14G101400;Glyma.17G223800.1|Glyma.17G223800	131;148	Glyma.14G101400.1|Glyma.14G101400	DKINKFNGKIEGLIWSPRSRDIKEQDDAWAF	Glyma.14G101400.1|Glyma.14G101400;Glyma.17G223800.1|Glyma.17G223800	2182	UID5510
Glyma.17G256200.1	Glyma.17G256200	S	440	0	0	0	0	0	0	0	0	1	AT3G26560	ATP-dependent RNA helicase;(source:Araport11)	2			___2	0.00319312	105.46	87.021	105.46	-0.70715	139480000	Glyma.17G256200.1|Glyma.17G256200;Glyma.14G217400.1|Glyma.14G217400	440;446	Glyma.17G256200.1|Glyma.17G256200	EPAFLQGQSRYSMDMSPVKIFKNPEGSLGRA	Glyma.17G256200.1|Glyma.17G256200;Glyma.14G217400.1|Glyma.14G217400	2200	UID5528
Glyma.14G219900.1	Glyma.14G219900	S	485	0	0	0	0	0	0	0	0	1	AT4G24200	Transcription elongation factor (TFIIS) family protein;(source:Araport11)	3			___2	0.00232913	54.368	33.43	54.368	0.14709	58883000	Glyma.14G219900.1|Glyma.14G219900;Glyma.17G258900.1|Glyma.17G258900	485;494	Glyma.14G219900.1|Glyma.14G219900	EVARLVAQEVERECVSPIKEGNDQVSNEVNS	Glyma.14G219900.1|Glyma.14G219900;Glyma.17G258900.1|Glyma.17G258900	2204	UID5532
Glyma.14G221700.1	Glyma.14G221700	S	146	0	0	0	0	0	0	0	0	1	AT1G76010	Alba DNA/RNA-binding protein;(source:Araport11)	2			___2	9.89495e-117	241.66	220.93	166.48	-0.90684	247550000	Glyma.14G221700.1|Glyma.14G221700	146	Glyma.14G221700.1|Glyma.14G221700	DQVKAATDFDYEGEGSPNGRVRGRGGRGRGR	Glyma.14G221700.1|Glyma.14G221700	2206	UID5534
Glyma.15G009900.1	Glyma.15G009900	S	89	0	0	0	0	0	0	0	0	1	AT1G80180	Encodes a substrate of the MAPK kinases. Phenotypic analyses of Arabidopsis expressing phosphorylation site mutant forms of At1g80180.1 showed clustered stomata and higher stomatal index in cotyledons expressing the phosphomimetic form of At1g80180.1.	2			___2	6.98888e-06	115.57	83.978	111.79	-1.5802	33272000	Glyma.15G009900.1|Glyma.15G009900;Glyma.13G364000.1|Glyma.13G364000	89;84	Glyma.15G009900.1|Glyma.15G009900	RGYRTGKVSPAIEPPSPRLSACGFCAAFGKA	Glyma.15G009900.1|Glyma.15G009900;Glyma.13G364000.1|Glyma.13G364000	2207	UID5535
Glyma.15G070700.1	Glyma.15G070700	S	805	0	0	0	0	0	0	0	0	1	AT1G61100	disease resistance protein (TIR class);(source:Araport11)	2			___2	0.00482354	66.393	50.511	47.712	0.11792	230240000	Glyma.15G070700.1|Glyma.15G070700	805	Glyma.15G070700.1|Glyma.15G070700	SMDDSHAKVNDNLPVSPVKTNVRKSQVSGTR	Glyma.15G070700.1|Glyma.15G070700	2223	UID5551
Glyma.15G075200.1	Glyma.15G075200	S	168	0	0	0	0	0	0	0	0	1	AT1G28280	VQ motif-containing protein;(source:Araport11)	2			___2	0.0035799	83.862	69.705	83.862	-0.34485	20547000	Glyma.15G075200.1|Glyma.15G075200	168	Glyma.15G075200.1|Glyma.15G075200	AEDKAIKEKGFFFHPSPRDKSQPRLLPLFPT	Glyma.15G075200.1|Glyma.15G075200	2224	UID5552
Glyma.15G083300.1	Glyma.15G083300	S	115	0	0	0	0	0	0	0	0	1	AT5G64270	splicing factor;(source:Araport11)	3			___2	9.77549e-05	72.086	42.642	41.912	-0.66184	49763000	Glyma.15G083300.1|Glyma.15G083300	115	Glyma.15G083300.1|Glyma.15G083300	DREDDYRRRRLNQIISPERHDPFAAGEKTPD	Glyma.15G083300.1|Glyma.15G083300	2226	UID5554
Glyma.15G083500.1	Glyma.15G083500	S	115	0	0	0	0	0	0	0	0	1	AT1G29240	transcription initiation factor TFIID subunit, putative (DUF688);(source:Araport11)	2			___2	0.00937856	91.658	42.24	91.658	-0.84358	45243000	Glyma.15G083500.1|Glyma.15G083500	115	Glyma.15G083500.1|Glyma.15G083500	KQPLEKESKAANKSKSFNVSVVKVDSDKERK	Glyma.15G083500.1|Glyma.15G083500	2227	UID5555
Glyma.15G099100.1	Glyma.15G099100	S	65	0	0	0	0	0	0	0	0	1	AT3G06330	RING/U-box superfamily protein;(source:Araport11)	2			___2	0.000364751	105.03	78.989	105.03	0.26619	112900000	Glyma.15G099100.1|Glyma.15G099100	65	Glyma.15G099100.1|Glyma.15G099100	GFGSTSSGRVLDHCQSFGKGISSSRGFLRAL	Glyma.15G099100.1|Glyma.15G099100	2231	UID5559
Glyma.15G120300.1	Glyma.15G120300	S	1363	0	0	0	0	0	0	0	0	1	AT5G47690	One of 5 PO76/PDS5 cohesion cofactor orthologs of Arabidopsis.	2			___2	4.17294e-15	147.24	113.24	62.303	-0.53727	34970000	Glyma.15G120300.1|Glyma.15G120300	1363	Glyma.15G120300.1|Glyma.15G120300	KSIGGLAKCTTKEGESDAEDLIGCRIKVWWP	Glyma.15G120300.1|Glyma.15G120300	2244	UID5572
Glyma.15G131100.1	Glyma.15G131100	S	285	0	0	0	0	0	0	0	0	1	AT3G24080	KRR1 family protein;(source:Araport11)	3			___2	4.88149e-07	95.878	80.48	86.675	-0.96871	114140000	Glyma.15G131100.1|Glyma.15G131100	285	Glyma.15G131100.1|Glyma.15G131100	SGKNLNVGEDELQEISEDEIELERQEEYEYR	Glyma.15G131100.1|Glyma.15G131100	2251	UID5579
Glyma.15G163700.1	Glyma.15G163700	S	788	0	0	0	0	0	0	0	0	1	AT4G30160	Encodes a major actin filament bundling protein that is involved in root hair growth through regulating actin organization in a Ca2+-dependent manner.	3			___2	0.000110553	67.645	57.449	50.883	-0.42219	46280000	Glyma.15G163700.1|Glyma.15G163700	788	Glyma.15G163700.1|Glyma.15G163700	RSMSVSPDRVRVRGRSPAFNALAANFENPNA	Glyma.15G163700.1|Glyma.15G163700	2252	UID5580
Glyma.15G221300.1	Glyma.15G221300	S	332	0	0	0	0	0	0	0	0	1	AT4G34131	UDP-glucosyl transferase 73B3;(source:Araport11)	3			___2	0.00361172	40.844	32.052	40.844	-0.13774	17128000	Glyma.15G221300.1|Glyma.15G221300	332	Glyma.15G221300.1|Glyma.15G221300	DSDHDFIWVVRKKGESEDGEGNDFLQEFDKR	Glyma.15G221300.1|Glyma.15G221300	2277	UID5605
Glyma.15G255400.1	Glyma.15G255400	S	297	29163000	12133000	16990000	12471000	12747000	13502000	15604000	19304000	1	AT1G16610	Encodes SR45, a member of the highly conserved family of serine/arginine-rich (SR) proteins, which play key roles in pre-mRNA splicing and other aspects of RNA metabolism. SR45 is a spliceosome protein, interacts with SR33 and the U1-70K protein of the U1 snRNP. Also involved in plant sugar response. sr45-1 mutation confers hypersensitivity to glucose during early seedling growth.	2			___2	0.000316921	92.939	63.584	57.802	-0.0049658	293360000	Glyma.15G255400.1|Glyma.15G255400;Glyma.08G172000.1|Glyma.08G172000	297;297	Glyma.15G255400.1|Glyma.15G255400	SPGRGRSPSPPRRLRSPARLSPRRIRGSPGR	Glyma.15G255400.1|Glyma.15G255400;Glyma.08G172000.1|Glyma.08G172000	2283	UID5611
Glyma.15G255400.1	Glyma.15G255400	S	302	29163000	12133000	16990000	12471000	12747000	13502000	15604000	19304000	1	AT1G16610	Encodes SR45, a member of the highly conserved family of serine/arginine-rich (SR) proteins, which play key roles in pre-mRNA splicing and other aspects of RNA metabolism. SR45 is a spliceosome protein, interacts with SR33 and the U1-70K protein of the U1 snRNP. Also involved in plant sugar response. sr45-1 mutation confers hypersensitivity to glucose during early seedling growth.	2			___2	0.000316921	92.939	63.584	57.802	-0.0049658	293360000	Glyma.15G255400.1|Glyma.15G255400;Glyma.08G172000.1|Glyma.08G172000	302;302	Glyma.15G255400.1|Glyma.15G255400	RSPSPPRRLRSPARLSPRRIRGSPGRRRSPP	Glyma.15G255400.1|Glyma.15G255400;Glyma.08G172000.1|Glyma.08G172000	2284	UID5612
Glyma.16G033100.1	Glyma.16G033100	S	703	0	0	0	0	0	0	0	0	1	AT4G10760	Encodes a member of a core set of mRNA m6A writer proteins and is required for N6-adenosine methylation of mRNA.	2			___2	5.30064e-17	131.56	111.17	131.56	0.55802	203150000	Glyma.16G033100.1|Glyma.16G033100	703	Glyma.16G033100.1|Glyma.16G033100	ARFKAAYPDVEVQPASPPRASAMEVDTSVAA	Glyma.16G033100.1|Glyma.16G033100	2312	UID5640
Glyma.16G038300.1	Glyma.16G038300	S	702	0	0	0	0	0	0	0	0	1	AT5G17920	Encodes a cytosolic cobalamin-independent methionine synthase, involved in methionine regeneration via the activated methyl cycle (SAM cycle). The protein undergoes thiolation following treatment with the oxidant tert-butylhydroperoxide. The mRNA is cell-to-cell mobile.	3			___2	2.39273e-20	104.86	92.498	104.86	0.098921	0	Glyma.16G038300.1|Glyma.16G038300;Glyma.19G114500.1|Glyma.19G114500;Glyma.17G184900.1|Glyma.17G184900;Glyma.17G188100.1|Glyma.17G188100;Glyma.05G090100.1|Glyma.05G090100;Glyma.20G055900.1|Glyma.20G055900	702;702;702;356;702;740	Glyma.16G038300.1|Glyma.16G038300	VKYGAGIGPGVYDIHSPRIPPTEEIADRINK	Glyma.16G038300.1|Glyma.16G038300;Glyma.19G114500.1|Glyma.19G114500;Glyma.17G184900.1|Glyma.17G184900;Glyma.17G188100.1|Glyma.17G188100;Glyma.05G090100.1|Glyma.05G090100;Glyma.20G055900.1|Glyma.20G055900	2313	UID5641
Glyma.19G092100.1	Glyma.19G092100	S	300	0	0	0	0	0	0	0	0	1	AT5G14120	Major facilitator superfamily protein;(source:Araport11)	2			___2	5.90003e-286	315.28	251.99	266.45	0.068251	8374200000	Glyma.19G092100.1|Glyma.19G092100;Glyma.16G055800.1|Glyma.16G055800	300;300	Glyma.19G092100.1|Glyma.19G092100	KEAGKSQLDSDEVILSELEDEKPKEVDMLPA	Glyma.19G092100.1|Glyma.19G092100;Glyma.16G055800.1|Glyma.16G055800	2327	UID5655
Glyma.16G090700.1	Glyma.16G090700	S	89	0	0	0	0	0	0	0	0	1	AT3G25070	Encodes a member of the R protein complex and may represent a virulence target of type III pili effector proteins (virulence factors) from bacterial pathogens, which is 'guarded' by R protein complex (RPM1 and RPS2 proteins). RIN4 physically interacts with RPS2 and RPM1 in vivo. Bacterial avirulence (Avr) effectors AvrB, AvrRpm1, and AvrRpt2 induce a mobility shift in RIN4 and expression of AvrRp…	2			___2	0.000514611	98.048	65.728	61.65	1.0328	152870000	Glyma.16G090700.1|Glyma.16G090700	89	Glyma.16G090700.1|Glyma.16G090700	KGSLHLEDDPKNFIESPARHDNVSSRSGSRS	Glyma.16G090700.1|Glyma.16G090700	2346	UID5674
Glyma.16G096600.1	Glyma.16G096600	S	153	0	0	0	0	0	0	0	0	1	AT5G58140	Membrane-bound protein serine/threonine kinase that functions as blue light photoreceptor in redundancy with PHO1. Involved in stomatal opening, chloroplast movement and phototropism. Mediates blue light-induced growth enhancements. PHOT1 and PHOT2 mediate blue light-dependent activation of the plasma membrane H+-ATPase in guard cell protoplasts. PHOT2 possesses two LOV (LOV1 and LOV2, for light-…	2			___2	0.000615291	88.021	64.795	83.617	0.70193	391860000	Glyma.16G096600.1|Glyma.16G096600	153	Glyma.16G096600.1|Glyma.16G096600	ENTSGSFDGDRSRNLSDRFVEPTRTSGESNY	Glyma.16G096600.1|Glyma.16G096600	2351	UID5679
Glyma.16G096600.1	Glyma.16G096600	S	129	0	0	0	0	0	0	0	0	1	AT5G58140	Membrane-bound protein serine/threonine kinase that functions as blue light photoreceptor in redundancy with PHO1. Involved in stomatal opening, chloroplast movement and phototropism. Mediates blue light-induced growth enhancements. PHOT1 and PHOT2 mediate blue light-dependent activation of the plasma membrane H+-ATPase in guard cell protoplasts. PHOT2 possesses two LOV (LOV1 and LOV2, for light-…	2			___2	0.00091897	74.537	56.226	74.537	-3.2786	145490000	Glyma.16G096600.1|Glyma.16G096600	129	Glyma.16G096600.1|Glyma.16G096600	ANIAERTAEWGLVVNSRNFKALGGENTSGSF	Glyma.16G096600.1|Glyma.16G096600	2353	UID5681
Glyma.16G113000.1	Glyma.16G113000	S	147	0	0	0	0	0	0	0	0	1	AT1G76490	Encodes a 3-hydroxy-3-methylglutaryl coenzyme A reductase, which is involved in melavonate biosynthesis and performs the first committed step in isoprenoid biosynthesis. Expression is activated in dark in leaf tissue but not controlled by light in the root (confine The mRNA is cell-to-cell mobile.	2			___2	0.00104037	78.903	53.255	67.08	-0.61154	33054000	Glyma.16G113000.1|Glyma.16G113000	147	Glyma.16G113000.1|Glyma.16G113000	SSCLLPNKIQNQFPLSPKAIHSVTKEPQVDS	Glyma.16G113000.1|Glyma.16G113000	2358	UID5686
Glyma.16G155100.1	Glyma.16G155100	S	10	0	0	0	0	0	0	0	0	1	AT2G37170	a member of the plasma membrane intrinsic protein subfamily PIP2. localizes to the plasma membrane and exhibits water transport activity in Xenopus oocyte. expressed specifically in the vascular bundles and protein level increases slightly during leaf dev	2			___2	1.04681e-05	99.752	84.608	75.819	0.10531	57512000	Glyma.16G155100.1|Glyma.16G155100	10	Glyma.16G155100.1|Glyma.16G155100	______MAKHDVEGGSFAAKDYHDPPPAPLI	Glyma.16G155100.1|Glyma.16G155100	2368	UID5696
Glyma.17G001500.1	Glyma.17G001500	S	525	0	0	0	0	0	0	0	0	1	AT1G59610	A high molecular weight GTPase whose GTP-binding domain shows a low homology to those of other plant dynamin-like proteins.Contains a pleckstrin homologous domain. DRP2B and DRP1A participate together in clathrin-coated vesicle formation during endocytosis. The mRNA is cell-to-cell mobile.	2			___2	0.000136913	85.845	68.903	77.185	-0.95953	22593000	Glyma.17G001500.1|Glyma.17G001500	525	Glyma.17G001500.1|Glyma.17G001500	ELKNRSSKKTLDAEQSILNRATSPQTSQQSG	Glyma.17G001500.1|Glyma.17G001500	2403	UID5731
Glyma.17G035500.1	Glyma.17G035500	S	76	0	0	0	0	0	0	0	0	1	AT4G16280	Involved in the promotion of the transition of the vegetative meristem to reproductive development. Four forms of the protein (alpha, beta, delta and gamma) are produced by alternative splicing. Involved in RNA-mediated chromatin silencing. At one point it was believed to act as an abscisic acid receptor but the paper describing that function was retracted.	2			___2	1.56635e-05	101.39	66.379	101.39	-0.017996	287550000	Glyma.17G035500.1|Glyma.17G035500	76	Glyma.17G035500.1|Glyma.17G035500	AGQKRGFPFSGRGGGSPDRLDGGSFAKLFVG	Glyma.17G035500.1|Glyma.17G035500	2412	UID5740
Glyma.17G074000.1	Glyma.17G074000	S	6	0	0	0	0	0	0	0	0	1	AT4G30935	member of WRKY Transcription Factor; Group I	2			___2	6.34414e-05	96.734	64.666	96.734	0.18879	27453000	Glyma.17G074000.1|Glyma.17G074000	6	Glyma.17G074000.1|Glyma.17G074000	__________MAQRRSPQPLPEPDTKGNDSH	Glyma.17G074000.1|Glyma.17G074000	2425	UID5753
Glyma.17G092400.1	Glyma.17G092400	S	15	0	0	0	0	0	0	0	0	1	AT1G23820	Spermidine synthase.	2			___2	7.8575e-06	112.43	98.751	74.46	0.084459	49293000	Glyma.17G092400.1|Glyma.17G092400	15	Glyma.17G092400.1|Glyma.17G092400	_MAKETSVVYLYPSKSQVWGENFDHKKLVIT	Glyma.17G092400.1|Glyma.17G092400	2431	UID5759
Glyma.17G110600.1	Glyma.17G110600	S	213	0	0	0	0	0	0	0	0	1	AT2G11000	Encodes a non-functional Arabidopsis homolog of the yeast protein MAK10, a component of the N-terminal acetyltransferase complex C. Mutant plants have normal photosynthesis as well as growth rates and pigmentation comparable to wild type.	3			___2	9.4281e-05	80.711	60.636	80.711	0.46438	133520000	Glyma.17G110600.1|Glyma.17G110600	213	Glyma.17G110600.1|Glyma.17G110600	RQLRACKASSSKRRVSEDVEPLQNNPDLEEG	Glyma.17G110600.1|Glyma.17G110600	2435	UID5763
Glyma.17G120600.1	Glyma.17G120600	S	22	0	0	0	0	0	0	0	0	1	AT2G25670	hypothetical protein;(source:Araport11)	3			___2	1.20764e-07	94.003	84.346	94.003	0.85233	92212000	Glyma.17G120600.1|Glyma.17G120600	22	Glyma.17G120600.1|Glyma.17G120600	EAPAINSTNVFAALGSLKKKKKKPEKDHQGP	Glyma.17G120600.1|Glyma.17G120600	2441	UID5769
Glyma.17G129700.1	Glyma.17G129700	S	214	0	0	0	0	0	0	0	0	1	AT5G50380	A member of EXO70 gene family, putative exocyst subunits, conserved in land plants. Arabidopsis thaliana contains 23 putative EXO70 genes, which can be classified into eight clusters on the phylogenetic tree.	3			___2	0.000466161	54.259	45.869	53.089	-0.86436	55859000	Glyma.17G129700.1|Glyma.17G129700	214	Glyma.17G129700.1|Glyma.17G129700	SFGEVDSSRFHDRAASLGDDLFVDLVRPEAV	Glyma.17G129700.1|Glyma.17G129700	2443	UID5771
Glyma.17G143300.1	Glyma.17G143300	S	286	0	0	0	0	0	0	0	0	1	AT5G47430	DWNN domain, a CCHC-type zinc finger;(source:Araport11)	2			___2	0.0170728	51.286	32.192	51.013	-0.118	43251000	Glyma.17G143300.1|Glyma.17G143300	286	Glyma.17G143300.1|Glyma.17G143300	EAAFEKEIEGMPSTRSVGELPPELRCPLCND	Glyma.17G143300.1|Glyma.17G143300	2448	UID5776
Glyma.17G197700.1	Glyma.17G197700	S	239	0	0	0	0	0	0	0	0	1	AT5G24890	stress response NST1-like protein;(source:Araport11)	3			___2	0.000333057	68.361	51.739	52.707	-1.1834	121320000	Glyma.17G197700.1|Glyma.17G197700	239	Glyma.17G197700.1|Glyma.17G197700	KLTRKSSFYAWSNPKSMPLLPVHEDEDNFLE	Glyma.17G197700.1|Glyma.17G197700	2463	UID5791
Glyma.18G019700.1	Glyma.18G019700	S	343	0	0	0	0	0	0	0	0	1	AT4G39680	SAP domain-containing protein;(source:Araport11)	2			___2	1.28268e-81	207.53	177.84	207.53	-1.8424	274270000	Glyma.18G019700.1|Glyma.18G019700	343	Glyma.18G019700.1|Glyma.18G019700	HEKKASVEENFNNVLSPDMNKTNSSDDVGYP	Glyma.18G019700.1|Glyma.18G019700	2478	UID5806
Glyma.18G040500.1	Glyma.18G040500	S	383	0	0	0	0	0	0	0	0	1	AT5G37710	alpha/beta-Hydrolases superfamily protein;(source:Araport11)	2			___2	6.28664e-08	78.069	64.716	78.069	0.87732	54347000	Glyma.18G040500.1|Glyma.18G040500	383	Glyma.18G040500.1|Glyma.18G040500	KTIEKEHRDALERAVSLNVPHAVDTAEKETS	Glyma.18G040500.1|Glyma.18G040500	2483	UID5811
Glyma.18G050300.1	Glyma.18G050300	S	18	0	0	0	0	0	0	0	0	1	AT2G38610	RNA-binding KH domain-containing protein;(source:Araport11)	2			___2	0.00316047	98.048	68.575	98.048	0.44647	41001000	Glyma.18G050300.1|Glyma.18G050300;Glyma.14G206800.1|Glyma.14G206800;Glyma.11G200400.1|Glyma.11G200400;Glyma.02G237800.1|Glyma.02G237800	18;18;18;47	Glyma.18G050300.1|Glyma.18G050300	NLYNQISLPSPQRANSPNINMRGNFDVDSQY	Glyma.18G050300.1|Glyma.18G050300;Glyma.14G206800.1|Glyma.14G206800;Glyma.11G200400.1|Glyma.11G200400;Glyma.02G237800.1|Glyma.02G237800	2487	UID5815
Glyma.18G075200.1	Glyma.18G075200	S	293	0	0	0	0	0	0	0	0	1	AT1G55840	Sec14p-like phosphatidylinositol transfer family protein;(source:Araport11)	2			___2	0.0018177	60.209	50.11	42.314	-1.8842	22341000	Glyma.18G075200.1|Glyma.18G075200	293	Glyma.18G075200.1|Glyma.18G075200	QQAIIMESISPIRQGSFCVDIPEPDPDDAKI	Glyma.18G075200.1|Glyma.18G075200	2495	UID5823
Glyma.18G075600.1	Glyma.18G075600	S	629	0	0	0	0	0	0	0	0	1	AT5G55860	WEB1/PMI2 related protein involved in mecahnotransduction.TREPH1 is phosphorylated at position S625 in response to touch, and this is required for mechanosensitive growth response.	2			___2	3.28098e-06	103.75	80.834	103.75	-1.0889	158110000	Glyma.18G075600.1|Glyma.18G075600;Glyma.01G063200.1|Glyma.01G063200	629;216	Glyma.18G075600.1|Glyma.18G075600	KEKVSVSKKTLLPNISGIFQRKKNQVEGGSP	Glyma.18G075600.1|Glyma.18G075600;Glyma.01G063200.1|Glyma.01G063200	2496	UID5824
Glyma.18G124200.1	Glyma.18G124200	S	440	0	0	0	0	0	0	0	0	1	AT2G02790	Encodes a microtubule-associated protein.	4			___2	9.67301e-07	87.792	76.543	87.792	0.92357	54414000	Glyma.18G124200.1|Glyma.18G124200	440	Glyma.18G124200.1|Glyma.18G124200	EDLNNVNSKNFQRRASLPANFADHENLLHNN	Glyma.18G124200.1|Glyma.18G124200	2503	UID5831
Glyma.18G159900.1	Glyma.18G159900	S	194	0	0	0	0	0	0	0	0	1	AT4G13040	Encodes a member of the AP2/EREBP transcription factor family that has only one AP2 domain. It is a positive regulator of disease defense that functions upstream of SA accumulation.	3			___2	0.000161215	71.527	60.712	71.527	-0.27931	51704000	Glyma.18G159900.1|Glyma.18G159900	194	Glyma.18G159900.1|Glyma.18G159900	MTRQAITRKKHKRRLSPGPDNGHDILPLPKD	Glyma.18G159900.1|Glyma.18G159900	2513	UID5841
Glyma.18G173100.1	Glyma.18G173100	S	14	0	0	0	0	0	0	0	0	1	AT3G07030	Alba DNA/RNA-binding protein;(source:Araport11)	4			___2	1.38319e-08	112.42	86.293	48.315	0.50112	2306600000	Glyma.18G173100.1|Glyma.18G173100	14	Glyma.18G173100.1|Glyma.18G173100	__MDRYQKVERPKPESPINENEIRITTQGAI	Glyma.18G173100.1|Glyma.18G173100	2514	UID5842
Glyma.18G255000.1	Glyma.18G255000	S	354	0	0	0	0	0	0	0	0	1	AT5G15070	Encodes a functional VIP1/PPIP5K-type ATP-grasp kinase that is involved in both InsP6 to InsP7 conversion and InsP7 to InsP8 conversion. It is the minor isoform in plants and is expressed in pollen.	2			___2	7.77746e-27	130.23	105.44	130.23	0.28374	230990000	Glyma.18G255000.1|Glyma.18G255000	354	Glyma.18G255000.1|Glyma.18G255000	VNEPVQPSEGLTRQGSGIIGTFGQSEELRCV	Glyma.18G255000.1|Glyma.18G255000	2533	UID5861
Glyma.18G270600.1	Glyma.18G270600	S	1115	0	0	0	0	0	0	0	0	1	AT3G51550	Encodes a synergid-expressed, plasma-membrane localized receptor-like kinase that accumulates asymetrically in the synergid membrnane at the filiform apparatus and mediates male-female gametophyte interactions during pollen tube reception. Also involved in powdery mildew infection. Mutants show faster root elongation under dim light, the protein is required for intracellular accumulation of AHA2 …	2			___2	0.0181934	70.1	38.678	53.327	-0.014234	19810000	Glyma.18G270600.1|Glyma.18G270600	1115	Glyma.18G270600.1|Glyma.18G270600	YGSKESDRLIRENVFSEIKDPKGR_______	Glyma.18G270600.1|Glyma.18G270600	2534	UID5862
Glyma.18G275200.1	Glyma.18G275200	S	2144	0	0	0	0	0	0	0	0	1	AT3G02260	Calossin-like protein required for polar auxin transport	2			___2	0.00364015	130.66	37.818	109.29	-0.58113	44124000	Glyma.18G275200.1|Glyma.18G275200	2144	Glyma.18G275200.1|Glyma.18G275200	DSGVIAASEKVKKLGSGILNKAYAGTNPEFP	Glyma.18G275200.1|Glyma.18G275200	2538	UID5866
Glyma.18G280500.1	Glyma.18G280500	S	879	0	0	0	0	0	0	0	0	1	AT1G67230	Encodes a nuclear coiled-coil protein related to the carrot peripheral nuclear protein NMCP1 that is involved in the determination of plant nuclear structure. Member of a small gene family in Arabidopsis containing 4 proteins (LNC1-4 or CRWN 1-4) with redundant functions in protection from oxidative damage, control of nuclear morphology and degradation of ABI5.	3			___2	1.60346e-31	134.21	42.467	134.21	-2.2825	173140000	Glyma.18G280500.1|Glyma.18G280500	879	Glyma.18G280500.1|Glyma.18G280500	SFAVVNDSFDVQRVQSGNDIVEVEADHEPSV	Glyma.18G280500.1|Glyma.18G280500	2543	UID5871
Glyma.19G003900.1	Glyma.19G003900	S	3	0	0	0	0	0	0	0	0	1	AT5G40490	HLP1 is a member of the conserved hnRNP A/B family and contains RNA Recognition Motifs (RRM).It binds mRNA and appears to be involved in targeting alternative polyadenylation (APA). APA targets include genes involved in flowering. Loss of HLP1 function results causes late flowering under long and short day conditions. This phenotype is suppressed by loss of FLC.	3			___2	9.15005e-07	91.115	79.33	91.115	-0.042487	873610000	Glyma.19G003900.1|Glyma.19G003900	3	Glyma.19G003900.1|Glyma.19G003900	_____________MESPGNEHVVGGAEPNDV	Glyma.19G003900.1|Glyma.19G003900	2555	UID5883
Glyma.19G007300.1	Glyma.19G007300	S	335	0	0	0	0	0	0	0	0	1	AT5G14720	Protein kinase superfamily protein;(source:Araport11)	2			___2	1.35416e-41	182.89	145.27	182.89	-0.1838	363820000	Glyma.19G007300.1|Glyma.19G007300;Glyma.05G006700.1|Glyma.05G006700	335;335	Glyma.19G007300.1|Glyma.19G007300	EDKDQLSQKEYIRGISAWNFNLEDLKSQAAL	Glyma.19G007300.1|Glyma.19G007300;Glyma.05G006700.1|Glyma.05G006700	2559	UID5887
Glyma.19G016300.1	Glyma.19G016300	S	788	0	0	0	0	0	0	0	0	1	AT5G15020	Encodes a homolog of the transcriptional repressor SIN3 (AT1G24190).	2			___2	0.000405501	64.779	47.563	46.481	-0.93356	45209000	Glyma.19G016300.1|Glyma.19G016300	788	Glyma.19G016300.1|Glyma.19G016300	HNVRNFGAPNVGGDGSPREDTLSINSRVPKS	Glyma.19G016300.1|Glyma.19G016300	2565	UID5893
Glyma.19G100500.1	Glyma.19G100500	S	19	0	0	0	0	0	0	0	0	1	AT1G12830	nucleolin;(source:Araport11)	2			___2	0.00301824	71.279	57.563	71.279	-0.82502	37432000	Glyma.19G100500.1|Glyma.19G100500	19	Glyma.19G100500.1|Glyma.19G100500	HNDPPQEPTLPSKRMSDPDLQDLPSKIPKLD	Glyma.19G100500.1|Glyma.19G100500	2588	UID5916
Glyma.19G106800.1	Glyma.19G106800	S	342	0	0	0	0	0	0	0	0	1	AT1G12900	glyceraldehyde 3-phosphate dehydrogenase A subunit 2;(source:Araport11)	2			___2	7.72793e-05	93.424	79.761	93.424	-2.7802	41432000	Glyma.19G106800.1|Glyma.19G106800	342	Glyma.19G106800.1|Glyma.19G106800	AAFRESADNELKGILSVCDEPLVSVDFRCTD	Glyma.19G106800.1|Glyma.19G106800	2589	UID5917
Glyma.19G106800.1	Glyma.19G106800	S	131	0	0	0	0	0	0	0	0	1	AT1G12900	glyceraldehyde 3-phosphate dehydrogenase A subunit 2;(source:Araport11)	2			___2	2.60496e-08	136.6	101.06	136.6	-0.11088	37822000	Glyma.19G106800.1|Glyma.19G106800	131	Glyma.19G106800.1|Glyma.19G106800	DSILGTFDADVKPVGSNVISVDGKEIKVVSD	Glyma.19G106800.1|Glyma.19G106800	2590	UID5918
Glyma.19G168200.1	Glyma.19G168200	S	176	0	0	0	0	0	0	0	0	1	AT5G43960	Nuclear transport factor 2 (NTF2) family protein with RNA binding (RRM-RBD-RNP motifs) domain-containing protein;(source:Araport11)	2			___2	5.95377e-50	191.44	155.93	165.58	-1.9042	617100000	Glyma.19G168200.1|Glyma.19G168200	176	Glyma.19G168200.1|Glyma.19G168200	VSDYGLEEEAREYANSVHIDDDPVDKYSLPE	Glyma.19G168200.1|Glyma.19G168200	2607	UID5935
Glyma.19G212800.1	Glyma.19G212800	S	12	0	0	0	0	0	0	0	0	1	AT4G02280	Encodes a protein with sucrose synthase activity (SUS3). It appears to be important for sucrose metabolism in developing seeds, especially during the late maturation phase, about 18 days after flowering.	2			___2	0.000317768	80.684	27.817	79.059	0.070001	0	Glyma.19G212800.1|Glyma.19G212800	12	Glyma.19G212800.1|Glyma.19G212800	____MSTQPKLGRIPSIRDRVEDTLSAHRNE	Glyma.19G212800.1|Glyma.19G212800	2618	UID5946
Glyma.19G261700.1	Glyma.19G261700	S	377	0	0	0	0	0	0	0	0	1	AT1G53730	STRUBBELIG-receptor family 6;(source:Araport11)	2			___2	0.00363668	83.397	63.61	83.397	0.79043	20052000	Glyma.19G261700.1|Glyma.19G261700	377	Glyma.19G261700.1|Glyma.19G261700	SASINLKPPPIDRHKSFDDEEFSKRPTIVKK	Glyma.19G261700.1|Glyma.19G261700	2633	UID5961
Glyma.20G023800.1	Glyma.20G023800	S	418	0	0	0	0	0	0	0	0	1	AT5G45190	Encodes a cyclin T partner CYCT1;5. Plays important roles in infection with Cauliflower mosaic virus (CaMV).	3			___2	0.00411987	49.535	22.806	45.723	0.01012	65907000	Glyma.20G023800.1|Glyma.20G023800;Glyma.20G023500.1|Glyma.20G023500	418;419	Glyma.20G023800.1|Glyma.20G023800	NVGRNLERREVPLGHSPNEAIKIDKDKLKAL	Glyma.20G023800.1|Glyma.20G023800;Glyma.20G023500.1|Glyma.20G023500	2642	UID5970
Glyma.20G144400.1	Glyma.20G144400	S	415	0	0	0	0	0	0	0	0	1	AT3G22380	Encodes a nucleus-acting plant-specific clock regulator working close to the central oscillator and affecting the circadian gating of light responses. Circadian gating is the alteration of circadian phase according to the photoperiod of the entraining day/light cycle and the rhythmic antagonism of light responses in the early subjective night. TIC differentially regulates CCA1 and PRR9 from LHY, …	2			___2	5.40168e-10	113.4	94.983	113.4	0.27424	48495000	Glyma.20G144400.1|Glyma.20G144400	415	Glyma.20G144400.1|Glyma.20G144400	EAEKQKDVGLSEVVVSPQLPKKESPVRQVAD	Glyma.20G144400.1|Glyma.20G144400	2668	UID5996
Glyma.20G146000.1	Glyma.20G146000	S	131	0	0	0	0	0	0	0	0	1	AT3G22430	RNA recognition motif XS domain protein;(source:Araport11)	2			___2	0.0019678	71.349	56.198	59.908	-0.75042	47899000	Glyma.20G146000.1|Glyma.20G146000	131	Glyma.20G146000.1|Glyma.20G146000	APRPLDLPPRFPPPLSPGRFRLPDYSHAAAA	Glyma.20G146000.1|Glyma.20G146000	2669	UID5997
Glyma.20G162000.1	Glyma.20G162000	S	481	0	0	0	0	0	0	0	0	1	AT4G25640	Encodes a multidrug and toxin efflux family transporter. Involved in flavonoid metabolism, affecting Root growth, seed development and germination, and pollen development, release and viability.	2			___2	0.000265834	80.69	45.998	63.727	-0.078371	49526000	Glyma.20G162000.1|Glyma.20G162000	481	Glyma.20G162000.1|Glyma.20G162000	WKKEVEQTAERMRIWSGQDIGVDKIVASA__	Glyma.20G162000.1|Glyma.20G162000	2670	UID5998
Glyma.20G166200.1	Glyma.20G166200	S	687	0	0	0	0	0	0	0	0	1	AT1G76810	eukaryotic translation initiation factor 2 (eIF-2) family protein;(source:Araport11)	2			___2	0.00028369	126.19	115.48	90.653	0.37737	89969000	Glyma.20G166200.1|Glyma.20G166200	687	Glyma.20G166200.1|Glyma.20G166200	EDGEEDDDEDEWDAKSWDDVNLNTKGAFADE	Glyma.20G166200.1|Glyma.20G166200	2672	UID6000
Glyma.20G196900.1	Glyma.20G196900	S	11	0	0	0	0	0	0	0	0	1	AT5G51100	Fe superoxide dismutase whose mRNA levels are increased in response to exposure to UV-B.	2			___2	5.99572e-16	120.7	104.57	120.7	0.23379	45814000	Glyma.20G196900.1|Glyma.20G196900	11	Glyma.20G196900.1|Glyma.20G196900	_____MASLGGLQNVSGINFLIKEGPKVNAK	Glyma.20G196900.1|Glyma.20G196900	2681	UID6009
Glyma.20G196900.1	Glyma.20G196900	S	172	0	0	0	0	0	0	0	0	1	AT5G51100	Fe superoxide dismutase whose mRNA levels are increased in response to exposure to UV-B.	2			___2	2.23331e-58	187	176.54	117.48	-0.45374	760590000	Glyma.20G196900.1|Glyma.20G196900	172	Glyma.20G196900.1|Glyma.20G196900	YRARKFDGENVANPPSPDEDNKLVVLKSPNA	Glyma.20G196900.1|Glyma.20G196900	2682	UID6010
Glyma.20G229100.1	Glyma.20G229100	S	187	0	0	0	0	0	0	0	0	1	AT5G27970	ARM repeat superfamily protein;(source:Araport11)	2			___2	0.00860196	70.1	59.227	49.35	-0.59843	33580000	Glyma.20G229100.1|Glyma.20G229100	187	Glyma.20G229100.1|Glyma.20G229100	AESLPAGKFVFGGQLSRTNSVTGDVNRGINL	Glyma.20G229100.1|Glyma.20G229100	2690	UID6018
Glyma.20G242400.1	Glyma.20G242400	S	1178	0	0	0	0	0	0	0	0	1	AT5G13590	hypothetical protein;(source:Araport11)	3			___2	0.00181933	63.337	46.259	42.314	-0.51164	198010000	Glyma.20G242400.1|Glyma.20G242400;Glyma.10G292400.1|Glyma.10G292400	1178;1179	Glyma.20G242400.1|Glyma.20G242400	LSHRRSPFYRVDRMRSPDRPVFPAERVVRRH	Glyma.20G242400.1|Glyma.20G242400;Glyma.10G292400.1|Glyma.10G292400	2704	UID6032
Glyma.U018700.1	Glyma.U018700	S	38	0	0	0	0	0	0	0	0	1	AT5G13470	hypothetical protein;(source:Araport11)	2			___2	0.00396879	71.555	49.323	66.262	0.75303	31679000	Glyma.U018700.1|Glyma.U018700	38	Glyma.U018700.1|Glyma.U018700	PEPTEEEHRKKEEPQSPPLRSKTKSGSSSNQ	Glyma.U018700.1|Glyma.U018700	2710	UID6038
Glyma.U042000.1	Glyma.U042000	S	209	0	0	0	0	0	0	0	0	1	AT2G29190	Encodes a member of the Arabidopsis Pumilio (APUM) proteins containing PUF domain (eight repeats of approximately 36 amino acids each). PUF proteins regulate both mRNA stability and translation through sequence-specific binding to the 3' UTR of target mRNA transcripts.	3			___2	0.000114694	80.98	72.037	80.98	-0.093598	65867000	Glyma.U042000.1|Glyma.U042000	209	Glyma.U042000.1|Glyma.U042000	DGLIGLPGLGLSKQKSFVEIFQDDLGHNTSI	Glyma.U042000.1|Glyma.U042000	2713	UID6041
Glyma.01G064300.1	Glyma.01G064300	T	113	0	0	0	0	0	0	0	0	1	AT3G26935	DHHC-type zinc finger family protein;(source:Araport11)	3			___2	8.71754e-10	100.1	81.051	100.1	-1.459	143060000	Glyma.01G064300.1|Glyma.01G064300;Glyma.16G052300.1|Glyma.16G052300;Glyma.19G099000.1|Glyma.19G099000	113;129;129	Glyma.01G064300.1|Glyma.01G064300	EPEGLDSNLDVGAGQTPQLRLPHFKEVEVNG	Glyma.01G064300.1|Glyma.01G064300;Glyma.16G052300.1|Glyma.16G052300;Glyma.19G099000.1|Glyma.19G099000	2748	UID6049
Glyma.03G076800.1	Glyma.03G076800	T	274	0	0	0	0	0	0	0	0	1	AT3G09100	mRNA capping enzyme family protein;(source:Araport11)	2			___2	0.0110885	54.898	40.479	40.025	-0.48194	87366000	Glyma.03G076800.1|Glyma.03G076800;Glyma.01G111200.1|Glyma.01G111200	274;274	Glyma.03G076800.1|Glyma.03G076800	TFYHEKKPEMVVCPPTPEWKRSSEFDLNGEA	Glyma.03G076800.1|Glyma.03G076800;Glyma.01G111200.1|Glyma.01G111200	2752	UID6053
Glyma.11G079600.1	Glyma.11G079600	T	139	0	0	0	0	0	0	0	0	1	AT1G75950	SKP1 is core component of the SCF family of E3 ubiquitin ligases and serves to tether the rest of the complex to an F-box protein, which provides specificity in binding to ubiquitin ligase substrate proteins. Predominately expressed from leptotene to pachytene. Negatively regulates recombination. Interacts with P0, a silencing suppressor protein encoded by poleroviruses by means of a conserved mi…	3			___2	0.00469145	48.823	38.007	48.823	-0.56164	26431000	Glyma.11G079600.1|Glyma.11G079600;Glyma.01G163900.1|Glyma.01G163900;Glyma.16G123700.1|Glyma.16G123700;Glyma.02G045700.1|Glyma.02G045700	139;139;139;139	Glyma.11G079600.1|Glyma.11G079600	TPEEIRKTFNIKNDFTPEEEEEVRRENQWAF	Glyma.11G079600.1|Glyma.11G079600;Glyma.01G163900.1|Glyma.01G163900;Glyma.16G123700.1|Glyma.16G123700;Glyma.02G045700.1|Glyma.02G045700	2762	UID6063
Glyma.01G230700.1	Glyma.01G230700	T	96	0	0	0	0	0	0	0	0	1	AT1G33680	KH domain-containing protein;(source:Araport11)	2			___2	2.1054e-46	198.14	182.75	143.98	-0.65419	184180000	Glyma.01G230700.1|Glyma.01G230700	96	Glyma.01G230700.1|Glyma.01G230700	EPGKETEERSTLENVTPEHDKTISVDHSEAT	Glyma.01G230700.1|Glyma.01G230700	2769	UID6070
Glyma.01G232600.1	Glyma.01G232600	T	196	0	0	0	0	0	0	0	0	1	AT5G16880	Target of Myb protein 1;(source:Araport11)	2			___2	7.94298e-33	177.93	163.25	171.36	-1.0287	209820000	Glyma.01G232600.1|Glyma.01G232600	196	Glyma.01G232600.1|Glyma.01G232600	IRFPGRDNESLAPIFTPPRSVSSAPEADVNL	Glyma.01G232600.1|Glyma.01G232600	2770	UID6071
Glyma.02G138000.1	Glyma.02G138000	T	79	0	0	0	0	0	0	0	0	1	AT3G59690	IQ-domain 13;(source:Araport11)	3			___2	8.13914e-11	117.37	102.79	91.128	0.40716	193080000	Glyma.02G138000.1|Glyma.02G138000;Glyma.07G207300.1|Glyma.07G207300	79;79	Glyma.02G138000.1|Glyma.02G138000;Glyma.07G207300.1|Glyma.07G207300	GDFEREQQLLGLRPATPPERPKTPPYAPPRA;GDFEREQQLLGLRPATPPERPKTPPYVPPRA	Glyma.02G138000.1|Glyma.02G138000;Glyma.07G207300.1|Glyma.07G207300	2788	UID6089
Glyma.14G039900.1	Glyma.14G039900	T	197	0	0	0	0	0	0	0	0	1	AT5G10270	Encodes CDKC;1, part of a CDKC kinase complex that is targeted by Cauliflower mosaic virus (CaMV) for transcriptional activation of viral genes. Also regulates plant growth and development.	2			___2	2.00575e-107	234.85	209.51	200.55	-0.25084	585370000	Glyma.14G039900.1|Glyma.14G039900;Glyma.02G276000.1|Glyma.02G276000	197;197	Glyma.14G039900.1|Glyma.14G039900	FGLARSFSNDQNANLTNRVITLWYRPPELLL	Glyma.14G039900.1|Glyma.14G039900;Glyma.02G276000.1|Glyma.02G276000	2811	UID6112
Glyma.03G084000.1	Glyma.03G084000	T	218	0	0	0	0	0	0	0	0	1	AT3G25070	Encodes a member of the R protein complex and may represent a virulence target of type III pili effector proteins (virulence factors) from bacterial pathogens, which is 'guarded' by R protein complex (RPM1 and RPS2 proteins). RIN4 physically interacts with RPS2 and RPM1 in vivo. Bacterial avirulence (Avr) effectors AvrB, AvrRpm1, and AvrRpt2 induce a mobility shift in RIN4 and expression of AvrRp…	3			___2	6.84383e-06	80.303	65.755	69.03	0.33544	334640000	Glyma.03G084000.1|Glyma.03G084000	218	Glyma.03G084000.1|Glyma.03G084000	KVREERQGVPGQVPGTPNERPQAIRGQSNDD	Glyma.03G084000.1|Glyma.03G084000	2833	UID6134
Glyma.03G135900.1	Glyma.03G135900	T	299	0	0	0	0	0	0	0	0	1	NA	#N/A	2			___2	0.00945145	50.607	22.865	41.876	-2.7555	65744000	Glyma.03G135900.1|Glyma.03G135900	299	Glyma.03G135900.1|Glyma.03G135900	PKELVMLISLQKLLITSKQSILAKDEFASLT	Glyma.03G135900.1|Glyma.03G135900	2835	UID6136
Glyma.19G154500.1	Glyma.19G154500	T	227	0	0	0	0	0	0	0	0	1	AT3G09100	mRNA capping enzyme family protein;(source:Araport11)	3			___2	0.0154198	40.085	28.297	40.085	-0.78506	16703000	Glyma.19G154500.1|Glyma.19G154500;Glyma.03G152000.1|Glyma.03G152000	227;227	Glyma.19G154500.1|Glyma.19G154500	MFYHEKKPEDLVCPQTPEWKRISDPDFRGTA	Glyma.19G154500.1|Glyma.19G154500;Glyma.03G152000.1|Glyma.03G152000	2839	UID6140
Glyma.03G255600.1	Glyma.03G255600	T	324	0	0	0	0	0	0	0	0	1	AT2G46320	Mitochondrial substrate carrier family protein;(source:Araport11)	2			___2	0.00700074	105.52	23.234	82.645	-0.52497	114740000	Glyma.03G255600.1|Glyma.03G255600	324	Glyma.03G255600.1|Glyma.03G255600	TLLEIWRDGGLRGLFTGVAPRVGRAGPSVGI	Glyma.03G255600.1|Glyma.03G255600	2852	UID6153
Glyma.04G062200.1	Glyma.04G062200	T	517	0	0	0	0	0	0	0	0	1	AT2G25140	Encodes ClpB4, which belongs to the Casein lytic proteinase/heat shock protein 100 (Clp/Hsp100) family. Targeted to the mitochondrion, also referred to as ClpB-m. Transcripts of ClpB4 accumulate dramatically at high temperatures, suggesting that it may be involved in response to heat stress.	2			___2	0.0267136	77.192	9.4877	77.192	0.97254	28703000	Glyma.04G062200.1|Glyma.04G062200;Glyma.06G063200.1|Glyma.06G063200	517;230	Glyma.04G062200.1|Glyma.04G062200	AILKLEMEKLSLKNDTDKASKERLSKLENDL	Glyma.04G062200.1|Glyma.04G062200;Glyma.06G063200.1|Glyma.06G063200	2865	UID6166
Glyma.04G075000.1	Glyma.04G075000	T	314	0	0	0	0	0	0	0	0	1	AT1G71230	Encodes a subunit of the COP9 complex, similar to JAB1, a specific mammalian coactivator of AP-1 transcription. Involved in protein deneddylation. Double mutants with CSN5A are constitutively photomorphogenic (de-etiolated) and have abnormal auxin responses.	2			___2	0.00441862	75.739	36.957	75.739	0.25993	29696000	Glyma.04G075000.1|Glyma.04G075000;Glyma.06G076000.1|Glyma.06G076000	314;349	Glyma.04G075000.1|Glyma.04G075000	ENQLAHSRFGPLIAPTPRKKEEESPLAKITR	Glyma.04G075000.1|Glyma.04G075000;Glyma.06G076000.1|Glyma.06G076000	2868	UID6169
Glyma.17G199200.1	Glyma.17G199200	T	950	0	0	0	0	0	0	0	0	1	AT2G24520	plasma membrane H+-ATPase;(source:Araport11)	2			___2	5.13312e-165	267.23	240.69	267.23	-0.59689	2196500000	Glyma.06G076100.1|Glyma.06G076100;Glyma.04G075100.1|Glyma.04G075100;Glyma.13G097900.1|Glyma.13G097900;Glyma.17G061800.1|Glyma.17G061800;Glyma.07G025900.1|Glyma.07G025900;Glyma.15G162600.1|Glyma.15G162600;Glyma.09G056300.1|Glyma.09G056300;Glyma.17G199200.1|Glyma.17G199200;Glyma.14G134100.1|Glyma.14G134100	950;950;948;952;948;954;1016;950;950	Glyma.06G076100.1|Glyma.06G076100;Glyma.15G162600.1|Glyma.15G162600;Glyma.17G199200.1|Glyma.17G199200	VKLKGLDIDTIQQHYTV______________	Glyma.06G076100.1|Glyma.06G076100;Glyma.04G075100.1|Glyma.04G075100;Glyma.13G097900.1|Glyma.13G097900;Glyma.17G061800.1|Glyma.17G061800;Glyma.07G025900.1|Glyma.07G025900;Glyma.15G162600.1|Glyma.15G162600;Glyma.09G056300.1|Glyma.09G056300;Glyma.17G199200.1|	2870	UID6171
Glyma.06G076100.1	Glyma.06G076100	T	883	0	0	0	0	0	0	0	0	1	AT2G24520	plasma membrane H+-ATPase;(source:Araport11)	3			___2	1.88958e-07	107.78	33.751	107.78	-0.25784	150270000	Glyma.06G076100.1|Glyma.06G076100;Glyma.04G075100.1|Glyma.04G075100	883;883	Glyma.06G076100.1|Glyma.06G076100	YGKEEREAQWATAQRTLHGLQPPETTNLFND	Glyma.06G076100.1|Glyma.06G076100;Glyma.04G075100.1|Glyma.04G075100	2871	UID6172
Glyma.06G105900.1	Glyma.06G105900	T	1032	0	0	0	0	0	0	0	0	1	AT1G36160	Encodes acetyl-CoA carboxylase. Mutant displays uncoordinated cell divisions which are enhanced by cytokinins. Mutant also has aberrant organization of the apical region in the embryo and abnormal root and shoot development and is deficient in freezing tolerance after cold acclimation. Essential for very long chain fatty acid elongation. The mRNA is cell-to-cell mobile.	2			___2	2.23805e-136	240.13	223.77	214.46	-1.0622	225020000	Glyma.06G105900.1|Glyma.06G105900;Glyma.04G104900.1|Glyma.04G104900	1032;1032	Glyma.06G105900.1|Glyma.06G105900	LSELEMFTEDGENIDTPKRKSAINDRMEDLV	Glyma.06G105900.1|Glyma.06G105900;Glyma.04G104900.1|Glyma.04G104900	2875	UID6176
Glyma.06G189900.1	Glyma.06G189900	T	889	0	0	0	0	0	0	0	0	1	AT5G62670	H[+]-ATPase 11;(source:Araport11)	2			___2	1.4487e-05	117.2	96.36	101.89	-0.40664	491300000	Glyma.06G189900.1|Glyma.06G189900;Glyma.04G174800.1|Glyma.04G174800	889;889	Glyma.06G189900.1|Glyma.06G189900	FGKEQRELQWAHAQRTLHGLQPPDTKMFTER	Glyma.06G189900.1|Glyma.06G189900;Glyma.04G174800.1|Glyma.04G174800	2884	UID6185
Glyma.06G189900.1	Glyma.06G189900	T	955	0	0	0	0	0	0	0	0	1	AT5G62670	H[+]-ATPase 11;(source:Araport11)	2			___2	4.87606e-64	203.87	187.93	148.62	0.6935	385050000	Glyma.06G189900.1|Glyma.06G189900;Glyma.04G174800.1|Glyma.04G174800	955;955	Glyma.06G189900.1|Glyma.06G189900	LKLKGIDVDTIQQAYTV______________	Glyma.06G189900.1|Glyma.06G189900;Glyma.04G174800.1|Glyma.04G174800	2885	UID6186
[truncated: 4,775 more rows]

## Sheet: S2B
Data S2B. List of significantly deregulated phosphosites from phosphoprofiling of soybean transferred to 35°C for 1 h.
[truncated: 45 more rows]

## Sheet: S2C
Data S2C. List of "unique" deregulated phosphosites from phosphoprofiling of soybean transferred to 35°C for 1 h.
[truncated: 31 more rows]
