# Supplementary material for: The membrane-localized protein kinase MAP4K4/TOT3 regulates thermomorphogenesis
Source: Nat Commun. 2021 May 14;12:2842. doi: 10.1038/s41467-021-23112-0 (PMC8121802; doi:10.1038/s41467-021-23112-0)
Supplement: Supplementary file 6 — Supplementary Data 3 [file 41467_2021_23112_MOESM6_ESM.xlsx]

## Sheet: S3
Data S3. Lists of non-redundant AGI Locus Identifiers for differentially phosphorylated (unique and significant) Arabidopsis proteins and (available) Arabidopsis orthologs for differentially phosphorylated soybean or wheat proteins
TOT3, TOI4 and TOI5 orthologs are highlighted in yellow. Duplicated Arabidopsis orthologs are highlighted in red.
				Arabidopsis		Soy bean leaf	Arabidopsis ortholog	E-value		Wheat leaf	Arabidopsis ortholog	E-value		Wheat spikelets	Arabidopsis ortholog	E-value
				AT1G01050		Glyma.05G073300	AT3G26020	0		TraesCS4B02G319000	AT1G01510	0		TraesCS1D02G126000	AT1G01430	4.21356e-148
				AT1G01100		Glyma.07G055900	AT1G01320	0		TraesCS1B02G183200	AT1G04160	0		TraesCS1B02G282100	AT1G01540	0
				AT1G04530		Glyma.06G223500	AT4G28080	0		TraesCS2D02G112200	AT1G09140	1.39503e-96		TraesCS5B02G387800	AT1G03060	0
				AT1G05805		Glyma.01G162000	AT4G35785	6e-60		TraesCS7D02G313100	AT1G12310	1.08302e-79		TraesCS2A02G237500	AT1G04780	0
				AT1G06210		Glyma.14G016300	AT2G40140	0		TraesCS5D02G116200	AT1G13950	1.03089e-102		TraesCS7B02G342400	AT1G06620	4.90885e-95
				AT1G06410		Glyma.20G222700	AT1G54450	0		TraesCS2A02G251900	AT1G17210	0		TraesCS6B02G040000	AT1G08060	1.01357e-67
				AT1G07110		Glyma.02G250700	AT3G55580	0		TraesCS5A02G423700	AT1G17210	0		TraesCS1D02G172600	AT1G08130	0
				AT1G08680		Glyma.16G077700	AT1G77180	0		TraesCS4A02G067700	AT1G19835	0		TraesCS3D02G331200	AT1G08680	5.28288e-82
				AT1G11700		Glyma.04G032700	AT5G42950	0		TraesCS6B02G273400	AT1G20440	1.07456e-19		TraesCS5D02G565200	AT1G09020	0
				AT1G15280		Glyma.20G229900	AT3G05030	0		TraesCS1B02G404200	AT1G22970	1.16135e-76		TraesCS2A02G207000	AT1G09060	2.82009e-39
				AT1G15400		Glyma.04G156200	AT4G28080	0		TraesCS2D02G261500	AT1G26630	3.10557e-94		TraesCS2A02G093700	AT1G09160	7.22731e-173
				AT1G15750		Glyma.02G260500	AT3G10980	0		TraesCS3D02G428900	AT1G27430	2.80537e-107		TraesCS6D02G291700	AT1G10290	0
				AT1G15930		Glyma.14G075800	AT5G42950	0		TraesCS2A02G288100	AT1G29880	0		TraesCS4B02G320600	AT1G12460	0
				AT1G16520		Glyma.05G194500	AT4G12770	0		TraesCS5B02G357200	AT1G42550	0		TraesCS1A02G005500	AT1G13390	1.95177e-06
				AT1G16610		Glyma.11G157400	AT5G13530	0		TraesCS7D02G121400	AT1G45688	7.09748e-60		TraesCS5D02G116200	AT1G13950	1.03089e-102
				AT1G17210		Glyma.06G015000	AT4G35300	0		TraesCS5A02G181800	AT1G53310	0		TraesCS7D02G293500	AT1G15750	0
				AT1G19000		Glyma.09G188300	AT4G13350	2e-169		TraesCS6D02G149100	AT1G55840	1.03578e-162		TraesCS5A02G423700	AT1G17210	0
				AT1G19870		Glyma.06G309900	AT2G32910	6e-68		TraesCS5A02G121600	AT1G55860	0		TraesCS2B02G271800	AT1G17210	0
				AT1G20440		Glyma.09G179500	AT1G17980	0		TraesCS6A02G312300	AT1G59610	0		TraesCS2A02G251900	AT1G17210	0
				AT1G20760		Glyma.01G099600	AT2G37840	0		TraesCS1A02G051300	AT1G65010	1.10742e-94		TraesCS2A02G234400	AT1G18950	0
				AT1G21630		Glyma.03G181400	AT5G03280	0		TraesCS6D02G159700	AT1G67170	1.21884e-73		TraesCS5D02G219200	AT1G19170	0
				AT1G24764		Glyma.05G061500	AT5G47430	0		TraesCS6D02G129800	AT1G67780	4.44386e-48		TraesCS7D02G276000	AT1G20540	7.6269e-176
				AT1G25260		Glyma.10G173000	AT4G24100	0		TraesCS1A02G002700	AT1G70060	0		TraesCS7D02G294500	AT1G20920	0
				AT1G26630		Glyma.08G131600	AT3G26400	5e-145		TraesCS5B02G205400	AT1G73960	0		TraesCS7B02G187000	AT1G20920	0
				AT1G30290		Glyma.20G208500	AT5G28850	0		TraesCS4A02G041000	AT1G75100	6.45853e-44		TraesCS7D02G249000	AT1G21080	5.19105e-160
				AT1G31870		Glyma.18G280500	AT1G67230	0		TraesCS1D02G426000	AT1G75220	0		TraesCS2B02G316400	AT1G21170	0
				AT1G32400		Glyma.09G117900	AT1G70940	0		TraesCS6A02G013200	AT1G76890	2.2609e-54		TraesCS3D02G403100	AT1G21450	0
				AT1G35220		Glyma.18G195500	AT5G01160	2e-109		TraesCS4A02G396800	AT1G76940	3.07298e-31		TraesCS3A02G496300	AT1G24706	0
				AT1G35580		Glyma.10G209600	AT5G04240	0		TraesCS7D02G292600	AT1G79660	8.84353e-24		TraesCS2D02G261500	AT1G26630	3.10557e-94
				AT1G36310		Glyma.10G058300	AT5G03280	0		TraesCS3A02G051800	AT2G01190	9.99119e-80		TraesCS4D02G260300	AT1G27460	0
				AT1G37130		Glyma.03G126400	AT3G56740	8e-151		TraesCS7D02G364200	AT2G03150	2.30546e-84		TraesCS3B02G307300	AT1G28280	7.38798e-37
				AT1G42550		Glyma.16G138800	AT1G75220	0		TraesCS2D02G179700	AT2G04039	2.73754e-44		TraesCS1A02G420300	AT1G29350	3.4255e-58
				AT1G43700		Glyma.14G001200	AT1G21630	0		TraesCS2A02G032600	AT2G17975	1.93732e-78		TraesCS1B02G433400	AT1G29370	1.49544e-75
				AT1G47200		Glyma.16G042600	AT5G18230	0		TraesCS1D02G351700	AT2G20120	3.97477e-132		TraesCS7D02G003000	AT1G29400	0
				AT1G47970		Glyma.14G187000	AT3G49590	3e-175		TraesCS7B02G055300	AT2G24100	1.0129e-124		TraesCS4D02G118800	AT1G29690	2.32986e-125
				AT1G52380		Glyma.17G248100	AT1G11360	2e-31		TraesCS6B02G462700	AT2G24490	9.8355e-54		TraesCS2A02G288100	AT1G29880	0
				AT1G53840		Glyma.07G072100	AT4G00710	0		TraesCS7D02G253100	AT2G24550	1.41958e-16		TraesCS3A02G210300	AT1G30470	0
				AT1G54270		Glyma.06G025800	AT1G19870	3e-48		TraesCS3D02G191600	AT2G27040	0		TraesCS2D02G465000	AT1G30470	0
				AT1G61730		Glyma.06G255200	AT1G11360	3e-92		TraesCSU02G009200	AT2G28000	0		TraesCS7D02G070100	AT1G31870	3.25084e-147
				AT1G64790		Glyma.06G073200	AT5G25520	1e-151		TraesCS4B02G243400	AT2G32120	0		TraesCS1D02G442900	AT1G33490	2.56627e-72
				AT1G66670		Glyma.13G169500	AT3G01480	0		TraesCS7D02G188200	AT2G32910	5.37403e-43		TraesCS6A02G303100	AT1G36310	6.63707e-142
				AT1G67230		Glyma.13G367300	AT1G80490	0		TraesCS5A02G291600	AT2G33490	1.83476e-124		TraesCS4A02G210200	AT1G43770	1.6938e-16
				AT1G68790		Glyma.08G108800	AT4G13940	0		TraesCS5D02G124600	AT2G35530	1.32817e-105		TraesCS7D02G552900	AT1G48410	0
				AT1G69160		Glyma.10G275400	AT3G25840	0		TraesCS3A02G339200	AT2G36620	1.24402e-77		TraesCS2D02G582300	AT1G49730	0
				AT1G70290		Glyma.14G221700	AT1G76010	4e-85		TraesCS1B02G078900	AT2G37080	1.09779e-99		TraesCS5A02G181800	AT1G53310	0
				AT1G70770		Glyma.20G135800	AT3G19670	0		TraesCS4B02G210600	AT2G37840	0		TraesCS4D02G213300	AT1G53540	4.34781e-76
				AT1G71710		Glyma.08G302400	AT1G80930	0		TraesCS2D02G084300	AT2G38280	0		TraesCS2D02G305500	AT1G53570	2.43397e-153
				AT1G72150		Glyma.18G217500	AT2G38610	6e-176		TraesCS3D02G360100	AT2G38670	9.22597e-180		TraesCS4A02G005100	AT1G53730	0
				AT1G72160		Glyma.07G070900	AT1G31870	1e-160		TraesCS1D02G278400	AT2G39940	0		TraesCS4B02G102200	AT1G55810	0
				AT1G75220		Glyma.20G177200	AT4G09510	0		TraesCS1D02G031400	AT2G40700	0		TraesCS2A02G545600	AT1G56340	0
				AT1G77180		Glyma.02G022800	AT1G27090	2e-115		TraesCS3A02G330200	AT2G41460	4.35797e-175		TraesCS1A02G005700	AT1G57820	0
				AT1G77760		Glyma.05G243200	AT1G42550	0		TraesCS7A02G255500	AT2G43900	0		TraesCS3D02G230600	AT1G60690	4.23043e-139
				AT1G80680		Glyma.01G089300	AT3G25690	0		TraesCS2A02G235000	AT2G46820	1.06253e-40		TraesCS4A02G268100	AT1G62020	0
				AT1G80930		Glyma.08G264900	AT5G58140	0		TraesCS7D02G209100	AT3G02540	7.04349e-155		TraesCS1A02G051300	AT1G65010	1.10742e-94
				AT2G02070		Glyma.11G033600	AT4G17330	0		TraesCS3B02G458800	AT3G02830	2.53905e-142		TraesCS3B02G005900	AT1G70060	0
				AT2G02390		Glyma.07G108700	AT1G02080	0		TraesCS5D02G131000	AT3G05090	0		TraesCS1A02G002700	AT1G70060	0
				AT2G04880		Glyma.16G165200	AT2G34430	1e-169		TraesCS3D02G205900	AT3G06670	0		TraesCS7D02G291200	AT1G71830	0
				AT2G17700		Glyma.01G010300	AT1G32050	4e-149		TraesCS3A02G538200	AT3G09670	1.64591e-22		TraesCS4A02G217600	AT1G71860	1.53288e-84
				AT2G18960		Glyma.20G196900	AT5G51100	2e-116		TraesCS3D02G189800	AT3G12490	1.97791e-93		TraesCS1D02G450400	AT1G72710	0
				AT2G20330		Glyma.05G128000	AT1G29930	6e-170		TraesCS5D02G381600	AT3G15790	2.37064e-26		TraesCS6A02G308600	AT1G73590	0
				AT2G21230		Glyma.04G000300	#N/A	0		TraesCS7D02G000400	AT3G19950	1.53784e-73		TraesCS3D02G247300	AT1G74690	2.6988e-60
				AT2G27285		Glyma.13G003400	AT3G22260	4e-121		TraesCS2B02G555400	AT3G22400	0		TraesCS1A02G357500	AT1G74690	6.81736e-72
				AT2G27720		Glyma.03G050100	AT5G01600	1e-113		TraesCS3A02G083800	AT3G23900	4.65806e-162		TraesCS1D02G361800	AT1G74690	2.07834e-82
				AT2G28000		Glyma.03G066800	AT5G01670	2e-90		TraesCS1D02G422700	AT3G25690	0		TraesCS1D02G426000	AT1G75220	0
				AT2G32080		Glyma.02G101100	AT3G25690	0		TraesCS4A02G251200	AT3G42170	0		TraesCS3A02G226500	AT1G75310	4.21585e-82
				AT2G32730		Glyma.02G192600	AT2G35880	4e-54		TraesCS4D02G062700	AT3G42170	0		TraesCS5A02G558200	AT1G76880	8.76983e-99
				AT2G34420		Glyma.01G166600	AT5G45600	7e-130		TraesCS2D02G212800	AT3G43300	0		TraesCSU02G029700	AT1G76890	3.1841e-99
				AT2G34970		Glyma.02G019700	AT1G14380	4e-77		TraesCS1D02G276700	AT3G44590	1.74222e-28		TraesCS4A02G396800	AT1G76940	3.07298e-31
				AT2G35880						TraesCS6A02G309200	AT3G48050	6.0901e-119		TraesCS2D02G426400	AT1G79350	0
				AT2G37080						TraesCS7D02G173500	AT3G48690	1.5406e-84		TraesCS1A02G120200	AT1G79930	0
				AT2G37970						TraesCS2B02G396800	AT3G53420	9.07953e-167		TraesCS1B02G371100	AT1G80000	2.48358e-42
				AT2G39010						TraesCS2D02G376000	AT3G53420	4.12477e-167		TraesCS3D02G050900	AT2G01190	2.40614e-78
				AT2G42600						TraesCS2D02G376100	AT3G53420	1.50309e-166		TraesCS6A02G329300	AT2G01370	2.49471e-10
				AT2G43160						TraesCS4A02G099400	AT3G53710	6.06335e-162		TraesCS7D02G474600	AT2G07180	0
				AT2G45140						TraesCS3D02G270900	AT3G58640	0		TraesCS2A02G032600	AT2G17975	1.93732e-78
				AT2G45200						TraesCS2A02G209100	AT3G60240	0		TraesCS2D02G031900	AT2G17975	4.42317e-79
				AT2G46020						TraesCS2B02G235100	AT3G60240	0		TraesCS5D02G045800	AT2G17980	0
				AT2G46630						TraesCS2B02G225200	AT3G63180	5.13068e-15		TraesCS3B02G284600	AT2G19710	1.69633e-75
				AT2G46700						TraesCS1D02G334400	AT4G07960	0		TraesCS6D02G206600	AT2G20190	0
				AT3G01310						TraesCS7B02G345600	AT4G09890	2.6652e-18		TraesCS5A02G066500	AT2G23520	0
				AT3G02830						TraesCS1B02G199100	AT4G10730	0		TraesCS7B02G055300	AT2G24100	1.0129e-124
				AT3G05030						TraesCS7D02G399900	AT4G11860	5.84902e-72		TraesCS6B02G248500	AT2G24590	2.0498e-48
				AT3G05200						TraesCS3D02G369800	AT4G14270	1.2342e-06		TraesCS4B02G207200	AT2G25430	0
				AT3G05900						TraesCS1D02G130800	AT4G22720	0		TraesCS7B02G256300	AT2G25620	1.84772e-106
				AT3G06550						TraesCS3D02G278000	AT4G26270	0		TraesCS5D02G034200	AT2G26730	0
				AT3G08680						TraesCS1D02G213500	AT4G26620	1.75252e-144		TraesCSU02G009200	AT2G28000	0
				AT3G10420						TraesCS5B02G257000	AT4G27670	7.5627e-29		TraesCS4B02G032000	AT2G28150	2.9179e-108
				AT3G13530						TraesCS1A02G201600	AT4G35300	0		TraesCS7D02G206700	AT2G28290	0
				AT3G15040						TraesCS6D02G177400	AT4G35300	0		TraesCS7B02G110600	AT2G28290	0
				AT3G15450						TraesCS2D02G456400	AT4G35310	0		TraesCS3B02G594500	AT2G29200	0
				AT3G16270						TraesCS4A02G328600	AT4G35450	2.54307e-133		TraesCS4B02G209700	AT2G29210	2.23061e-24
				AT3G16830						TraesCS7A02G081300	AT4G36090	1.98098e-148		TraesCS4D02G210400	AT2G29210	8.67356e-73
				AT3G17850						TraesCS4D02G213800	AT4G37300	1.11411e-29		TraesCS3A02G306400	AT2G30990	7.23903e-24
				AT3G19420						TraesCS5D02G132600	AT4G38470	2.93911e-161		TraesCS4B02G243400	AT2G32120	0
				AT3G22850						TraesCS4D02G201100	AT5G02790	2.28981e-89		TraesCS2A02G421100	AT2G32240	2.38425e-46
				AT3G23920						TraesCS5B02G332100	AT5G02850	2.67466e-79		TraesCS7D02G188200	AT2G32910	5.37403e-43
				AT3G24080						TraesCS3D02G543500	AT5G03040	3.121e-115		TraesCS6B02G335500	AT2G32910	1.60404e-44
				AT3G24550						TraesCS2D02G238900	AT5G04280	7.64106e-51		TraesCS1D02G411300	AT2G34420	1.36488e-165
				AT3G25840						TraesCS5D02G470400	AT5G05170	0		TraesCS1A02G225000	AT2G38280	0
				AT3G26560						TraesCS3A02G348100	AT5G05380	3.28799e-69		TraesCS5A02G472100	AT2G38440	1.97554e-81
				AT3G27530						TraesCS2B02G078300	AT5G10360	2.4866e-158		TraesCS5D02G484800	AT2G38440	1.28813e-81
				AT3G28860						TraesCS7D02G176200	AT5G10470	0		TraesCS5D02G096900	AT2G39580	1.83662e-17
				AT3G29360						TraesCS5A02G173100	AT5G13020	3.37831e-104		TraesCS4D02G170900	AT2G40540	0
				AT3G51800						TraesCS2B02G177000	AT5G14460	1.01794e-23		TraesCS6D02G331400	AT2G41190	0
				AT3G51880						TraesCS4B02G037300	AT5G14520	0		TraesCS6A02G348400	AT2G41190	0
				AT3G53420						TraesCS4B02G030400	AT5G15070	0		TraesCS3B02G546200	AT2G41740	0
				AT3G54760						TraesCS4B02G166500	AT5G15270	9.6784e-174		TraesCS4D02G034300	AT2G41900	0
				AT3G55460						TraesCS7B02G279400	AT5G20190	1.35673e-41		TraesCS3A02G143000	AT2G42580	0
				AT3G56850						TraesCS3B02G212100	AT5G21160	4.87367e-111		TraesCS5D02G097700	AT2G43040	0
				AT3G57410						TraesCS1D02G164300	AT5G23750	4.96988e-50		TraesCS6B02G413000	AT2G43160	1.07869e-168
				AT4G00810						TraesCS2D02G366300	AT5G23750	1.63836e-63		TraesCS6A02G375400	AT2G43160	4.2394e-170
				AT4G01480						TraesCS7D02G205400	AT5G37670	9.59713e-42		TraesCS6B02G048200	AT2G46020	0
				AT4G02510						TraesCS6B02G337900	AT5G40200	0		TraesCS3D02G282800	AT3G01090	0
				AT4G03415						TraesCS6D02G195700	AT5G40760	0		TraesCS7D02G209100	AT3G02540	7.04349e-155
				AT4G04210						TraesCS4B02G397700	AT5G41950	0		TraesCS5B02G431400	AT3G03740	4.61291e-169
				AT4G05150						TraesCS5A02G489100	AT5G41950	0		TraesCS1D02G093900	AT3G05030	0
				AT4G09160						TraesCS6A02G019400	AT5G47490	0		TraesCS3D02G205900	AT3G06670	0
				AT4G10120						TraesCSU02G224600	AT5G51230	2.53671e-48		TraesCS2D02G289400	AT3G06868	2.27424e-31
				AT4G12770						TraesCS5A02G529700	AT5G52280	2.37471e-29		TraesCS1D02G232300	AT3G07440	6.2263e-85
				AT4G15545						TraesCS2A02G033700	AT5G52640	0		TraesCS1A02G302000	AT3G08670	2.86216e-53
				AT4G17330						TraesCS2D02G033200	AT5G52640	0		TraesCS3D02G543800	AT3G09670	2.57079e-22
				AT4G17890						TraesCS2B02G290500	AT5G58140	0		TraesCS3A02G538200	AT3G09670	1.64591e-22
				AT4G17950						TraesCS6B02G210200	AT5G63110	0		TraesCS1B02G297800	AT3G09670	3.74672e-46
				AT4G18710						TraesCS5D02G389200	AT5G66560	0		TraesCS6D02G093800	AT3G10250	5.39052e-60
				AT4G22740						TraesCS1B02G051600	#N/A	#N/A		TraesCS4A02G305400	AT3G10770	3.80631e-52
				AT4G23640						TraesCS2B02G324300	#N/A	#N/A		TraesCS2D02G311800	AT3G11100	1.61825e-42
				AT4G24275						TraesCS2D02G559700	#N/A	#N/A		TraesCS1A02G067300	AT3G11964	0
				AT4G25500						TraesCS5A02G154000	#N/A	#N/A		TraesCS1A02G330600	AT3G12010	0
				AT4G27450										TraesCS6A02G286100	AT3G13300	0
				AT4G27500										TraesCS5D02G093200	AT3G13570	5.61481e-42
				AT4G28080										TraesCS2A02G295700	AT3G15040	1.30595e-14
				AT4G29810										TraesCS7D02G306500	AT3G15080	1.39404e-84
				AT4G30190										TraesCS5A02G027400	AT3G15790	1.10242e-29
				AT4G30440										TraesCS4D02G142700	AT3G17340	0
				AT4G31880										TraesCS4D02G045500	AT3G17850	0
				AT4G33050										TraesCS4B02G046600	AT3G17850	0
				AT4G33400										TraesCS4B02G045600	AT3G18480	0
				AT4G35100										TraesCS7A02G286200	AT3G18610	7.28509e-60
				AT4G37700										TraesCS7D02G289200	AT3G18610	3.24087e-60
				AT4G38130										TraesCS2D02G296200	AT3G18690	9.01299e-16
				AT5G01400										TraesCS4A02G088300	AT3G19770	7.27854e-164
				AT5G03040										TraesCS5A02G005500	AT3G21430	0
				AT5G04870										TraesCS3A02G298300	AT3G22270	0
				AT5G07890										TraesCS1B02G343900	AT3G22270	0
				AT5G08610										TraesCS2B02G295400	AT3G25150	4.76288e-69
				AT5G09620										TraesCS7B02G245800	AT3G26560	0
				AT5G09890										TraesCS2A02G262600	AT3G26850	2.64406e-36
				AT5G10360										TraesCS3D02G423200	AT3G27100	1.10756e-49
				AT5G10470										TraesCS4D02G062700	AT3G42170	0
				AT5G13590										TraesCS4A02G251200	AT3G42170	0
				AT5G14540										TraesCS2D02G212800	AT3G43300	0
				AT5G14720										TraesCS2B02G230000	AT3G43300	0
				AT5G15020										TraesCS1B02G286500	AT3G44590	9.66126e-29
				AT5G17900										TraesCS5B02G155200	AT3G45780	0
				AT5G18230										TraesCS1A02G054400	AT3G45850	0
				AT5G18280										TraesCS4A02G022000	AT3G47910	0
				AT5G19050										TraesCS6B02G338200	AT3G48050	9.58697e-117
				AT5G20280										TraesCS6B02G338100	AT3G48050	4.87021e-158
				AT5G20490										TraesCS3A02G436900	AT3G48710	1.39859e-88
				AT5G20900										TraesCS4D02G266600	AT3G49600	0
				AT5G24430										TraesCS6B02G137500	AT3G52870	6.26382e-127
				AT5G25840										TraesCS3D02G390300	AT3G54230	0
				AT5G27030										TraesCS3D02G347700	AT3G55020	0
				AT5G37790										TraesCS3A02G536300	AT3G55320	0
				AT5G38480										TraesCS3D02G232100	AT3G58600	2.67224e-116
				AT5G39320										TraesCS6A02G190500	AT3G58640	0
				AT5G39570										TraesCS5D02G015000	AT3G59770	0
				AT5G40450										TraesCS2A02G209100	AT3G60240	0
				AT5G43830										TraesCS7D02G445900	AT3G60500	8.59675e-153
				AT5G47480										TraesCS5A02G555800	AT3G61860	2.39069e-89
				AT5G47490										TraesCS5B02G091200	AT3G62270	0
				AT5G47690										TraesCS3D02G178100	AT3G62330	1.7376e-122
				AT5G49890										TraesCS4D02G187200	AT3G62630	1.16892e-42
				AT5G52040										TraesCS6A02G176900	AT3G63400	6.95809e-35
				AT5G52310										TraesCS6D02G167200	AT3G63400	1.15748e-65
				AT5G52960										TraesCS6B02G208900	AT3G63400	4.30693e-76
				AT5G55230										TraesCS6D02G389400	AT4G00430	1.09776e-180
				AT5G55300										TraesCS2D02G404800	AT4G00430	0
				AT5G55860										TraesCS5B02G491500	AT4G00680	7.99771e-54
				AT5G55910										TraesCS4B02G132700	AT4G00830	7.95093e-128
				AT5G56850										TraesCS7D02G209600	AT4G01150	1.92528e-51
				AT5G59710										TraesCS4A02G169300	AT4G02480	0
				AT5G60660										TraesCS5A02G095400	AT4G03180	4.43976e-37
				AT5G61150										TraesCS3B02G337100	AT4G07960	0
				AT5G61960										TraesCS5B02G410600	AT4G08150	1.76947e-98
				AT5G62440										TraesCS7B02G345600	AT4G09890	2.6652e-18
				AT5G64330										TraesCS7B02G218000	AT4G10610	6.28146e-95
														TraesCS5A02G556400	AT4G10730	0
														TraesCS6B02G037200	AT4G10840	0
														TraesCS5A02G092500	AT4G12770	5.40499e-150
														TraesCS6D02G165700	AT4G13350	1.71382e-102
														TraesCS2D02G493600	AT4G13930	0
														TraesCS4D02G275700	AT4G14750	4.93521e-70
														TraesCS1D02G253800	AT4G15545	3.57984e-97
														TraesCS3B02G205000	AT4G15930	1.20486e-47
														TraesCS6B02G449900	AT4G16310	0
														TraesCS5B02G395200	AT4G16420	1.73697e-162
														TraesCS2D02G197200	AT4G16490	5.18627e-127
														TraesCS1A02G221100	AT4G17330	9.88506e-112
														TraesCS5D02G554100	AT4G17890	7.93332e-155
														TraesCS4B02G201800	AT4G19020	2.27619e-98
														TraesCS7B02G226900	AT4G24630	3.05018e-141
														TraesCS1D02G218700	AT4G26000	1.8647e-125
														TraesCS3B02G311900	AT4G26270	0
														TraesCS1D02G213500	AT4G26620	1.75252e-144
														TraesCS2D02G600100	AT4G27450	2.00593e-113
														TraesCS5A02G186800	AT4G27500	3.06786e-117
														TraesCS6A02G354400	AT4G28080	0
														TraesCS5B02G388800	AT4G29250	3.51046e-54
														TraesCS2A02G505800	AT4G30210	0
														TraesCS2B02G149000	AT4G30890	3.98088e-151
														TraesCS7D02G441400	AT4G31200	0
														TraesCS2A02G503200	AT4G31430	2.40223e-12
														TraesCS2A02G356300	AT4G31880	8.94829e-60
														TraesCS6D02G203700	AT4G31880	3.80575e-65
														TraesCS7A02G521300	AT4G32160	3.80015e-164
														TraesCS1B02G136200	AT4G32410	0
														TraesCS6D02G177400	AT4G35300	0
														TraesCS5D02G304000	AT4G35450	6.49333e-144
														TraesCS1A02G262400	AT4G36020	4.76537e-36
														TraesCS7A02G081300	AT4G36090	1.98098e-148
														TraesCS2D02G258500	AT4G37210	2.43937e-93
														TraesCS1D02G064700	AT5G03040	9.78917e-128
														TraesCS4D02G314000	AT5G04240	1.08836e-89
														TraesCS2A02G237400	AT5G04280	1.23696e-50
														TraesCS6B02G444800	AT5G04430	2.06209e-134
														TraesCS1B02G069300	AT5G06970	0
														TraesCS1A02G052200	AT5G06970	0
														TraesCS4B02G248200	AT5G07970	9.60849e-10
														TraesCS2B02G249100	AT5G09400	0
														TraesCS3B02G064600	AT5G13240	5.13996e-99
														TraesCS2B02G177000	AT5G14460	1.01794e-23
														TraesCS7D02G232400	AT5G14720	7.75847e-174
														TraesCS6B02G471700	AT5G15680	0
														TraesCS2B02G468400	AT5G16730	1.40509e-81
														TraesCSU02G036700	AT5G16780	0
														TraesCS6D02G248100	AT5G16880	0
														TraesCS4A02G163400	AT5G19390	5.48289e-157
														TraesCS6D02G166200	AT5G19960	7.79013e-50
														TraesCS5A02G512000	AT5G20190	6.26159e-31
														TraesCS3D02G013000	AT5G20280	0
														TraesCS3B02G212100	AT5G21160	6.9017e-111
														TraesCS1A02G445700	AT5G22650	8.7623e-35
														TraesCS7D02G326400	AT5G23150	6.23003e-94
														TraesCS2B02G407500	AT5G23450	0
														TraesCS2A02G369800	AT5G23750	4.03631e-63
														TraesCS5A02G440400	AT5G28770	3.68196e-44
														TraesCS5B02G272700	AT5G35330	6.06376e-83
														TraesCS7D02G205400	AT5G37670	9.59713e-42
														TraesCS5D02G275300	AT5G42820	6.89418e-123
														TraesCS7B02G002900	AT5G43310	4.1657e-152
														TraesCS1B02G167200	AT5G44030	0
														TraesCS4A02G322400	AT5G46840	1.86079e-98
														TraesCS7A02G015000	AT5G47490	0
														TraesCS3D02G187300	AT5G47910	0
														TraesCS7D02G478100	AT5G47920	2.27422e-25
														TraesCS5B02G172800	AT5G48090	1.01157e-133
														TraesCS1B02G088000	AT5G48240	3.58301e-54
														TraesCS6D02G321100	AT5G49710	7.36889e-36
														TraesCS7A02G134400	AT5G50380	0
														TraesCS2D02G281200	AT5G51300	0
														TraesCS2A02G033700	AT5G52640	0
														TraesCS1A02G427000	AT5G53140	1.17582e-164
														TraesCS2D02G369000	AT5G53800	1.60393e-84
														TraesCS2D02G263400	AT5G53930	1.89718e-08
														TraesCS2A02G290600	AT5G55980	1.89922e-07
														TraesCS7A02G288900	AT5G57330	4.89139e-171
														TraesCS6B02G377500	AT5G57610	3.45269e-66
														TraesCS4B02G142500	AT5G59350	5.73921e-32
														TraesCS2A02G231000	AT5G61530	7.68585e-120
														TraesCS7A02G367900	AT5G62550	3.26662e-34
														TraesCS7B02G214700	AT5G63190	0
														TraesCS1A02G402900	AT5G64130	7.80887e-40
														TraesCS2D02G169900	AT5G64220	0
														TraesCS1A02G170100	AT5G67270	9.4e-129
														TraesCS7A02G462400	---NA---	---NA---
														TraesCS7A02G438900	---NA---	---NA---
														TraesCS7A02G397200	---NA---	---NA---
														TraesCS6B02G053700	---NA---	---NA---
														TraesCS6A02G092200	---NA---	---NA---
														TraesCS2D02G229000	---NA---	---NA---
														TraesCS2D02G022900	---NA---	---NA---
														TraesCS2A02G303300	---NA---	---NA---
														TraesCS1A02G445900	---NA---	---NA---
