# Supplementary material for: The membrane-localized protein kinase MAP4K4/TOT3 regulates thermomorphogenesis
Source: Nat Commun. 2021 May 14;12:2842. doi: 10.1038/s41467-021-23112-0 (PMC8121802; doi:10.1038/s41467-021-23112-0)
Supplement: Supplementary file 7 — Supplementary Data 4 [file 41467_2021_23112_MOESM7_ESM.xlsx]

## Sheet: S4A
Data S4A. List of deregulated phosphosites in wheat spikelets at 34 °C - data extracted from Vu et al. (2018) J Exp Bot 69(19):4609-4624
Protein	Arabidopsis blastp ID	Arabidopsis description	Arabidopsis blastp symbol	Arabidopsis blastp E-value	Arabidopsis blastp similarity	Upregulated / Downregulated upon high T	C: Amino acid	Position	Student's T-test p-value Intensity 24_Intensity 34	Log2FC (34 vs 24)	Normalized Log2 Intensity 21 °C_A	Normalized Log2 Intensity 21 °C_B	Normalized Log2 Intensity 21 ° C_C	Normalized Log2 Intensity 34 °C_A	Normalized Log2 Intensity 34 °C_B	Normalized Log2 Intensity 34 °C_C
TraesCS2A02G032600.1	AT2G17975	SRP1 is a C2C2 type zinc finger protein that binds RNA. It has a role in response to ABA.. It can bind the 3'UTR of ABI2 and appears to be involved in RNA turnover.	STRESS ASSOCIATED RNA-BINDING PROTEIN 1 (SRP1)	1.93732e-78	55.7325	Down	S	226	0.000869428	-3.44063	2.63138	2.48188	2.26416	NaN	-1.26778	-0.695202
TraesCS2A02G209100.1	AT3G60240	protein synthesis initiation factor 4G (EIF4G). A mutation in this gene (cum2-1) results in decreased accumulation of CMV coat protein in upper, uninoculated leaves. Likely affects cell-to-cell movement of the virus, also affects TCV multiplication.	CUCUMOVIRUS MULTIPLICATION 2 (CUM2);EUKARYOTIC TRANSLATION INITIATION FACTOR 4G (EIF4G)	0	61.0345	Down	S	969	0.000889426	-1.43959	4.27748	4.3028	3.89985	2.79436	2.52904	2.83794
TraesCS2A02G231000.1	AT5G61530	small G protein family protein / RhoGAP family protein;(source:Araport11)	#N/A	7.68585e-120	75.5034	Down	S	21	NaN	NaN	21.8606	21.3678	20.5919	NaN	NaN	NaN
TraesCS2A02G234400.1	AT1G18950	DDT domain superfamily;(source:Araport11)	---NA---	0	66.716	Down	S	435	0.0010916	-1.18916	1.33835	1.19602	1.04163	-0.211609	0.168301	0.0518246
TraesCS2A02G237400.1	AT5G04280	Encodes one of the zinc finger-containing glycine-rich RNA-binding proteins involved in cold tolerance: AT3G26420 (ATRZ-1A), AT1G60650 (AtRZ-1b), AT5G04280 (AtRZ-1c). It also, along with AtRZ-1b, plays important roles in plant development, pre- mRNA splicing, and general gene expression.	ATRZ-1C (AtRZ-1c);RNA-BINDING GLYCINE-RICH PROTEIN B3 (RBGB3);RZ-1C (RZ-1c)	1.23696e-50	57.4627	Down	S	204	6.91117e-05	-1.72107	1.97853	1.90621	1.68437	0.205637	0.157545	0.0427055
TraesCS2A02G237500.1	AT1G04780	Ankyrin repeat family protein;(source:Araport11)	---NA---	0	78	Down	S	453	0.00396811	-0.417667	NaN	-1.60674	-1.64386	-2.11637	-2.02703	-1.98551
TraesCS2A02G251900.3	AT1G17210	IAP-like protein 1;(source:Araport11)	IAP-LIKE PROTEIN 1 (ILP1);ARABIDOPSIS IAP-LIKE PROTEIN (ATILP1)	0	60.9705	Down	S	809	0.00529141	-1.54247	2.40802	1.95296	2.0694	0.930799	0.123701	0.748484
TraesCS2A02G262600.1	AT3G26850	histone-lysine N-methyltransferase;(source:Araport11)	---NA---	2.64406e-36	79.2079	Down	S	763	0.00607642	-1.28933	-2.82687	-2.47366	-2.91767	NaN	-3.94697	-4.11049
TraesCS2A02G262600.1	AT3G26850	histone-lysine N-methyltransferase;(source:Araport11)	---NA---	2.64406e-36	79.2079	Down	S	762	0.00607642	-1.28933	-2.82687	-2.47366	-2.91767	NaN	-3.94697	-4.11049
TraesCS2A02G290600.1	AT5G55980	serine-rich protein-like protein;(source:Araport11)	---NA---	1.89922e-07	65.8537	Down	S	122	0.00103102	-0.927219	3.7557	NaN	3.75863	2.74543	2.80818	2.93623
TraesCS2A02G503200.2	AT4G31430	Encodes a plant-specific protein that physically interacts with CRWN1 and its homolog CRWN4 and localizes at the inner nuclear membrane. KAKU4 deforms the nuclear envelope in a dose-dependent manner, in association with nuclear membrane invagination and stack formation.	(JAPANESE FOR NUCLEUS) 4 (KAKU4)	2.40223e-12	44.9541	Down	S	276	NaN	NaN	23.5909	23.7544	21.1807	NaN	NaN	NaN
TraesCS3A02G143000.1	AT2G42580	Encodes a member of the TTL family and contains a thioredoxin like domain and three tandom TPRs. Interacts physically with BRL2/VH1 and appears to play a role in brassiosteroid and auxin signaling. Belongs to one of the 36 carboxylate clamp (CC)-tetratricopeptide repeat (TPR) proteins (Prasad 2010, Pubmed ID: 20856808) with potential to interact with Hsp90/Hsp70 as co-chaperones. The TTL family i…	VHI-INTERACTING TPR CONTAINING PROTEIN (VIT);TETRATRICOPETIDE-REPEAT THIOREDOXIN-LIKE 3 (TTL3)	0	69.0554	Down	S	178	0.0073994	-0.922327	0.148972	-0.105822	0.358082	-0.619215	-1.03417	-0.712364
TraesCS3A02G226500.1	AT1G75310	auxin-like 1 protein;(source:Araport11)	AUXILIN-LIKE 1 (AUL1)	4.21585e-82	69.3498	Down	S	851	0.00936033	-0.902052	-1.10605	-1.25027	-1.51595	-2.27089	-1.90267	-2.40487
TraesCS3A02G436900.1	AT3G48710	DEK domain-containing chromatin associated protein;(source:Araport11)	#N/A	1.39859e-88	61.7788	Down	T	258	NaN	NaN	25.9823	26.6618	26.8007	NaN	NaN	NaN
TraesCS3A02G496300.1	AT1G24706	Encodes a component of the putative Arabidopsis THO/TREX complex: THO1 or HPR1 (At5g09860), THO2 (At1g24706), THO3 or TEX1 (At5g56130), THO5 (At5g42920, At1g45233), THO6 (At2g19430), and THO7 (At5g16790, At3g02950). THO/TREX complexes in animals have been implicated in the transport of mRNA precursors. Mutants of THO3/TEX1, THO1, THO6 accumulate reduced amount of small interfering (si)RNA, sugges…	EMBRYO DEFECTIVE 2793 (EMB2793); (THO2)	0	67.1104	Down	S	878	0.000410828	-1.21131	1.26183	1.03998	0.940052	-0.0313988	-0.234524	-0.126139
TraesCS3A02G538200.1	AT3G09670	Tudor/PWWP/MBT superfamily protein;(source:Araport11)	---NA---	1.64591e-22	56.7568	Down	S	1126	0.00280917	-1.29091	2.65515	2.74607	2.44639	NaN	1.43748	1.21245
TraesCS4A02G022000.1	AT3G47910	Ubiquitin carboxyl-terminal hydrolase-related protein;(source:Araport11)	#N/A	0	57.0924	Down	S	7	NaN	NaN	23.524	23.3487	21.6986	NaN	NaN	NaN
TraesCS4A02G163400.4	AT5G19390	Encodes a protein with similarity to REN1, a Rho GTPase activating protein.It is cytoplasmic and plasma membrane associated in interphase, but during mitosis localizes to the CDZ/CDS in a POK-dependent manner.	(PHGAP2)	5.48289e-157	66.1741	Down	S	496	0.00465198	-0.876265	0.812496	0.484282	0.418678	-0.463816	-0.308916	-0.140608
TraesCS4A02G169300.21	AT4G02480	AAA-type ATPase family protein;(source:Araport11)	---NA---	0	63.1436	Down	S	59	0.00948899	-1.42066	-1.49559	-1.56306	-1.48386	-3.25225	-2.61741	NaN
TraesCS4A02G210200.2	AT1G43770	RING/FYVE/PHD zinc finger superfamily protein;(source:Araport11)	---NA---	1.6938e-16	50.3497	Down	S	195	0.00930407	-0.88138	-1.3136	-0.917406	-0.73982	-1.80495	-1.77912	-2.03089
TraesCS4A02G217600.1	AT1G71860	Encodes a protein with tyrosine phosphatase activity that is downregulated in response to cold and upregulated in response to salt stress.	(ATPTP1);PROTEIN TYROSINE PHOSPHATASE 1 (PTP1)	1.53288e-84	65.3199	Down	S	118	0.00131908	-0.340178	1.59467	1.48155	1.58317	1.22998	1.16809	1.24078
TraesCS4A02G251200.1	AT3G42170	transposase-like gene with conserved domains from the family of hAT transposases that includes hobo from Drosophila melanogaster, Activator (Ac) from maize, and Tam3 from snapdragon but lacks several amino acids known to be essential for Ac transposition5. The DAYSLEEPER gene lacks 8 bp duplications and TIRs (a common feature of transcriptionally silent hAT transposases), however, DAYSLEEPER expr…	DAYSLEEPER (DAYSLEEPER)	0	62.7043	Down	S	119	0.000126071	-1.73718	-2.17456	-2.47025	-2.32625	-4.17425	-3.90104	-4.10731
TraesCS4A02G396800.1	AT1G76940	RNA-binding (RRM/RBD/RNP motifs) family protein;(source:Araport11)	---NA---	3.07298e-31	72.8155	Down	S	109	0.000380932	-3.08488	2.92267	2.70809	2.57441	-0.867662	-0.0498447	-0.131947
TraesCS5A02G005500.8	AT3G21430	DNA binding protein;(source:Araport11)	ALWAYS EARLY 3 (ALY3);ARABIDOPSIS THALIANA ALWAYS EARLY 3 (ATALY3)	0	56.1837	Down	S	990	0.000315636	-1.34273	0.930616	1.25103	1.02136	-0.153101	-0.29398	-0.378109
TraesCS5A02G066500.1	AT2G23520	Pyridoxal phosphate (PLP)-dependent transferases superfamily protein;(source:Araport11)	#N/A	0	69.1721	Down	S	674	NaN	NaN	22.816	23.303	23.1383	NaN	NaN	NaN
TraesCS5A02G092500.3	AT4G12770	Chaperone DnaJ-domain superfamily protein;(source:Araport11)	#N/A	5.40499e-150	55.608	Down	S	189	NaN	NaN	24.4583	24.5009	24.5115	NaN	NaN	NaN
TraesCS5A02G181800.1	AT1G53310	Encodes one of four Arabidopsis phosphoenolpyruvate carboxylase proteins.Plays an important role in carbon and nitrogen metabolism.	PHOSPHOENOLPYRUVATE CARBOXYLASE 1 (PPC1); (ATPEPC1);PHOSPHOENOLPYRUVATE CARBOXYLASE 1 (ATPPC1);PEP(PHOSPHOENOLPYRUVATE) CARBOXYLASE 1 (PEPC1)	0	93.3541	Down	S	10	0.00492114	-0.889526	-0.173384	-0.101719	-0.363001	-1.25943	-1.21943	-0.827827
TraesCS5A02G186800.2	AT4G27500	interacts with H+-ATPase, and regulates its activity The mRNA is cell-to-cell mobile.	PROTON PUMP INTERACTOR 1 (PPI1)	3.06786e-117	60.1286	Down	S	130	0.00869761	-3.45773	-0.332071	-0.748171	-0.948854	-3.44687	NaN	-4.82131
TraesCS5A02G423700.1	AT1G17210	IAP-like protein 1;(source:Araport11)	IAP-LIKE PROTEIN 1 (ILP1);ARABIDOPSIS IAP-LIKE PROTEIN (ATILP1)	0	62.2544	Down	S	508	0.00862167	-0.618159	0.448597	0.375261	0.221622	-0.0555382	-0.333559	-0.419899
TraesCS5A02G472100.1	AT2G38440	Encodes a subunit of the WAVE complex. The WAVE complex is required for activation of ARP2/3 complex which functions in actin microfilament nucleation and branching. Mutations cause defects in both the actin and microtubule cytoskeletons that result in aberrant epidermal cell expansion. itb1 mutants showed irregularities in trichome branch positioning and expansion. The SHD domain of this protein…	IRREGULAR TRICHOME BRANCH1 (ITB1);SCAR HOMOLOG 2 (SCAR2);SCAR HOMOLOG 2 (ATSCAR2); (WAVE4); (DIS3)	1.97554e-81	76.3485	Down	S	1065	NaN	NaN	20.8765	21.3267	22.0634	NaN	NaN	NaN
TraesCS5A02G555800.1	AT3G61860	encodes an arginine/serine-rich splicing factor. transcript is alternatively spliced and is differentially expressed in different tissues (flowers, roots, stems, and leaves) examined. Barta et al (2010) have proposed a nomenclature for Serine/Arginine-Rich Protein Splicing Factors (SR proteins): Plant Cell. 2010, 22:2926.	ARGININE/SERINE-RICH SPLICING FACTOR 31 (ATRSP31);ARGININE/SERINE-RICH SPLICING FACTOR 31 (RSP31);ARGININE/SERINE-RICH SPLICING FACTOR 31 (RS31);ARGININE/SERINE-RICH SPLICING FACTOR 31 (At-RS31)	2.39069e-89	68.1159	Down	S	253	0.00230125	-0.831825	0.749256	1.01962	1.09562	0.0610638	0.240347	0.0676041
TraesCS5A02G555800.1	AT3G61860	encodes an arginine/serine-rich splicing factor. transcript is alternatively spliced and is differentially expressed in different tissues (flowers, roots, stems, and leaves) examined. Barta et al (2010) have proposed a nomenclature for Serine/Arginine-Rich Protein Splicing Factors (SR proteins): Plant Cell. 2010, 22:2926.	ARGININE/SERINE-RICH SPLICING FACTOR 31 (ATRSP31);ARGININE/SERINE-RICH SPLICING FACTOR 31 (RSP31);ARGININE/SERINE-RICH SPLICING FACTOR 31 (RS31);ARGININE/SERINE-RICH SPLICING FACTOR 31 (At-RS31)	2.39069e-89	68.1159	Down	S	251	0.00230125	-0.831825	0.749256	1.01962	1.09562	0.0610638	0.240347	0.0676041
TraesCS5A02G556400.1	AT4G10730	Protein kinase superfamily protein;(source:Araport11)	---NA---	0	67.893	Down	S	530	0.00663169	-1.22894	1.25673	1.21248	1.02428	0.107037	-0.513414	0.213037
TraesCS6A02G092200.3	---NA---	---NA---	---NA---	---NA---	---NA---	Down	S	181	0.00790442	-0.778927	-0.921215	-1.05605	-1.34407	-1.76898	-2.0792	-1.80993
TraesCS6A02G190500.1	AT3G58640	Mitogen activated protein kinase kinase kinase-like protein;(source:Araport11)	---NA---	0	66.7656	Down	S	482	0.00407231	-0.443575	NaN	-0.968925	-1.01032	-1.41376	-1.45263	NaN
TraesCS6A02G303100.1	AT1G36310	S-adenosyl-L-methionine-dependent methyltransferases superfamily protein;(source:Araport11)	#N/A	6.63707e-142	72.5373	Down	T	255	NaN	NaN	21.9434	23.7214	23.6084	NaN	NaN	NaN
TraesCS7A02G081300.1	AT4G36090	oxidoreductase, 2OG-Fe(II) oxygenase family protein;(source:Araport11)	---NA---	1.98098e-148	62.605	Down	S	85	0.00152187	-1.09998	2.31491	2.17711	1.9136	0.874258	1.11074	1.12069
TraesCS7A02G134400.1	AT5G50380	A member of EXO70 gene family, putative exocyst subunits, conserved in land plants. Arabidopsis thaliana contains 23 putative EXO70 genes, which can be classified into eight clusters on the phylogenetic tree.	EXOCYST SUBUNIT EXO70 FAMILY PROTEIN F1 (EXO70F1);EXOCYST SUBUNIT EXO70 FAMILY PROTEIN F1 (ATEXO70F1)	0	64.0351	Down	S	52	0.00690106	-0.683298	-2.8556	-2.57826	-2.66258	-3.26936	-3.59259	-3.28439
TraesCS7A02G288900.1	AT5G57330	Galactose mutarotase-like superfamily protein;(source:Araport11)	#N/A	4.89139e-171	85.1974	Down	S	8	NaN	NaN	21.9758	22.8574	22.5123	NaN	NaN	NaN
TraesCS7A02G367900.1	AT5G62550	microtubule-associated futsch-like protein;(source:Araport11)	#N/A	3.26662e-34	55.6054	Down	S	65	NaN	NaN	19.8278	20.6966	20.2025	NaN	NaN	NaN
TraesCS7A02G521300.1	AT4G32160	Phox (PX) domain-containing protein;(source:Araport11)	#N/A	3.80015e-164	58.9849	Down	S	287	NaN	NaN	24.6571	24.2404	24.7472	NaN	NaN	NaN
TraesCS1A02G002700.1	AT1G70060	Encodes a homolog of the transcriptional repressor SIN3 (AT1G24190). The mRNA is cell-to-cell mobile.	SIN3-LIKE 4 (SNL4)	0	64.7605	Down	S	217	0.00110144	-1.06788	3.12415	3.54012	3.30182	2.18278	2.32377	2.25589
TraesCS1A02G170100.1	AT5G67270	encodes a homolog of animal microtubule-end-binding protein. There are two other members of this family. EB1 forms foci at regions where the minus ends of microtubules are gathered during mitosis and early cytokinesis.	MICROTUBULE END BINDING PROTEIN 1 (ATEB1C);ATEB1-HOMOLOG1 (ATEB1H1);END BINDING PROTEIN 1C (EB1C)	9.4e-129	68.3616	Down	S	224	0.00725097	-1.87552	-1.1382	-2.09829	-1.08998	-2.97043	-3.51448	-3.46812
TraesCS1A02G262400.1	AT4G36020	Encodes a cold shock domain protein. Involved in cold acclimation by blocking the secondary structure of mRNA which in turn facilitates translation at cold temperature.	COLD SHOCK DOMAIN PROTEIN 1 (CSDP1); (ATCSP1);COLD SHOCK PROTEIN 1 (CSP1)	4.76537e-36	52.8846	Down	S	35	0.000147256	-1.80662	-0.634142	-0.924255	-0.882166	-2.72691	-2.69403	-2.43949
TraesCS1A02G427000.1	AT5G53140	Protein phosphatase 2C family protein;(source:Araport11)	---NA---	1.17582e-164	90.3571	Down	T	494	0.000871986	-0.272785	-0.458906	-0.442785	NaN	NaN	-0.723627	-0.723635
TraesCS1A02G445700.3	AT5G22650	Encodes a member of a plant-specific class of histone deacetylases. Controls the development of adaxial/abaxial leaf polarity. Its mRNA is widely expressed in stems, leaves, flowers and young siliques. Plant lines expressing RNAi constructs directed against this gene showed a marked reduction in agrobacterium-mediated root transformation.	HISTONE DEACETYLASE 2B (HD2B); (HDT02); (HDT2);ARABIDOPSIS HISTONE DEACETYLASE 2 (ATHD2); (HDA4);HISTONE DEACETYLASE 2 (HD2); (ATHD2B)	8.7623e-35	54.8173	Down	S	297	0.00751995	-2.83925	0.679155	0.272449	0.934507	-2.69639	-1.7247	NaN
TraesCS2B02G149000.1	AT4G30890	Encodes a ubiquitin-specific protease.	UBIQUITIN-SPECIFIC PROTEASE 24 (UBP24)	3.98088e-151	73.9612	Down	S	560	0.00348613	-1.2813	2.80965	2.26029	2.22673	1.0434	1.08968	1.3197
TraesCS2B02G230000.2	AT3G43300	AtMIN7 is an immunity associated Arabidopsis protein targeted by HopM1, a conserved Pseudomonas syringae virulence protein. AtMIN7 encodes one of the eight members of the Arabidopsis adenosine diphosphate (ADP) ribosylation factor (ARF) guanine nucleotide exchange factor (GEF) protein family. The AFR GEF proteins are key components of the vesicle trafficking system in eukaryotic cells. HopM1 medi…	BFA-VISUALIZED ENDOCYTIC TRAFFICKING DEFECTIVE1 (BEN1);HOPM INTERACTOR 7 (ATMIN7); (MIN7)	0	80.5795	Down	S	1295	0.00659336	-0.974606	2.96819	3.23271	2.86209	1.75044	2.2573	2.13144
TraesCS2B02G249100.3	AT5G09400	Encodes a potassium uptake permease with a functional adenylate cyclase (AC) center. The first 100 aa of this protein can complement AC-deficient E. coli and display AC activity in vitro. KUP7 is localized to the plasma membrane where it functions in potassium uptake and translocation.	(ATKUP7);K+ UPTAKE PERMEASE 7 (KUP7)	0	78.4971	Down	S	84	NaN	NaN	23.199	22.6263	23.2201	NaN	NaN	NaN
TraesCS2B02G271800.1	AT1G17210	IAP-like protein 1;(source:Araport11)	IAP-LIKE PROTEIN 1 (ILP1);ARABIDOPSIS IAP-LIKE PROTEIN (ATILP1)	0	62.6398	Down	S	71	NaN	NaN	21.8308	21.9582	22.3428	NaN	NaN	NaN
TraesCS3B02G005900.2	AT1G70060	Encodes a homolog of the transcriptional repressor SIN3 (AT1G24190). The mRNA is cell-to-cell mobile.	SIN3-LIKE 4 (SNL4)	0	65.5664	Down	S	164	0.00249795	-1.53927	0.724552	0.385717	NaN	-1.10208	-1.01706	-0.833265
TraesCS3B02G205000.1	AT4G15930	Dynein light chain type 1 family protein;(source:Araport11)	---NA---	1.20486e-47	83.3333	Down	S	52	0.00529249	-0.599771	-0.773876	-0.620459	-0.590958	NaN	-1.31135	-1.21172
TraesCS3B02G205000.1	AT4G15930	Dynein light chain type 1 family protein;(source:Araport11)	#N/A	1.20486e-47	83.3333	Down	S	52	NaN	NaN	24.9581	23.3585	24.1609	NaN	NaN	NaN
TraesCS3B02G212100.3	AT5G21160	Encodes a protein with sequence similarity to mRNA binding proteins from humans. LARP1a is involved in mRNA degradation in response to heat stress. Upon heat stress LARP1a interacts with XRN4 and appears to be responsible for addressing XRN4 to the polysome. LARP1/XRN4 double mutants are impaired in thermotolerance and lower levels of heat induced RNA turnover.	LA RELATED PROTEIN 1A (LARP1A);LA RELATED PROTEIN 1A (ATLARP1A)	6.9017e-111	65.4428	Down	T	606	NaN	NaN	24.4846	24.2959	24.0038	NaN	NaN	NaN
TraesCS3B02G307300.1	AT1G28280	VQ motif-containing protein;(source:Araport11)	MPK3/6-TARGETED VQP 1 (MVQ1)	7.38798e-37	57.4163	Down	S	217	0.00776878	-0.967756	-1.17965	-1.31023	-0.795813	-2.21641	-1.82635	-2.14621
TraesCS3B02G307300.1	AT1G28280	VQ motif-containing protein;(source:Araport11)	MPK3/6-TARGETED VQP 1 (MVQ1)	7.38798e-37	57.4163	Down	S	216	0.00776878	-0.967756	-1.17965	-1.31023	-0.795813	-2.21641	-1.82635	-2.14621
TraesCS4B02G032000.1	AT2G28150	UPSTREAM OF FLC protein (DUF966);(source:Araport11)	---NA---	2.9179e-108	58.7209	Down	S	241	0.00488873	-0.993064	0.761623	0.609388	0.610516	-0.038166	-0.336258	-0.623241
TraesCS4B02G102200.1	AT1G55810	One of the homologous genes predicted to encode proteins with UPRT domains (Uracil phosphoribosyltransferase). Five of these genes (At5g40870, At3g27190, At1g55810, At4g26510 and At3g27440) show a high level of identity, and are annotated as also containing a N-terminal uracil kinase (UK) domain. These genes are referred to as UKL1 (UK-like 1), UKL2, UKL3, UKL4 and UKL5, respectively.	URIDINE KINASE-LIKE 3 (UKL3)	0	87.9733	Down	T	476	0.00950772	-0.822498	-1.10973	-0.85862	-0.970476	-2.04675	-1.85946	-1.50011
TraesCS4B02G132700.1	AT4G00830	Encodes a heterogeneous nuclear ribonucleoprotein (hnRNP-Q) that is involved in the plant innate immune response and may function as a suppressor of cell-autonomous immunity.	LHP1-INTERACTING FACTOR 2 (LIF2)	7.95093e-128	63.5575	Down	S	425	0.00203243	-2.73671	-0.582077	-0.124426	-0.360455	-2.81262	-3.3721	NaN
TraesCS4B02G201800.4	AT4G19020	Encodes a plant DNA methyltransferase that methylates mainly cytosines in CHH (H = any base but G) contexts. It is involved in heat tolerance.	CHROMOMETHYLASE 2 (CMT2)	2.27619e-98	59.7674	Down	S	96	NaN	NaN	22.9069	23.4806	24.1981	NaN	NaN	NaN
TraesCS4B02G207200.1	AT2G25430	epsin N-terminal homology (ENTH) domain-containing protein / clathrin assembly protein-like protein;(source:Araport11)	#N/A	0	74.4048	Down	S	190	NaN	NaN	23.8782	23.9852	22.0271	NaN	NaN	NaN
TraesCS5B02G155200.1	AT3G45780	Blue-light photoreceptor. Contains a light activated serine-threonine kinase domain and LOV1 and LOV2 repeats. Mutants are defective in blue-light response. Mediates blue light-induced growth enhancements. PHOT1 and PHOT2 mediate blue light-dependent activation of the plasma membrane H+-ATPase in guard cell protoplasts. PHOT1 undergoes blue-light-dependent autophosphorylation. At least eight phos…	PHOTOTROPIN 1 (PHOT1);NONPHOTOTROPIC HYPOCOTYL 1 (NPH1);ROOT PHOTOTROPISM 1 (RPT1); (JK224)	0	82.1745	Down	S	139	0.00589703	-0.876963	-0.432831	-0.0290451	-0.50478	-1.07614	-1.20085	-1.32056
TraesCS5B02G172800.2	AT5G48090	EDM2-like protein1;(source:Araport11)	EDM2-LIKE PROTEIN1 (ELP1)	1.01157e-133	53.0581	Down	S	933	0.0045467	-0.21301	1.24612	1.28422	1.29363	1.1298	1.02501	1.03014
TraesCS5B02G387800.1	AT1G03060	Encodes a WD/BEACH domain protein involved in cell morphogenesis and ribonucleoprotein particle formation. It interacts with the P-body core component DCP2, associates to mRNA processing bodies (P-bodies), and regulates their assembly upon salt stress.	BEACH-DOMAIN HOMOLOG A1 (BCHA1);SPIRRIG (SPI)	0	78.8158	Down	T	3238	NaN	NaN	23.2794	22.4789	22.657	NaN	NaN	NaN
TraesCS5B02G388800.1	AT4G29250	HXXXD-type acyl-transferase family protein;(source:Araport11)	#N/A	3.51046e-54	46.4912	Down	S	212	NaN	NaN	24.6994	23.8531	24.4492	NaN	NaN	NaN
TraesCS5B02G395200.1	AT4G16420	Transcriptional co-activator. Essential for the developmental switch from cell proliferation to cell differentiation in response to variations in auxin and cytokinin concentrations.	PROPORZ1 (PRZ1);HOMOLOG OF YEAST ADA2 2B (ADA2B)	1.73697e-162	60.3943	Down	S	176	0.00198475	-0.301786	-0.761513	-0.863701	-0.791828	-1.0688	-1.16438	-1.08922
TraesCS5B02G410600.1	AT4G08150	A member of class I knotted1-like homeobox gene family (together with KNAT2). Similar to the knotted1 (kn1) homeobox gene of maize. Normally expressed in the peripheral and rib zone of shoot apical meristem but not in the leaf primordia. It is also expressed in the fourth floral whorl, in the region that would become style, particularly in the cell surrounding the transmitting tissue. No expressi…	KNOTTED-LIKE FROM ARABIDOPSIS THALIANA (KNAT1);BREVIPEDICELLUS 1 (BP1);BREVIPEDICELLUS (BP)	1.76947e-98	66.0377	Down	S	51	0.00184604	-0.299868	-0.908985	-0.952837	-0.953728	-1.2359	-1.3057	-1.17356
TraesCS6B02G037200.1	AT4G10840	Tetratricopeptide repeat (TPR)-like superfamily protein;(source:Araport11)	KINESIN LIGHT CHAIN-RELATED 1 (KLCR1)	0	74.2902	Down	S	578	NaN	NaN	19.643	20.7699	19.9916	NaN	NaN	NaN
TraesCS6B02G037200.1	AT4G10840	Tetratricopeptide repeat (TPR)-like superfamily protein;(source:Araport11)	KINESIN LIGHT CHAIN-RELATED 1 (KLCR1)	0	74.2902	Down	S	585	NaN	NaN	19.643	20.7699	19.9916	NaN	NaN	NaN
TraesCS6B02G048200.2	AT2G46020	Encodes a SWI/SNF chromatin remodeling ATPase that upregulates transcription of all three CUC genes and is involved in the formation and/or maintenance of boundary cells during embryogenesis. Also mediates repression of expression of seed storage proteins in vegetative tissues. Interacts strongly with AtSWI3C, also with AtSWI3B, but not with AtSWI3A or AtSWI3D.	CHROMATIN REMODELING 2 (CHR2); (CHA2);BRAHMA (BRM);ARABIDOPSIS THALIANA BRAHMA (ATBRM)	0	68.1839	Down	S	1728	0.00448684	-0.726655	-0.0715485	-0.0602016	-0.283112	-0.875307	-0.854578	NaN
TraesCS6B02G053700.1	---NA---	---NA---	---NA---	---NA---	---NA---	Down	S	24	0.00218049	-1.69524	-1.54347	-1.83308	-2.13985	-3.39433	-3.33582	-3.87198
TraesCS6B02G208900.5	AT3G63400	Cyclophilin-like peptidyl-prolyl cis-trans isomerase family protein;(source:Araport11)	---NA---	4.30693e-76	78.9773	Down	S	439	0.00805228	-0.607677	2.81494	3.12459	3.11168	2.53343	2.28457	2.41016
TraesCS6B02G335500.1	AT2G32910	DCD (Development and Cell Death) domain protein;(source:Araport11)	---NA---	1.60404e-44	71.4286	Down	S	386	0.000237164	-4.20685	0.754597	0.408653	0.396154	-3.24394	-4.29885	-3.51837
TraesCS6B02G338100.2	AT3G48050	Encodes a large protein with N-terminal bromo-adjacent homology (BAH) and transcription elongation factor S-II (TFS2N) domains and two C-terminal GW (glycine and tryptophan) repeats. It is nuclear and colocalizes with the processing-body component DCP1 in the cytoplasm. SOU is a component of the miRNA pathway and is involved in translational repression.	'SHUTTLE' IN CHINESE (SUO)	4.87021e-158	59.7484	Down	S	752	NaN	NaN	22.1123	21.7493	21.8377	NaN	NaN	NaN
TraesCS6B02G338200.2	AT3G48050	Encodes a large protein with N-terminal bromo-adjacent homology (BAH) and transcription elongation factor S-II (TFS2N) domains and two C-terminal GW (glycine and tryptophan) repeats. It is nuclear and colocalizes with the processing-body component DCP1 in the cytoplasm. SOU is a component of the miRNA pathway and is involved in translational repression.	'SHUTTLE' IN CHINESE (SUO)	9.58697e-117	60.0917	Down	S	356	0.00294146	-0.869342	-3.88474	NaN	-3.88628	-4.65272	-4.90158	-4.71025
TraesCS6B02G338200.2	AT3G48050	Encodes a large protein with N-terminal bromo-adjacent homology (BAH) and transcription elongation factor S-II (TFS2N) domains and two C-terminal GW (glycine and tryptophan) repeats. It is nuclear and colocalizes with the processing-body component DCP1 in the cytoplasm. SOU is a component of the miRNA pathway and is involved in translational repression.	'SHUTTLE' IN CHINESE (SUO)	9.58697e-117	60.0917	Down	S	1023	0.009106	-0.906188	-3.18867	-3.53217	-3.36749	-4.23399	-4.56875	-4.00415
TraesCS6B02G377500.3	AT5G57610	kinase superfamily with octicosapeptide/Phox/Bem1p domain-containing protein;(source:Araport11)	---NA---	3.45269e-66	63.1068	Down	S	230	0.00422283	-1.30524	-1.35614	-1.16063	-1.61055	-2.95232	-2.3391	-2.7516
TraesCS6B02G377500.3	AT5G57610	kinase superfamily with octicosapeptide/Phox/Bem1p domain-containing protein;(source:Araport11)	---NA---	3.45269e-66	63.1068	Down	S	227	0.00422283	-1.30524	-1.35614	-1.16063	-1.61055	-2.95232	-2.3391	-2.7516
TraesCS6B02G377500.3	AT5G57610	kinase superfamily with octicosapeptide/Phox/Bem1p domain-containing protein;(source:Araport11)	#N/A	3.45269e-66	63.1068	Down	S	768	NaN	NaN	23.6921	20.3795	20.2744	NaN	NaN	NaN
TraesCS6B02G377500.3	AT5G57610	kinase superfamily with octicosapeptide/Phox/Bem1p domain-containing protein;(source:Araport11)	#N/A	3.45269e-66	63.1068	Down	S	769	NaN	NaN	23.6921	20.3795	20.2744	NaN	NaN	NaN
TraesCS6B02G449900.1	AT4G16310	LSD1-like 3;(source:Araport11)	LSD1-LIKE 3 (LDL3)	0	64.7309	Down	S	1629	0.00245381	-0.91	0.0589294	-0.255791	-0.199566	-1.03437	-1.20614	-0.885923
TraesCS6B02G449900.1	AT4G16310	LSD1-like 3;(source:Araport11)	LSD1-LIKE 3 (LDL3)	0	64.7309	Down	S	1625	NaN	NaN	20.5141	23.3999	22.9987	NaN	NaN	NaN
TraesCS6B02G449900.1	AT4G16310	LSD1-like 3;(source:Araport11)	LSD1-LIKE 3 (LDL3)	0	64.7309	Down	S	1629	NaN	NaN	20.5141	23.3999	22.9987	NaN	NaN	NaN
TraesCS7B02G002900.1	AT5G43310	COP1-interacting protein-like protein;(source:Araport11)	---NA---	4.1657e-152	54.9528	Down	S	249	0.00386101	-1.77905	-1.77503	-1.50109	-0.982531	-3.55778	-2.95426	-3.08376
TraesCS7B02G218000.1	AT4G10610	RNA-binding protein, putative. Member of a family of proteins having an PABC binding domain (PAM motif).	RNA-BINDING PROTEIN 37 (RBP37);CTC-INTERACTING DOMAIN 12 (CID12); (ATRBP37)	6.28146e-95	71.4859	Down	S	27	NaN	NaN	25.6119	25.5349	25.6224	NaN	NaN	NaN
TraesCS7B02G245800.1	AT3G26560	ATP-dependent RNA helicase;(source:Araport11)	#N/A	0	85.2881	Down	S	319	NaN	NaN	22.8262	22.5459	22.8907	NaN	NaN	NaN
TraesCS7B02G256300.2	AT2G25620	Encodes DBP1, a member of the DBP factors (DNA-binding protein phosphatases) featuring sequence-specific DNA-binding and protein phosphatase activity. DBP1 is involved in plant-potyvirus interactions. Loss-of-function of DBP1 renders resistance to potyviruses.	DNA-BINDING PROTEIN PHOSPHATASE 1 (DBP1);DNA-BINDING PROTEIN PHOSPHATASE 1 (AtDBP1)	1.84772e-106	81.6964	Down	S	264	0.00452562	-0.307857	-0.890083	-1.04829	-0.896582	-1.23976	-1.23826	-1.28051
TraesCS7B02G345600.1	AT4G09890	mediator of RNA polymerase II transcription subunit, putative (DUF3511);(source:Araport11)	---NA---	2.6652e-18	75.8621	Down	S	38	0.00945172	-1.86954	1.7535	1.26384	NaN	-0.559324	-0.557734	0.0344486
TraesCS1B02G282100.1	AT1G01540	Protein kinase superfamily protein;(source:Araport11)	---NA---	0	71.3131	Down	S	481	0.000906271	-1.11966	-0.218849	-0.233765	-0.57576	-1.37044	-1.47561	-1.5413
TraesCS1B02G282100.1	AT1G01540	Protein kinase superfamily protein;(source:Araport11)	#N/A	0	71.3131	Down	T	349	NaN	NaN	21.2676	22.1792	21.257	NaN	NaN	NaN
TraesCS1B02G286500.1	AT3G44590	60S acidic ribosomal protein family;(source:Araport11)	---NA---	9.66126e-29	79.4643	Down	S	91	0.00961324	-0.613669	0.609371	0.759241	0.543211	0.107674	-0.060463	NaN
TraesCS1B02G343900.1	AT3G22270	Topoisomerase II-associated protein PAT1;(source:Araport11)	(ATPAT1H1);PAT1 HOMOLOG 1 (PAT1H1)	0	63.079	Down	S	92	NaN	NaN	23.1014	22.6456	23.2084	NaN	NaN	NaN
TraesCS1B02G343900.1	AT3G22270	Topoisomerase II-associated protein PAT1;(source:Araport11)	(ATPAT1H1);PAT1 HOMOLOG 1 (PAT1H1)	0	63.079	Down	S	93	NaN	NaN	23.1014	22.6456	23.2084	NaN	NaN	NaN
TraesCS1B02G433400.4	AT1G29370	RNA polymerase II degradation factor-like protein (DUF1296);(source:Araport11)	---NA---	1.49544e-75	47.3318	Down	S	385	0.00191863	-1.56522	0.653681	0.722897	0.211529	-1.03175	-0.787413	-1.28838
TraesCS2D02G022900.2	---NA---	---NA---	---NA---	---NA---	---NA---	Down	S	178	NaN	NaN	21.9981	22.4439	21.6871	NaN	NaN	NaN
TraesCS2D02G031900.1	AT2G17975	SRP1 is a C2C2 type zinc finger protein that binds RNA. It has a role in response to ABA.. It can bind the 3'UTR of ABI2 and appears to be involved in RNA turnover.	STRESS ASSOCIATED RNA-BINDING PROTEIN 1 (SRP1)	4.42317e-79	56.051	Down	S	224	4.47713e-06	-3.97311	3.87167	3.76047	3.91122	-0.335939	-0.060627	0.0205822
TraesCS2D02G169900.2	AT5G64220	CAMTA2 proteins bind to the AtALMT1 promoter at in vitro. The gene itself is Al inducible, and AtALMT1 expression is partially repressed in camta2 mutant. The mRNA is cell-to-cell mobile.	CALMODULIN-BINDING TRANSCRIPTION ACTIVATOR 2 (CAMTA2)	0	67.0866	Down	S	243	0.000204297	-1.05907	-0.48974	-0.396717	-0.36964	NaN	-1.46415	-1.49139
TraesCS2D02G197200.1	AT4G16490	ARM repeat superfamily protein;(source:Araport11)	#N/A	5.18627e-127	68.254	Down	S	38	NaN	NaN	22.9369	22.97	21.6313	NaN	NaN	NaN
TraesCS2D02G212800.1	AT3G43300	AtMIN7 is an immunity associated Arabidopsis protein targeted by HopM1, a conserved Pseudomonas syringae virulence protein. AtMIN7 encodes one of the eight members of the Arabidopsis adenosine diphosphate (ADP) ribosylation factor (ARF) guanine nucleotide exchange factor (GEF) protein family. The AFR GEF proteins are key components of the vesicle trafficking system in eukaryotic cells. HopM1 medi…	BFA-VISUALIZED ENDOCYTIC TRAFFICKING DEFECTIVE1 (BEN1);HOPM INTERACTOR 7 (ATMIN7); (MIN7)	0	78.1706	Down	S	1432	0.000753831	-1.22627	2.00866	1.99326	1.64905	0.624372	0.572086	0.775707
TraesCS2D02G229000.1	---NA---	---NA---	---NA---	---NA---	---NA---	Down	S	307	0.00447289	-0.650813	1.02069	1.00133	1.20446	NaN	0.436249	0.413109
TraesCS2D02G229000.1	---NA---	---NA---	---NA---	---NA---	---NA---	Down	S	302	0.00447289	-0.650813	1.02069	1.00133	1.20446	NaN	0.436249	0.413109
TraesCS2D02G229000.1	---NA---	---NA---	---NA---	---NA---	---NA---	Down	S	295	NaN	NaN	26.4308	27.0586	27.1472	NaN	NaN	NaN
TraesCS2D02G261500.1	AT1G26630	Eukaryotic translation initiation factor 5A-2. Involved in programmed cell death triggered as a response to pseudomonas syringae infection. Loss of function mutants are more resistant to infection. The mRNA is cell-to-cell mobile.	FUMONISIN B1-RESISTANT12 (FBR12);EUKARYOTIC ELONGATION FACTOR 5A-2 (ELF5A-2);EUKARYOTIC ELONGATION FACTOR 5A-2 (ATELF5A-2)	3.10557e-94	91.3043	Down	S	2	0.000937665	-2.24654	7.46446	6.81514	7.03543	5.19077	4.61731	4.76732
TraesCS2D02G261500.1	AT1G26630	Eukaryotic translation initiation factor 5A-2. Involved in programmed cell death triggered as a response to pseudomonas syringae infection. Loss of function mutants are more resistant to infection. The mRNA is cell-to-cell mobile.	FUMONISIN B1-RESISTANT12 (FBR12);EUKARYOTIC ELONGATION FACTOR 5A-2 (ELF5A-2);EUKARYOTIC ELONGATION FACTOR 5A-2 (ATELF5A-2)	3.10557e-94	91.3043	Down	T	4	0.000830548	-3.14401	4.57551	5.50806	5.59762	2.19004	2.21426	1.84487
TraesCS2D02G263400.1	AT5G53930	transcriptional regulator ATRX-like protein;(source:Araport11)	---NA---	1.89718e-08	70.4545	Down	S	537	0.000186517	-0.962856	0.933643	0.811197	0.692678	-0.121862	-0.190559	-0.138626
TraesCS2D02G263400.1	AT5G53930	transcriptional regulator ATRX-like protein;(source:Araport11)	---NA---	1.89718e-08	70.4545	Down	T	536	0.00196041	-0.96351	0.933643	NaN	0.692678	-0.121862	-0.190559	-0.138626
TraesCS2D02G281200.1	AT5G51300	Encodes a nuclear localized splicing factor homolog that is involved in alternative splicing of some mRNAs.	ARABIDOPSIS SF1 HOMOLOG (ATSF1)	0	70.9945	Down	S	12	0.0053027	-1.70823	2.00519	1.80817	1.39124	0.0419388	0.0113239	NaN
TraesCS2D02G281200.1	AT5G51300	Encodes a nuclear localized splicing factor homolog that is involved in alternative splicing of some mRNAs.	ARABIDOPSIS SF1 HOMOLOG (ATSF1)	0	70.9945	Down	S	10	0.00280009	-1.88005	2.00519	1.80817	NaN	0.0419388	0.0113239	NaN
TraesCS2D02G296200.1	AT3G18690	Encodes a nuclear-localized member of a plant specific gene family involved in mediating responses to pathogens. Interacts with WRKY transcriptional regulators.	MAP KINASE SUBSTRATE 1 (MKS1)	9.01299e-16	45.5497	Down	S	315	0.00407966	-0.813176	-1.47691	-1.34024	-1.56787	-2.07327	-2.48971	-2.26158
TraesCS2D02G305500.2	AT1G53570	MEK kinase (MAP3Ka)	MAP KINASE KINASE KINASE 3 (MAPKKK3);MITOGEN-ACTIVATED PROTEIN KINASE KINASE KINASE 3 (MAP3KA)	2.43397e-153	71.7073	Down	S	604	0.00608142	-1.24207	-1.64794	-1.30779	-1.65388	-2.96366	-2.37026	-3.00189
TraesCS2D02G369000.1	AT5G53800	nucleic acid-binding protein;(source:Araport11)	---NA---	1.60393e-84	85.0299	Down	S	31	0.00406031	-0.885058	2.7262	2.94754	2.52859	1.99139	1.68973	1.86603
TraesCS2D02G465000.2	AT1G30470	SIT4 phosphatase-associated family protein;(source:Araport11)	---NA---	0	76.5778	Down	T	669	0.00357864	-0.913308	3.16602	3.25235	3.35947	2.51387	2.0724	2.45165
TraesCS2D02G493600.1	AT4G13930	Encodes a serine hydroxymethyltransferase maximally expressed in root	SERINE HYDROXYMETHYLTRANSFERASE 4 (SHM4)	0	92.1444	Down	Y	153	NaN	NaN	23.5879	23.9725	20.5153	NaN	NaN	NaN
TraesCS2D02G493600.1	AT4G13930	Encodes a serine hydroxymethyltransferase maximally expressed in root	SERINE HYDROXYMETHYLTRANSFERASE 4 (SHM4)	0	92.1444	Down	S	151	NaN	NaN	23.5879	23.9725	20.5153	NaN	NaN	NaN
TraesCS2D02G493600.1	AT4G13930	Encodes a serine hydroxymethyltransferase maximally expressed in root	SERINE HYDROXYMETHYLTRANSFERASE 4 (SHM4)	0	92.1444	Down	S	156	NaN	NaN	23.5879	23.9725	20.5153	NaN	NaN	NaN
TraesCS3D02G178100.1	AT3G62330	Zinc knuckle (CCHC-type) family protein;(source:Araport11)	---NA---	1.7376e-122	61.3497	Down	S	203	0.00605329	-2.36882	-0.315136	-0.375675	-0.282917	-3.14674	NaN	-2.24005
TraesCS3D02G205900.4	AT3G06670	SMEK1 forms a catalytically active complex with PP4 proteins. The complex has been shown to target and dephosphorylate HYL1 which in turn promotes miRNA biogenesis. Mutants have pleiotrophic phenotypes and decreased production of miRNA. SMEK1 accumulation is responsive to ABA.	PLATINUM SENSITIVE 2 LIKE (PSY2L);SUPPRESSOR OF MEK 1 (SMEK1)	0	68.4652	Down	S	672	0.00728396	-0.666441	-0.887716	-0.87393	-0.650787	NaN	-1.4384	-1.50278
TraesCS3D02G230600.1	AT1G60690	NAD(P)-linked oxidoreductase superfamily protein;(source:Araport11)	#N/A	4.23043e-139	71.4706	Down	S	210	NaN	NaN	22.2186	21.997	22.707	NaN	NaN	NaN
TraesCS3D02G247300.3	AT1G74690	Encodes a microtubule-associated protein.	IQ-DOMAIN 31 (IQD31)	2.6988e-60	51.1188	Down	S	396	0.00315397	-0.590224	2.78424	2.76022	2.57135	2.23261	2.01189	2.10064
TraesCS3D02G331200.2	AT1G08680	A member of ARF GAP domain (AGD), A thaliana has 15 members, grouped into four classes. AGD14 belongs to the class 4, together with AGD15.	ARF GAP-LIKE ZINC FINGER-CONTAINING PROTEIN ZIGA4 (ZIGA4)	5.28288e-82	46.383	Down	S	235	0.00422929	-0.75731	-0.604609	-0.697092	-0.730192	-1.67865	-1.27826	-1.34692
TraesCS3D02G390300.1	AT3G54230	Encodes a splicing factor SUA (suppressor of abi3-5), homologous to the human protein RBM5. Controls alternative splicing of the developmental regulator ABI3.	SUPPRESSOR OF ABI3-5 (SUA)	0	62.6168	Down	S	159	3.38932e-05	-2.21746	1.15436	0.85186	0.953169	-1.33148	-1.24447	-1.11704
TraesCS3D02G423200.1	AT3G27100	transcription/mRNA export factor;(source:Araport11)	---NA---	1.10756e-49	85.2174	Down	T	10	0.00805523	-0.331902	0.535641	0.386353	0.341541	0.0942345	0.14535	0.0282459
TraesCS4D02G034300.1	AT2G41900	CCCH-type zinc finger protein with ARM repeat domain-containing protein;(source:Araport11)	TANDEM ZINC FINGER PROTEIN 7 (TZF7);OXIDATIVE STRESS 2 (OXS2)	0	69.0476	Down	S	575	0.00610177	-1.82833	0.897604	0.737307	0.852226	-1.57088	-0.388494	-1.03847
TraesCS4D02G062700.1	AT3G42170	transposase-like gene with conserved domains from the family of hAT transposases that includes hobo from Drosophila melanogaster, Activator (Ac) from maize, and Tam3 from snapdragon but lacks several amino acids known to be essential for Ac transposition5. The DAYSLEEPER gene lacks 8 bp duplications and TIRs (a common feature of transcriptionally silent hAT transposases), however, DAYSLEEPER expr…	DAYSLEEPER (DAYSLEEPER)	0	65.3495	Down	S	144	0.000218237	-1.78594	-1.80203	-1.69025	-1.5818	-3.33347	-3.37243	-3.72599
TraesCS4D02G118800.2	AT1G29690	Encodes a protein containing a domain with significant homology to the MACPF (membrane attack complex and perforin) domain of complements and perforin proteins that are involved in innate immunity in animals. Transgenic <i>cad1-1</i> mutant plants show lesions seen in the hypersensitive response, as well as a spontaneous activation of expression of pathogenesis-related genes and leading to a 32-f…	CONSTITUTIVELY ACTIVATED CELL DEATH 1 (CAD1);NECROTIC SPOTTED LESION 2 (NSL2)	2.32986e-125	68.5484	Down	S	225	0.00542995	-1.26018	-0.48546	-0.678513	-0.924149	-2.03468	-1.87777	NaN
TraesCS4D02G170900.1	AT2G40540	putative potassium transporter AtKT2p (AtKT2) mRNA,	POTASSIUM TRANSPORTER 2 (KT2); (ATKT2); (TRK2); (KUP2); (ATKUP2); (SHY3)	0	82.5062	Down	S	698	NaN	NaN	20.788	21.43	21.0918	NaN	NaN	NaN
TraesCS4D02G170900.1	AT2G40540	putative potassium transporter AtKT2p (AtKT2) mRNA,	POTASSIUM TRANSPORTER 2 (KT2); (ATKT2); (TRK2); (KUP2); (ATKUP2); (SHY3)	0	82.5062	Down	S	702	NaN	NaN	20.788	21.43	21.0918	NaN	NaN	NaN
TraesCS4D02G187200.1	AT3G62630	stress response NST1-like protein (DUF1645);(source:Araport11)	#N/A	1.16892e-42	51.1936	Down	S	240	NaN	NaN	20.8203	19.898	20.0268	NaN	NaN	NaN
TraesCS4D02G275700.1	AT4G14750	IQ-domain 19;(source:Araport11)	IQ-DOMAIN 19 (IQD19)	4.93521e-70	50.463	Down	S	241	NaN	NaN	21.8837	23.3058	23.6323	NaN	NaN	NaN
TraesCS4D02G314000.1	AT5G04240	Early Flowering 6 (ELF6) encodes a Jumonji N/C and zinc finger domain-containing protein that acts as a repressor in the photoperiod pathway. ELF6 interacts with BES1 in a Y2H assay, in vitro, and in Arabidosis protoplasts (based on BiFC). ELF6 may play a role in brassinosteroid signaling by affecting histone methylation in the promoters of BR-responsive genes.	EARLY FLOWERING 6 (ELF6)	1.08836e-89	89.0173	Down	S	302	0.00450889	-0.622501	NaN	1.14045	1.126	0.504906	0.621374	0.405886
TraesCS5D02G096900.3	AT2G39580	zinc finger C3H1 domain protein;(source:Araport11)	---NA---	1.83662e-17	45.7627	Down	S	266	0.00213292	-0.577047	-0.798204	-0.950848	-0.893473	-1.3304	-1.56587	-1.47739
TraesCS5D02G097700.1	AT2G43040	encodes a calmodulin-binding protein that is expressed specifically in pollen and is required for pollen development.	NO POLLEN GERMINATION 1 (NPG1)	0	82.2123	Down	S	69	0.00259542	-1.2439	-0.580473	-0.225592	-0.769772	-1.92564	-1.78588	-1.596
TraesCS5D02G116200.1	AT1G13950	Encodes eukaryotic translation initiation factor 5A (EIF-5A).In mammalian cells it functions as a shuttle protein that translocates mRNA from the nucleus to cytoplasmic ribosomes. Overexpression results in an increase in both primary and secondary xylem formation. In RNAi suppressed lines, xylem formation is reduced.	(EIF-5A);EUKARYOTIC ELONGATION FACTOR 5A (EIF5A);EUKARYOTIC ELONGATION FACTOR 5A-1 (ATELF5A-1);EUKARYOTIC ELONGATION FACTOR 5A-1 (ELF5A-1)	1.03089e-102	94.375	Down	S	4	0.00366899	-1.04285	3.20305	3.38489	3.5589	2.5225	2.07161	2.4242
TraesCS5D02G116200.1	AT1G13950	Encodes eukaryotic translation initiation factor 5A (EIF-5A).In mammalian cells it functions as a shuttle protein that translocates mRNA from the nucleus to cytoplasmic ribosomes. Overexpression results in an increase in both primary and secondary xylem formation. In RNAi suppressed lines, xylem formation is reduced.	(EIF-5A);EUKARYOTIC ELONGATION FACTOR 5A (EIF5A);EUKARYOTIC ELONGATION FACTOR 5A-1 (ATELF5A-1);EUKARYOTIC ELONGATION FACTOR 5A-1 (ELF5A-1)	1.03089e-102	94.375	Down	S	2	0.000851497	-1.98532	3.86155	3.70415	3.37674	1.74115	1.33837	1.90695
TraesCS5D02G219200.1	AT1G19170	Pectin lyase-like superfamily protein;(source:Araport11)	---NA---	0	77.9798	Down	S	34	0.00567534	-0.693452	-1.37211	-1.20365	-1.29298	-2.08261	-1.88346	NaN
TraesCS5D02G275300.1	AT5G42820	U2 auxiliary factor small subunit. The atU2AF35b protein and its homolog, atU2AF35a, contain most of the conserved domains of hsU2AF35, including the psiRRM, one RS domain, two zinc fingers, and the two regions for interacting with U2AF large subunit. Both proteins lack the stretch of glycines present in human U2AF35. The sequences are overall 83% identical, and each Arabidopsis homolog shows app…	(ATU2AF35B); (U2AF35B)	6.89418e-123	79.7203	Down	S	225	0.00290735	-1.7705	-0.565742	0.0669289	-0.702848	-2.12061	-1.96653	-2.42603
TraesCS5D02G304000.1	AT4G35450	Involved in targeting of chloroplast outer membrane proteins to the chloroplast. Double mutants of AKR2A and the highly homologous AKR2B have yellow leaves, significantly reduced chloroplast proteins, and no thylakoid membranes.	ANKYRIN REPEAT-CONTAINING PROTEIN 2 (AKR2)	6.49333e-144	80.602	Down	S	22	NaN	NaN	24.6246	24.0401	21.7874	NaN	NaN	NaN
TraesCS5D02G554100.1	AT4G17890	A member of ARF GAP domain (AGD), A thaliana has 15 members, grouped into four classes.	ARF-GAP DOMAIN 8 (AGD8)	7.93332e-155	73.747	Down	S	133	NaN	NaN	26.936	21.2778	21.3632	NaN	NaN	NaN
TraesCS5D02G554100.1	AT4G17890	A member of ARF GAP domain (AGD), A thaliana has 15 members, grouped into four classes.	ARF-GAP DOMAIN 8 (AGD8)	7.93332e-155	73.747	Down	S	134	NaN	NaN	26.936	21.2778	21.3632	NaN	NaN	NaN
TraesCS5D02G565200.3	AT1G09020	putative activator subunit of SNF1-related protein kinase	HOMOLOG OF YEAST SUCROSE NONFERMENTING 4 (SNF4); (KIN&#946;&#947;); (ATSNF4)	0	78.5141	Down	S	140	0.0077738	-1.74454	1.57397	1.61582	1.29189	-0.522009	0.420473	-0.650414
TraesCS6D02G165700.2	AT4G13350	Encodes a GTPase that interacts with nuclear shuttle proteins (NSPs) from a number of different plant viruses. The gene is widely expressed and NIG transcript levels do not rise in response to viral infection. This cytoplasmic protein does not directly interact with a viral movement protein (MP), but, it does promote the movement of NSP from the nucleus to the cytoplasm. Overexpression of NIG in …	NSP (NUCLEAR SHUTTLE PROTEIN)-INTERACTING GTPASE (NIG)	1.71382e-102	48.7663	Down	S	186	0.00141512	-1.45663	3.85227	4.06584	4.08745	2.35809	2.88342	2.39417
TraesCS6D02G165700.2	AT4G13350	Encodes a GTPase that interacts with nuclear shuttle proteins (NSPs) from a number of different plant viruses. The gene is widely expressed and NIG transcript levels do not rise in response to viral infection. This cytoplasmic protein does not directly interact with a viral movement protein (MP), but, it does promote the movement of NSP from the nucleus to the cytoplasm. Overexpression of NIG in …	NSP (NUCLEAR SHUTTLE PROTEIN)-INTERACTING GTPASE (NIG)	1.71382e-102	48.7663	Down	S	243	0.000267923	-1.74653	1.41068	1.49689	1.36508	-0.59841	-0.154491	-0.214022
TraesCS6D02G167200.1	AT3G63400	Cyclophilin-like peptidyl-prolyl cis-trans isomerase family protein;(source:Araport11)	---NA---	1.15748e-65	78.7097	Down	S	424	0.00805228	-0.607677	2.81494	3.12459	3.11168	2.53343	2.28457	2.41016
TraesCS6D02G177400.1	AT4G35300	tonoplast monosaccharide transporter2;(source:Araport11)	TONOPLAST MONOSACCHARIDE TRANSPORTER2 (TMT2)	0	85.0806	Down	T	324	0.0040211	-1.73643	-2.03023	-1.21149	-1.59299	-3.65841	-3.06624	-3.31936
TraesCS6D02G177400.1	AT4G35300	tonoplast monosaccharide transporter2;(source:Araport11)	TONOPLAST MONOSACCHARIDE TRANSPORTER2 (TMT2)	0	85.0806	Down	S	331	0.0040211	-1.73643	-2.03023	-1.21149	-1.59299	-3.65841	-3.06624	-3.31936
TraesCS6D02G203700.1	AT4G31880	One of 5 PO76/PDS5 cohesion cofactor orthologs of Arabidopsis.	(PDS5C); (ATPDS5C)	3.80575e-65	65.4762	Down	S	414	0.00062451	-0.927272	1.14263	1.26391	0.984705	0.198402	0.292826	0.118202
TraesCS6D02G206600.3	AT2G20190	Encodes a microtubule-associated protein that is involved in both cell division and cell expansion. It likely promotes microtubule stability.	CLIP-ASSOCIATED PROTEIN (CLASP);CLIP-ASSOCIATED PROTEIN (ATCLASP)	0	70.4641	Down	S	151	0.00549924	-0.750857	0.625719	0.453766	0.427013	-0.276222	-0.446362	-0.023489
TraesCS6D02G248100.1	AT5G16880	Target of Myb protein 1;(source:Araport11)	---NA---	0	78.1863	Down	T	195	0.00486661	-0.895819	-0.740959	-0.65663	-0.562241	-1.62537	-1.25928	-1.76263
TraesCS6D02G321100.2	AT5G49710	RING finger protein;(source:Araport11)	---NA---	7.36889e-36	64.375	Down	S	108	0.00150957	-1.48	-2.49936	-2.26135	-2.34027	NaN	-3.97547	-3.71852
TraesCS7D02G188200.2	AT2G32910	DCD (Development and Cell Death) domain protein;(source:Araport11)	#N/A	5.37403e-43	61.2022	Down	S	535	NaN	NaN	21.971	21.8376	21.651	NaN	NaN	NaN
TraesCS7D02G209100.1	AT3G02540	Encodes a member of the RADIATION SENSITIVE23 (RAD23) family: AT1G16190(RAD23A), AT1G79650(RAD23B), AT3G02540(RAD23C), AT5G38470(RAD23D). RAD23 proteins play an essential role in the cell cycle, morphology, and fertility of plants through their delivery of UPS (ubiquitin/26S proteasome system) substrates to the 26S proteasome.	PUTATIVE DNA REPAIR PROTEIN RAD23-3 (RAD23-3);RADIATION SENSITIVE23C (RAD23C)	7.04349e-155	68.0556	Down	T	99	0.00549313	-0.5641	1.46913	1.33056	1.30105	0.654337	0.963703	0.790394
TraesCS7D02G232400.1	AT5G14720	Protein kinase superfamily protein;(source:Araport11)	---NA---	7.75847e-174	65.8407	Down	S	527	0.00280152	-1.34714	-1.21749	-1.78413	-1.22152	-2.69084	-2.91866	-2.65505
TraesCS7D02G249000.1	AT1G21080	DNAJ heat shock N-terminal domain-containing protein;(source:Araport11)	#N/A	5.19105e-160	79.5322	Down	S	300	NaN	NaN	24.1154	23.5032	23.745	NaN	NaN	NaN
TraesCS7D02G306500.1	AT3G15080	Polynucleotidyl transferase, ribonuclease H-like superfamily protein;(source:Araport11)	#N/A	1.39404e-84	68.0672	Down	S	61	NaN	NaN	22.0483	21.6323	21.3529	NaN	NaN	NaN
TraesCS7D02G326400.1	AT5G23150	Putative transcription factor. Member of the floral homeotic AGAMOUS pathway.Mutations in HUA enhance the phenotype of mild ag-4 allele. Single hua mutants are early flowering and have reduced levels of FLC mRNA. Other MADS box flowering time genes such as FLM and MAF2 also appear to be regulated by HUA2. HUA2 normally activates FLC expression and enhances AG function. HUA and HUA-LIKE (HULK) gen…	ENHANCER OF AG-4 2 (HUA2)	6.23003e-94	59.252	Down	S	735	0.000419259	-0.576108	0.367586	0.259476	0.19508	-0.266386	-0.32272	-0.317076
TraesCS7D02G441400.1	AT4G31200	SWAP (Suppressor-of-White-APricot)/surp RNA-binding domain-containing protein;(source:Araport11)	#N/A	0	68.6924	Down	S	383	NaN	NaN	25.1477	25.2002	25.2407	NaN	NaN	NaN
TraesCS7D02G445900.1	AT3G60500	Encodes a 3'-5' exoribonuclease, positively regulates CER3 transcription, involved in cuticular wax biosynthesis.	ECERIFERUM 7 (CER7); (G3)	8.59675e-153	84.0532	Down	S	372	NaN	NaN	24.6899	24.4612	24.3067	NaN	NaN	NaN
TraesCS1D02G064700.1	AT5G03040	IQ-domain 2;(source:Araport11)	IQ-DOMAIN 2 (iqd2)	9.78917e-128	63.2231	Down	S	292	NaN	NaN	21.3698	24.6902	18.6316	NaN	NaN	NaN
TraesCS1D02G126000.1	AT1G01430	Encodes a member of the TBL (TRICHOME BIREFRINGENCE-LIKE) gene family containing a plant-specific DUF231 (domain of unknown function) domain. TBL gene family has 46 members, two of which (TBR/AT5G06700 and TBL3/AT5G01360) have been shown to be involved in the synthesis and deposition of secondary wall cellulose, presumably by influencing the esterification state of pectic polymers. A nomenclature…	TRICHOME BIREFRINGENCE-LIKE 25 (TBL25)	4.21356e-148	66.2736	Down	S	16	0.00335027	-0.826715	-2.34409	-2.28818	-2.47511	-3.11696	-3.03857	-3.43198
TraesCS1D02G232300.1	AT3G07440	hypothetical protein;(source:Araport11)	---NA---	6.2263e-85	86.7925	Down	S	134	0.00801659	-0.466859	-1.98877	-1.91162	-1.69305	-2.31401	-2.28147	-2.39854
TraesCS1D02G361800.1	AT1G74690	Encodes a microtubule-associated protein.	IQ-DOMAIN 31 (IQD31)	2.07834e-82	54.1735	Down	S	461	0.000927149	-0.990543	1.34073	1.06986	1.01842	0.196531	0.0484104	0.212446
TraesCS2A02G033700.1	AT5G52640	Encodes a cytosolic heat shock protein AtHSP90.1. AtHSP90.1 interacts with disease resistance signaling components SGT1b and RAR1 and is required for RPS2-mediated resistance. The mRNA is cell-to-cell mobile.	HEAT SHOCK PROTEIN 81-1 (HSP81-1); (ATHS83); (HSP81.1);HEAT SHOCK PROTEIN 90.1 (HSP90.1);HEAT SHOCK PROTEIN 90.1 (ATHSP90.1);HEAT SHOCK PROTEIN 90-1 (AtHsp90-1);HEAT SHOCK PROTEIN 83 (HSP83)	0	94.7592	Up	S	224	NaN	NaN	NaN	NaN	NaN	26.1157	26.3965	26.4717
TraesCS2A02G093700.3	AT1G09160	Protein phosphatase 2C family protein;(source:Araport11)	#N/A	7.22731e-173	76.178	Up	S	378	NaN	NaN	NaN	NaN	NaN	23.8536	23.089	23.868
TraesCS2A02G207000.1	AT1G09060	JMJ24 is a nuclear localized JmjC domain containing protein. It has been shown to bind to transcribed regions AtSN1 and solo LTR and the promoter of SDC. JMJ24 appears to regulate basal levels of transcription of silenced loci in part by controlling methylation in heterochromatic regions.	(JMJ24)	2.82009e-39	46.3357	Up	S	638	NaN	NaN	NaN	NaN	NaN	22.6817	22.7172	23.1418
TraesCS2A02G207000.1	AT1G09060	JMJ24 is a nuclear localized JmjC domain containing protein. It has been shown to bind to transcribed regions AtSN1 and solo LTR and the promoter of SDC. JMJ24 appears to regulate basal levels of transcription of silenced loci in part by controlling methylation in heterochromatic regions.	(JMJ24)	2.82009e-39	46.3357	Up	S	643	NaN	NaN	NaN	NaN	NaN	22.6817	22.7172	23.1418
TraesCS2A02G207000.1	AT1G09060	JMJ24 is a nuclear localized JmjC domain containing protein. It has been shown to bind to transcribed regions AtSN1 and solo LTR and the promoter of SDC. JMJ24 appears to regulate basal levels of transcription of silenced loci in part by controlling methylation in heterochromatic regions.	(JMJ24)	2.82009e-39	46.3357	Up	S	646	NaN	NaN	NaN	NaN	NaN	22.6817	22.7172	23.1418
TraesCS2A02G209100.1	AT3G60240	protein synthesis initiation factor 4G (EIF4G). A mutation in this gene (cum2-1) results in decreased accumulation of CMV coat protein in upper, uninoculated leaves. Likely affects cell-to-cell movement of the virus, also affects TCV multiplication.	CUCUMOVIRUS MULTIPLICATION 2 (CUM2);EUKARYOTIC TRANSLATION INITIATION FACTOR 4G (EIF4G)	0	61.0345	Up	T	1371	7.09721e-05	2.47219	-2.33873	-1.97379	-1.9113	0.285381	0.421244	0.486113
TraesCS2A02G288100.1	AT1G29880	glycyl-tRNA synthetase / glycine-tRNA ligase;(source:Araport11)	CELLULOSE SYNTHASE LIKE C12 (CLSC12)	0	88.6731	Up	T	657	0.00439358	0.44398	-0.113869	-0.148876	NaN	0.357067	0.226738	0.354017
TraesCS2A02G295700.1	AT3G15040	senescence regulator (Protein of unknown function, DUF584);(source:Araport11)	---NA---	1.30595e-14	61.8644	Up	S	151	0.00956445	0.568999	-1.06905	-1.21741	-0.814644	-0.43372	-0.529675	-0.430712
TraesCS2A02G303300.3	---NA---	---NA---	---NA---	---NA---	---NA---	Up	T	498	0.00146875	0.542107	-0.653999	-0.616381	-0.682611	-0.132921	-0.210951	0.0172005
TraesCS2A02G356300.1	AT4G31880	One of 5 PO76/PDS5 cohesion cofactor orthologs of Arabidopsis.	(PDS5C); (ATPDS5C)	8.94829e-60	62.8253	Up	S	488	NaN	NaN	NaN	NaN	NaN	23.823	23.7101	24.1325
TraesCS2A02G369800.2	AT5G23750	Remorin family protein;(source:Araport11)	#N/A	4.03631e-63	71.09	Up	S	124	NaN	NaN	NaN	NaN	NaN	23.1386	22.5721	23.6904
TraesCS2A02G421100.2	AT2G32240	early endosome antigen;(source:Araport11)	#N/A	2.38425e-46	49.7547	Up	S	343	NaN	NaN	NaN	NaN	NaN	21.1504	21.1871	21.3939
TraesCS2A02G505800.1	AT4G30210	Encodes NADPH-cytochrome P450 reductase that catalyzes the first oxidative step of the phenylpropanoid general pathway. The mRNA is cell-to-cell mobile.	P450 REDUCTASE 2 (ATR2); (AR2)	0	74.9201	Up	T	182	0.00952725	0.585904	1.81254	2.01546	2.19899	2.48925	2.68659	2.60886
TraesCS2A02G545600.2	AT1G56340	Encodes one of three Arabidopsis calreticulins. In CRT-deficient mouse fibroblasts, this protein restores ER Ca2+ levels.	CALRETICULIN 1 (CRT1); (AtCRT1a);CALRETICULIN 1A (CRT1a)	0	77.686	Up	S	368	0.00899306	0.384738	3.90461	4.07468	3.84675	4.35429	4.24154	4.38441
TraesCS3A02G210300.1	AT1G30470	SIT4 phosphatase-associated family protein;(source:Araport11)	#N/A	0	84.3137	Up	S	507	NaN	NaN	NaN	NaN	NaN	25.5149	25.9438	25.9856
TraesCS3A02G298300.1	AT3G22270	Topoisomerase II-associated protein PAT1;(source:Araport11)	(ATPAT1H1);PAT1 HOMOLOG 1 (PAT1H1)	0	64.5	Up	S	187	0.00166066	1.60698	-3.54376	-3.8364	-3.94365	-1.81479	-2.35835	-2.32974
TraesCS3A02G306400.1	AT2G30990	arginine N-methyltransferase, putative (DUF688);(source:Araport11)	#N/A	7.23903e-24	42.6426	Up	T	121	NaN	NaN	NaN	NaN	NaN	22.398	22.6971	22.4048
TraesCS3A02G536300.1	AT3G55320	P-glycoprotein 20;(source:Araport11)	ATP-BINDING CASSETTE B20 (ABCB20);P-GLYCOPROTEIN 20 (PGP20)	0	87.2702	Up	S	743	NaN	NaN	NaN	NaN	NaN	22.5336	21.7174	22.5715
TraesCS3A02G538200.1	AT3G09670	Tudor/PWWP/MBT superfamily protein;(source:Araport11)	#N/A	1.64591e-22	56.7568	Up	S	1297	NaN	NaN	NaN	NaN	NaN	26.7893	26.7892	26.6398
TraesCS4A02G005100.2	AT1G53730	STRUBBELIG-receptor family 6;(source:Araport11)	STRUBBELIG-RECEPTOR FAMILY 6 (SRF6)	0	74.6032	Up	S	341	0.00117594	2.2929	1.54526	0.927023	1.33191	3.76311	3.14002	3.77975
TraesCS4A02G088300.2	AT3G19770	Guanine nucleotide exchange factor VPS9a. Can activate all Rab5 members to GTP-bound forms in vitro. Required for embryogenesis. Regulates the localization of ARA7 and ARA6. Involved in postembryonic root development.	ARABIDOPSIS THALIANA VACUOLAR PROTEIN SORTING 9A (AtVPS9A); (VPS9); (VPS9A)	7.27854e-164	71.0706	Up	S	294	6.76851e-05	0.545066	0.599548	0.635746	0.623329	1.15364	1.11911	1.22107
TraesCS4A02G268100.1	AT1G62020	Coatomer, alpha subunit;(source:Araport11)	---NA---	0	88.8889	Up	T	891	0.00515551	0.728344	-1.02131	-1.35108	-1.10961	-0.291157	-0.589922	-0.415894
TraesCS4A02G305400.1	AT3G10770	Single-stranded nucleic acid binding R3H protein;(source:Araport11)	---NA---	3.80631e-52	54.4928	Up	S	30	0.00275683	0.595641	-1.1633	-1.07104	-1.10633	-0.43906	-0.424189	-0.690495
TraesCS4A02G322400.1	AT5G46840	RNA-binding (RRM/RBD/RNP motifs) family protein;(source:Araport11)	---NA---	1.86079e-98	58.3838	Up	S	129	0.00507605	0.478494	-1.02014	-1.23277	-1.14989	-0.681835	-0.542192	-0.74329
TraesCS5A02G027400.1	AT3G15790	Protein containing methyl-CpG-binding domain.Has sequence similarity to human MBD proteins.	(ATMBD11);METHYL-CPG-BINDING DOMAIN 11 (MBD11)	1.10242e-29	67.9245	Up	T	141	0.0027864	1.61491	-3.69755	-3.7095	NaN	NaN	-2.17382	-2.0034
TraesCS5A02G027400.1	AT3G15790	Protein containing methyl-CpG-binding domain.Has sequence similarity to human MBD proteins.	(ATMBD11);METHYL-CPG-BINDING DOMAIN 11 (MBD11)	1.10242e-29	67.9245	Up	S	140	0.0027864	1.61491	-3.69755	-3.7095	NaN	NaN	-2.17382	-2.0034
TraesCS5A02G095400.1	AT4G03180	rRNA-processing protein;(source:Araport11)	---NA---	4.43976e-37	69.0476	Up	S	4	0.00807376	0.232649	1.47214	1.52488	1.56593	1.73804	NaN	1.76921
TraesCS5A02G440400.1	AT5G28770	bZIP protein BZO2H3 mRNA, partial cds	(BZO2H3)	3.68196e-44	49.8695	Up	S	19	NaN	NaN	NaN	NaN	NaN	22.2939	23.4994	22.8102
TraesCS5A02G512000.1	AT5G20190	Tetratricopeptide repeat (TPR)-like superfamily protein;(source:Araport11)	---NA---	6.26159e-31	71.7172	Up	S	74	0.00675487	0.675493	-0.76754	-0.764149	-0.490126	-0.0699654	-0.112608	0.187239
TraesCS5A02G558200.1	AT1G76880	DF1 is a putative transcription factor required for the synthesis of seed mucilage polysaccharides. The df1 seeds produce almost 50% less mucilage than wild-type, but show less severe defects than the myb5 and ttg2 mutants.	(DF1)	8.76983e-99	54.2443	Up	S	458	NaN	NaN	NaN	NaN	NaN	23.5607	23.8151	24.366
TraesCS6A02G176900.7	AT3G63400	Cyclophilin-like peptidyl-prolyl cis-trans isomerase family protein;(source:Araport11)	---NA---	6.95809e-35	69.2982	Up	S	359	0.0011003	1.003	0.383486	0.262177	0.0452442	1.34056	1.11037	1.24898
TraesCS6A02G286100.4	AT3G13300	Encodes VCS (VARICOSE). Involved in mRNA decapping. VCS forms a mRNA decapping complex with DCP1 (At1g08370) and DCP2 (At5g13570). Unlike DCP2, VCS itself does not have mRNA decapping activity in vitro. DCP1, DCP2 and VCS colocalize in cytoplasmic loci, which are putative Arabidopsis mRNA processing bodies. Null mutants of DCP1, DCP2, and VCS accumulate capped mRNAs with a reduced degradation rat…	VARICOSE (VCS)	0	59.0164	Up	S	711	0.00686295	0.23132	2.9702	2.88747	2.95607	3.18354	NaN	3.15492
TraesCS6A02G308600.1	AT1G73590	Encodes an auxin efflux carrier involved in shoot and root development. It is involved in the maintenance of embryonic auxin gradients. Loss of function severely affects organ initiation, pin1 mutants are characterised by an inflorescence meristem that does not initiate any flowers, resulting in the formation of a naked inflorescence stem. PIN1 is involved in the determination of leaf shape by ac…	ARABIDOPSIS THALIANA PIN-FORMED 1 (ATPIN1);PIN-FORMED 1 (PIN1)	0	76.4613	Up	S	269	0.00335074	0.869523	1.16713	1.29552	0.921263	2.10219	2.06248	1.82782
TraesCS6A02G308600.1	AT1G73590	Encodes an auxin efflux carrier involved in shoot and root development. It is involved in the maintenance of embryonic auxin gradients. Loss of function severely affects organ initiation, pin1 mutants are characterised by an inflorescence meristem that does not initiate any flowers, resulting in the formation of a naked inflorescence stem. PIN1 is involved in the determination of leaf shape by ac…	ARABIDOPSIS THALIANA PIN-FORMED 1 (ATPIN1);PIN-FORMED 1 (PIN1)	0	76.4613	Up	S	268	0.00335074	0.869523	1.16713	1.29552	0.921263	2.10219	2.06248	1.82782
TraesCS6A02G308600.1	AT1G73590	Encodes an auxin efflux carrier involved in shoot and root development. It is involved in the maintenance of embryonic auxin gradients. Loss of function severely affects organ initiation, pin1 mutants are characterised by an inflorescence meristem that does not initiate any flowers, resulting in the formation of a naked inflorescence stem. PIN1 is involved in the determination of leaf shape by ac…	ARABIDOPSIS THALIANA PIN-FORMED 1 (ATPIN1);PIN-FORMED 1 (PIN1)	0	76.4613	Up	T	284	0.00767917	0.599602	1.82627	2.06405	1.64905	2.4456	2.4265	2.46608
TraesCS6A02G329300.1	AT2G01370	DNA-binding storekeeper protein-related transcriptional regulator;(source:Araport11)	#N/A	2.49471e-10	44.8718	Up	S	9	NaN	NaN	NaN	NaN	NaN	20.0355	20.6223	22.5113
TraesCS6A02G329300.1	AT2G01370	DNA-binding storekeeper protein-related transcriptional regulator;(source:Araport11)	#N/A	2.49471e-10	44.8718	Up	T	7	NaN	NaN	NaN	NaN	NaN	20.0355	20.6223	22.5113
TraesCS6A02G348400.1	AT2G41190	Transmembrane amino acid transporter family protein;(source:Araport11)	---NA---	0	77.7083	Up	S	97	0.00160337	1.3015	-0.674397	-0.735266	-0.197475	0.779121	0.7279	0.790344
TraesCS6A02G348400.1	AT2G41190	Transmembrane amino acid transporter family protein;(source:Araport11)	---NA---	0	77.7083	Up	S	93	0.00160337	1.3015	-0.674397	-0.735266	-0.197475	0.779121	0.7279	0.790344
TraesCS6A02G354400.1	AT4G28080	Encodes REDUCED CHLOROPLAST COVERAGE 2 (REC2). Along with REC1 and REC3 it contributes to establishing the size of the chloroplast compartment.	REDUCED CHLOROPLAST COVERAGE 2 (REC2)	0	68.7467	Up	S	1160	NaN	NaN	NaN	NaN	NaN	26.3447	26.5433	25.923
TraesCS6A02G375400.1	AT2G43160	ENTH/VHS family protein;(source:Araport11)	---NA---	4.2394e-170	54.2955	Up	S	282	0.00420514	1.17741	2.77342	2.551	2.56681	3.85361	3.4629	4.10696
TraesCS7A02G015000.2	AT5G47490	RGPR-like protein;(source:Araport11)	---NA---	0	59.8733	Up	S	3	0.00153713	1.37091	-1.82731	-1.37785	-1.32151	-0.239193	0.0165005	-0.19125
TraesCS7A02G286200.1	AT3G18610	Encodes ATNUC-L2 (NUCLEOLIN LIKE 2).	RAN GTPASE-ACTIVATING PROTEIN 1 (ATRANGAP1);PARALLEL1-LIKE 1 (PARLL1);NUCLEOLIN 2 (NUC2);NUCLEOLIN LIKE 2 (NUC-L2);NUCLEOLIN LIKE 2 (ATNUC-L2)	7.28509e-60	59.4005	Up	S	168	NaN	NaN	NaN	NaN	NaN	24.7275	24.8918	25.0477
TraesCS7A02G397200.1	---NA---	---NA---	---NA---	---NA---	---NA---	Up	S	218	0.000683453	4.64274	NaN	-3.4012	-3.64304	1.11791	1.52821	0.715738
TraesCS7A02G438900.1	---NA---	---NA---	---NA---	---NA---	---NA---	Up	S	37	0.00735019	0.56079	1.51702	1.8043	1.45474	2.20029	2.0994	2.15875
TraesCS7A02G462400.1	---NA---	---NA---	---NA---	---NA---	---NA---	Up	S	29	NaN	NaN	NaN	NaN	NaN	22.2599	23.4251	22.2247
TraesCS1A02G005500.1	AT1G13390	translocase subunit seca;(source:Araport11)	---NA---	1.95177e-06	42.3077	Up	S	96	0.00201428	1.49957	NaN	-3.00563	-3.38643	-1.75455	-1.65324	-1.68159
TraesCS1A02G005700.1	AT1G57820	Encodes a 645-amino acid methylcytosine-binding protein with a PHD domain, two RING finger domains, and an SRA domain that is involved in centromere heterochromatinization. This protein functions as an E3 ubiquitin ligase in vitro. The protein has been shown to bind to methylated cytosines of CG, CNG and CNN motifs via its SRA domain but has a preference for the former. It plays a role in the est…	VARIANT IN METHYLATION 1 (VIM1);ORTHRUS 2 (ORTH2)	0	75.0403	Up	S	458	NaN	NaN	NaN	NaN	NaN	23.5745	22.9752	21.6859
TraesCS1A02G051300.2	AT1G65010	Encodes a microtubule-associated protein. Putative role in flower development. Comparison of SALK_061426C to Columbia wild type in normal lighting and under low light of 33 micromoles per meter-squared per second resulted in a trend toward earlier bolting in the mutant under low light (P=0.055) (Ann Stapleton and Patrick Pridgen, 2009, personal communication).	---NA---	1.10742e-94	56.798	Up	S	97	0.00382673	0.69512	1.99738	1.71091	1.90373	2.70219	2.42933	2.56586
TraesCS1A02G052200.1	AT5G06970	PATROL1 is a Munc13-like protein involved in mediating H[+]-ATPase translocation. It interacts with AHA1and is responsible for its translocation during stomatal movement.	PROTON ATPASE TRANSLOCATION CONTROL 1 (PATROL1)	0	78.1534	Up	S	149	0.00182619	1.21111	-1.35768	-1.63755	-1.40286	0.0250053	-0.406862	-0.382904
TraesCS1A02G054400.3	AT3G45850	P-loop containing nucleoside triphosphate hydrolases superfamily protein;(source:Araport11)	#N/A	0	80.112	Up	T	972	NaN	NaN	NaN	NaN	NaN	23.7757	23.9071	23.6181
TraesCS1A02G067300.3	AT3G11964	Encodes a nucleolar protein that is a ribosome biogenesis co-factor. Mutants display aberrant RNA processing and female gametophyte development.	RIBOSOMAL RNA PROCESSING 5 (RRP5)	0	71.978	Up	S	1499	0.00613638	0.720914	-0.197403	0.0833931	0.25255	0.81945	0.786158	0.695675
TraesCS1A02G120200.3	AT1G79930	encodes high molecular weight heat shock protein 70 not a HSP90 homolog, mRNA is constitutively expressed but transiently induced after heat shock	HEAT SHOCK PROTEIN 91 (HSP91); (AtHsp70-14)	0	80.6183	Up	S	521	NaN	NaN	NaN	NaN	NaN	23.2551	23.8458	21.4746
TraesCS1A02G221100.3	AT4G17330	gene of unknown function expressed in seedlings, flower buds and stems	G2484-1 PROTEIN (G2484-1);G2484-1 PROTEIN (ATG2484-1)	9.88506e-112	49.4592	Up	S	843	0.00848511	0.451337	-1.59354	-1.53325	-1.37573	-1.07446	-0.92247	-1.15158
TraesCS1A02G225000.2	AT2G38280	Encodes a protein with in vitro AMP deaminase activity that is involved in embryogenesis. Homozygous mutant embryos fail to develop past the zygote stage.	EMBRYONIC FACTOR1 (FAC1);ADENOSINE 5'-MONOPHOSPHATE DEAMINASE (ATAMPD)	0	77.752	Up	S	175	0.00349309	1.72291	-1.45472	-1.4883	-1.04114	NaN	0.50897	0.280743
TraesCS1A02G302000.1	AT3G08670	serine/arginine repetitive matrix-like protein;(source:Araport11)	#N/A	2.86216e-53	49.2063	Up	S	557	NaN	NaN	NaN	NaN	NaN	21.9666	21.6507	21.8997
TraesCS1A02G330600.2	AT3G12010	C18orf8;(source:Araport11)	#N/A	0	65.722	Up	S	494	NaN	NaN	NaN	NaN	NaN	22.8758	23.2492	22.9407
TraesCS1A02G357500.1	AT1G74690	Encodes a microtubule-associated protein.	IQ-DOMAIN 31 (IQD31)	6.81736e-72	52.2491	Up	S	77	0.00934461	0.524422	0.555988	0.567163	0.535469	0.935024	1.29673	1.00013
TraesCS1A02G402900.2	AT5G64130	cAMP-regulated phosphoprotein 19-related protein;(source:Araport11)	---NA---	7.80887e-40	84.5238	Up	S	122	0.00542039	0.573837	2.72108	2.60356	2.57015	3.0646	3.38452	3.16718
TraesCS1A02G420300.2	AT1G29350	RNA polymerase II degradation factor-like protein (DUF1296);(source:Araport11)	---NA---	3.4255e-58	44.5838	Up	S	324	0.00619316	0.492196	1.08324	1.25927	1.25521	1.61146	1.8374	1.62545
TraesCS1A02G420300.2	AT1G29350	RNA polymerase II degradation factor-like protein (DUF1296);(source:Araport11)	---NA---	3.4255e-58	44.5838	Up	S	319	0.00619316	0.492196	1.08324	1.25927	1.25521	1.61146	1.8374	1.62545
TraesCS1A02G445900.2	---NA---	---NA---	---NA---	---NA---	---NA---	Up	T	792	0.0063829	1.56868	-1.71034	-1.58368	NaN	-0.187178	NaN	0.0305138
TraesCS1A02G445900.2	---NA---	---NA---	---NA---	---NA---	---NA---	Up	S	838	NaN	NaN	NaN	NaN	NaN	24.2429	25.1648	24.2841
TraesCS2B02G177000.1	AT5G14460	Pseudouridine synthase family protein;(source:Araport11)	---NA---	1.01794e-23	50	Up	S	464	0.00316957	0.896029	0.0698204	-0.34626	-0.277336	0.809595	0.716808	0.607908
TraesCS2B02G295400.2	AT3G25150	Nuclear transport factor 2 (NTF2) family protein with RNA binding (RRM-RBD-RNP motifs) domain-containing protein;(source:Araport11)	---NA---	4.76288e-69	55.163	Up	S	127	0.00861819	0.829572	-1.30143	-1.37559	NaN	-0.577005	-0.440866	NaN
TraesCS2B02G316400.1	AT1G21170	Exocyst complex component SEC5;(source:Araport11)	(SEC5B)	0	72.8752	Up	S	159	0.000959064	0.897969	-2.90444	-2.88345	-2.82295	-1.83274	-2.16669	-1.9175
TraesCS2B02G407500.2	AT5G23450	Encodes a sphingosine kinase that specifically phosphorylates D-erythro-dihydrosphingosine (DHS), but not N-acetyl-DHS or D-threo-DHS. It also also phosphorylates D-erythro-sphingosine, trans-4, trans-8-sphingadienine and phytosphingosine.	LONG-CHAIN BASE (LCB) KINASE 1 (ATLCBK1);LONG-CHAIN BASE (LCB) KINASE 1 (LCBK1)	0	68.0908	Up	S	419	NaN	NaN	NaN	NaN	NaN	21.5487	23.2448	21.9284
TraesCS2B02G468400.1	AT5G16730	Encodes a microtubule-associated protein. The mRNA is cell-to-cell mobile.	#N/A	1.40509e-81	58.806	Up	S	591	NaN	NaN	NaN	NaN	NaN	20.1816	20.1423	20.3923
TraesCS3B02G064600.2	AT5G13240	transcription regulator;(source:Araport11)	---NA---	5.13996e-99	76.3393	Up	S	47	0.000284825	0.714584	-0.500906	-0.382799	-0.501186	0.166651	0.31967	0.272541
TraesCS3B02G212100.3	AT5G21160	Encodes a protein with sequence similarity to mRNA binding proteins from humans. LARP1a is involved in mRNA degradation in response to heat stress. Upon heat stress LARP1a interacts with XRN4 and appears to be responsible for addressing XRN4 to the polysome. LARP1/XRN4 double mutants are impaired in thermotolerance and lower levels of heat induced RNA turnover.	LA RELATED PROTEIN 1A (LARP1A);LA RELATED PROTEIN 1A (ATLARP1A)	6.9017e-111	65.4428	Up	S	771	NaN	NaN	NaN	NaN	NaN	22.7385	22.3049	22.3549
TraesCS3B02G284600.1	AT2G19710	Regulator of Vps4 activity in the MVB pathway protein;(source:Araport11)	IST1-LIKE 5 (ISTL5)	1.69633e-75	82.3529	Up	S	753	0.00839862	0.380361	-0.318939	-0.313509	-0.312037	0.083828	-0.0787506	0.191521
TraesCS3B02G311900.1	AT4G26270	phosphofructokinase 3;(source:Araport11)	PHOSPHOFRUCTOKINASE 3 (PFK3)	0	86.3135	Up	S	70	0.0050562	1.44372	-0.519709	-0.649973	0.125814	0.947891	1.061	1.27841
TraesCS3B02G337100.1	AT4G07960	encodes a gene similar to cellulose synthase	CELLULOSE-SYNTHASE-LIKE C12 (ATCSLC12);CELLULOSE-SYNTHASE-LIKE C12 (CSLC12);CELLULOSE-SYNTHASE LIKE C12 (CSLC12)	0	77.9804	Up	S	619	0.00497725	0.771051	-0.446709	-0.265434	-0.584646	0.507019	0.354286	0.155058
TraesCS3B02G546200.1	AT2G41740	Encodes a protein with high homology to animal villin.	(ATVLN2);VILLIN 2 (VLN2)	0	78.4254	Up	S	890	0.00023247	0.698175	-0.00893784	-0.00802994	-0.0549984	0.621475	0.619984	0.781101
TraesCS3B02G594500.2	AT2G29200	Encodes a member of the Arabidopsis Pumilio (APUM) proteins containing PUF domain (eight repeats of approximately 36 amino acids each). PUF proteins regulate both mRNA stability and translation through sequence-specific binding to the 3' UTR of target mRNA transcripts.	PUMILIO 1 (PUM1);PUMILIO 1 (APUM1)	0	57.1938	Up	S	34	NaN	NaN	NaN	NaN	NaN	24.1099	23.9007	23.3037
TraesCS4B02G045600.2	AT3G18480	This gene is predicted to encode a protein that functions as a Golgi apparatus structural component, known as a golgin in mammals and yeast. A fluorescently-tagged version of CASP co-localizes with Golgi markers, and this localization appears to require the C-terminal (565?689aa) portion of the protein. The protein is inserted into a membrane in a type II orientation.	CCAAT-DISPLACEMENT PROTEIN ALTERNATIVELY SPLICED PRODUCT (CASP);CCAAT-DISPLACEMENT PROTEIN ALTERNATIVELY SPLICED PRODUCT (AtCASP)	0	85.5869	Up	S	589	NaN	NaN	NaN	NaN	NaN	25.4799	25.4524	25.363
TraesCS4B02G046600.1	AT3G17850	Protein kinase superfamily protein;(source:Araport11)	NCOMPLETE ROOT HAIR ELONGATION 1 (IREH1)	0	73.3613	Up	S	645	NaN	NaN	NaN	NaN	NaN	21.8649	21.4656	21.998
TraesCS4B02G142500.1	AT5G59350	transmembrane protein;(source:Araport11)	---NA---	5.73921e-32	52.1186	Up	S	238	0.00544259	1.52214	NaN	-3.4041	-3.39224	-1.6445	-2.19029	-1.7933
TraesCS4B02G209700.2	AT2G29210	splicing factor PWI domain-containing protein;(source:Araport11)	---NA---	2.23061e-24	73.3333	Up	S	388	0.00441416	5.54092	-3.74931	-3.83616	-2.14058	NaN	2.27402	2.32378
TraesCS4B02G243400.1	AT2G32120	heat-shock protein 70T-2;(source:Araport11)	HEAT-SHOCK PROTEIN 70T-2 (HSP70T-2)	0	79.5533	Up	S	10	NaN	NaN	NaN	NaN	NaN	25.2231	25.7038	25.4225
TraesCS4B02G248200.2	AT5G07970	dentin sialophosphoprotein-like protein;(source:Araport11)	---NA---	9.60849e-10	48	Up	S	294	0.000475859	3.22602	-2.35819	-2.61166	-2.8669	0.410654	1.15224	0.278414
TraesCS4B02G320600.2	AT1G12460	Leucine-rich repeat protein kinase family protein;(source:Araport11)	---NA---	0	70.3963	Up	S	787	0.00525561	0.840734	-1.86075	-2.34544	-2.20121	-1.30538	-1.20301	-1.3768
TraesCS5B02G091200.2	AT3G62270	BOR2 is involved in efficient borate crosslinking of rhamnogalacturonan II in cell walls under boron limitation.	REQUIRES HIGH BORON 2 (BOR2)	0	85.3659	Up	S	635	NaN	NaN	NaN	NaN	NaN	23.9995	23.7926	24.0863
TraesCS5B02G272700.1	AT5G35330	Protein containing methyl-CpG-binding domain.Has sequence similarity to human MBD proteins.	METHYL-CPG-BINDING DOMAIN PROTEIN 02 (MBD02); (ATMBD2);METHYL-CPG-BINDING DOMAIN PROTEIN 2 (MBD2)	6.06376e-83	74.2574	Up	S	36	NaN	NaN	NaN	NaN	NaN	24.8275	25.2077	25.269
TraesCS5B02G387800.1	AT1G03060	Encodes a WD/BEACH domain protein involved in cell morphogenesis and ribonucleoprotein particle formation. It interacts with the P-body core component DCP2, associates to mRNA processing bodies (P-bodies), and regulates their assembly upon salt stress.	BEACH-DOMAIN HOMOLOG A1 (BCHA1);SPIRRIG (SPI)	0	78.8158	Up	S	3236	NaN	NaN	NaN	NaN	NaN	22.593	23.2092	22.8348
TraesCS5B02G431400.1	AT3G03740	Encodes a member of the MATH-BTB domain proteins (BPMs) that directly interact with and target for proteasomal degradation the class I homeobox-leucine zipper (HD-ZIP) transcription factor ATHB6. Known members include AT5G19000 (BPM1), AT3G06190 (BPM2), AT2G39760 (BPM3), AT3G03740 (BPM4), AT5G21010 (BPM5) and AT3G43700 (BPM6).	BTB-POZ AND MATH DOMAIN 4 (BPM4);BTB-POZ AND MATH DOMAIN 4 (ATBPM4)	4.61291e-169	79.3296	Up	S	258	0.00896743	1.30195	-0.714857	-0.850187	-0.425907	0.865667	0.150997	0.898241
TraesCS5B02G491500.1	AT4G00680	actin depolymerizing factor 8;(source:Araport11)	ACTIN DEPOLYMERIZING FACTOR 8 (ADF8)	7.99771e-54	78.9855	Up	T	83	NaN	NaN	NaN	NaN	NaN	22.97	22.6574	23.6087
TraesCS6B02G040000.1	AT1G08060	Encodes a transcriptional silencer.	MORPHEUS MOLECULE (MOM);MORPHEUS MOLECULE 1 (MOM1);MAINTENANCE OF METHYLATION (MOM)	1.01357e-67	48.1675	Up	S	44	NaN	NaN	NaN	NaN	NaN	23.0171	23.4415	23.1329
TraesCS6B02G137500.2	AT3G52870	IQ calmodulin-binding motif family protein;(source:Araport11)	---NA---	6.26382e-127	68.6567	Up	S	279	0.00762069	1.60166	-2.07981	-1.87001	-1.69339	-0.870028	0.124573	-0.0927773
TraesCS6B02G137500.2	AT3G52870	IQ calmodulin-binding motif family protein;(source:Araport11)	---NA---	6.26382e-127	68.6567	Up	S	274	0.00762069	1.60166	-2.07981	-1.87001	-1.69339	-0.870028	0.124573	-0.0927773
TraesCS6B02G208900.5	AT3G63400	Cyclophilin-like peptidyl-prolyl cis-trans isomerase family protein;(source:Araport11)	---NA---	4.30693e-76	78.9773	Up	T	360	0.0011003	1.003	0.383486	0.262177	0.0452442	1.34056	1.11037	1.24898
TraesCS6B02G208900.5	AT3G63400	Cyclophilin-like peptidyl-prolyl cis-trans isomerase family protein;(source:Araport11)	---NA---	4.30693e-76	78.9773	Up	S	363	0.0011003	1.003	0.383486	0.262177	0.0452442	1.34056	1.11037	1.24898
TraesCS6B02G248500.1	AT2G24590	Barta et al (2010) have proposed a nomenclature for Serine/Arginine-Rich Protein Splicing Factors (SR proteins): Plant Cell. 2010, 22:2926.	RS-CONTAINING ZINC FINGER PROTEIN 22A (RSZ22a);RS-CONTAINING ZINC FINGER PROTEIN 22A (At-RSZ22a)	2.0498e-48	63.8298	Up	T	48	0.00144791	3.586	-2.13753	-2.96631	-2.81183	1.13766	1.49305	0.211634
TraesCS6B02G248500.1	AT2G24590	Barta et al (2010) have proposed a nomenclature for Serine/Arginine-Rich Protein Splicing Factors (SR proteins): Plant Cell. 2010, 22:2926.	RS-CONTAINING ZINC FINGER PROTEIN 22A (RSZ22a);RS-CONTAINING ZINC FINGER PROTEIN 22A (At-RSZ22a)	2.0498e-48	63.8298	Up	S	243	0.00259025	0.765372	2.00093	1.76785	1.92036	2.59664	2.84271	2.54591
TraesCS6B02G377500.3	AT5G57610	kinase superfamily with octicosapeptide/Phox/Bem1p domain-containing protein;(source:Araport11)	---NA---	3.45269e-66	63.1068	Up	S	711	0.000176156	1.38447	NaN	-4.12563	-4.24391	-2.76076	-2.86199	-2.77815
TraesCS6B02G377500.3	AT5G57610	kinase superfamily with octicosapeptide/Phox/Bem1p domain-containing protein;(source:Araport11)	---NA---	3.45269e-66	63.1068	Up	S	762	0.00431423	1.06819	1.91125	1.41958	1.4346	2.54738	2.59476	2.82784
TraesCS6B02G413000.1	AT2G43160	ENTH/VHS family protein;(source:Araport11)	---NA---	1.07869e-168	52.4673	Up	S	283	0.00519547	0.953533	1.99841	1.57027	1.92859	2.70245	2.65184	3.00357
TraesCS6B02G444800.1	AT5G04430	Gene model AT5G04430.1 produces active protein. (BTS1S). Binds to ToMV genomic RNA and prevents viral multiplication.	BINDING TO TOMV RNA 1L (LONG FORM) (BTR1L);BINDING TO TOMV RNA 1 (BTR1)	2.06209e-134	67.9452	Up	S	11	NaN	NaN	NaN	NaN	NaN	24.2778	25.6022	23.9632
TraesCS6B02G471700.1	AT5G15680	ARM repeat superfamily protein;(source:Araport11)	#N/A	0	83.3175	Up	S	1997	NaN	NaN	NaN	NaN	NaN	22.3969	22.1694	22.4146
TraesCS7B02G002900.1	AT5G43310	COP1-interacting protein-like protein;(source:Araport11)	#N/A	4.1657e-152	54.9528	Up	S	460	NaN	NaN	NaN	NaN	NaN	25.5501	25.5969	25.4624
TraesCS7B02G055300.1	AT2G24100	ATP-dependent DNA helicase;(source:Araport11)	ALTERED SEED GERMINATION 1 (ASG1)	1.0129e-124	58.9041	Up	S	443	0.00983297	1.41055	-2.78868	-3.33071	-2.90129	-2.06455	-1.18158	-1.5429
TraesCS7B02G110600.1	AT2G28290	Encodes a SWI2/SNF2-like protein in the SNF2 subclass. Homozygous plants with null mutations exhibit premature termination of the meristem and carpelloid structures from the inflorescence meristem. Co-activator of floral homeotic gene expression. Acts with LFY to regulate shoot apical meristem identity. Required for meristem maintenance. Regulates flowering under a non-inductive photoperiod. It p…	SPLAYED (SYD);CHROMATIN REMODELING COMPLEX SUBUNIT R 3 (CHR3)	0	80.9839	Up	S	1668	NaN	NaN	NaN	NaN	NaN	23.1479	22.1423	23.4744
TraesCS7B02G110600.1	AT2G28290	Encodes a SWI2/SNF2-like protein in the SNF2 subclass. Homozygous plants with null mutations exhibit premature termination of the meristem and carpelloid structures from the inflorescence meristem. Co-activator of floral homeotic gene expression. Acts with LFY to regulate shoot apical meristem identity. Required for meristem maintenance. Regulates flowering under a non-inductive photoperiod. It p…	SPLAYED (SYD);CHROMATIN REMODELING COMPLEX SUBUNIT R 3 (CHR3)	0	80.9839	Up	S	1671	NaN	NaN	NaN	NaN	NaN	23.1479	22.1423	23.4744
TraesCS7B02G187000.1	AT1G20920	P-loop containing nucleoside triphosphate hydrolases superfamily protein;(source:Araport11)	REGULATOR OF CBF GENE EXPRESSION 1 (RCF1)	0	75.9585	Up	S	2	NaN	NaN	NaN	NaN	NaN	25.2799	25.5005	25.2316
TraesCS7B02G214700.1	AT5G63190	MA3 domain-containing protein;(source:Araport11)	#N/A	0	78.2247	Up	T	38	NaN	NaN	NaN	NaN	NaN	25.0144	27.3399	25.1679
TraesCS7B02G226900.1	AT4G24630	DHHC-type zinc finger family protein;(source:Araport11)	---NA---	3.05018e-141	74.344	Up	S	339	0.00481767	0.260543	-0.767822	-0.616381	-0.676899	-0.452147	-0.405706	-0.421619
TraesCS7B02G342400.1	AT1G06620	encodes a protein whose sequence is similar to a 2-oxoglutarate-dependent dioxygenase The mRNA is cell-to-cell mobile.	---NA---	4.90885e-95	57.7031	Up	S	42	0.00362766	1.21765	-0.809324	-0.935354	-0.781303	0.372261	0.712513	0.0422077
TraesCS1B02G069300.1	AT5G06970	PATROL1 is a Munc13-like protein involved in mediating H[+]-ATPase translocation. It interacts with AHA1and is responsible for its translocation during stomatal movement.	PROTON ATPASE TRANSLOCATION CONTROL 1 (PATROL1)	0	77.8222	Up	S	149	2.57909e-05	0.847886	0.998886	0.937548	0.911732	1.73977	1.83029	1.82177
TraesCS1B02G088000.2	AT5G48240	Rrp15p protein;(source:Araport11)	---NA---	3.58301e-54	59.8616	Up	S	308	0.00426729	1.14256	-2.74361	-2.98689	NaN	-1.79013	-1.82928	-1.54865
TraesCS1B02G136200.2	AT4G32410	Encodes a cellulose synthase isomer. CESA1 mutants have cellulose defect in the primary cell wall. Multiple lines of evidence suggest that CESA1, along with CESA3 and CESA6 are present in the same plasma membrane complex for cellulose biosynthesis. lasma membrane complex for cellulose biosynthesis. As inferred from the null role of secondary wall-type CesAs, included in a set of five primary wall…	ANISOTROPY1 (ANY1);CELLULOSE SYNTHASE 1 (AtCESA1);RADIALLY SWOLLEN 1 (RSW1);CELLULOSE SYNTHASE 1 (CESA1)	0	87.5417	Up	T	154	0.00732932	1.98896	-2.72855	-2.35335	-3.16942	-0.736252	NaN	-0.786711
TraesCS1B02G136200.2	AT4G32410	Encodes a cellulose synthase isomer. CESA1 mutants have cellulose defect in the primary cell wall. Multiple lines of evidence suggest that CESA1, along with CESA3 and CESA6 are present in the same plasma membrane complex for cellulose biosynthesis. lasma membrane complex for cellulose biosynthesis. As inferred from the null role of secondary wall-type CesAs, included in a set of five primary wall…	ANISOTROPY1 (ANY1);CELLULOSE SYNTHASE 1 (AtCESA1);RADIALLY SWOLLEN 1 (RSW1);CELLULOSE SYNTHASE 1 (CESA1)	0	87.5417	Up	S	160	0.00732932	1.98896	-2.72855	-2.35335	-3.16942	-0.736252	NaN	-0.786711
TraesCS1B02G136200.2	AT4G32410	Encodes a cellulose synthase isomer. CESA1 mutants have cellulose defect in the primary cell wall. Multiple lines of evidence suggest that CESA1, along with CESA3 and CESA6 are present in the same plasma membrane complex for cellulose biosynthesis. lasma membrane complex for cellulose biosynthesis. As inferred from the null role of secondary wall-type CesAs, included in a set of five primary wall…	ANISOTROPY1 (ANY1);CELLULOSE SYNTHASE 1 (AtCESA1);RADIALLY SWOLLEN 1 (RSW1);CELLULOSE SYNTHASE 1 (CESA1)	0	87.5417	Up	S	155	0.00732932	1.98896	-2.72855	-2.35335	-3.16942	-0.736252	NaN	-0.786711
TraesCS1B02G167200.1	AT5G44030	Encodes a cellulose synthase involved in secondary cell wall biosynthesis. Confers resistance towards bacterial and fungal pathogens, independent of salicylic acid, ethylene and jasmonate signaling. The mRNA is cell-to-cell mobile.	CELLULOSE SYNTHASE A4 (CESA4); (NWS2);IRREGULAR XYLEM 5 (IRX5)	0	85.1287	Up	S	129	0.00308038	3.25319	-4.42204	-4.0601	NaN	-0.986967	NaN	-0.988789
TraesCS1B02G167200.1	AT5G44030	Encodes a cellulose synthase involved in secondary cell wall biosynthesis. Confers resistance towards bacterial and fungal pathogens, independent of salicylic acid, ethylene and jasmonate signaling. The mRNA is cell-to-cell mobile.	CELLULOSE SYNTHASE A4 (CESA4); (NWS2);IRREGULAR XYLEM 5 (IRX5)	0	85.1287	Up	S	124	0.00308038	3.25319	-4.42204	-4.0601	NaN	-0.986967	NaN	-0.988789
TraesCS1B02G297800.1	AT3G09670	Tudor/PWWP/MBT superfamily protein;(source:Araport11)	---NA---	3.74672e-46	61.039	Up	T	947	0.00234884	0.817153	-0.266388	-0.340786	NaN	0.392467	0.552343	0.595886
TraesCS1B02G371100.1	AT1G80000	CASC3/Barentsz eIF4AIII binding protein;(source:Araport11)	---NA---	2.48358e-42	46.0036	Up	S	44	0.0077308	0.713765	NaN	-0.196486	-0.480474	0.33547	0.362873	0.427511
TraesCS2D02G258500.1	AT4G37210	Tetratricopeptide repeat (TPR)-like superfamily protein;(source:Araport11)	#N/A	2.43937e-93	60.0973	Up	S	24	NaN	NaN	NaN	NaN	NaN	24.7971	25.0057	25.1812
TraesCS2D02G281200.1	AT5G51300	Encodes a nuclear localized splicing factor homolog that is involved in alternative splicing of some mRNAs.	ARABIDOPSIS SF1 HOMOLOG (ATSF1)	0	70.9945	Up	S	12	NaN	NaN	NaN	NaN	NaN	26.6473	26.5872	26.7553
TraesCS2D02G289400.1	AT3G06868	vitellogenin-like protein;(source:Araport11)	#N/A	2.27424e-31	45.7447	Up	S	232	NaN	NaN	NaN	NaN	NaN	21.094	20.4807	20.4611
TraesCS2D02G311800.1	AT3G11100	SANT and trihelix-domain protein. Interacts with agrobacterium virulence protein VirF. It also plays a role in regulation of histone acetylation during ethylene signaling. It binds EIN2 and EIN3 and histone H3.	EIN2 NUCLEAR ASSOCIATED PROTEIN 1 (ENAP1);VFP3 (VFP3)	1.61825e-42	55.9184	Up	S	73	NaN	NaN	NaN	NaN	NaN	22.0436	22.5291	22.2671
TraesCS2D02G404800.1	AT4G00430	a member of the plasma membrane intrinsic protein subfamily PIP1.	TRANSMEMBRANE PROTEIN C (TMP-C);PLASMA MEMBRANE INTRINSIC PROTEIN 1E (PIP1E);PLASMA MEMBRANE INTRINSIC PROTEIN 1;4 (PIP1;4)	0	93.75	Up	S	16	7.87421e-05	0.769659	0.433464	0.288982	0.358639	1.16921	1.09843	1.12242
TraesCS2D02G426400.4	AT1G79350	Encodes the Arabidopsis thaliana orthologue of metazoan Strawberry notch, a highly conserved co-activator of the developmental regulator Notch. It mediates stress-induced chromatin memory by modulating nucleosome occupancy by interacting with chromatin remodeling proteins of the ISWI and SWI/SNF classes.	EMBRYO DEFECTIVE 1135 (EMB1135);FORGETTER 1 (FGT1)	0	75.3425	Up	S	60	NaN	NaN	NaN	NaN	NaN	21.8821	21.4679	21.9036
TraesCS2D02G582300.1	AT1G49730	Protein kinase superfamily protein;(source:Araport11)	#N/A	0	68.9127	Up	S	304	NaN	NaN	NaN	NaN	NaN	22.3564	22.691	22.2701
TraesCS2D02G600100.1	AT4G27450	aluminum induced protein with YGL and LRDR motifs;(source:Araport11)	---NA---	2.00593e-113	75.1938	Up	S	251	0.00199991	0.740942	0.103464	0.123482	NaN	0.931204	0.886364	0.745676
TraesCS3D02G013000.2	AT5G20280	Encodes a protein with putative sucrose-phosphate synthase activity. When the gene was expressed in transgenic tobacco plants, a clear trend for increased SPS activity was noted.	SUCROSE PHOSPHATE SYNTHASE 1F (ATSPS1F);SUCROSE-PHOSPHATE SYNTHASE A1 (SPSA1);SUCROSE PHOSPHATE SYNTHASE 1F (SPS1F)	0	77.7987	Up	S	140	0.00559954	2.07689	1.59122	2.73813	2.643	4.29136	4.29579	4.61587
TraesCS3D02G050900.1	AT2G01190	Octicosapeptide/Phox/Bem1p family protein;(source:Araport11)	PIGMENT DEFECTIVE 331 (PDE331)	2.40614e-78	63.4877	Up	S	268	0.00233768	1.26005	1.30685	0.78846	0.988625	2.41299	2.0822	2.36889
TraesCS3D02G050900.1	AT2G01190	Octicosapeptide/Phox/Bem1p family protein;(source:Araport11)	PIGMENT DEFECTIVE 331 (PDE331)	2.40614e-78	63.4877	Up	T	204	NaN	NaN	NaN	NaN	NaN	21.9443	22.8874	22.3978
TraesCS3D02G178100.1	AT3G62330	Zinc knuckle (CCHC-type) family protein;(source:Araport11)	#N/A	1.7376e-122	61.3497	Up	S	5	NaN	NaN	NaN	NaN	NaN	20.824	22.5555	21.5015
TraesCS3D02G178100.1	AT3G62330	Zinc knuckle (CCHC-type) family protein;(source:Araport11)	#N/A	1.7376e-122	61.3497	Up	S	6	NaN	NaN	NaN	NaN	NaN	20.824	22.5555	21.5015
TraesCS3D02G187300.4	AT5G47910	NADPH/respiratory burst oxidase protein D (RbohD).Interacts with AtrbohF gene to fine tune the spatial control of ROI production and hypersensitive response to cell in and around infection site. The mRNA is cell-to-cell mobile.	(ATRBOHD);RESPIRATORY BURST OXIDASE HOMOLOGUE D (RBOHD)	0	72.2343	Up	S	662	0.00294295	0.875812	-0.116907	0.112087	0.217266	1.01307	0.763426	1.06339
TraesCS3D02G205900.4	AT3G06670	SMEK1 forms a catalytically active complex with PP4 proteins. The complex has been shown to target and dephosphorylate HYL1 which in turn promotes miRNA biogenesis. Mutants have pleiotrophic phenotypes and decreased production of miRNA. SMEK1 accumulation is responsive to ABA.	PLATINUM SENSITIVE 2 LIKE (PSY2L);SUPPRESSOR OF MEK 1 (SMEK1)	0	68.4652	Up	S	648	NaN	NaN	NaN	NaN	NaN	22.6349	22.3115	22.8591
TraesCS3D02G230600.1	AT1G60690	NAD(P)-linked oxidoreductase superfamily protein;(source:Araport11)	#N/A	4.23043e-139	71.4706	Up	T	4	NaN	NaN	NaN	NaN	NaN	25.3869	25.3201	25.094
TraesCS3D02G232100.1	AT3G58600	Adaptin ear-binding coat-associated protein 1 NECAP-1;(source:Araport11)	#N/A	2.67224e-116	87.3096	Up	S	220	NaN	NaN	NaN	NaN	NaN	22.5349	21.2751	22.9516
TraesCS3D02G232100.1	AT3G58600	Adaptin ear-binding coat-associated protein 1 NECAP-1;(source:Araport11)	#N/A	2.67224e-116	87.3096	Up	S	223	NaN	NaN	NaN	NaN	NaN	22.5349	21.2751	22.9516
TraesCS3D02G282800.2	AT3G01090	encodes a SNF1-related protein kinase that physically interacts with SCF subunit SKP1/ASK1 and 20S proteosome subunit PAD1. It can also interact with PRL1 DWD-containing protein. Based on in vitro degradation assays and cul4cs and prl1 mutants, there is evidence that AKIN10 is degraded in a proteasome-dependent manner, and that this depends on a CUL4-PRL1 E3 ligase	SNF1 KINASE HOMOLOG 10 (AKIN10);SNF1 KINASE HOMOLOG 10 (KIN10); (KIN10)	0	92.2388	Up	S	298	0.00383012	3.11756	NaN	-4.45827	-4.81027	-1.03873	-1.51179	-1.99962
TraesCS3D02G347700.2	AT3G55020	Ypt/Rab-GAP domain of gyp1p superfamily protein;(source:Araport11)	---NA---	0	79.5122	Up	S	586	0.000248609	0.614877	1.51376	1.48164	1.48617	2.03383	2.20051	2.09186
TraesCS3D02G403100.1	AT1G21450	Encodes a scarecrow-like protein (SCL1). Member of GRAS gene family. The mRNA is cell-to-cell mobile.	SCARECROW-LIKE 1 (SCL1)	0	76.9063	Up	S	36	0.00195567	2.19723	NaN	-4.13557	-4.27418	NaN	-2.07596	-1.93934
TraesCS3D02G543800.1	AT3G09670	Tudor/PWWP/MBT superfamily protein;(source:Araport11)	---NA---	2.57079e-22	75.3623	Up	S	1022	0.00252074	0.473917	2.22316	2.2265	2.31532	2.68641	2.77141	NaN
TraesCS4D02G034300.1	AT2G41900	CCCH-type zinc finger protein with ARM repeat domain-containing protein;(source:Araport11)	TANDEM ZINC FINGER PROTEIN 7 (TZF7);OXIDATIVE STRESS 2 (OXS2)	0	69.0476	Up	S	152	0.00921544	0.570386	0.382473	0.522568	NaN	0.996176	1.13997	0.932575
TraesCS4D02G045500.3	AT3G17850	Protein kinase superfamily protein;(source:Araport11)	NCOMPLETE ROOT HAIR ELONGATION 1 (IREH1)	0	73.0479	Up	S	824	0.000842837	0.668318	0.452522	0.274168	0.451269	1.0003	1.14825	1.03437
TraesCS4D02G045500.3	AT3G17850	Protein kinase superfamily protein;(source:Araport11)	NCOMPLETE ROOT HAIR ELONGATION 1 (IREH1)	0	73.0479	Up	S	820	0.000842837	0.668318	0.452522	0.274168	0.451269	1.0003	1.14825	1.03437
TraesCS4D02G142700.3	AT3G17340	ARM repeat superfamily protein;(source:Araport11)	#N/A	0	66.0936	Up	S	341	NaN	NaN	NaN	NaN	NaN	21.9629	22.1715	22.0265
TraesCS4D02G210400.1	AT2G29210	splicing factor PWI domain-containing protein;(source:Araport11)	---NA---	8.67356e-73	84.8101	Up	S	646	0.00243889	1.76985	NaN	-0.339945	-0.0605259	1.71178	1.3336	1.66348
TraesCS4D02G210400.1	AT2G29210	splicing factor PWI domain-containing protein;(source:Araport11)	---NA---	8.67356e-73	84.8101	Up	S	642	0.00243889	1.76985	NaN	-0.339945	-0.0605259	1.71178	1.3336	1.66348
TraesCS4D02G213300.1	AT1G53540	HSP20-like chaperones superfamily protein;(source:Araport11)	#N/A	4.34781e-76	83.0065	Up	S	42	NaN	NaN	NaN	NaN	NaN	27.1581	26.2759	27.2855
TraesCS4D02G260300.1	AT1G27460	encodes a calmodulin-binding protein that is expressed in pollen, suspension culture cells, flowers, and fruits. The mRNA is cell-to-cell mobile.	NO POLLEN GERMINATION RELATED 1 (NPGR1)	0	69.0808	Up	S	14	NaN	NaN	NaN	NaN	NaN	21.6144	20.3379	21.3488
TraesCS4D02G266600.3	AT3G49600	Encodes a ubiquitin-specific protease which catalyzes deubiquitination of histone H2B and is required for heterochromatin silencing.Loss of function mutations display autonomous endosperm development and embryo arrest. Loss of function also results in an increase in expression of the PcG complex target gene PHE1.	UBIQUITIN-SPECIFIC PROTEASE 26 (UBP26); (ATUBP26); (SUP32)	0	69.1812	Up	T	32	0.00136446	1.16244	-0.870401	-0.764854	-0.639509	NaN	0.336266	0.472101
TraesCS4D02G266600.3	AT3G49600	Encodes a ubiquitin-specific protease which catalyzes deubiquitination of histone H2B and is required for heterochromatin silencing.Loss of function mutations display autonomous endosperm development and embryo arrest. Loss of function also results in an increase in expression of the PcG complex target gene PHE1.	UBIQUITIN-SPECIFIC PROTEASE 26 (UBP26); (ATUBP26); (SUP32)	0	69.1812	Up	S	31	0.00108432	1.12806	-0.870401	-0.764854	-0.639509	0.403343	0.336266	NaN
TraesCS5D02G015000.1	AT3G59770	Encodes a phosphoinositide phosphatase. The sac9 null mutant accumulates elevated levels of PtdIns(4,5)P2 and Ins(1,4,5)P3. The mutant plants have characteristics of constitutive stress responses.	ARABIDOPSIS THALIANA SUPPRESSOR OF ACTIN 9 (AtSAC9);SUPPRESSOR OF ACTIN 9 (SAC9)	0	70.4063	Up	S	1439	NaN	NaN	NaN	NaN	NaN	22.584	22.0586	22.9797
TraesCS5D02G034200.1	AT2G26730	Leucine-rich repeat protein kinase family protein;(source:Araport11)	---NA---	0	68.6131	Up	T	674	0.00949381	0.546122	-0.0975323	0.259476	0.0100288	0.590073	0.524748	0.695517
TraesCS5D02G045800.1	AT2G17980	member of SLY1 Gene Family The mRNA is cell-to-cell mobile.	(ATSLY1)	0	76.5273	Up	S	475	NaN	NaN	NaN	NaN	NaN	20.0007	24.4541	20.9582
TraesCS5D02G093200.2	AT3G13570	encodes an SC35-like splicing factor of 30 kD that is localized to the nuclear specks. Barta et al (2010) have proposed a nomenclature for Serine/Arginine-Rich Protein Splicing Factors (SR proteins): Plant Cell. 2010, 22:2926.	SC35-LIKE SPLICING FACTOR 30A (At-SCL30A);SC35-LIKE SPLICING FACTOR 30A (SCL30A)	5.61481e-42	72.5191	Up	S	211	0.00342308	1.20561	-0.576038	-0.0975399	-0.0635872	1.1566	0.905773	0.817282
TraesCS5D02G093200.2	AT3G13570	encodes an SC35-like splicing factor of 30 kD that is localized to the nuclear specks. Barta et al (2010) have proposed a nomenclature for Serine/Arginine-Rich Protein Splicing Factors (SR proteins): Plant Cell. 2010, 22:2926.	SC35-LIKE SPLICING FACTOR 30A (At-SCL30A);SC35-LIKE SPLICING FACTOR 30A (SCL30A)	5.61481e-42	72.5191	Up	S	209	0.00342308	1.20561	-0.576038	-0.0975399	-0.0635872	1.1566	0.905773	0.817282
TraesCS5D02G484800.1	AT2G38440	Encodes a subunit of the WAVE complex. The WAVE complex is required for activation of ARP2/3 complex which functions in actin microfilament nucleation and branching. Mutations cause defects in both the actin and microtubule cytoskeletons that result in aberrant epidermal cell expansion. itb1 mutants showed irregularities in trichome branch positioning and expansion. The SHD domain of this protein…	IRREGULAR TRICHOME BRANCH1 (ITB1);SCAR HOMOLOG 2 (SCAR2);SCAR HOMOLOG 2 (ATSCAR2); (WAVE4); (DIS3)	1.28813e-81	76.25	Up	S	720	NaN	NaN	NaN	NaN	NaN	24.752	24.8001	25.4085
TraesCS6D02G093800.5	AT3G10250	histidine-tRNA ligase;(source:Araport11)	---NA---	5.39052e-60	59.7826	Up	S	222	0.00263205	1.99427	-1.24911	-0.345943	-0.82654	0.955963	1.14682	1.45845
TraesCS6D02G166200.1	AT5G19960	RNA-binding (RRM/RBD/RNP motifs) family protein;(source:Araport11)	---NA---	7.79013e-50	54.5714	Up	S	225	0.00204628	1.18782	NaN	0.59259	0.506252	1.64369	1.65635	1.91167
TraesCS6D02G167200.1	AT3G63400	Cyclophilin-like peptidyl-prolyl cis-trans isomerase family protein;(source:Araport11)	---NA---	1.15748e-65	78.7097	Up	S	794	0.00735896	3.80262	-3.84507	NaN	-5.01788	-0.792385	-0.04706	-1.04712
TraesCS6D02G167200.1	AT3G63400	Cyclophilin-like peptidyl-prolyl cis-trans isomerase family protein;(source:Araport11)	---NA---	1.15748e-65	78.7097	Up	S	791	0.00735896	3.80262	-3.84507	NaN	-5.01788	-0.792385	-0.04706	-1.04712
TraesCS6D02G167200.1	AT3G63400	Cyclophilin-like peptidyl-prolyl cis-trans isomerase family protein;(source:Araport11)	---NA---	1.15748e-65	78.7097	Up	S	791	0.000612243	1.13458	NaN	1.06308	1.13577	2.15306	2.33553	2.21342
TraesCS6D02G167200.1	AT3G63400	Cyclophilin-like peptidyl-prolyl cis-trans isomerase family protein;(source:Araport11)	---NA---	1.15748e-65	78.7097	Up	T	345	0.00381511	0.966145	0.233652	0.1057	0.497129	1.42836	1.26277	1.04379
TraesCS6D02G167200.1	AT3G63400	Cyclophilin-like peptidyl-prolyl cis-trans isomerase family protein;(source:Araport11)	---NA---	1.15748e-65	78.7097	Up	S	348	0.00381511	0.966145	0.233652	0.1057	0.497129	1.42836	1.26277	1.04379
TraesCS6D02G291700.2	AT1G10290	involved in trafficking from the trans-Golgi Network to the central vacuole. The mRNA is cell-to-cell mobile.	DYNAMIN-RELATED PROTEIN 2A (DRP2A);DYNAMIN-LIKE PROTEIN 6 (ADL6)	0	80.5842	Up	T	740	0.00918864	1.50272	-1.32755	-0.707626	-0.252392	0.865854	0.713673	0.641079
TraesCS6D02G331400.4	AT2G41190	Transmembrane amino acid transporter family protein;(source:Araport11)	---NA---	0	76.4286	Up	S	98	0.00909372	1.0695	-1.95854	-1.47449	-2.01494	-0.963221	-0.810705	-0.465536
TraesCS6D02G331400.4	AT2G41190	Transmembrane amino acid transporter family protein;(source:Araport11)	---NA---	0	76.4286	Up	S	94	0.00909372	1.0695	-1.95854	-1.47449	-2.01494	-0.963221	-0.810705	-0.465536
TraesCS6D02G389400.1	AT4G00430	a member of the plasma membrane intrinsic protein subfamily PIP1.	TRANSMEMBRANE PROTEIN C (TMP-C);PLASMA MEMBRANE INTRINSIC PROTEIN 1E (PIP1E);PLASMA MEMBRANE INTRINSIC PROTEIN 1;4 (PIP1;4)	1.09776e-180	91.0959	Up	S	16	0.00472852	0.951081	0.47472	0.536537	0.223457	NaN	1.38909	1.33621
TraesCS7D02G003000.1	AT1G29400	A member of mei2-like gene family, predominantly plant-based family of genes encoding RNA binding proteins with characteristic presence of a highly conserved RNA binding motif first described in the mei2 gene of the fission yeast S. pombe. In silico analyses reveal nine mei2 -like genes in A. thaliana. They were grouped into four distinct clades, based on overall sequence similarity and subfamily…	MEI2-LIKE PROTEIN 5 (ML5);MEI2-LIKE PROTEIN 5 (AML5)	0	64.2943	Up	S	67	0.00389471	0.263448	-0.899258	-0.953497	-1.0304	-0.653624	-0.720491	-0.718693
TraesCS7D02G070100.1	AT1G31870	pre-mRNA-splicing factor of RES complex protein;(source:Araport11)	---NA---	3.25084e-147	64.1156	Up	S	75	0.00227654	0.87842	0.382156	0.257742	0.0329819	1.00415	1.24997	1.05401
TraesCS7D02G205400.1	AT5G37670	HSP20-like chaperones superfamily protein;(source:Araport11)	#N/A	9.59713e-42	67.8322	Up	S	9	NaN	NaN	NaN	NaN	NaN	22.764	22.5737	22.1224
TraesCS7D02G206700.3	AT2G28290	Encodes a SWI2/SNF2-like protein in the SNF2 subclass. Homozygous plants with null mutations exhibit premature termination of the meristem and carpelloid structures from the inflorescence meristem. Co-activator of floral homeotic gene expression. Acts with LFY to regulate shoot apical meristem identity. Required for meristem maintenance. Regulates flowering under a non-inductive photoperiod. It p…	SPLAYED (SYD);CHROMATIN REMODELING COMPLEX SUBUNIT R 3 (CHR3)	0	80.9839	Up	T	2492	NaN	NaN	NaN	NaN	NaN	22.787	22.8789	21.8361
TraesCS7D02G209600.2	AT4G01150	CURVATURE THYLAKOID 1A-like protein;(source:Araport11)	CURVATURE THYLAKOID 1A (CURT1A)	1.92528e-51	74.3421	Up	S	62	0.00152321	2.25222	NaN	-1.75269	-2.01834	0.0989685	0.464481	0.53665
TraesCS7D02G276000.2	AT1G20540	Transducin/WD40 repeat-like superfamily protein;(source:Araport11)	#N/A	7.6269e-176	82.0513	Up	S	289	NaN	NaN	NaN	NaN	NaN	24.0077	23.9189	23.8917
TraesCS7D02G289200.1	AT3G18610	Encodes ATNUC-L2 (NUCLEOLIN LIKE 2).	RAN GTPASE-ACTIVATING PROTEIN 1 (ATRANGAP1);PARALLEL1-LIKE 1 (PARLL1);NUCLEOLIN 2 (NUC2);NUCLEOLIN LIKE 2 (NUC-L2);NUCLEOLIN LIKE 2 (ATNUC-L2)	3.24087e-60	59.0296	Up	S	168	NaN	NaN	NaN	NaN	NaN	24.7275	24.8918	25.0477
TraesCS7D02G291200.2	AT1G71830	Plasma membrane LRR receptor-like serine threonine kinase expressed during embryogenesis in locules until stage 6 anthers, with higher expression in the tapetal cell layer. SERK1 and SERK2 receptor kinases function redundantly as an important control point for sporophytic development controlling male gametophyte production. SERK1 interacts with and transphosphorylates EMS1	SOMATIC EMBRYOGENESIS RECEPTOR-LIKE KINASE 1 (ATSERK1);SOMATIC EMBRYOGENESIS RECEPTOR-LIKE KINASE 1 (SERK1)	0	82.2006	Up	Y	404	NaN	NaN	NaN	NaN	NaN	22.9093	20.6811	23.3923
TraesCS7D02G291200.2	AT1G71830	Plasma membrane LRR receptor-like serine threonine kinase expressed during embryogenesis in locules until stage 6 anthers, with higher expression in the tapetal cell layer. SERK1 and SERK2 receptor kinases function redundantly as an important control point for sporophytic development controlling male gametophyte production. SERK1 interacts with and transphosphorylates EMS1	SOMATIC EMBRYOGENESIS RECEPTOR-LIKE KINASE 1 (ATSERK1);SOMATIC EMBRYOGENESIS RECEPTOR-LIKE KINASE 1 (SERK1)	0	82.2006	Up	T	410	NaN	NaN	NaN	NaN	NaN	22.9093	20.6811	23.3923
TraesCS7D02G291200.2	AT1G71830	Plasma membrane LRR receptor-like serine threonine kinase expressed during embryogenesis in locules until stage 6 anthers, with higher expression in the tapetal cell layer. SERK1 and SERK2 receptor kinases function redundantly as an important control point for sporophytic development controlling male gametophyte production. SERK1 interacts with and transphosphorylates EMS1	SOMATIC EMBRYOGENESIS RECEPTOR-LIKE KINASE 1 (ATSERK1);SOMATIC EMBRYOGENESIS RECEPTOR-LIKE KINASE 1 (SERK1)	0	82.2006	Up	T	411	NaN	NaN	NaN	NaN	NaN	22.9093	20.6811	23.3923
TraesCS7D02G293500.3	AT1G15750	Encodes a protein with several WD40 repeats at the C-terminus and predicted protein-protein interaction domains at the N-terminus. Together with the TOPLESS-RELATED PROTEINS (TPRs), it is thought to be involved in transcriptional repression of root-promoting genes in the top half of the embryo during the transition stage of embryogenesis. It can also interact with IAA12 through the EAR domain of …	TOPLESS (TPL);WUS-INTERACTING PROTEIN 1 (WSIP1)	0	83.6705	Up	T	291	NaN	NaN	NaN	NaN	NaN	23.7512	23.8975	23.6041
TraesCS7D02G294500.1	AT1G20920	P-loop containing nucleoside triphosphate hydrolases superfamily protein;(source:Araport11)	REGULATOR OF CBF GENE EXPRESSION 1 (RCF1)	0	74.3956	Up	S	837	NaN	NaN	NaN	NaN	NaN	25.4709	25.307	25.7034
TraesCS7D02G474600.1	AT2G07180	Protein kinase superfamily protein;(source:Araport11)	---NA---	0	71.6129	Up	S	456	0.00154209	0.73494	-1.0789	-1.31983	-1.17622	-0.558819	-0.335457	-0.475864
TraesCS7D02G478100.1	AT5G47920	transcription elongation factor;(source:Araport11)	---NA---	2.27422e-25	49.5283	Up	S	89	0.00963366	0.777777	-2.44462	-2.47541	-2.92055	-1.76746	-1.96665	-1.77314
TraesCS7D02G552900.1	AT1G48410	Encodes an RNA Slicer that selectively recruits microRNAs and siRNAs. There is currently no evidence that AGO1 Slicer is in a high molecular weight RNA-induced silencing complex (RISC). Mutants are defective in post-transcriptional gene silencing and have pleiotropic developmental and morphological defects. Through its action on the regulation of ARF17 expression, the protein regulates genes invo…	(ICU9);ARGONAUTE 1 (AGO1); (ATAGO1)	0	86.7102	Up	S	411	NaN	NaN	NaN	NaN	NaN	23.1143	22.1884	22.4084
TraesCS1D02G093900.1	AT3G05030	Encodes a vacuolar K+/H+ exchanger essential for active K+ uptake at the tonoplast and involved in regulating stomatal closure.	(ATNHX2);SODIUM HYDROGEN EXCHANGER 2 (NHX2)	0	79.2976	Up	S	529	NaN	NaN	NaN	NaN	NaN	22.6551	23.2247	22.2869
TraesCS1D02G172600.1	AT1G08130	Encodes the Arabidopsis DNA ligase 1 that provides the major DNA ligase activity in cells and plays a key role in both DNA replication and excision repair pathways. In addition, it is an important component of the active DNA demethylation machinery and is indispensable for cell viability. AtLIG1 expresses one major and two minor mRNA transcripts differing only in the length of the 5' untranslated…	DNA LIGASE 1 (LIG1);DNA LIGASE 1 (ATLIG1)	0	84.5808	Up	S	151	NaN	NaN	NaN	NaN	NaN	24.4413	24.44	24.2084
TraesCS1D02G213500.1	AT4G26620	Sucrase/ferredoxin-like family protein;(source:Araport11)	---NA---	1.75252e-144	68.5567	Up	S	153	0.000913359	1.09669	-1.2407	-1.35589	-1.1221	-0.340385	0.0150127	-0.10323
TraesCS1D02G218700.1	AT4G26000	Encodes a novel Arabidopsis gene encoding a polypeptide with K-homology (KH) RNA-binding modules, which acts on vegetative growth and pistil development. Genetic studies suggest that PEP interacts with element(s) of the CLAVATA signaling pathway.	PEPPER (PEP)	1.8647e-125	67.1329	Up	S	32	NaN	NaN	NaN	NaN	NaN	22.3873	23.8715	20.4428
TraesCS1D02G253800.1	AT4G15545	PH-response transcription factor;(source:Araport11)	---NA---	3.57984e-97	66.967	Up	S	217	0.00363029	0.756238	-1.21952	-1.27416	-0.910574	-0.293259	-0.375797	-0.466484
TraesCS1D02G411300.1	AT2G34420	Photosystem II type I chlorophyll a/b-binding protein	PHOTOSYSTEM II LIGHT HARVESTING COMPLEX GENE 1.5 (LHCB1.5);PHOTOSYSTEM II LIGHT HARVESTING COMPLEX GENE B1B2 (LHB1B2)	1.36488e-165	90.6367	Up	S	48	0.00444063	0.49708	-1.73131	-1.58189	-1.68365	-1.1292	NaN	-1.20787
TraesCS1D02G426000.1	AT1G75220	Encodes a vacuolar glucose exporter that is induced in response to factors that activate vacuolar glucose pools like darkness, heat stress and wounding and repressed during conditions that trigger glucose accumulation in the vacuole like cold stress and external sugar supply.	(ATERDL6);ERD6-LIKE 6 (ERDL6)	0	84	Up	S	50	0.0093705	0.772956	1.04736	1.48952	1.1302	1.96164	2.17138	1.85293
TraesCS1D02G442900.1	AT1G33490	E3 ubiquitin-protein ligase;(source:Araport11)	---NA---	2.56627e-72	81.3665	Up	S	161	0.00898617	0.752913	-1.6031	-2.00067	-1.6672	-0.955629	-1.19601	-0.860598
TraesCS1D02G450400.1	AT1G72710	Encodes a member of the casein kinase 1 protein family that is localized to the cytoplasm and nucleus. The mRNA is cell-to-cell mobile.	CASEIN KINASE 1-LIKE PROTEIN 2 (CKL2)	0	83.0149	Up	S	427	0.00404715	0.847537	-0.449297	-0.897079	-0.794437	0.16428	0.0444984	0.19302
TraesCSU02G009200.1	AT2G28000	Encodes chaperonin-60 alpha, a molecular chaperone involved in Rubisco folding. Mutants display aberrant chloroplast and embryo development. The mRNA is cell-to-cell mobile.	SCHLEPPERLESS (SLP);CHAPERONIN-60ALPHA (CPN60A);CHLOROPLAST CHAPERONIN 60ALPHA (CH-CPN60A); (CPNA1);CHAPERONIN-60ALPHA1 (CPN60ALPHA1)	0	92.3933	Up	S	577	0.00773823	3.41875	NaN	-4.26184	-4.49103	-0.386074	-1.74942	-0.737566
TraesCSU02G029700.1	AT1G76890	encodes a plant trihelix DNA-binding protein	(GT2); (AT-GT2)	3.1841e-99	49.7288	Up	S	456	NaN	NaN	NaN	NaN	NaN	22.1216	23.2048	21.7772
TraesCSU02G036700.1	AT5G16780	Encodes a protein belonging to SART-1 family. The gene is expressed in the basal region of the developing embryo during heart stage. Phenotypic analyses of dot2 mutants suggest that this protein plays a role in root, shoot, and flower development. dot2 mutants are dwarved plants that display an aberrant spurred leaf venation pattern and fail to flower. In the roots DOT2 appears to be require for …	DEFECTIVELY ORGANIZED TRIBUTARIES 2 (DOT2);MERISTEM-DEFECTIVE (MDF)	0	69.3141	Up	S	793	NaN	NaN	NaN	NaN	NaN	22.9219	21.7554	22.9496
TraesCSU02G036700.1	AT5G16780	Encodes a protein belonging to SART-1 family. The gene is expressed in the basal region of the developing embryo during heart stage. Phenotypic analyses of dot2 mutants suggest that this protein plays a role in root, shoot, and flower development. dot2 mutants are dwarved plants that display an aberrant spurred leaf venation pattern and fail to flower. In the roots DOT2 appears to be require for …	DEFECTIVELY ORGANIZED TRIBUTARIES 2 (DOT2);MERISTEM-DEFECTIVE (MDF)	0	69.3141	Up	S	785	NaN	NaN	NaN	NaN	NaN	26.1563	26.454	26.219

## Sheet: S4B
Data S4B. List of deregulated phosphosites in wheat leaves at 34 °C - data extracted from Vu et al. (2018) J Exp Bot 69(19):4609-4624
Protein	Arabidopsis blastp ID	Arabidopsis description	Arabidopsis blastp symbol	Arabidopsis blastp E-value	Arabidopsis blastp similarity	Upregulated / Downregulated upon high T	Amino acid	Position	Student's T-test p-value Intensity 24_Intensity 34	Log2FC (34 vs 24)	Normalized Log2 Intensity 24°CA	Normalized Log2 Intensity 24°CB	Normalized Log2 Intensity 24°CC	Normalized Log2 Intensity 34°CA	Normalized Log2 Intensity 34°CB	Normalized Log2 Intensity 34°CC
TraesCS1A02G201600.3	AT4G35300	tonoplast monosaccharide transporter2;(source:Araport11)	TONOPLAST MONOSACCHARIDE TRANSPORTER2 (TMT2)	0	82.754	Down	S	310	0.00198174	-0.756602	-0.0153275	-0.127337	0.0309982	-0.777884	-0.639326	-0.964262
TraesCS2A02G032600.1	AT2G17975	SRP1 is a C2C2 type zinc finger protein that binds RNA. It has a role in response to ABA.. It can bind the 3'UTR of ABI2 and appears to be involved in RNA turnover.	STRESS ASSOCIATED RNA-BINDING PROTEIN 1 (SRP1)	1.93732e-78	55.7325	Down	S	226	0.00413301	-0.901154	0.802992	1.21408	0.781792	0.0486298	-0.0787258	0.125498
TraesCS2A02G209100.1	AT3G60240	protein synthesis initiation factor 4G (EIF4G). A mutation in this gene (cum2-1) results in decreased accumulation of CMV coat protein in upper, uninoculated leaves. Likely affects cell-to-cell movement of the virus, also affects TCV multiplication.	CUCUMOVIRUS MULTIPLICATION 2 (CUM2);EUKARYOTIC TRANSLATION INITIATION FACTOR 4G (EIF4G)	0	61.0345	Down	S	969	0.00157912	-0.835511	2.95576	2.85031	2.86605	2.20875	1.85599	2.10084
TraesCS2A02G235000.1	AT2G46820	Encodes the P subunit of Photosystem I. About 25% of the TMP14 pool appeared to be phosphorylated, and this ratio is not affected by light. Contains seven phosphorylation sites on threonine residue and chloroplast targeting signal. Located in the proximity of PSI-L, -H and -O subunits.	CURVATURE THYLAKOID 1B (CURT1B);PHOTOSYSTEM I P SUBUNIT (PSI-P);PLASTID TRANSCRIPTIONALLY ACTIVE 8 (PTAC8);THYLAKOID MEMBRANE PHOSPHOPROTEIN OF 14 KDA (TMP14); (PSAP)	1.06253e-40	84.2697	Down	T	33	0.0023132	-1.71254	1.40964	2.02657	1.51787	0.238037	-0.11529	-0.306305
TraesCS2A02G235000.1	AT2G46820	Encodes the P subunit of Photosystem I. About 25% of the TMP14 pool appeared to be phosphorylated, and this ratio is not affected by light. Contains seven phosphorylation sites on threonine residue and chloroplast targeting signal. Located in the proximity of PSI-L, -H and -O subunits.	CURVATURE THYLAKOID 1B (CURT1B);PHOTOSYSTEM I P SUBUNIT (PSI-P);PLASTID TRANSCRIPTIONALLY ACTIVE 8 (PTAC8);THYLAKOID MEMBRANE PHOSPHOPROTEIN OF 14 KDA (TMP14); (PSAP)	1.06253e-40	84.2697	Down	T	37	0.0023132	-1.71254	1.40964	2.02657	1.51787	0.238037	-0.11529	-0.306305
TraesCS2A02G235000.1	AT2G46820	Encodes the P subunit of Photosystem I. About 25% of the TMP14 pool appeared to be phosphorylated, and this ratio is not affected by light. Contains seven phosphorylation sites on threonine residue and chloroplast targeting signal. Located in the proximity of PSI-L, -H and -O subunits.	CURVATURE THYLAKOID 1B (CURT1B);PHOTOSYSTEM I P SUBUNIT (PSI-P);PLASTID TRANSCRIPTIONALLY ACTIVE 8 (PTAC8);THYLAKOID MEMBRANE PHOSPHOPROTEIN OF 14 KDA (TMP14); (PSAP)	1.06253e-40	84.2697	Down	T	39	0.0023132	-1.71254	1.40964	2.02657	1.51787	0.238037	-0.11529	-0.306305
TraesCS2A02G251900.3	AT1G17210	IAP-like protein 1;(source:Araport11)	IAP-LIKE PROTEIN 1 (ILP1);ARABIDOPSIS IAP-LIKE PROTEIN (ATILP1)	0	60.9705	Down	S	809	0.000365533	-0.490529	1.21385	1.19031	1.11392	0.743835	0.637089	0.665567
TraesCS3A02G051800.1	AT2G01190	Octicosapeptide/Phox/Bem1p family protein;(source:Araport11)	PIGMENT DEFECTIVE 331 (PDE331)	9.99119e-80	64.0327	Down	S	27	NaN	NaN	23.4299	22.9035	23.4854	NaN	NaN	NaN
TraesCS3A02G083800.1	AT3G23900	RNA recognition motif (RRM)-containing protein;(source:Araport11)	#N/A	4.65806e-162	69.8171	Down	S	879	0.000968232	-0.780261	0.373055	0.520355	0.492699	-0.440653	-0.174229	-0.339792
TraesCS3A02G339200.1	AT2G36620	RPL24A encodes ribosomal protein L24, homolog of cytosolic RPL24, found in archaea and higher eukaryotes. Arabidopsis has two RPL24 homologs, RPL24A (AT2G36620) and RPL24B (AT3G53020).	RIBOSOMAL PROTEIN L24 (RPL24A)	1.24402e-77	86.3636	Down	S	84	0.00134072	-0.820677	-2.63414	-2.35709	-2.66988	-3.32823	-3.427	-3.36791
TraesCS3A02G348100.1	AT5G05380	prenylated RAB acceptor 1.B3;(source:Araport11)	PRENYLATED RAB ACCEPTOR 1.B3 (PRA1.B3)	3.28799e-69	74.1463	Down	S	203	0.00558079	-0.368387	-2.63829	-2.6813	-2.60641	-2.88442	-3.09563	-3.05112
TraesCS3A02G538200.1	AT3G09670	Tudor/PWWP/MBT superfamily protein;(source:Araport11)	#N/A	1.64591e-22	56.7568	Down	S	1161	NaN	NaN	24.8971	25.0891	25.169	NaN	NaN	NaN
TraesCS4A02G041000.2	AT1G75100	Contains a J-domain at the C-terminus which is similar to the J-domain of auxilin, a clathrin-uncoating factor in cow, yeast and worm. Arabidopsis contains 6 other proteins similar to auxilin. Expressed in leaves and stems, but not in roots. Localized in the cytoplasm. Required for the chloroplast accumulation response, but not for the avoidance response. No molecular function known.	J-DOMAIN PROTEIN REQUIRED FOR CHLOROPLAST ACCUMULATION RESPONSE 1 (JAC1)	6.45853e-44	73.7931	Down	S	313	0.00203884	-0.499159	0.596748	0.440742	0.62426	-0.00170708	0.0330944	0.132887
TraesCS4A02G041000.2	AT1G75100	Contains a J-domain at the C-terminus which is similar to the J-domain of auxilin, a clathrin-uncoating factor in cow, yeast and worm. Arabidopsis contains 6 other proteins similar to auxilin. Expressed in leaves and stems, but not in roots. Localized in the cytoplasm. Required for the chloroplast accumulation response, but not for the avoidance response. No molecular function known.	J-DOMAIN PROTEIN REQUIRED FOR CHLOROPLAST ACCUMULATION RESPONSE 1 (JAC1)	6.45853e-44	73.7931	Down	S	424	0.00796536	-1.05956	NaN	-1.32393	-1.3643	-2.32861	-2.22727	-2.65515
TraesCS4A02G067700.2	AT1G19835	TCS1 encodes a coiled-coil domain protein that binds to microtubules and co-localizes with the cortical microtubules. Mutants have defects in trichome branching and hypocotyl elongation. TCS1 interacts with ZWI and appears to be involved in microtubule assembly.	TRICHOME CELL SHAPE 1 (TCS1)	0	63.1977	Down	S	1005	NaN	NaN	21.9787	21.965	21.5326	NaN	NaN	NaN
TraesCS4A02G099400.1	AT3G53710	A member of ARF GAP domain (AGD), A thaliana has 15 members, grouped into four classes.	ARF-GAP DOMAIN 6 (AGD6)	6.06335e-162	66.9421	Down	S	176	0.00100938	-1.24635	1.56587	1.53014	1.88757	0.268177	0.397198	0.579159
TraesCS4A02G099400.1	AT3G53710	A member of ARF GAP domain (AGD), A thaliana has 15 members, grouped into four classes.	ARF-GAP DOMAIN 6 (AGD6)	6.06335e-162	66.9421	Down	S	196	0.00861601	-1.28859	-0.797478	NaN	-1.03374	-2.18099	-2.22741	NaN
TraesCS4A02G251200.1	AT3G42170	transposase-like gene with conserved domains from the family of hAT transposases that includes hobo from Drosophila melanogaster, Activator (Ac) from maize, and Tam3 from snapdragon but lacks several amino acids known to be essential for Ac transposition5. The DAYSLEEPER gene lacks 8 bp duplications and TIRs (a common feature of transcriptionally silent hAT transposases), however, DAYSLEEPER expr…	DAYSLEEPER (DAYSLEEPER)	0	62.7043	Down	T	190	0.00325799	-0.689846	2.03747	2.2466	2.02329	1.43294	1.54424	1.26064
TraesCS4A02G396800.1	AT1G76940	RNA-binding (RRM/RBD/RNP motifs) family protein;(source:Araport11)	#N/A	3.07298e-31	72.8155	Down	S	109	0.0031418	-0.681955	1.49057	1.57593	1.34013	0.931404	0.782772	0.646593
TraesCS5A02G121600.2	AT1G55860	encodes a ubiquitin-protein ligase containing a HECT domain. There are six other HECT-domain UPLs in Arabidopsis.	UBIQUITIN-PROTEIN LIGASE 1 (UPL1)	0	54.2711	Down	S	3051	NaN	NaN	23.3369	22.6584	22.7507	NaN	NaN	NaN
TraesCS5A02G154000.1	#N/A	#N/A	#N/A	#N/A	#N/A	Down	S	221	0.00888137	-0.773438	-0.0519886	-0.335449	-0.35585	-1.00859	NaN	-1.03381
TraesCS5A02G173100.2	AT5G13020	Emsy N Terminus (ENT)/ plant Tudor-like domains-containing protein;(source:Araport11)	(AtEML3);EMSY-LIKE 3 (EML3)	3.37831e-104	59.9099	Down	S	56	0.000227488	-0.689252	0.280058	0.22261	0.0960007	-0.488392	-0.480854	-0.499842
TraesCS5A02G291600.1	AT2G33490	hydroxyproline-rich glycoprotein family protein;(source:Araport11)	#N/A	1.83476e-124	59.7756	Down	S	485	0.00273138	-0.466188	-0.278067	-0.246824	-0.417349	-0.801655	-0.689672	-0.849478
TraesCS5A02G291600.1	AT2G33490	hydroxyproline-rich glycoprotein family protein;(source:Araport11)	#N/A	1.83476e-124	59.7756	Down	S	486	0.00273138	-0.466188	-0.278067	-0.246824	-0.417349	-0.801655	-0.689672	-0.849478
TraesCS5A02G423700.1	AT1G17210	IAP-like protein 1;(source:Araport11)	IAP-LIKE PROTEIN 1 (ILP1);ARABIDOPSIS IAP-LIKE PROTEIN (ATILP1)	0	62.2544	Down	S	549	NaN	NaN	23.6659	23.4057	23.3065	NaN	NaN	NaN
TraesCS5A02G489100.1	AT5G41950	Tetratricopeptide repeat (TPR)-like superfamily protein;(source:Araport11)	HYPERSENSITIVE TO LATRUNCULIN B 1 (HLB1)	0	77.6087	Down	T	104	0.00271755	-0.387791	1.01304	0.886721	0.93854	0.524261	0.649012	0.501657
TraesCS5A02G529700.1	AT5G52280	Myosin heavy chain-related protein;(source:Araport11)	#N/A	2.37471e-29	46.4164	Down	S	231	NaN	NaN	22.2022	22.1952	21.704	NaN	NaN	NaN
TraesCS6A02G013200.1	AT1G76890	encodes a plant trihelix DNA-binding protein	(AT-GT2); (GT2)	2.2609e-54	61.5044	Down	S	211	0.00863894	-0.877577	-0.479179	-0.811272	-0.80237	-1.60378	NaN	-1.54659
TraesCS6A02G013200.1	AT1G76890	encodes a plant trihelix DNA-binding protein	(AT-GT2); (GT2)	2.2609e-54	61.5044	Down	T	208	0.00863894	-0.877577	-0.479179	-0.811272	-0.80237	-1.60378	NaN	-1.54659
TraesCS6A02G019400.1	AT5G47490	RGPR-like protein;(source:Araport11)	#N/A	0	61.1173	Down	S	1136	NaN	NaN	23.3184	23.0086	22.8315	NaN	NaN	NaN
TraesCS6A02G312300.2	AT1G59610	A high molecular weight GTPase whose GTP-binding domain shows a low homology to those of other plant dynamin-like proteins.Contains a pleckstrin homologous domain. DRP2B and DRP1A participate together in clathrin-coated vesicle formation during endocytosis. The mRNA is cell-to-cell mobile.	DYNAMIN RELATED PROTEIN 2B (DRP2B);DYNAMIN-LIKE 3 (DL3);DYNAMIN-LIKE 3 (ADL3)	0	82.2079	Down	S	713	0.00275862	-0.704721	2.90647	3.21765	2.97492	2.39029	2.36635	2.22824
TraesCS7A02G081300.1	AT4G36090	oxidoreductase, 2OG-Fe(II) oxygenase family protein;(source:Araport11)	#N/A	1.98098e-148	62.605	Down	S	85	0.00520276	-0.526297	0.616226	0.846256	0.759853	0.293097	0.269903	0.0804462
TraesCS7A02G081300.1	AT4G36090	oxidoreductase, 2OG-Fe(II) oxygenase family protein;(source:Araport11)	#N/A	1.98098e-148	62.605	Down	S	98	NaN	NaN	21.9574	21.9241	21.3952	NaN	NaN	NaN
TraesCS7A02G255500.1	AT2G43900	Encodes a 5-inositol-phosphate phosphatase, that, in vitro, shows activity against IP(1,4,5).	INOSITOL-POLYPHOSPHATE 5-PHOSPHATASE 12 (5PTASE12)	0	69.8399	Down	S	1106	NaN	NaN	22.5344	22.2754	22.3547	NaN	NaN	NaN
TraesCS1B02G051600.5	#N/A	#N/A	#N/A	#N/A	#N/A	Down	T	358	NaN	NaN	22.3324	23.0773	22.6048	NaN	NaN	NaN
TraesCS1B02G078900.2	AT2G37080	Encodes RIP2 (ROP interactive partner 2), a putative Rho protein effector, interacting specifically with the active form of ROPs (Rho proteins of plants).	ROP INTERACTIVE PARTNER 3 (RIP3);ROP INTERACTIVE PARTNER 2 (RIP2)	1.09779e-99	56.3467	Down	T	566	NaN	NaN	22.2193	22.2913	22.8139	NaN	NaN	NaN
TraesCS1B02G199100.1	AT4G10730	Protein kinase superfamily protein;(source:Araport11)	#N/A	0	74.0316	Down	S	559	0.00176653	-0.576102	-0.232084	-0.295309	-0.241293	-0.960468	-0.836344	-0.70018
TraesCS1B02G404200.1	AT1G22970	cyclin-D1-binding protein;(source:Araport11)	#N/A	1.16135e-76	58.5635	Down	S	367	NaN	NaN	22.5731	22.8622	22.3331	NaN	NaN	NaN
TraesCS2B02G078300.1	AT5G10360	RPS6A and RPS6B are fully redundant and essential during gametogenesis.	RIBOSOMAL PROTEIN SMALL SUBUNIT 6B (RPS6B);EMBRYO DEFECTIVE 3010 (EMB3010)	2.4866e-158	92.3695	Down	S	240	0.000327379	-2.81886	2.00055	1.5431	1.76897	-0.641359	-1.31604	-1.18658
TraesCS2B02G225200.2	AT3G63180	TIC-like protein;(source:Araport11)	TICKLE (ATTKL);TIC-LIKE (TKL)	5.13068e-15	37.9249	Down	S	204	NaN	NaN	22.9188	23.1698	23.3576	NaN	NaN	NaN
TraesCS2B02G235100.1	AT3G60240	protein synthesis initiation factor 4G (EIF4G). A mutation in this gene (cum2-1) results in decreased accumulation of CMV coat protein in upper, uninoculated leaves. Likely affects cell-to-cell movement of the virus, also affects TCV multiplication.	CUCUMOVIRUS MULTIPLICATION 2 (CUM2);EUKARYOTIC TRANSLATION INITIATION FACTOR 4G (EIF4G)	0	59.5984	Down	S	970	0.00338883	-0.605448	1.60505	1.7471	1.63054	1.21002	0.909513	1.04681
TraesCS2B02G324300.2	#N/A	#N/A	#N/A	#N/A	#N/A	Down	S	26	NaN	NaN	21.713	21.844	21.0537	NaN	NaN	NaN
TraesCS2B02G396800.1	AT3G53420	a member of the plasma membrane intrinsic protein subfamily PIP2. localizes to the plasma membrane and exhibits water transport activity in Xenopus oocyte. expressed specifically in the vascular bundles and protein level increases slightly during leaf dev. When expressed in yeast cells can conduct hydrogen peroxide into those cells.	(ATPIP2;1);PLASMA MEMBRANE INTRINSIC PROTEIN 2;1 (PIP2;1);PLASMA MEMBRANE INTRINSIC PROTEIN 2 (PIP2);PLASMA MEMBRANE INTRINSIC PROTEIN 2A (PIP2A)	9.07953e-167	86.0627	Down	S	283	0.00473243	-1.486	1.00021	0.988453	1.32036	-0.200233	NaN	-0.565762
TraesCS2B02G555400.3	AT3G22400	Encodes lipoxygenase5 (LOX5). LOX5 activity in roots facilitates green peach aphid colonization of Arabidopsis foliage by promoting green peach aphid feeding from sieve element and water consumption from xylem.	(LOX5);ARABIDOPSIS THALIANA LIPOXYGENASE 5 (ATLOX5)	0	56.264	Down	S	484	NaN	NaN	18.9926	22.022	22.0982	NaN	NaN	NaN
TraesCS3B02G212100.4	AT5G21160	Encodes a protein with sequence similarity to mRNA binding proteins from humans. LARP1a is involved in mRNA degradation in response to heat stress. Upon heat stress LARP1a interacts with XRN4 and appears to be responsible for addressing XRN4 to the polysome. LARP1/XRN4 double mutants are impaired in thermotolerance and lower levels of heat induced RNA turnover.	LA RELATED PROTEIN 1A (ATLARP1A);LA RELATED PROTEIN 1A (LARP1A)	4.87367e-111	65.8747	Down	S	94	NaN	NaN	23.0112	22.7329	22.7017	NaN	NaN	NaN
TraesCS4B02G037300.1	AT5G14520	Encodes a nucleolar protein that plays an essential role in cell growth and survival through its regulation of ribosome biogenesis and mitotic progression.	PESCADILLO (PES)	0	80.1003	Down	T	532	NaN	NaN	22.7996	23.1534	23.1901	NaN	NaN	NaN
TraesCS4B02G166500.3	AT5G15270	RNA-binding KH domain-containing protein;(source:Araport11)	#N/A	9.6784e-174	68.4211	Down	S	460	NaN	NaN	23.1901	23.2176	23.1442	NaN	NaN	NaN
TraesCS4B02G210600.1	AT2G37840	Protein kinase superfamily protein;(source:Araport11)	#N/A	0	66.1517	Down	T	567	NaN	NaN	23.0718	23.1042	23.1466	NaN	NaN	NaN
TraesCS4B02G319000.1	AT1G01510	Encodes a homolog of human CtBP. Mutant has longer and thicker leaves than wild type. Involved in controlling polar cell expansion in the leaf width direction. It has been shown to localize to cytosolic stress granules and is involved in their formation.	ANGUSTIFOLIA (AN);DETORQUEO (DOQ)	0	75.7974	Down	S	325	0.00426386	-0.915109	-1.52172	-1.02278	-1.37332	-2.12138	-2.28993	-2.25184
TraesCS4B02G397700.1	AT5G41950	Tetratricopeptide repeat (TPR)-like superfamily protein;(source:Araport11)	HYPERSENSITIVE TO LATRUNCULIN B 1 (HLB1)	0	76.129	Down	T	96	0.00605946	-0.441268	0.910284	0.877659	1.07567	0.621067	0.431856	0.486883
TraesCS5B02G205400.1	AT1G73960	TBP-associated factor 2;(source:Araport11)	TBP-ASSOCIATED FACTOR 2 (TAF2)	0	69.0909	Down	S	1259	0.0094881	-0.481984	NaN	-0.742704	-0.692282	-1.23198	-1.08135	-1.2851
TraesCS5B02G332100.1	AT5G02850	hydroxyproline-rich glycoprotein family protein;(source:Araport11)	MEDIATOR 4 (MED4)	2.67466e-79	65.4867	Down	S	8	NaN	NaN	23.8294	23.725	23.6347	NaN	NaN	NaN
TraesCS6B02G337900.1	AT5G40200	Encodes a putative DegP protease. The mRNA is cell-to-cell mobile.	DEGP PROTEASE 9 (DegP9);DEGRADATION OF PERIPLASMIC PROTEINS 9 (DEG9)	0	82.2828	Down	S	24	NaN	NaN	25.1165	25.6234	25.3983	NaN	NaN	NaN
TraesCS6B02G462700.1	AT2G24490	Encodes a component of Replication Protein A. Component of transcriptional gene silencing which does not affect endogenous small RNA accumulation nor DNA methylation. Localized in the nucleus. Involved in DNA repair. Interacts physically with ROS1.	(RPA32A); (ATRPA32A);REPLICON PROTEIN A2 (RPA2); (ATRPA2);SUPPRESSOR OF ROS1 (ROR1)	9.8355e-54	56.4286	Down	S	170	0.00431114	-1.13489	1.40231	0.938881	1.16135	-0.00309372	0.293341	-0.192385
TraesCS7B02G055300.1	AT2G24100	ATP-dependent DNA helicase;(source:Araport11)	ALTERED SEED GERMINATION 1 (ASG1)	1.0129e-124	58.9041	Down	S	516	0.00211824	-1.99293	0.10684	-0.178696	-0.575289	-1.85871	-2.55557	-2.21165
TraesCS7B02G279400.1	AT5G20190	Tetratricopeptide repeat (TPR)-like superfamily protein;(source:Araport11)	#N/A	1.35673e-41	51.0638	Down	S	53	0.00120444	-2.07634	-0.220724	NaN	-0.632744	-2.38656	-2.55288	-2.56979
TraesCS1D02G031400.1	AT2G40700	P-loop containing nucleoside triphosphate hydrolases superfamily protein;(source:Araport11)	#N/A	0	76.8166	Down	S	286	0.0016926	-1.09569	-1.37281	-1.29171	-1.37466	-2.15792	-2.61967	-2.54865
TraesCS1D02G276700.1	AT3G44590	60S acidic ribosomal protein family;(source:Araport11)	#N/A	1.74222e-28	80.3571	Down	S	91	NaN	NaN	23.2463	23.2395	23.9699	NaN	NaN	NaN
TraesCS1D02G278400.1	AT2G39940	Encodes a protein containing Leu-rich repeats and a degenerate F-box motif. Associates with AtCUL1, AtRbx1, and the Skp1-like proteins ASK1 and ASK2 to assemble SCF COI1 ubiquitin-ligase complexes in planta. A single amino acid substitution in the F-box motif of COI1 abolishes the formation of the SCF(COI1) complexes and results in loss of the JA response. Required for wound- and jasmonates-induc…	CORONATINE INSENSITIVE 1 (COI1)	0	73.9965	Down	S	16	NaN	NaN	21.349	22.1321	22.9658	NaN	NaN	NaN
TraesCS1D02G334400.1	AT4G07960	encodes a gene similar to cellulose synthase	CELLULOSE-SYNTHASE LIKE C12 (CSLC12);CELLULOSE-SYNTHASE-LIKE C12 (CSLC12);CELLULOSE-SYNTHASE-LIKE C12 (ATCSLC12)	0	77.6536	Down	S	623	0.00623428	-0.697759	1.63245	1.75097	1.96582	1.25368	0.94747	1.05481
TraesCS1D02G351700.1	AT2G20120	Encodes an integral membrane protein of unknown function, highly conserved between plants and bacteria; is likely to be involved in a mechanism that negatively regulates the differentiation of vascular tissue in the stem. Mutants display a dramatic increase in vascular tissue development in the stem in place of the interfascicular region that normally separates the vascular bundles.	CONTINUOUS VASCULAR RING (COV1)	3.97477e-132	79.7753	Down	S	52	0.00831148	-0.574025	-0.76108	-0.531332	-0.412544	-1.04034	-1.14095	-1.24574
TraesCS1D02G422700.2	AT3G25690	actin binding protein required for normal chloroplast positioning The mRNA is cell-to-cell mobile.	ARABIDOPSIS THALIANA CHLOROPLAST UNUSUAL POSITIONING 1 (ATCHUP1);CHLOROPLAST UNUSUAL POSITIONING 1 (CHUP1)	0	74.9271	Down	S	157	NaN	NaN	23.8699	24.0426	24.6476	NaN	NaN	NaN
TraesCS2D02G112200.1	AT1G09140	Encodes a serine-arginine rich RNA binding protein involved in regulation of splicing (including splicing of itself). Exists as 3 alternative spliced forms that are differentially expressed. Barta et al (2010) have proposed a nomenclature for Serine/Arginine-Rich Protein Splicing Factors (SR proteins): Plant Cell. 2010, 22:2926.	SERINE-ARGININE PROTEIN 30 (ATSRP30);SERINE/ARGININE-RICH PROTEIN SPLICING FACTOR 30 (At-SR30);SERINE/ARGININE-RICH PROTEIN SPLICING FACTOR 30 (SR30)	1.39503e-96	82.1429	Down	S	87	0.00997685	-0.870326	2.54062	2.36379	2.58603	1.3532	1.95615	1.5701
TraesCS2D02G179700.1	AT2G04039	NdhV is loosely associated with the NDH complex and is required for stabilizing NDH subcomplexes A and E.	(NDHV)	2.73754e-44	80.5556	Down	T	12	0.00747524	-0.799457	1.84417	2.02336	2.3329	1.29475	1.13153	1.37578
TraesCS2D02G179700.1	AT2G04039	NdhV is loosely associated with the NDH complex and is required for stabilizing NDH subcomplexes A and E.	(NDHV)	2.73754e-44	80.5556	Down	T	17	0.00747524	-0.799457	1.84417	2.02336	2.3329	1.29475	1.13153	1.37578
TraesCS2D02G212800.1	AT3G43300	AtMIN7 is an immunity associated Arabidopsis protein targeted by HopM1, a conserved Pseudomonas syringae virulence protein. AtMIN7 encodes one of the eight members of the Arabidopsis adenosine diphosphate (ADP) ribosylation factor (ARF) guanine nucleotide exchange factor (GEF) protein family. The AFR GEF proteins are key components of the vesicle trafficking system in eukaryotic cells. HopM1 medi…	(MIN7);HOPM INTERACTOR 7 (ATMIN7);BFA-VISUALIZED ENDOCYTIC TRAFFICKING DEFECTIVE1 (BEN1)	0	78.1706	Down	S	1432	0.00911748	-0.708449	0.64636	0.22212	0.486774	-0.0884628	-0.326157	-0.355473
TraesCS2D02G238900.1	AT5G04280	Encodes one of the zinc finger-containing glycine-rich RNA-binding proteins involved in cold tolerance: AT3G26420 (ATRZ-1A), AT1G60650 (AtRZ-1b), AT5G04280 (AtRZ-1c). It also, along with AtRZ-1b, plays important roles in plant development, pre- mRNA splicing, and general gene expression.	RZ-1C (RZ-1c);RNA-BINDING GLYCINE-RICH PROTEIN B3 (RBGB3);ATRZ-1C (AtRZ-1c)	7.64106e-51	52.2936	Down	S	204	0.00903358	-1.01804	NaN	-0.807825	-0.759195	-1.70722	-1.89589	NaN
TraesCS2D02G261500.1	AT1G26630	Eukaryotic translation initiation factor 5A-2. Involved in programmed cell death triggered as a response to pseudomonas syringae infection. Loss of function mutants are more resistant to infection. The mRNA is cell-to-cell mobile.	EUKARYOTIC ELONGATION FACTOR 5A-2 (ELF5A-2);EUKARYOTIC ELONGATION FACTOR 5A-2 (ATELF5A-2);FUMONISIN B1-RESISTANT12 (FBR12)	3.10557e-94	91.3043	Down	T	4	0.00235392	-2.21641	6.01189	6.96777	6.15347	4.18828	3.93394	4.36168
TraesCS2D02G376000.1	AT3G53420	a member of the plasma membrane intrinsic protein subfamily PIP2. localizes to the plasma membrane and exhibits water transport activity in Xenopus oocyte. expressed specifically in the vascular bundles and protein level increases slightly during leaf dev. When expressed in yeast cells can conduct hydrogen peroxide into those cells.	(ATPIP2;1);PLASMA MEMBRANE INTRINSIC PROTEIN 2;1 (PIP2;1);PLASMA MEMBRANE INTRINSIC PROTEIN 2 (PIP2);PLASMA MEMBRANE INTRINSIC PROTEIN 2A (PIP2A)	4.12477e-167	87.1429	Down	S	283	9.90597e-05	-1.42142	3.03663	3.01143	3.26076	1.66596	1.61218	1.7664
TraesCS2D02G376100.1	AT3G53420	a member of the plasma membrane intrinsic protein subfamily PIP2. localizes to the plasma membrane and exhibits water transport activity in Xenopus oocyte. expressed specifically in the vascular bundles and protein level increases slightly during leaf dev. When expressed in yeast cells can conduct hydrogen peroxide into those cells.	(ATPIP2;1);PLASMA MEMBRANE INTRINSIC PROTEIN 2;1 (PIP2;1);PLASMA MEMBRANE INTRINSIC PROTEIN 2 (PIP2);PLASMA MEMBRANE INTRINSIC PROTEIN 2A (PIP2A)	1.50309e-166	86.4111	Down	S	283	0.00473243	-1.486	1.00021	0.988453	1.32036	-0.200233	NaN	-0.565762
TraesCS2D02G456400.1	AT4G35310	calmodulin-domain protein kinase CDPK isoform 5 (CPK5)	(ATCPK5);CALMODULIN-DOMAIN PROTEIN KINASE 5 (CPK5)	0	83.3631	Down	S	548	0.0051718	-1.00014	2.95508	3.2472	3.08031	2.18862	2.3102	1.78335
TraesCS3D02G189800.1	AT3G12490	Encodes a protein with cysteine proteinase inhibitor activity. Overexpression increases tolerance to abiotic stressors (i.e.salt,osmotic, cold stress).	CYSTATIN B (CYSB);CYSTATIN B (ATCYSB);ARABIDOPSIS THALIANA PHYTOCYSTATIN 6 (ATCYS6)	1.97791e-93	78.8945	Down	S	178	0.00819536	-0.835461	1.63833	1.62227	1.87882	0.866472	0.62368	1.14289
TraesCS3D02G191600.1	AT2G27040	AGO4 is a member of a class of PAZ/PIWI domain containing proteins involved in siRNA mediated gene silencing.Loss of function mutations have reduced site specific CpNpG and CpHpH methylation and increased susceptibility to bacterial pathogens including Tobacco rattle virus.	ARGONAUTE 4 (AGO4)	0	82.7273	Down	S	729	NaN	NaN	23.5828	23.744	23.8077	NaN	NaN	NaN
TraesCS3D02G270900.1	AT3G58640	Mitogen activated protein kinase kinase kinase-like protein;(source:Araport11)	#N/A	0	73.1051	Down	S	357	0.00799853	-0.970561	-1.14906	-0.544218	-0.694599	-1.64696	-1.91253	-1.74007
TraesCS3D02G270900.1	AT3G58640	Mitogen activated protein kinase kinase kinase-like protein;(source:Araport11)	#N/A	0	73.1051	Down	S	358	0.00799853	-0.970561	-1.14906	-0.544218	-0.694599	-1.64696	-1.91253	-1.74007
TraesCS3D02G278000.1	AT4G26270	phosphofructokinase 3;(source:Araport11)	PHOSPHOFRUCTOKINASE 3 (PFK3)	0	86.5342	Down	S	60	0.000916932	-0.509799	3.77748	3.66936	3.77662	3.26419	3.28827	3.14161
TraesCS3D02G360100.1	AT2G38670	Encodes a mitochondrial ethanolamine-phosphate cytidylyltransferase, involved in phosphatidylethanolamine (PE) biosynthesis.	PHOSPHORYLETHANOLAMINE CYTIDYLYLTRANSFERASE 1 (PECT1)	9.22597e-180	78.7062	Down	T	193	NaN	NaN	24.8225	25.5667	25.501	NaN	NaN	NaN
TraesCS3D02G369800.1	AT4G14270	Protein containing PAM2 motif which mediates interaction with the PABC domain of polyadenyl binding proteins.	#N/A	1.2342e-06	43.6975	Down	S	53	0.000564519	-0.530284	3.88733	3.91146	3.87792	3.26286	3.38338	3.43963
TraesCS3D02G428900.1	AT1G27430	GYF domain-containing protein;(source:Araport11)	#N/A	2.80537e-107	45.814	Down	S	1293	0.00366367	-0.978546	-0.0695229	0.175217	-0.292559	-0.974516	-1.21281	-0.935173
TraesCS3D02G543500.2	AT5G03040	IQ-domain 2;(source:Araport11)	IQ-DOMAIN 2 (iqd2)	3.121e-115	59.798	Down	S	48	0.0014283	-0.604319	-0.925995	-0.750181	-0.912968	-1.41971	-1.41047	-1.57192
TraesCS4D02G062700.1	AT3G42170	transposase-like gene with conserved domains from the family of hAT transposases that includes hobo from Drosophila melanogaster, Activator (Ac) from maize, and Tam3 from snapdragon but lacks several amino acids known to be essential for Ac transposition5. The DAYSLEEPER gene lacks 8 bp duplications and TIRs (a common feature of transcriptionally silent hAT transposases), however, DAYSLEEPER expr…	DAYSLEEPER (DAYSLEEPER)	0	65.3495	Down	T	161	0.00114092	-0.996424	3.0641	2.76401	3.0116	2.10125	1.88994	1.85925
TraesCS4D02G213800.1	AT4G37300	maternal effect embryo arrest 59;(source:Araport11)	MATERNAL EFFECT EMBRYO ARREST 59 (MEE59)	1.11411e-29	56.3953	Down	S	120	NaN	NaN	22.9772	23.5374	23.668	NaN	NaN	NaN
TraesCS5D02G116200.1	AT1G13950	Encodes eukaryotic translation initiation factor 5A (EIF-5A).In mammalian cells it functions as a shuttle protein that translocates mRNA from the nucleus to cytoplasmic ribosomes. Overexpression results in an increase in both primary and secondary xylem formation. In RNAi suppressed lines, xylem formation is reduced.	EUKARYOTIC ELONGATION FACTOR 5A (EIF5A); (EIF-5A);EUKARYOTIC ELONGATION FACTOR 5A-1 (ELF5A-1);EUKARYOTIC ELONGATION FACTOR 5A-1 (ATELF5A-1)	1.03089e-102	94.375	Down	S	4	0.008458	-1.17248	NaN	5.38303	5.59245	4.34377	4.28676	NaN
TraesCS5D02G124600.2	AT2G35530	Encodes a G group bZIP transcription factor family member that can bind cis elements with an ACGT core, such as G-box, Hex, C-box and As-1. The protein is localized in the nucleus and can homodimerize and can heterodimerize with other G group members.	BASIC REGION/LEUCINE ZIPPER TRANSCRIPTION FACTOR 16 (bZIP16); (AtbZIP16)	1.32817e-105	73.1148	Down	S	128	0.00885136	-1.3019	-0.688738	-0.23633	NaN	-1.73051	-1.6083	-1.9545
TraesCS5D02G131000.4	AT3G05090	Encodes a DCAF protein. Mutants are defective in lateral root development and suggest roles for DDB1-Cul4?mediated protein degradation in regulating auxin accumulation during lateral root primordium development and lateral root meristem emergence.	LATERAL ROOT STIMULATOR 1 (LRS1)	0	79.3834	Down	S	150	NaN	NaN	21.2505	19.5515	20.3489	NaN	NaN	NaN
TraesCS5D02G131000.4	AT3G05090	Encodes a DCAF protein. Mutants are defective in lateral root development and suggest roles for DDB1-Cul4?mediated protein degradation in regulating auxin accumulation during lateral root primordium development and lateral root meristem emergence.	LATERAL ROOT STIMULATOR 1 (LRS1)	0	79.3834	Down	S	157	NaN	NaN	21.2505	19.5515	20.3489	NaN	NaN	NaN
TraesCS6D02G129800.2	AT1G67780	Zinc-finger domain of monoamine-oxidase A repressor R1 protein;(source:Araport11)	#N/A	4.44386e-48	45.9227	Down	S	219	0.0039865	-1.00014	-0.622229	-0.70944	-0.764351	-1.98412	-1.69172	-1.42058
TraesCS6D02G159700.1	AT1G67170	sarcolemmal membrane-associated protein;(source:Araport11)	#N/A	1.21884e-73	64.9832	Down	T	274	0.00936216	-0.898808	0.0188808	0.0588169	-0.451826	-0.828396	-1.09159	-1.15057
TraesCS6D02G195700.1	AT5G40760	Encodes a cytosolic glucose-6-phosphate dehydrogenase that is insensitive to reduction by DTT and whose mRNA is expressed ubiquitously. The mRNA is cell-to-cell mobile.	GLUCOSE-6-PHOSPHATE DEHYDROGENASE 6 (G6PD6)	0	88.1526	Down	S	16	NaN	NaN	23.9088	24.2629	24.1945	NaN	NaN	NaN
TraesCS7D02G000400.1	AT3G19950	RING/U-box superfamily protein;(source:Araport11)	#N/A	1.53784e-73	58.0858	Down	S	271	0.00432615	-0.986203	-1.49228	-1.41435	-1.45656	-2.27634	-2.60486	NaN
TraesCS7D02G121400.1	AT1G45688	CC1 is a plant specific gene that interacts with with the cellulose synthase complex and microtubules. It appears to play a role in localizing CESA to the membrane, microtuble dynamics , particularly during salt stress.	COMPANION OF CELLULOSE SYNTHASE 1 (CC1)	7.09748e-60	52.381	Down	Y	63	NaN	NaN	23.5772	23.2734	24.2918	NaN	NaN	NaN
TraesCS7D02G173500.1	AT3G48690	Encodes a protein with carboxylesterase whose activity was tested using both pNA and 2,4-D-methyl.	ARABIDOPSIS THALIANA CARBOXYESTERASE 12 (AtCXE12); (CXE12)	1.5406e-84	60.559	Down	T	4	NaN	NaN	22.585	22.6522	23.2511	NaN	NaN	NaN
TraesCS7D02G253100.2	AT2G24550	major centromere autoantigen B-like protein;(source:Araport11)	#N/A	1.41958e-16	62.3762	Down	S	218	0.000699509	-0.694732	1.82541	1.69296	1.76032	1.12524	0.939268	1.12998
TraesCS7D02G292600.1	AT1G79660	ephrin-A3 protein;(source:Araport11)	#N/A	8.84353e-24	65.3465	Down	S	21	0.00333648	-0.851512	-0.923973	-0.858753	-1.2605	-1.90555	-1.75677	-1.93544
TraesCS7D02G399900.1	AT4G11860	FAM63A-like protein (DUF544);(source:Araport11)	#N/A	5.84902e-72	68.1992	Down	S	263	0.000396195	-0.356012	0.159117	0.0503635	0.105825	-0.249941	-0.236639	-0.26615
TraesCS1A02G002700.1	AT1G70060	Encodes a homolog of the transcriptional repressor SIN3 (AT1G24190). The mRNA is cell-to-cell mobile.	SIN3-LIKE 4 (SNL4)	0	64.7605	Up	S	991	0.00535865	0.263101	-1.14088	-1.10419	NaN	-0.865551	NaN	-0.853325
TraesCS1A02G051300.2	AT1G65010	Encodes a microtubule-associated protein. Putative role in flower development. Comparison of SALK_061426C to Columbia wild type in normal lighting and under low light of 33 micromoles per meter-squared per second resulted in a trend toward earlier bolting in the mutant under low light (P=0.055) (Ann Stapleton and Patrick Pridgen, 2009, personal communication).	#N/A	1.10742e-94	56.798	Up	T	880	0.00288552	0.841702	0.191574	0.00695038	0.00710106	0.688229	0.977182	1.06532
TraesCS2A02G033700.1	AT5G52640	Encodes a cytosolic heat shock protein AtHSP90.1. AtHSP90.1 interacts with disease resistance signaling components SGT1b and RAR1 and is required for RPS2-mediated resistance. The mRNA is cell-to-cell mobile.	HEAT SHOCK PROTEIN 81-1 (HSP81-1); (ATHS83); (HSP81.1);HEAT SHOCK PROTEIN 83 (HSP83);HEAT SHOCK PROTEIN 90.1 (ATHSP90.1);HEAT SHOCK PROTEIN 90-1 (AtHsp90-1);HEAT SHOCK PROTEIN 90.1 (HSP90.1)	0	95.4674	Up	S	224	9.79481e-06	3.38218	-0.595348	-0.332441	-0.342077	2.79399	3.00379	3.07892
TraesCS2A02G288100.1	AT1G29880	glycyl-tRNA synthetase / glycine-tRNA ligase;(source:Araport11)	CELLULOSE SYNTHASE LIKE C12 (CLSC12)	0	88.6731	Up	T	657	0.00280465	0.483868	1.31183	1.2554	1.24655	1.87928	1.63352	1.75259
TraesCS3A02G330200.2	AT2G41460	apurinic endonuclease-redox protein. It functions as an apurinic/apyrimidinic class II endonuclease, and is involved in DNA repair.	APURINIC ENDONUCLEASE-REDOX PROTEIN (ARP)	4.35797e-175	71.0817	Up	S	73	0.0041778	0.748876	NaN	-0.53866	-0.730064	0.0440884	0.205976	0.0934753
TraesCS4A02G328600.1	AT4G35450	Involved in targeting of chloroplast outer membrane proteins to the chloroplast. Double mutants of AKR2A and the highly homologous AKR2B have yellow leaves, significantly reduced chloroplast proteins, and no thylakoid membranes.	(AKR2A); (AFT);ANKYRIN REPEAT-CONTAINING PROTEIN 2 (AKR2)	2.54307e-133	75.3165	Up	S	404	0.00202659	0.986126	0.793745	0.51074	0.716131	1.87585	1.52588	1.57726
TraesCS5A02G181800.1	AT1G53310	Encodes one of four Arabidopsis phosphoenolpyruvate carboxylase proteins.Plays an important role in carbon and nitrogen metabolism.	PHOSPHOENOLPYRUVATE CARBOXYLASE 1 (PPC1); (ATPEPC1);PHOSPHOENOLPYRUVATE CARBOXYLASE 1 (ATPPC1);PEP(PHOSPHOENOLPYRUVATE) CARBOXYLASE 1 (PEPC1)	0	93.3541	Up	S	18	0.000251682	0.981226	4.05075	3.8961	3.9778	4.91853	5.08478	4.86501
TraesCS5A02G291600.1	AT2G33490	hydroxyproline-rich glycoprotein family protein;(source:Araport11)	#N/A	1.83476e-124	59.7756	Up	S	572	NaN	NaN	NaN	NaN	NaN	24.5235	24.2351	24.3635
TraesCS6A02G309200.2	AT3G48050	Encodes a large protein with N-terminal bromo-adjacent homology (BAH) and transcription elongation factor S-II (TFS2N) domains and two C-terminal GW (glycine and tryptophan) repeats. It is nuclear and colocalizes with the processing-body component DCP1 in the cytoplasm. SOU is a component of the miRNA pathway and is involved in translational repression.	'SHUTTLE' IN CHINESE (SUO)	6.0901e-119	60.6532	Up	S	888	NaN	NaN	NaN	NaN	NaN	22.5357	23.8571	23.1036
TraesCS1B02G183200.2	AT1G04160	Encodes a member of the type XI myosin protein family involved in root hair elongation.	MYOSIN XI B (XI-B);MYOSIN XI-8 (XI-8);MYOSIN XI B (XIB);ARABIDOPSIS THALIANA MYOSIN XI B (ATXIB)	0	74.5778	Up	S	890	NaN	NaN	NaN	NaN	NaN	21.4566	21.0802	21.5329
TraesCS2B02G177000.1	AT5G14460	Pseudouridine synthase family protein;(source:Araport11)	#N/A	1.01794e-23	50	Up	S	464	0.00233026	0.709556	-1.04523	-1.20655	-0.931957	-0.221079	-0.420099	-0.413893
TraesCS2B02G290500.3	AT5G58140	Membrane-bound protein serine/threonine kinase that functions as blue light photoreceptor in redundancy with PHO1. Involved in stomatal opening, chloroplast movement and phototropism. Mediates blue light-induced growth enhancements. PHOT1 and PHOT2 mediate blue light-dependent activation of the plasma membrane H+-ATPase in guard cell protoplasts. PHOT2 possesses two LOV (LOV1 and LOV2, for light-…	PHOTOTROPIN 2 (PHOT2);NON PHOTOTROPIC HYPOCOTYL 1-LIKE (NPL1); (ATPHOT2)	0	83.2418	Up	S	294	0.0043661	0.52149	-0.72753	-0.582865	-0.614515	-0.0379066	-0.0458984	-0.276634
TraesCS3B02G458800.1	AT3G02830	Encodes a zinc finger protein that binds to PORA mRNA in vivo and recruits the Pfr form of phytochrome to the 5&#8242;-UTR of PORA mRNA to regulate translation of the mRNA.	ZINC FINGER PROTEIN 1 (ZFN1);PENTA 1 (PNT1)	2.53905e-142	68.0441	Up	S	247	0.00194836	0.780707	0.578823	0.650209	0.80372	1.54549	1.54172	1.28766
TraesCS4B02G030400.2	AT5G15070	Encodes a functional VIP1/PPIP5K-type ATP-grasp kinase that is involved in both InsP6 to InsP7 conversion and InsP7 to InsP8 conversion. It is the minor isoform in plants and is expressed in pollen.	VIP1 HOMOLOG 2 (VIP2);ARABIDOPSIS HOMOLOG OF YEAST VIP1 2 (ATVIP2);VIP HOMOLOG 1 (VIH1)	0	88.5135	Up	S	867	NaN	NaN	NaN	NaN	NaN	21.845	23.0753	22.2517
TraesCS4B02G243400.1	AT2G32120	heat-shock protein 70T-2;(source:Araport11)	HEAT-SHOCK PROTEIN 70T-2 (HSP70T-2)	0	79.5533	Up	S	10	0.00215847	2.55839	-1.2677	-1.41468	-1.65833	1.78861	0.65193	0.893917
TraesCS5B02G257000.1	AT4G27670	Encodes Hsp21, a chloroplast located small heat shock protein. A structure model of Hsp21, obtained by homology modeling, single-particle electron microscopy, and lysine-specific chemical crosslinking, shows that the Hsp21 subunits are arranged in two hexameric discs, rotated by 25 degree in relation to each other.	HEAT SHOCK PROTEIN 21 (HSP21)	7.5627e-29	55.5556	Up	S	36	NaN	NaN	NaN	NaN	NaN	21.552	21.9068	21.6081
TraesCS5B02G357200.1	AT1G42550	Encodes a plant-specific protein of unknown function that appears to be conserved among angiosperms. The mRNA is cell-to-cell mobile.	PLASTID MOVEMENT IMPAIRED1 (PMI1)	0	60.5411	Up	T	419	0.00319936	0.723042	-0.520149	-0.418222	-0.213057	0.469118	0.22847	0.320108
TraesCS6B02G210200.2	AT5G63110	RPD3-like histone deacetylase. HDA6 mutations specifically increase the expression of auxin-responsive transgenes, suggesting a role in transgene silencing.	RNA-MEDIATED TRANSCRIPTIONAL SILENCING 1 (RTS1); (SIL1); (RPD3B);HISTONE DEACETYLASE 6 (ATHDA6);HISTONE DEACETYLASE 6 (HDA6); (AXE1)	0	83.8636	Up	S	428	0.00126441	0.329934	0.294264	NaN	0.317541	0.6374	0.634274	NaN
TraesCS6B02G273400.1	AT1G20440	Belongs to the dehydrin protein family, which contains highly conserved stretches of 7-17 residues that are repetitively scattered in their sequences, the K-, S-, Y- and lysine rich segments. Cold regulated gene, amino acid sequence homology with Group II LEA (late embryogenesis abundant) proteins. Also responds to osmotic stress, ABA, dehydration and inhibits e.coli growth while overexpressed. C…	(AtCOR47); (RD17);COLD-REGULATED 47 (COR47)	1.07456e-19	50.6024	Up	S	218	0.00404703	0.803019	4.08321	4.53411	4.28372	5.03563	5.15939	5.11507
TraesCS6B02G273400.1	AT1G20440	Belongs to the dehydrin protein family, which contains highly conserved stretches of 7-17 residues that are repetitively scattered in their sequences, the K-, S-, Y- and lysine rich segments. Cold regulated gene, amino acid sequence homology with Group II LEA (late embryogenesis abundant) proteins. Also responds to osmotic stress, ABA, dehydration and inhibits e.coli growth while overexpressed. C…	(AtCOR47); (RD17);COLD-REGULATED 47 (COR47)	1.07456e-19	50.6024	Up	S	219	0.00691842	0.69445	NaN	4.53411	4.28372	5.03563	5.15939	5.11507
TraesCS7B02G345600.1	AT4G09890	mediator of RNA polymerase II transcription subunit, putative (DUF3511);(source:Araport11)	#N/A	2.6652e-18	75.8621	Up	S	38	0.00683819	0.407017	1.41744	1.35924	1.17721	1.78651	1.71264	1.67579
TraesCS1D02G130800.1	AT4G22720	Actin-like ATPase superfamily protein;(source:Araport11)	#N/A	0	89.4737	Up	S	5	NaN	NaN	NaN	NaN	NaN	24.3337	24.1615	23.4342
TraesCS1D02G164300.1	AT5G23750	Remorin family protein;(source:Araport11)	#N/A	4.96988e-50	73.7931	Up	S	95	NaN	NaN	NaN	NaN	NaN	20.3126	22.0461	22.5463
TraesCS1D02G213500.1	AT4G26620	Sucrase/ferredoxin-like family protein;(source:Araport11)	#N/A	1.75252e-144	68.5567	Up	S	153	0.00530411	0.405585	-0.291935	-0.39131	-0.157879	0.0897751	0.183037	0.102819
TraesCS1D02G426000.1	AT1G75220	Encodes a vacuolar glucose exporter that is induced in response to factors that activate vacuolar glucose pools like darkness, heat stress and wounding and repressed during conditions that trigger glucose accumulation in the vacuole like cold stress and external sugar supply.	ERD6-LIKE 6 (ERDL6); (ATERDL6)	0	84	Up	S	49	0.00195628	0.459984	1.19468	1.08515	1.18573	1.50933	1.67763	1.65855
TraesCS2D02G033200.2	AT5G52640	Encodes a cytosolic heat shock protein AtHSP90.1. AtHSP90.1 interacts with disease resistance signaling components SGT1b and RAR1 and is required for RPS2-mediated resistance. The mRNA is cell-to-cell mobile.	HEAT SHOCK PROTEIN 81-1 (HSP81-1); (ATHS83); (HSP81.1);HEAT SHOCK PROTEIN 83 (HSP83);HEAT SHOCK PROTEIN 90.1 (ATHSP90.1);HEAT SHOCK PROTEIN 90-1 (AtHsp90-1);HEAT SHOCK PROTEIN 90.1 (HSP90.1)	0	94.1011	Up	S	228	0.000258999	3.02703	-2.34328	-2.27544	-1.95855	0.787285	0.483057	1.23349
TraesCS2D02G084300.1	AT2G38280	Encodes a protein with in vitro AMP deaminase activity that is involved in embryogenesis. Homozygous mutant embryos fail to develop past the zygote stage.	ADENOSINE 5'-MONOPHOSPHATE DEAMINASE (ATAMPD);EMBRYONIC FACTOR1 (FAC1)	0	81.3599	Up	S	62	NaN	NaN	NaN	NaN	NaN	24.3252	23.6965	24.219
TraesCS2D02G366300.1	AT5G23750	Remorin family protein;(source:Araport11)	#N/A	1.63836e-63	70.7547	Up	S	60	0.00378026	1.14904	-2.21431	-2.40209	-2.38836	-1.5066	-1.16811	-0.882935
TraesCS2D02G559700.1	#N/A	#N/A	#N/A	#N/A	#N/A	Up	S	197	0.0056787	0.481923	-0.939571	-1.12338	-1.01746	-0.467579	-0.687786	-0.479279
TraesCS3D02G205900.4	AT3G06670	SMEK1 forms a catalytically active complex with PP4 proteins. The complex has been shown to target and dephosphorylate HYL1 which in turn promotes miRNA biogenesis. Mutants have pleiotrophic phenotypes and decreased production of miRNA. SMEK1 accumulation is responsive to ABA.	PLATINUM SENSITIVE 2 LIKE (PSY2L);SUPPRESSOR OF MEK 1 (SMEK1)	0	68.4652	Up	S	672	0.00274258	0.559743	-1.14273	-0.984167	-0.960308	-0.589916	-0.438871	-0.379189
TraesCS4D02G201100.2	AT5G02790	Glutathione S-transferase family protein;(source:Araport11)	#N/A	2.28981e-89	76.0766	Up	S	13	0.00417497	0.900604	-2.44168	-2.57949	-2.62585	-1.41607	-1.90833	-1.62082
TraesCS5D02G132600.1	AT4G38470	ACT-like protein tyrosine kinase family protein;(source:Araport11)	SERINE/THREONINE/TYROSINE KINASE 46 (STY46)	2.93911e-161	65.0407	Up	S	31	NaN	NaN	NaN	NaN	NaN	26.5793	26.0295	26.7769
TraesCS5D02G381600.1	AT3G15790	Protein containing methyl-CpG-binding domain.Has sequence similarity to human MBD proteins.	(ATMBD11);METHYL-CPG-BINDING DOMAIN 11 (MBD11)	2.37064e-26	68.3168	Up	T	285	0.00669617	1.06788	-2.29821	-2.12999	-2.76506	-1.17183	-1.37045	-1.44733
TraesCS5D02G389200.2	AT5G66560	Phototropic-responsive NPH3 family protein;(source:Araport11)	#N/A	0	60.6232	Up	S	525	NaN	NaN	NaN	NaN	NaN	23.8065	23.1369	22.7027
TraesCS5D02G470400.1	AT5G05170	Encodes a cellulose synthase isomer. CESA3 mutants have cellulose defect in the primary cell wall. Multiple lines of evidence suggest that CESA3, along with CESA1 and CESA6 are present in the same plasma membrane complex for cellulose biosynthesis. As inferred from the null role of secondary wall-type CesAs, included in a set of five primary wall-type CesAs that may support trichome cell wall thi…	CONSTITUTIVE EXPRESSION OF VSP 1 (CEV1); (ATH-B); (ATCESA3);ECTOPIC LIGNIFICATION 1 (ELI1);CELLULOSE SYNTHASE 3 (CESA3);MULTIPLE RESPONSE EXPANSION 1 (MRE1);ISOXABEN RESISTANT 1 (IXR1)	0	83.3333	Up	S	139	0.00301871	1.7655	-3.62606	-3.68277	-3.96229	-2.05105	-2.39942	-1.52413
TraesCS5D02G470400.1	AT5G05170	Encodes a cellulose synthase isomer. CESA3 mutants have cellulose defect in the primary cell wall. Multiple lines of evidence suggest that CESA3, along with CESA1 and CESA6 are present in the same plasma membrane complex for cellulose biosynthesis. As inferred from the null role of secondary wall-type CesAs, included in a set of five primary wall-type CesAs that may support trichome cell wall thi…	CONSTITUTIVE EXPRESSION OF VSP 1 (CEV1); (ATH-B); (ATCESA3);ECTOPIC LIGNIFICATION 1 (ELI1);CELLULOSE SYNTHASE 3 (CESA3);MULTIPLE RESPONSE EXPANSION 1 (MRE1);ISOXABEN RESISTANT 1 (IXR1)	0	83.3333	Up	S	129	0.000526928	1.23518	-1.22897	-1.54589	-1.32802	-0.261395	0.00629616	-0.142248
TraesCS6D02G149100.1	AT1G55840	Sec14p-like phosphatidylinositol transfer family protein;(source:Araport11)	#N/A	1.03578e-162	81.875	Up	S	289	0.00408839	0.393225	-1.39535	-1.42351	-1.35007	-0.989126	-0.891243	-1.10888
TraesCS6D02G177400.1	AT4G35300	tonoplast monosaccharide transporter2;(source:Araport11)	TONOPLAST MONOSACCHARIDE TRANSPORTER2 (TMT2)	0	85.0806	Up	S	281	0.00864965	1.02888	-2.27281	-2.58424	NaN	-1.49172	-1.49424	-1.21298
TraesCS7D02G176200.1	AT5G10470	Kinesin that binds cyclin-dependent kinase CDKA;1 as homodimer or as heterodimer with KCA2. Demarcates the division site in plant cells.	KINESIN LIKE PROTEIN FOR ACTIN BASED CHLOROPLAST MOVEMENT 1 (KAC1);KINESIN CDKA;1 ASSOCIATED 1 (KCA1)	0	79.6282	Up	S	444	NaN	NaN	NaN	NaN	NaN	21.3113	21.0626	21.3327
TraesCS7D02G188200.2	AT2G32910	DCD (Development and Cell Death) domain protein;(source:Araport11)	#N/A	5.37403e-43	61.2022	Up	S	94	0.00960943	0.141879	0.44055	NaN	0.403135	0.5602	0.591427	0.539539
TraesCS7D02G205400.1	AT5G37670	HSP20-like chaperones superfamily protein;(source:Araport11)	#N/A	9.59713e-42	67.8322	Up	S	9	0.00606043	1.95524	-4.13345	-4.29023	-4.70197	-1.78428	-2.87193	-2.60371
TraesCS7D02G209100.1	AT3G02540	Encodes a member of the RADIATION SENSITIVE23 (RAD23) family: AT1G16190(RAD23A), AT1G79650(RAD23B), AT3G02540(RAD23C), AT5G38470(RAD23D). RAD23 proteins play an essential role in the cell cycle, morphology, and fertility of plants through their delivery of UPS (ubiquitin/26S proteasome system) substrates to the 26S proteasome.	RADIATION SENSITIVE23C (RAD23C)	7.04349e-155	68.0556	Up	T	99	NaN	NaN	NaN	NaN	NaN	24.1333	24.3498	23.9861
TraesCS7D02G313100.1	AT1G12310	Calcium-binding EF-hand family protein;(source:Araport11)	#N/A	1.08302e-79	87.1622	Up	S	97	0.00827749	0.657753	-2.80627	-2.76057	-2.98362	NaN	-2.27036	-2.11445
TraesCS7D02G364200.3	AT2G03150	Encodes a nuclear-localized calcium-binding protein RSA1 (SHORT ROOT IN SALT MEDIUM 1), which is required for salt tolerance.	SHORT ROOT IN SALT MEDIUM 1 (RSA1);EMBRYO DEFECTIVE 1579 (emb1579)	2.30546e-84	69.3431	Up	S	977	0.0078193	0.910366	-2.33162	NaN	-2.69097	-1.63241	-1.64601	-1.52436
TraesCSU02G009200.1	AT2G28000	Encodes chaperonin-60 alpha, a molecular chaperone involved in Rubisco folding. Mutants display aberrant chloroplast and embryo development. The mRNA is cell-to-cell mobile.	(CPNA1);CHAPERONIN-60ALPHA1 (CPN60ALPHA1);CHAPERONIN-60ALPHA (CPN60A);CHLOROPLAST CHAPERONIN 60ALPHA (CH-CPN60A);SCHLEPPERLESS (SLP)	0	92.3933	Up	S	577	0.0047538	2.21126	NaN	-3.56887	-2.82739	-1.07679	-0.844635	-1.0392
TraesCSU02G224600.1	AT5G51230	Polycomb group protein with zinc finger domain involved in negative regulation of reproductive development. Forms a complex with FIE, CLF, and MSI1. This complex modulates the expression of target genes including AG, PI and AP3.	CYTOKININ RESISTANT 1 (VEF2); (CYR1); (AtEMF2);EMBRYONIC FLOWER 2 (EMF2)	2.53671e-48	85.2174	Up	S	12	NaN	NaN	NaN	NaN	NaN	22.4274	22.2943	22.7083
