# Supplementary material for: The membrane-localized protein kinase MAP4K4/TOT3 regulates thermomorphogenesis
Source: Nat Commun. 2021 May 14;12:2842. doi: 10.1038/s41467-021-23112-0 (PMC8121802; doi:10.1038/s41467-021-23112-0)
Supplement: Supplementary file 8 — Supplementary Data 5 [file 41467_2021_23112_MOESM8_ESM.xlsx]

## Sheet: S5A
Data S5A. List of TOT3 interactors identified from TAP analysis.
av NSAF: average normalized spectral abundance
Protein ID	Protein Description	rep1	rep2	rep3	Total/3 exps	av NSAF
AT5G14720	Protein kinase superfamily protein	1	1	1	3	4.37596	TOT3
AT4G10730	Protein kinase superfamily protein	1	1	1	3	0.592978	TOI4
AT4G24100	Protein kinase superfamily protein	1	1	1	3	0.534359	TOI5
AT2G37990	ribosome biogenesis regulatory protein (RRS1) family protein	1	1	1	3	0.50527	TOI6
AT3G52300	ATPQ | ATP synthase D chain, mitochondrial	1	1	1	3	0.486485	TOI7
AT1G79640	Protein kinase superfamily protein	1	1	1	3	0.308949	TOI1
AT1G79230	ST1, ATMST1, MST1, ATRDH1, STR1 | mercaptopyruvate sulfurtransferase 1	1	1	1	3	0.267887	TOI8
AT1G23700	Protein kinase superfamily protein	1	1	1	3	0.261893	TOI2
AT1G12650	unknown protein	1	1	1	3	0.192815	TOI9
AT1G06530	Tropomyosin-related	1	1	1	3	0.185935	TOI10
AT5G61780	Tudor2, AtTudor2, TSN2 | TUDOR-SN protein 2	1	1	1	3	0.177197	TOI11
AT4G32720	AtLa1, La1 | La protein 1	1	1	1	3	0.151136	TOI12
AT2G19385	zinc ion binding	1	1	1	3	0.12818	TOI13
AT1G70430	Protein kinase superfamily protein	1	1	1	3	0.124705	TOI3
AT1G47490	ATRBP47C, RBP47C | RNA-binding protein 47C	1	1	1	3	0.115468	TOI14
AT3G58840	Tropomyosin-related	1	1	1	3	0.107052	TOI15
AT3G13460	ECT2 | evolutionarily conserved C-terminal region 2	1	1	1	3	0.100642	TOI16
AT5G06600	UBP12 | ubiquitin-specific protease 12	1	1	1	3	0.098742	TOI17
AT5G53400	BOB1 | HSP20-like chaperones superfamily protein	1		1	2	0.0978512	TOI18
AT4G21450	PapD-like superfamily protein		1	1	2	0.0849206	TOI19
AT1G30970	SUF4 | zinc finger (C2H2 type) family protein	1	1	1	3	0.0845337	TOI20
AT5G06460	ATUBA2, UBA 2 | ubiquitin activating enzyme 2	1	1	1	3	0.0609764	TOI21
AT5G58350	WNK4, ZIK2 | with no lysine (K) kinase 4	1	1	1	3	0.0518307	TOI22
AT5G14580	polyribonucleotide nucleotidyltransferase, putative	1		1	2	0.0313197	TOI23

## Sheet: S5B
Data S5B. List of TOT3 interactors identified from GFP pull down.
p-value (Student's t-test) as well as Intentisty fold change are indicated.
Protein_ID	T: Fasta headers	Col-0 (21 °C)	GFPOX (21 °C)	GFP-TOT3 (21 °C)	Col-0 (28 °C)	GFPOX (28 °C)	GFP-TOT3 (28 °C)		ttest (p- value) TOT3 vs Col-0 - 21 °C	Fold change (TOT3 vs Col-0) - 21 °C		ttest (p- value) TOT3 vs Col-0 - 28 °C	Fold change (TOT3 vs Col-0) - 28 °C		ttest (p- value) TOT3 vs GFPOX - 21 °C	Fold change (TOT3 vs GFPOX) - 21 °C		ttest (p- value) TOT3 vs GFPOX - 28 °C	Fold change (TOT3 vs GFPOX) - 28 °C
AT5G14720.1	Protein kinase superfamily protein	3	3	3	3	3	3		7.5265e-05	19514.6		4.77847e-05	47728.6		6.93995e-05	5428.36		9.00226e-05	24643.2		TOT3
AT4G10730.1	Protein kinase superfamily protein	0	0	3	1	0	3		NA	NA		NA	13.5695		NA	NA		NA	NA		TOI4
AT4G24100.1	Protein kinase superfamily protein	0	0	3	0	0	3		NA	NA		NA	NA		NA	NA		NA	NA		TOI5
AT4G19170.1	nine-cis-epoxycarotenoid dioxygenase 4	2	0	1	0	0	3		NA	0.751919		NA	NA		NA	NA		NA	NA		TOI24
AT2G32920.1	PDI-like 2-3	0	0	3	0	0	2		NA	NA		NA	NA		NA	NA		NA	NA		TOI25
AT4G03520.1	Thioredoxin superfamily protein	0	0	1	0	0	2		NA	NA		NA	NA		NA	NA		NA	NA		TOI26
AT4G38460.1	geranylgeranyl reductase	0	0	0	0	0	2		NA	NA		NA	NA		NA	NA		NA	NA		TOI27

## Sheet: S5C
Data S5C. Gene Ontology enrichment of TAP and GFP IP hits
Using GO Term Enrichment for Plants on https://www.arabidopsis.org/tools/go_term_enrichment.jsp (standard settings)
GO biological process complete	#	#	expected	Fold Enrichment	+/-	P value
stress-activated protein kinase signaling cascade	56	5	0.06	87.95	+	1.17e-05
cellular process	11519	27	11.69	2.31	+	2.73e-06
cellular response to stress	969	8	0.98	8.13	+	0.011
activation of protein kinase activity	63	5	0.06	78.18	+	2.04e-05
positive regulation of protein kinase activity	67	5	0.07	73.51	+	2.73e-05
regulation of protein kinase activity	130	5	0.13	37.89	+	0.000647
regulation of kinase activity	130	5	0.13	37.89	+	0.000647
regulation of phosphorylation	157	5	0.16	31.37	+	0.0016
regulation of phosphate metabolic process	192	5	0.19	25.65	+	0.0042
regulation of phosphorus metabolic process	193	5	0.2	25.52	+	0.0043
regulation of transferase activity	153	5	0.16	32.19	+	0.00141
regulation of catalytic activity	347	6	0.35	17.03	+	0.00345
regulation of molecular function	387	6	0.39	15.27	+	0.00643
regulation of protein phosphorylation	150	5	0.15	32.83	+	0.00129
regulation of protein modification process	231	5	0.23	21.32	+	0.0102
positive regulation of kinase activity	67	5	0.07	73.51	+	2.73e-05
positive regulation of phosphorylation	74	5	0.08	66.56	+	4.37e-05
positive regulation of phosphate metabolic process	77	5	0.08	63.96	+	5.28e-05
positive regulation of phosphorus metabolic process	77	5	0.08	63.96	+	5.28e-05
positive regulation of transferase activity	84	5	0.09	58.63	+	8e-05
positive regulation of catalytic activity	151	6	0.15	39.14	+	2.9e-05
positive regulation of molecular function	166	6	0.17	35.6	+	5e-05
positive regulation of protein phosphorylation	71	5	0.07	69.37	+	3.59e-05
positive regulation of protein modification process	105	5	0.11	46.91	+	0.000232
positive regulation of cellular protein metabolic process	182	5	0.18	27.06	+	0.00325
positive regulation of protein metabolic process	189	5	0.19	26.06	+	0.00389
signal transduction by protein phosphorylation	64	5	0.06	76.96	+	2.2e-05
cellular metabolic process	8032	20	8.15	2.45	+	0.0126
primary metabolic process	7539	19	7.65	2.48	+	0.026
organic substance metabolic process	8252	20	8.38	2.39	+	0.0199
rRNA processing	243	5	0.25	20.27	+	0.0129
rRNA metabolic process	249	5	0.25	19.78	+	0.0145
RNA processing	817	7	0.83	8.44	+	0.0391
Unclassified	5110	1	5.19	0.19	-	0
