# Supplementary material for: The membrane-localized protein kinase MAP4K4/TOT3 regulates thermomorphogenesis
Source: Nat Commun. 2021 May 14;12:2842. doi: 10.1038/s41467-021-23112-0 (PMC8121802; doi:10.1038/s41467-021-23112-0)
Supplement: Supplementary file 9 — Supplementary Data 6 [file 41467_2021_23112_MOESM9_ESM.xlsx]

## Sheet: S6A
Data S6A. List of identified phosphosites from phosphoprofiling of tot3-2 seedlings at 28°C.
Leading proteins	Positions	Protein	Position	Gene symbol	Gene description	Localization prob	Amino acid	PEP	Sequence window	Phospho (STY) Probabilities	Mass error [ppm]	Identification type Col0_1	Identification type Col0_2	Identification type Col0_3	Identification type Col0_4	Identification type TOT3_1	Identification type TOT3_2	Identification type TOT3_3	Identification type TOT3_4	Intensity Col0_1	Intensity Col0_2	Intensity Col0_3	Intensity Col0_4	Intensity TOT3_1	Intensity TOT3_2	Intensity TOT3_3	Intensity TOT3_4
AT5G58220.1	170	AT5G58220.1	170	ALLANTOIN SYNTHASE, ALNS, TRANSTHYRETIN-LIKE PROTEIN, TTL	Encodes a transthyretin-like S-allantoin synthase protein that catalyzes two steps in the allantoin biosynthesis pathway by acting as a hydroxyisourate hydrolase and a 2-oxo-4-hydroxy-4-carboxy-5-ureidoimidazoline (OHCU) decarboxylase. Two alternatively spliced versions of the transcript give rise to a longer peroxisomally-targeted protein (AT5G58220.1 (called TTL1-)) and a slightly shorter cytop…	0.227951	S	0.00950497	AKLFSDKAKVISETDSSSSPVSTKPQDRLRI	VIS(0.001)ET(0.026)DS(0.228)S(0.228)S(0.228)S(0.228)PVS(0.031)T(0.031)KPQDR	0.43284									0	0	0	0	0	0	0	0
AT5G58220.1	171	AT5G58220.1	171	ALLANTOIN SYNTHASE, ALNS, TRANSTHYRETIN-LIKE PROTEIN, TTL	Encodes a transthyretin-like S-allantoin synthase protein that catalyzes two steps in the allantoin biosynthesis pathway by acting as a hydroxyisourate hydrolase and a 2-oxo-4-hydroxy-4-carboxy-5-ureidoimidazoline (OHCU) decarboxylase. Two alternatively spliced versions of the transcript give rise to a longer peroxisomally-targeted protein (AT5G58220.1 (called TTL1-)) and a slightly shorter cytop…	0.227951	S	0.00950497	KLFSDKAKVISETDSSSSPVSTKPQDRLRII	VIS(0.001)ET(0.026)DS(0.228)S(0.228)S(0.228)S(0.228)PVS(0.031)T(0.031)KPQDR	0.43284									0	0	0	0	0	0	0	0
AT5G58220.1	172	AT5G58220.1	172	ALLANTOIN SYNTHASE, ALNS, TRANSTHYRETIN-LIKE PROTEIN, TTL	Encodes a transthyretin-like S-allantoin synthase protein that catalyzes two steps in the allantoin biosynthesis pathway by acting as a hydroxyisourate hydrolase and a 2-oxo-4-hydroxy-4-carboxy-5-ureidoimidazoline (OHCU) decarboxylase. Two alternatively spliced versions of the transcript give rise to a longer peroxisomally-targeted protein (AT5G58220.1 (called TTL1-)) and a slightly shorter cytop…	0.314967	S	5.22e-05	LFSDKAKVISETDSSSSPVSTKPQDRLRIIG	VIS(0.001)ET(0.036)DS(0.162)S(0.162)S(0.315)S(0.315)PVS(0.004)T(0.005)KPQDR	1.703									0	0	0	0	0	0	0	0
AT5G58220.1	173	AT5G58220.1	173	ALLANTOIN SYNTHASE, ALNS, TRANSTHYRETIN-LIKE PROTEIN, TTL	Encodes a transthyretin-like S-allantoin synthase protein that catalyzes two steps in the allantoin biosynthesis pathway by acting as a hydroxyisourate hydrolase and a 2-oxo-4-hydroxy-4-carboxy-5-ureidoimidazoline (OHCU) decarboxylase. Two alternatively spliced versions of the transcript give rise to a longer peroxisomally-targeted protein (AT5G58220.1 (called TTL1-)) and a slightly shorter cytop…	0.874478	S	5.16e-07	FSDKAKVISETDSSSSPVSTKPQDRLRIIGG	VISETDS(0.04)S(0.042)S(0.028)S(0.874)PVS(0.006)T(0.009)KPQDR	0.42705	By MS/MS	By MS/MS		By matching			By matching		38739000	49811000	0	18525000	0	0	24127000	0
AT4G31880.1	300	AT4G31880.1	300	No gene name available	One of 5 PO76/PDS5 cohesion cofactor orthologs of Arabidopsis	0.592662	S	0.0105392	AEISTPERTDAPKDESGKSGVSNGVAQQNDS	AAEIS(0.173)T(0.752)PERT(0.482)DAPKDES(0.593)GK	0.79838	By matching	By MS/MS	By matching	By matching		By matching	By matching	By matching	17552000	23088000	14844000	11801000	0	17567000	9330300	6181200
AT4G31880.1;AT4G31880.2	558;557	AT4G31880.1	558	No gene name available	One of 5 PO76/PDS5 cohesion cofactor orthologs of Arabidopsis	0.975052	S	2.6e-161	KPGRGKAIDEESLHTSSGDNEKPAVSSGKLA	AIDEESLHT(0.03)S(0.975)S(0.995)GDNEKPAVSSGK	0.14503	By MS/MS	By MS/MS	By MS/MS	By MS/MS	By MS/MS	By MS/MS	By MS/MS	By matching	306330000	366980000	224600000	111490000	137360000	227460000	72600000	36734000
AT4G31880.1;AT4G31880.2	559;558	AT4G31880.1	559	No gene name available	One of 5 PO76/PDS5 cohesion cofactor orthologs of Arabidopsis	0.994681	S	2.6e-161	PGRGKAIDEESLHTSSGDNEKPAVSSGKLAS	AIDEESLHT(0.03)S(0.975)S(0.995)GDNEKPAVSSGK	0.14503	By MS/MS	By MS/MS	By MS/MS	By MS/MS	By MS/MS	By MS/MS	By MS/MS	By MS/MS	395870000	450230000	323000000	244880000	137360000	304240000	112500000	69587000
AT4G31880.1;AT4G31880.2	410;409	AT4G31880.1	410	No gene name available	One of 5 PO76/PDS5 cohesion cofactor orthologs of Arabidopsis	0.884188	S	9.3e-59	VLTSPPVDSSVTAATSSENEKNKSVQILPSK	DVLTSPPVDSSVTAAT(0.008)S(0.884)S(0.108)ENEK	0.32928	By MS/MS	By MS/MS	By MS/MS	By MS/MS	By MS/MS	By matching	By MS/MS		7818700	39090000	30977000	24732000	19915000	0	19353000	0
AT4G31880.1;AT4G31880.2	411;410	AT4G31880.1	411	No gene name available	One of 5 PO76/PDS5 cohesion cofactor orthologs of Arabidopsis	0.642955	S	7.02e-22	LTSPPVDSSVTAATSSENEKNKSVQILPSKT	DVLTSPPVDSSVTAAT(0.022)S(0.335)S(0.643)ENEK	1.0604						By MS/MS			0	0	0	0	0	25470000	0	0
AT4G31880.1;AT4G31880.2	477;476	AT4G31880.1	477	No gene name available	One of 5 PO76/PDS5 cohesion cofactor orthologs of Arabidopsis	0.999998	S	2.61e-51	TEEVKPSASIATEEVSEEPNTSEPQVTKKSG	ESSTEEVKPSASIATEEVS(1)EEPNTSEPQVTK	0.64788	By MS/MS	By MS/MS	By MS/MS	By MS/MS	By MS/MS	By MS/MS	By MS/MS	By MS/MS	118420000	152700000	119750000	81482000	78080000	80635000	69905000	58623000
AT4G31880.1;AT4G31880.2	378;377	AT4G31880.1	378	No gene name available	One of 5 PO76/PDS5 cohesion cofactor orthologs of Arabidopsis	0.999335	S	2.64e-11	ENESSSVKQADLSKDSDIKEETEPAELLDSK	QADLS(0.001)KDS(0.999)DIKEETEPAELLDSK	0.58588	By MS/MS	By MS/MS	By matching	By MS/MS	By matching	By matching	By MS/MS	By matching	36100000	43532000	28620000	24792000	17404000	16477000	21426000	11601000
AT4G31880.1;AT4G31880.2	4;4	AT4G31880.1	4	No gene name available	One of 5 PO76/PDS5 cohesion cofactor orthologs of Arabidopsis	0.801153	S	1.31e-10	____________MSDSDKELENQIIEAGEKL	S(0.199)DS(0.801)DKELENQIIEAGEK	1.995	By MS/MS		By MS/MS		By matching				0	0	48128000	0	12171000	0	0	0
AT4G31880.1;AT4G31880.2	435;434	AT4G31880.1	435	No gene name available	One of 5 PO76/PDS5 cohesion cofactor orthologs of Arabidopsis	0.532676	S	1.72e-06	QILPSKTSGDETANVSSPSMAEELPEQSVPK	TSGDETANVS(0.533)S(0.347)PS(0.12)MAEELPEQSVPK	-1.2096	By MS/MS								453930000	0	0	0	0	0	0	0
AT4G31880.1;AT4G31880.2	436;435	AT4G31880.1	436	No gene name available	One of 5 PO76/PDS5 cohesion cofactor orthologs of Arabidopsis	0.998136	S	1.73e-62	ILPSKTSGDETANVSSPSMAEELPEQSVPKK	TSGDETANVS(0.001)S(0.998)PS(0.001)MAEELPEQSVPK	-0.050874	By MS/MS	By MS/MS	By MS/MS	By MS/MS	By MS/MS	By MS/MS	By MS/MS	By MS/MS	152070000	157390000	104740000	90437000	79445000	99892000	46010000	34543000
AT4G31880.1;AT4G31880.2	438;437	AT4G31880.1	438	No gene name available	One of 5 PO76/PDS5 cohesion cofactor orthologs of Arabidopsis	0.437825	S	2.66e-06	PSKTSGDETANVSSPSMAEELPEQSVPKKTA	TSGDETANVS(0.124)S(0.438)PS(0.438)MAEELPEQSVPK	-1.3794									0	0	0	0	0	0	0	0
AT4G31880.1;AT4G31880.2	666;665	AT4G31880.1	666	No gene name available	One of 5 PO76/PDS5 cohesion cofactor orthologs of Arabidopsis	0.999945	S	3.57e-101	YLKNQKWSPLDESELSQDEEAADQTGQEEDA	WSPLDESELS(1)QDEEAADQTGQEEDASTVPLTK	0.42357	By MS/MS	By MS/MS	By MS/MS	By MS/MS	By MS/MS	By MS/MS	By MS/MS	By MS/MS	718580000	754910000	560910000	500330000	447410000	498360000	292790000	271920000
AT4G31880.1;AT4G31880.2	271;271	AT4G31880.1	271	No gene name available	One of 5 PO76/PDS5 cohesion cofactor orthologs of Arabidopsis	1	S	4.46e-34	SALQQDQVVANEKEDSQGHIKRETEVEAAEI;SALQQDQVVANEKEDSQGHIKRETEVEKAAE	YSNIVASICEGTFSALQQDQVVANEKEDS(1)QGHIKR	0.97789	By matching	By MS/MS				By MS/MS	By matching		34650000	52539000	0	0	0	12687000	7311600	0
AT4G31880.1	289	AT4G31880.1	289	No gene name available	One of 5 PO76/PDS5 cohesion cofactor orthologs of Arabidopsis	0.975526	T	2.23e-25	HIKRETEVEKAAEISTPERTDAPKDESGKSG	AAEIS(0.024)T(0.976)PERTDAPK	0.039285	By MS/MS	By MS/MS	By MS/MS	By MS/MS	By MS/MS	By MS/MS	By MS/MS	By MS/MS	1572500000	1728200000	1807700000	1450200000	1177300000	1461500000	903420000	582580000
AT4G31880.1;AT4G31880.2	409;408	AT4G31880.1	409	No gene name available	One of 5 PO76/PDS5 cohesion cofactor orthologs of Arabidopsis	0.383145	T	0.00125517	DVLTSPPVDSSVTAATSSENEKNKSVQILPS	DVLTSPPVDSSVT(0.004)AAT(0.383)S(0.306)S(0.306)ENEK	-1.6247									0	0	0	0	0	0	0	0
AT4G12770.1	720	AT4G12770.1	720	No gene name available	Chaperone DnaJ-domain superfamily protein	0.333329	S	3.74e-20	SSRVPSGPTENLRKASSATNIVDDLSSIFGA	AS(0.333)S(0.333)AT(0.333)NIVDDLSSIFGAPASQSGGFQDVDGETEER	-0.15224									0	0	0	0	0	0	0	0
AT4G12770.1	721	AT4G12770.1	721	No gene name available	Chaperone DnaJ-domain superfamily protein	0.333329	S	3.74e-20	SRVPSGPTENLRKASSATNIVDDLSSIFGAP	AS(0.333)S(0.333)AT(0.333)NIVDDLSSIFGAPASQSGGFQDVDGETEER	-0.15224									0	0	0	0	0	0	0	0
AT4G12770.1	730	AT4G12770.1	730	No gene name available	Chaperone DnaJ-domain superfamily protein	0.218873	S	5.63e-05	NLRKASSATNIVDDLSSIFGAPASQSGGFQD	AS(0.186)S(0.186)AT(0.186)NIVDDLS(0.219)S(0.219)IFGAPAS(0.003)QS(0.001)GGFQDVDGETEER	0.94401									0	0	0	0	0	0	0	0
AT4G12770.1	731	AT4G12770.1	731	No gene name available	Chaperone DnaJ-domain superfamily protein	0.218873	S	5.63e-05	LRKASSATNIVDDLSSIFGAPASQSGGFQDV	AS(0.186)S(0.186)AT(0.186)NIVDDLS(0.219)S(0.219)IFGAPAS(0.003)QS(0.001)GGFQDVDGETEER	0.94401									0	0	0	0	0	0	0	0
AT4G12770.1;AT4G12770.2	311;311	AT4G12770.1	311	No gene name available	Chaperone DnaJ-domain superfamily protein	0.809257	S	0.0139303	GKSHLRPPGNISGSQSPVESSGLYHSKNVSF	SHLRPPGNIS(0.009)GS(0.168)QS(0.809)PVES(0.007)S(0.004)GLY(0.001)HS(0.001)K	-0.442	By matching	By matching	By matching	By matching	By matching	By matching	By matching	By matching	26047000	32214000	24458000	13868000	18649000	16988000	15225000	10242000
AT4G12770.1	723	AT4G12770.1	723	No gene name available	Chaperone DnaJ-domain superfamily protein	0.333329	T	3.74e-20	VPSGPTENLRKASSATNIVDDLSSIFGAPAS	AS(0.333)S(0.333)AT(0.333)NIVDDLSSIFGAPASQSGGFQDVDGETEER	-0.15224									0	0	0	0	0	0	0	0
AT1G58350.2	474	AT1G58350.2	474	ZW18	Putative serine esterase family protein	0.876404	S	0.00627339	IVIIERVLNAPRRTLSDNSYLRHMDLLDSSL	RT(0.119)LS(0.876)DNS(0.004)YLR	0.2091	By matching	By matching	By MS/MS	By matching		By matching		By matching	34293000	26884000	28389000	19593000	0	21041000	0	5263700
AT3G28920.1	273	AT3G28920.1	273	ZINC FINGER HOMEODOMAIN 9, AtHB34, homeobox protein 34, HB34, ZHD9	homeobox protein 34	1	S	1.02e-17	ATTVQRNDNGIGGENSNDDGVRGLANDGDGG	NDNGIGGENS(1)NDDGVR	0.73229	By MS/MS	By MS/MS	By MS/MS	By MS/MS	By MS/MS	By MS/MS	By MS/MS	By MS/MS	60836000	76490000	87667000	85192000	55390000	74194000	48904000	37333000
AT3G28920.1	13	AT3G28920.1	13	ZINC FINGER HOMEODOMAIN 9, AtHB34, homeobox protein 34, HB34, ZHD9	homeobox protein 34	0.999823	S	9.36e-25	___MLEVRSMDMTPKSPEPESETPTRIQPAK	SMDMTPKS(1)PEPESETPTR	-0.17798	By MS/MS	By MS/MS	By MS/MS	By MS/MS	By MS/MS	By MS/MS	By MS/MS	By MS/MS	683610000	685870000	373660000	284090000	334470000	394660000	233140000	154880000
AT3G28920.1	10	AT3G28920.1	10	ZINC FINGER HOMEODOMAIN 9, AtHB34, homeobox protein 34, HB34, ZHD9	homeobox protein 34	0.985596	T	0.00120499	______MLEVRSMDMTPKSPEPESETPTRIQ	S(0.015)MDMT(0.986)PKS(0.999)PEPESETPTR	0.15265	By MS/MS		By matching	By matching		By matching			30663000	0	15625000	17503000	0	20652000	0	0
AT3G28920.1	20	AT3G28920.1	20	ZINC FINGER HOMEODOMAIN 9, AtHB34, homeobox protein 34, HB34, ZHD9	homeobox protein 34	0.75043	T	7.23e-06	RSMDMTPKSPEPESETPTRIQPAKPISFSNG	SMDMT(0.001)PKS(0.999)PEPES(0.207)ET(0.75)PT(0.042)R	0.37852	By MS/MS	By MS/MS	By matching	By matching	By MS/MS	By MS/MS	By MS/MS	By MS/MS	88810000	91117000	44786000	31431000	44601000	56527000	26637000	16342000
AT4G06634.2	228	AT4G06634.2	228	YY1, AtYY1, Yin Yang 1, Q2V3L3	Encodes a C2H2-type zinc finger transcription factor with both tran- scriptional repression and activation domains, that binds a G-rich, 11-bp DNA-binding motif., zinc finger (C2H2 type) family protein	0.921071	T	0.000129111	LKREHPGHLQEENADTPTLNKHNGNDRNEID	REHPGHLQEENADT(0.921)PT(0.079)LNK	0.48557	By MS/MS	By MS/MS	By MS/MS	By MS/MS	By matching	By MS/MS	By matching	By matching	32100000	36930000	30909000	20058000	30334000	27777000	15914000	9763400
AT5G35980.1	909	AT5G35980.1	909	YAK1, yeast YAK1-related gene 1	yeast YAK1-related gene 1	0.289641	S	0.000219715	GRTMDRNHMNAQLPPSNTNSGGQQRSPRSSS	NHMNAQLPPS(0.29)NT(0.29)NS(0.233)GGQQRS(0.188)PR	0.51088									0	0	0	0	0	0	0	0
AT5G35980.1	913	AT5G35980.1	913	YAK1, yeast YAK1-related gene 1	yeast YAK1-related gene 1	0.266585	S	0.000219715	DRNHMNAQLPPSNTNSGGQQRSPRSSSYTNG	NHMNAQLPPS(0.267)NT(0.267)NS(0.267)GGQQRS(0.2)PR	0.23671									0	0	0	0	0	0	0	0
AT5G35980.1	847	AT5G35980.1	847	YAK1, yeast YAK1-related gene 1	yeast YAK1-related gene 1	0.861805	S	9.36e-09	RRYAPNQAFSQVETGSPPSNDPHARFGQHIP	YAPNQAFS(0.002)QVET(0.096)GS(0.862)PPS(0.041)NDPHAR	0.99473	By matching	By matching	By matching	By matching	By MS/MS	By MS/MS	By MS/MS	By MS/MS	67031000	93312000	55543000	59081000	52688000	67553000	37732000	34147000
AT5G35980.1	911	AT5G35980.1	911	YAK1, yeast YAK1-related gene 1	yeast YAK1-related gene 1	0.289641	T	0.000219715	TMDRNHMNAQLPPSNTNSGGQQRSPRSSSYT	NHMNAQLPPS(0.29)NT(0.29)NS(0.233)GGQQRS(0.188)PR	0.51088									0	0	0	0	0	0	0	0
AT1G51510.1	32	AT1G51510.1	32	Y14	RNA-binding (RRM/RBD/RNP motifs) family protein, This gene is predicted to encode a protein involved in the exon junction complex. Though there is a predicted RNA binding motif, in the Drosophila ortholog (33% identity), this motif mediates interactions with Mago and is not available for RNA binding. The Arabidopsis Y14 protein appears to be predominantly nucleolar, but there is also some evidenc…	1	S	5.35e-62	DLMDEEGTAIDGADVSPRAGHPRLKSAIAGA	ANIESEAVDFEPEEDDLMDEEGTAIDGADVS(1)PR	-0.78066	By MS/MS	By MS/MS	By MS/MS	By MS/MS	By MS/MS	By MS/MS	By MS/MS	By MS/MS	584570000	681940000	332280000	297730000	339280000	550750000	174920000	120520000
AT5G20490.2	1451	AT5G20490.2	1451	XIK, XI-17, MYOSIN XI-17, ATXIK, XI-K, MYOSIN XI K, F4K5J1	Encodes a member of the type XI myosin protein family involved in root hair growth, trichome development, and organelle trafficking. This gene appears to be expressed at low levels throughout the plant., Myosin family protein with Dil domain	0.999911	S	0.0110793	VDVNDIEPPQLIRENSGFGFLLTRKEGSTS_	ENS(1)GFGFLLTR	-0.12586	By matching	By matching		By matching	By matching	By matching	By matching	By MS/MS	198110000	215120000	0	196780000	149830000	154970000	119320000	75483000
AT5G20490.2	1168	AT5G20490.2	1168	XIK, XI-17, MYOSIN XI-17, ATXIK, XI-K, MYOSIN XI K, F4K5J1	Encodes a member of the type XI myosin protein family involved in root hair growth, trichome development, and organelle trafficking. This gene appears to be expressed at low levels throughout the plant., Myosin family protein with Dil domain	0.839269	S	0.00727041	RMSQGLRGSPQSAGLSFLNRQGLTKLDDLRQ	GSPQS(0.161)AGLS(0.839)FLNR	-0.22991	By MS/MS	By matching	By matching	By matching	By matching	By matching	By matching	By matching	347140000	384200000	274040000	236250000	177480000	240550000	140270000	91621000
AT2G21150.1	132	AT2G21150.1	132	XAP5 CIRCADIAN TIMEKEEPER, XCT, Q8H110	XAP5 family protein, XAP5 family protein involved in light regulation of the circadian clock and photomorphogenesis. Nuclear localized.	1	S	2.27e-160	KGSSRLSFAEDFENGSDEDDGENKSSGTGNL	LSFAEDFENGS(1)DEDDGENK	-0.21076	By MS/MS	By MS/MS	By MS/MS	By MS/MS	By MS/MS	By MS/MS	By MS/MS	By MS/MS	108590000	108640000	104030000	84089000	67564000	87072000	50442000	63040000
AT2G04880.2	260	AT2G04880.2	260	WRKY1, ZAP1, ATWRKY1, zinc-dependent activator protein-1, Q9SI37	zinc-dependent activator protein-1, Encodes WRKY1, a member of the WRKY transcription factors in plants involved in disease resistance, abiotic stress, senescence as well as in some developmental processes. WRKY1 is involved in the salicylic acid signaling pathway. The crystal structure of the WRKY1 C-terminal domain revealed a zinc-binding site and identified the DNA-binding residues of WRKY1.	1	S	0.000927506	SPTAKRRKKGGNIELSPVERSTNDSRIVVHT	KGGNIELS(1)PVER	0.4886	By MS/MS		By matching		By matching		By matching	By matching	42867000	0	40589000	0	32988000	0	17092000	14160000
AT2G04880.2	76	AT2G04880.2	76	WRKY1, ZAP1, ATWRKY1, zinc-dependent activator protein-1, Q9SI37	zinc-dependent activator protein-1, Encodes WRKY1, a member of the WRKY transcription factors in plants involved in disease resistance, abiotic stress, senescence as well as in some developmental processes. WRKY1 is involved in the salicylic acid signaling pathway. The crystal structure of the WRKY1 C-terminal domain revealed a zinc-binding site and identified the DNA-binding residues of WRKY1.	0.999957	S	3.92e-71	LVPHTVASQSEVDVASPVSEKAPKVSESSGA	LVPHTVASQSEVDVAS(1)PVS(1)EK	0.84272	By MS/MS	By MS/MS	By MS/MS	By MS/MS	By MS/MS	By MS/MS	By MS/MS	By MS/MS	325070000	468680000	332960000	347330000	246740000	357350000	231920000	196890000
AT2G04880.2	79	AT2G04880.2	79	WRKY1, ZAP1, ATWRKY1, zinc-dependent activator protein-1, Q9SI37	zinc-dependent activator protein-1, Encodes WRKY1, a member of the WRKY transcription factors in plants involved in disease resistance, abiotic stress, senescence as well as in some developmental processes. WRKY1 is involved in the salicylic acid signaling pathway. The crystal structure of the WRKY1 C-terminal domain revealed a zinc-binding site and identified the DNA-binding residues of WRKY1.	0.999999	S	0.000168128	HTVASQSEVDVASPVSEKAPKVSESSGALSL	LVPHTVASQSEVDVAS(1)PVS(1)EK	1.5168	By MS/MS	By MS/MS	By MS/MS	By MS/MS		By MS/MS	By MS/MS	By matching	67365000	92518000	63804000	55071000	0	60590000	24199000	18568000
AT2G04880.2	17	AT2G04880.2	17	WRKY1, ZAP1, ATWRKY1, zinc-dependent activator protein-1, Q9SI37	zinc-dependent activator protein-1, Encodes WRKY1, a member of the WRKY transcription factors in plants involved in disease resistance, abiotic stress, senescence as well as in some developmental processes. WRKY1 is involved in the salicylic acid signaling pathway. The crystal structure of the WRKY1 C-terminal domain revealed a zinc-binding site and identified the DNA-binding residues of WRKY1.	0.998412	S	1.36e-08	AEVGKVLASDMELDHSNETKAVDDVVATTDK	VLASDMELDHS(0.998)NET(0.002)K	-2.4881	By MS/MS	By MS/MS	By matching	By matching	By matching		By matching	By matching	32521000	26998000	26658000	21709000	24216000	0	14409000	13502000
AT5G15130.1	191	AT5G15130.1	191	WRKY DNA-binding protein 72, WRKY72, ARABIDOPSIS THALIANA WRKY DNA-BINDING PROTEIN 72, ATWRKY72, Q9LXG8	WRKY DNA-binding protein 72, member of WRKY Transcription Factor; Group II-b; contribute to basal immunity.	0.956685	S	6.84e-22	SEEAWAPGKVTGKRSSPAPASGGDADGEAGQ	RS(0.043)S(0.957)PAPASGGDADGEAGQQNHVK	1.2379	By MS/MS	By MS/MS	By matching	By MS/MS	By MS/MS	By matching	By MS/MS	By MS/MS	34941000	39922000	51987000	38257000	35895000	37036000	26452000	16186000
AT5G56210.1	264	AT5G56210.1	264	WPP domain interacting protein 2, WIP2, Q9FH18	Encodes an outer nuclear membrane protein that anchors RanGAP1 to the nuclear envelope. It interacts with SUN proteins and is required for maintaining the elongated nuclear shape of epidermal cells., WPP domain interacting protein 2	0.39271	S	0.000868271	EDYSQGDCVEESQIKSNGSSDNLDPLIVAVN	S(0.393)NGS(0.304)S(0.304)DNLDPLIVAVNSFQTLQEALQK	0.44918									0	0	0	0	0	0	0	0
AT5G56210.1	267	AT5G56210.1	267	WPP domain interacting protein 2, WIP2, Q9FH18	Encodes an outer nuclear membrane protein that anchors RanGAP1 to the nuclear envelope. It interacts with SUN proteins and is required for maintaining the elongated nuclear shape of epidermal cells., WPP domain interacting protein 2	0.333326	S	0.000868271	SQGDCVEESQIKSNGSSDNLDPLIVAVNSFQ	S(0.333)NGS(0.333)S(0.333)DNLDPLIVAVNSFQTLQEALQK	-0.38909									0	0	0	0	0	0	0	0
AT5G56210.1	268	AT5G56210.1	268	WPP domain interacting protein 2, WIP2, Q9FH18	Encodes an outer nuclear membrane protein that anchors RanGAP1 to the nuclear envelope. It interacts with SUN proteins and is required for maintaining the elongated nuclear shape of epidermal cells., WPP domain interacting protein 2	0.333326	S	0.000868271	QGDCVEESQIKSNGSSDNLDPLIVAVNSFQT	S(0.333)NGS(0.333)S(0.333)DNLDPLIVAVNSFQTLQEALQK	-0.38909									0	0	0	0	0	0	0	0
AT2G39900.1	96	AT2G39900.1	96	WLIM2a	GATA type zinc finger transcription factor family protein, Encodes a member of the Arabidopsis LIM proteins: a family of actin bundlers with distinct expression patterns. WLIM1, WLIM2a, and WLIM2b are widely expressed, whereas PLIM2a, PLIM2b, and PLIM2c are predominantly expressed in pollen. Regulates actin cytoskeleton organization.	0.998367	S	2.1e-08	KPLTDKPTPELNRTPSRLAGMFSGTQDKCAT	T(0.002)PS(0.998)RLAGMFSGTQDK	-1.4893	By MS/MS	By MS/MS	By MS/MS	By MS/MS	By MS/MS	By MS/MS	By MS/MS	By MS/MS	262770000	277630000	229870000	186140000	142980000	166650000	102270000	69936000
AT2G39900.1	94	AT2G39900.1	94	WLIM2a	GATA type zinc finger transcription factor family protein, Encodes a member of the Arabidopsis LIM proteins: a family of actin bundlers with distinct expression patterns. WLIM1, WLIM2a, and WLIM2b are widely expressed, whereas PLIM2a, PLIM2b, and PLIM2c are predominantly expressed in pollen. Regulates actin cytoskeleton organization.	0.681243	T	0.0070299	PAKPLTDKPTPELNRTPSRLAGMFSGTQDKC	T(0.681)PS(0.318)RLAGMFS(0.001)GTQDK	-2.6984								By MS/MS	0	0	0	0	0	0	0	73798000
AT3G04910.3	529	AT3G04910.3	529	with no lysine (K) kinase 1, WNK1, ZIK4, ATWNK1, Q9CAV6	with no lysine (K) kinase 1, Serine/threonine protein kinase, whose transcription is regulated by circadian rhythm.	0.9999	S	0.00132881	QLKTRWPESGEEVEISPKDGFLGSVSGLGRE	TRWPESGEEVEIS(1)PK	-0.39	By MS/MS	By matching	By matching	By MS/MS	By matching	By MS/MS	By matching	By matching	30040000	26324000	20208000	21457000	21601000	25421000	13412000	10782000
AT4G01037.1	253	AT4G01037.1	253	what's this factor?, AtWTF1, WTF1	Ubiquitin carboxyl-terminal hydrolase family protein	0.575877	S	3e-21	LTHWDPELAVSAAELSEDDNRTRESEERNLI	GPALELTHWDPELAVS(0.41)AAELS(0.576)EDDNRT(0.014)R	-0.24718	By matching	By MS/MS	By MS/MS	By matching	By matching		By matching	By matching	25959000	41437000	16450000	11593000	14374000	0	17029000	9379600
AT2G26570.1	148	AT2G26570.1	148	WEB1, WEAK CHLOROPLAST MOVEMENT UNDER BLUE LIGHT 1, O48724	Encodes a coiled-coil protein WEB1 (weak chloroplast movement under blue light 1). WEB1, together with another coiled-coil protein WEB2/PMI2 (At1g66840), maintains the chloroplast photorelocation movement velocity., Plant protein of unknown function (DUF827)	0.998516	S	7.51e-06	GGGSPRTVSSPRFSGSPVSTGTPKNVDSHRG	FS(0.001)GS(0.999)PVSTGTPK	-0.82426	By MS/MS	By MS/MS				By MS/MS	By MS/MS	By matching	221160000	283290000	0	0	0	145060000	104480000	71909000
AT3G04630.3	32	AT3G04630.3	32	WDL1, WVD2-like 1, Q8GYX9	WVD2-like 1, Member of a small gene family which have a KLEEK domain which may be involved in protein- protein interactions. Over expression of WDL1 results in abnormal root development.	1	T	2.65e-37	SSARVHVAPKIAAEETDEEFEVKECTEEKSL	IAAEET(1)DEEFEVK	-1.9618	By matching	By MS/MS	By MS/MS	By MS/MS	By matching	By MS/MS	By MS/MS	By MS/MS	24349000	43627000	37804000	42400000	31517000	41593000	23187000	17543000
AT3G57410.1	772	AT3G57410.1	772	VLN3, ATVLN3, villin 3, O81645	Encodes a protein with high homology to animal villin. VLN3 is a Ca2+-regulated villin involved in actin filament bundling., villin 3	0.721918	S	1.61e-07	RQRAAALAALTSAFNSSSGRTSSPSRDRSNG	AAALAALTSAFNS(0.722)S(0.139)S(0.139)GR	0.56343		By MS/MS	By MS/MS	By MS/MS		By matching	By matching		0	22855000	16146000	11505000	0	12598000	10512000	0
AT3G57410.1	773	AT3G57410.1	773	VLN3, ATVLN3, villin 3, O81645	Encodes a protein with high homology to animal villin. VLN3 is a Ca2+-regulated villin involved in actin filament bundling., villin 3	0.379868	S	0.000109958	QRAAALAALTSAFNSSSGRTSSPSRDRSNGS	AAALAALTS(0.001)AFNS(0.239)S(0.38)S(0.38)GR	0.59995									0	0	0	0	0	0	0	0
AT3G57410.1	774	AT3G57410.1	774	VLN3, ATVLN3, villin 3, O81645	Encodes a protein with high homology to animal villin. VLN3 is a Ca2+-regulated villin involved in actin filament bundling., villin 3	0.379868	S	0.000109958	RAAALAALTSAFNSSSGRTSSPSRDRSNGSQ	AAALAALTS(0.001)AFNS(0.239)S(0.38)S(0.38)GR	0.59995									0	0	0	0	0	0	0	0
AT3G57410.1	808	AT3G57410.1	808	VLN3, ATVLN3, villin 3, O81645	Encodes a protein with high homology to animal villin. VLN3 is a Ca2+-regulated villin involved in actin filament bundling., villin 3	0.500467	S	1.34e-15	RQRAEALAALTSAFNSSPSSKSPPRRSGLTS	AEALAALT(0.083)S(0.083)AFNS(0.5)S(0.074)PS(0.06)S(0.06)KS(0.139)PPR	-0.15966				By MS/MS					0	0	0	303970000	0	0	0	0
AT3G57410.1	809	AT3G57410.1	809	VLN3, ATVLN3, villin 3, O81645	Encodes a protein with high homology to animal villin. VLN3 is a Ca2+-regulated villin involved in actin filament bundling., villin 3	0.280091	S	1.34e-15	QRAEALAALTSAFNSSPSSKSPPRRSGLTSQ	AEALAALTSAFNS(0.28)S(0.28)PS(0.186)S(0.186)KS(0.067)PPRR	-0.42625									0	0	0	0	0	0	0	0
AT3G57410.1	811	AT3G57410.1	811	VLN3, ATVLN3, villin 3, O81645	Encodes a protein with high homology to animal villin. VLN3 is a Ca2+-regulated villin involved in actin filament bundling., villin 3	0.338999	S	4.1e-16	AEALAALTSAFNSSPSSKSPPRRSGLTSQAS	AEALAALTSAFNS(0.044)S(0.044)PS(0.339)S(0.339)KS(0.235)PPRR	-0.55687									0	0	0	0	0	0	0	0
AT3G57410.1	812	AT3G57410.1	812	VLN3, ATVLN3, villin 3, O81645	Encodes a protein with high homology to animal villin. VLN3 is a Ca2+-regulated villin involved in actin filament bundling., villin 3	0.546597	S	1.36e-16	EALAALTSAFNSSPSSKSPPRRSGLTSQASQ	AEALAALTSAFNS(0.005)S(0.005)PS(0.097)S(0.547)KS(0.346)PPRR	-0.74156		By MS/MS					By matching		0	3106800000	0	0	0	0	2955700	0
AT3G57410.1	814	AT3G57410.1	814	VLN3, ATVLN3, villin 3, O81645	Encodes a protein with high homology to animal villin. VLN3 is a Ca2+-regulated villin involved in actin filament bundling., villin 3	0.988476	S	2.96e-21	LAALTSAFNSSPSSKSPPRRSGLTSQASQRA	AEALAALTSAFNS(0.002)S(0.001)PS(0.001)S(0.006)KS(0.988)PPRR	0.70121	By MS/MS	By MS/MS	By matching	By matching	By matching	By matching	By MS/MS	By MS/MS	29135000	116540000	0	31956000	26148000	16911000	58201000	8790000
AT3G57410.1	880	AT3G57410.1	880	VLN3, ATVLN3, villin 3, O81645	Encodes a protein with high homology to animal villin. VLN3 is a Ca2+-regulated villin involved in actin filament bundling., villin 3	0.999639	S	9.42e-32	EATEEATEAKEEEEVSPAAEASAEEAKPKQD	AFSEVEATEEATEAKEEEEVS(1)PAAEASAEEAKPK	0.40787	By MS/MS	By MS/MS	By matching		By matching	By matching	By MS/MS		91553000	86191000	64972000	0	47683000	58174000	27007000	0
AT3G57410.1	767	AT3G57410.1	767	VLN3, ATVLN3, villin 3, O81645	Encodes a protein with high homology to animal villin. VLN3 is a Ca2+-regulated villin involved in actin filament bundling., villin 3	0.516557	T	0.0359064	GNQGPRQRAAALAALTSAFNSSSGRTSSPSR	AAALAALT(0.517)S(0.306)AFNS(0.059)S(0.059)S(0.059)GR	0.7104					By matching				0	0	0	0	13394000	0	0	0
AT2G41740.1	846	AT2G41740.1	846	VLN2, ATVLN2, villin 2, O81644	villin 2, Encodes a protein with high homology to animal villin.	0.999202	S	1.37e-50	AVAALSQVLVAENKKSPDTSPTRRSTSSNPA	AAAVAALSQVLVAENKKS(0.999)PDT(0.697)S(0.294)PT(0.01)R	0.2713	By MS/MS	By MS/MS	By MS/MS	By MS/MS	By MS/MS	By MS/MS	By MS/MS	By MS/MS	610290000	562010000	413260000	320850000	341810000	279780000	284100000	248880000
AT2G41740.1	850	AT2G41740.1	850	VLN2, ATVLN2, villin 2, O81644	villin 2, Encodes a protein with high homology to animal villin.	0.707709	S	1.45e-40	LSQVLVAENKKSPDTSPTRRSTSSNPADDIP	AAAVAALSQVLVAENKKS(0.996)PDT(0.262)S(0.708)PT(0.034)R	0.25587	By MS/MS	By MS/MS	By matching	By matching	By matching	By MS/MS	By MS/MS	By MS/MS	0	0	127730000	104670000	134720000	0	75364000	84375000
AT2G41740.1	813	AT2G41740.1	813	VLN2, ATVLN2, villin 2, O81644	villin 2, Encodes a protein with high homology to animal villin.	0.299761	S	6.64e-08	AALSSAFNSSSSSTKSPPPPRPVGTSQASQR	AEALAALS(0.002)S(0.008)AFNS(0.077)S(0.077)S(0.077)S(0.077)S(0.077)T(0.077)KS(0.3)PPPPRPVGT(0.077)S(0.077)QAS(0.077)QR	0.15796									0	0	0	0	0	0	0	0
AT2G41740.1	855	AT2G41740.1	855	VLN2, ATVLN2, villin 2, O81644	villin 2, Encodes a protein with high homology to animal villin.	0.316939	S	0.000133307	VAENKKSPDTSPTRRSTSSNPADDIPLTEAK	S(0.317)T(0.317)S(0.317)S(0.049)NPADDIPLTEAK	-0.2055									0	0	0	0	0	0	0	0
AT2G41740.1	857	AT2G41740.1	857	VLN2, ATVLN2, villin 2, O81644	villin 2, Encodes a protein with high homology to animal villin.	0.875906	S	2e-10	ENKKSPDTSPTRRSTSSNPADDIPLTEAKDE	S(0.002)T(0.002)S(0.876)S(0.12)NPADDIPLTEAK	-0.21208		By matching	By matching	By MS/MS	By matching		By MS/MS		0	46825000	60963000	78955000	30385000	0	36217000	0
AT2G41740.1	849	AT2G41740.1	849	VLN2, ATVLN2, villin 2, O81644	villin 2, Encodes a protein with high homology to animal villin.	0.697109	T	1.69e-40	ALSQVLVAENKKSPDTSPTRRSTSSNPADDI	AAAVAALSQVLVAENKKS(0.999)PDT(0.697)S(0.294)PT(0.01)R	0.2713			By MS/MS	By MS/MS	By MS/MS		By matching	By MS/MS	0	0	127730000	104670000	134720000	0	75364000	84375000
AT2G41740.1	852	AT2G41740.1	852	VLN2, ATVLN2, villin 2, O81644	villin 2, Encodes a protein with high homology to animal villin.	0.531091	T	0.0189353	QVLVAENKKSPDTSPTRRSTSSNPADDIPLT	AAAVAALS(0.003)QVLVAENKKS(0.409)PDT(0.526)S(0.531)PT(0.531)R	1.3703			By matching	By matching	By matching		By matching	By MS/MS	0	0	127730000	104670000	134720000	0	75364000	84375000
AT2G41740.1	856	AT2G41740.1	856	VLN2, ATVLN2, villin 2, O81644	villin 2, Encodes a protein with high homology to animal villin.	0.316939	T	0.000133307	AENKKSPDTSPTRRSTSSNPADDIPLTEAKD	S(0.317)T(0.317)S(0.317)S(0.049)NPADDIPLTEAK	-0.2055									0	0	0	0	0	0	0	0
AT5G61150.1	227	AT5G61150.1	227	VIP4, VERNALIZATION INDEPENDENCE 4	Encodes highly hydrophilic protein involved in positively regulating FLC expression. Mutants are early flowering and show a loss of FLC expression in the absence of cold., leo1-like family protein	0.999984	S	1.92e-21	MVLDDIIPEEDPQYESEAEHVEARYRERPVG	DLRPDDMVLDDIIPEEDPQYES(1)EAEHVEAR	-1.015	By MS/MS	By MS/MS	By MS/MS	By MS/MS	By MS/MS	By MS/MS	By MS/MS	By MS/MS	209290000	255640000	120660000	142270000	145000000	147910000	94543000	92571000
AT5G61150.1	600	AT5G61150.1	600	VIP4, VERNALIZATION INDEPENDENCE 4	Encodes highly hydrophilic protein involved in positively regulating FLC expression. Mutants are early flowering and show a loss of FLC expression in the absence of cold., leo1-like family protein	1	S	1.92e-12	EKDHRGSGRKRKGIESDEEESPPRKAPTHRR	GIES(1)DEEES(1)PPRK	0.2664		By MS/MS							0	0	0	0	0	0	0	0
AT5G61150.1	605	AT5G61150.1	605	VIP4, VERNALIZATION INDEPENDENCE 4	Encodes highly hydrophilic protein involved in positively regulating FLC expression. Mutants are early flowering and show a loss of FLC expression in the absence of cold., leo1-like family protein	1	S	1.92e-12	GSGRKRKGIESDEEESPPRKAPTHRRKAVID	GIES(1)DEEES(1)PPRK	0.2664		By MS/MS							0	0	0	0	0	0	0	0
AT5G61150.1	566	AT5G61150.1	566	VIP4, VERNALIZATION INDEPENDENCE 4	Encodes highly hydrophilic protein involved in positively regulating FLC expression. Mutants are early flowering and show a loss of FLC expression in the absence of cold., leo1-like family protein	0.6521	S	7.08e-05	EYEEDAEEDEEERGKSNRYSDEDEEEEEVAG	S(0.652)NRYS(0.348)DEDEEEEEVAGGR	0.3434		By MS/MS	By matching	By MS/MS		By MS/MS			0	44550000	9011600	0	0	29975000	0	0
AT5G61150.1	570	AT5G61150.1	570	VIP4, VERNALIZATION INDEPENDENCE 4	Encodes highly hydrophilic protein involved in positively regulating FLC expression. Mutants are early flowering and show a loss of FLC expression in the absence of cold., leo1-like family protein	0.999936	S	1.59e-44	DAEEDEEERGKSNRYSDEDEEEEEVAGGRAE	SNRYS(1)DEDEEEEEVAGGR	-0.91822	By MS/MS	By MS/MS	By MS/MS	By MS/MS	By MS/MS	By MS/MS	By MS/MS	By MS/MS	111460000	120760000	132080000	112430000	92026000	96508000	60287000	32930000
AT1G14000.1	23	AT1G14000.1	23	VIK, VH1-interacting kinase	VH1-interacting kinase, Encodes a protein with similarity to members of the C1 subgroup of MAP kinase kinase kinases. Interacts physically with the receptor kinase BRL2/VH1 and appears to be involved in auxin and brassinosteriod signaling.	0.525811	S	2.26e-07	AGDGGEQAAAGTSVPSPSYDKQKEKARVSRT	SSDSPAAGDGGEQAAAGT(0.079)S(0.194)VPS(0.526)PS(0.16)Y(0.041)DK	-0.86616		By MS/MS		By MS/MS		By MS/MS		By matching	0	54782000	0	41395000	0	39123000	0	29555000
AT1G14000.1	324	AT1G14000.1	324	VIK, VH1-interacting kinase	VH1-interacting kinase, Encodes a protein with similarity to members of the C1 subgroup of MAP kinase kinase kinases. Interacts physically with the receptor kinase BRL2/VH1 and appears to be involved in auxin and brassinosteriod signaling.	0.997351	T	8.99e-12	SKLIKVQNSHDVYKMTGETGSYRYMAPEVFK	VQNSHDVYKMT(0.997)GET(0.002)GSYR	0.4954	By MS/MS	By MS/MS	By MS/MS	By MS/MS	By MS/MS	By MS/MS	By MS/MS	By MS/MS	303380000	287780000	156100000	59096000	176440000	197220000	79537000	61654000
AT2G42580.1	42	AT2G42580.1	42	VHI-INTERACTING TPR CONTAINING PROTEIN, tetratricopetide-repeat thioredoxin-like 3, VIT, TTL3, Q9SIN1	tetratricopetide-repeat thioredoxin-like 3, Encodes a member of the TTL family and contains a thioredoxin like domain and three tandom TPRs. Interacts physically with BRL2/VH1 and appears to play a role in brassiosteroid and auxin signaling. Belongs to one of the 36 carboxylate clamp (CC)-tetratricopeptide repeat (TPR) proteins (Prasad 2010, Pubmed ID: 20856808) with potential to interact with Hs…	0.940151	S	0.00411037	DDDVNKPDFRELDLGSPVSTLMPRGSASSSA	ELDLGS(0.94)PVS(0.038)T(0.021)LMPR	1.3072					By MS/MS				0	0	0	0	16258000	0	0	0
AT1G02120.1	37	AT1G02120.1	37	VASCULAR ASSOCIATED DEATH1, VAD1	Encodes VAD1 (Vascular Associated Death1), a regulator of cell death and defense responses in vascular tissues. VAD1 is a putative membrane associated protein and contains a GRAM domain. vad1 is a lesion mimic mutant that exhibits light conditional appearance of propagative HR (hypersensitive response)-like lesions along the vascular system., GRAM domain family protein	0.5	S	2.59e-25	VDSSASPEVVSDLPPSSPKGSPDRHDPSTSS	VDSSASPEVVSDLPPS(0.5)S(0.5)PK	-1.6564	By MS/MS	By MS/MS	By MS/MS	By MS/MS				By matching	92230000	74809000	63320000	47347000	0	0	0	19400000
AT1G02120.1	38	AT1G02120.1	38	VASCULAR ASSOCIATED DEATH1, VAD1	Encodes VAD1 (Vascular Associated Death1), a regulator of cell death and defense responses in vascular tissues. VAD1 is a putative membrane associated protein and contains a GRAM domain. vad1 is a lesion mimic mutant that exhibits light conditional appearance of propagative HR (hypersensitive response)-like lesions along the vascular system., GRAM domain family protein	0.5	S	2.59e-25	DSSASPEVVSDLPPSSPKGSPDRHDPSTSSP	VDSSASPEVVSDLPPS(0.5)S(0.5)PK	-1.6564	By MS/MS	By MS/MS	By MS/MS	By MS/MS				By matching	92230000	74809000	63320000	47347000	0	0	0	19400000
AT1G13980.2	961	AT1G13980.2	961	VAN7, GNOM, EMB30, EMBRYO DEFECTIVE 30, GN, VASCULAR NETWORK 7, Q42510	sec7 domain-containing protein, Encodes a GDP/GTP exchange factor for small G-proteins of the ADP ribosylation factor (RAF) class, and as regulator of intracellular trafficking. Homologous to Sec7p and YEC2 from yeast. Involved in the specification of apical-basal pattern formation. Essential for cell division, expansion and adhesion. It appears that heteotypic binding between the DCB and C-termi…	0.969742	S	0.0129681	PRRSSGLMGRFSQLLSLDTEEPRSQPTEQQL	FS(0.004)QLLS(0.97)LDT(0.026)EEPR	0.81535	By matching		By matching	By MS/MS		By matching	By matching	By matching	16379000	0	18964000	15806000	0	13014000	13715000	6407200
AT3G46440.2	9	AT3G46440.2	9	UXS5, UDP-XYL synthase 5, Q9SN95	UDP-XYL synthase 5, encodes a protein similar to UDP-glucuronic acid decarboxylase. UDP-glucuronic acid decarboxylase produces UDP-xylose, which is a substrate for many cell wall carbohydrates including hemicellulose and pectin. UDP-xylose is also known to feedback regulate several cell wall biosynthetic enzymes.	0.499998	S	0.0105923	_______MASSDKQTSPKPPPSPSPLRNSKF	QT(0.5)S(0.5)PKPPPSPSPLR	0.087785	By matching	By MS/MS			By matching	By matching	By matching	By matching	33424000	33133000	0	0	21212000	23273000	19400000	11867000
AT3G46440.2	8	AT3G46440.2	8	UXS5, UDP-XYL synthase 5, Q9SN95	UDP-XYL synthase 5, encodes a protein similar to UDP-glucuronic acid decarboxylase. UDP-glucuronic acid decarboxylase produces UDP-xylose, which is a substrate for many cell wall carbohydrates including hemicellulose and pectin. UDP-xylose is also known to feedback regulate several cell wall biosynthetic enzymes.	0.620572	T	0.0105923	________MASSDKQTSPKPPPSPSPLRNSK	QT(0.621)S(0.379)PKPPPSPSPLR	-0.16223	By matching	By MS/MS	By matching	By matching	By matching	By matching	By matching	By matching	33424000	33133000	36206000	26169000	21212000	23273000	19400000	11867000
AT3G28030.1	497	AT3G28030.1	497	UV REPAIR DEFECTIVE 1, ULTRAVIOLET HYPERSENSITIVE 3, UVR1, UVH3, Q9ATY5	Required for repair of pyrimidine-pyrimidinone (6-4) dimers., 5'-3' exonuclease family protein	0.998666	S	9.85e-14	SAWENFPTEDQFLEKSPVEKDVVDLEIQNDD	NDETFSAWENFPT(0.001)EDQFLEKS(0.999)PVEK	-0.39525	By MS/MS	By MS/MS	By MS/MS	By MS/MS	By matching	By matching	By MS/MS	By MS/MS	21158000	24262000	13989000	10284000	12781000	12417000	9961200	6441000
AT3G28030.1	1243	AT3G28030.1	1243	UV REPAIR DEFECTIVE 1, ULTRAVIOLET HYPERSENSITIVE 3, UVR1, UVH3, Q9ATY5	Required for repair of pyrimidine-pyrimidinone (6-4) dimers., 5'-3' exonuclease family protein	0.839153	S	1.73e-08	NKKKVAPHETEDNNTSDKDSPIANEKVKNKR	VAPHET(0.001)EDNNT(0.137)S(0.839)DKDS(0.023)PIANEK	0.34399	By MS/MS		By matching			By MS/MS			68760000	0	88446000	0	0	64543000	0	0
AT3G28030.1	1237	AT3G28030.1	1237	UV REPAIR DEFECTIVE 1, ULTRAVIOLET HYPERSENSITIVE 3, UVR1, UVH3, Q9ATY5	Required for repair of pyrimidine-pyrimidinone (6-4) dimers., 5'-3' exonuclease family protein	0.349275	T	0.0148452	EGPRKRNKKKVAPHETEDNNTSDKDSPIANE	VAPHET(0.349)EDNNT(0.349)S(0.274)DKDS(0.027)PIANEK	-0.014477									0	0	0	0	0	0	0	0
AT3G28030.1	1242	AT3G28030.1	1242	UV REPAIR DEFECTIVE 1, ULTRAVIOLET HYPERSENSITIVE 3, UVR1, UVH3, Q9ATY5	Required for repair of pyrimidine-pyrimidinone (6-4) dimers., 5'-3' exonuclease family protein	0.653644	T	2.18e-06	RNKKKVAPHETEDNNTSDKDSPIANEKVKNK	VAPHET(0.003)EDNNT(0.654)S(0.335)DKDS(0.008)PIANEK	0.055644		By MS/MS					By MS/MS		0	67690000	0	0	0	0	40147000	0
AT4G28040.5	350	AT4G28040.5	350	Usually multiple acids move in and out Transporters 33, UMAMIT33, Q9SUD5	nodulin MtN21 /EamA-like transporter family protein, nodulin MtN21-like transporter family protein	0.5	S	0.0144343	QSDIVSIMIGDKAFRSSELLEPLLM______	AFRS(0.5)S(0.5)ELLEPLLM	-0.81832							By MS/MS		0	0	0	0	0	0	0	0
AT4G28040.5	351	AT4G28040.5	351	Usually multiple acids move in and out Transporters 33, UMAMIT33, Q9SUD5	nodulin MtN21 /EamA-like transporter family protein, nodulin MtN21-like transporter family protein	0.614284	S	2.27e-05	SDIVSIMIGDKAFRSSELLEPLLM_______	AFRS(0.386)S(0.614)ELLEPLLM	0.076895	By MS/MS	By matching		By matching			By MS/MS		17522000	15222000	0	4671200	0	0	0	0
AT5G40870.1	31	AT5G40870.1	31	uridine kinase/uracil phosphoribosyltransferase 1, UK/UPRT1, UKL1, URIDINE KINASE-LIKE 1, ATUK/UPRT1, Q9FKS0	uridine kinase/uracil phosphoribosyltransferase 1, Encodes a protein that with uridine kinase but not uracil phosphoribosyltransferase activities.	0.544708	S	6.62e-18	SGPHFSGLRFDGLLSSSPPNSSVVSSLRSAV	FDGLLS(0.013)S(0.545)S(0.442)PPNSSVVSSLR	0.53479				By MS/MS					0	0	0	68608000	0	0	0	0
AT5G40870.1	32	AT5G40870.1	32	uridine kinase/uracil phosphoribosyltransferase 1, UK/UPRT1, UKL1, URIDINE KINASE-LIKE 1, ATUK/UPRT1, Q9FKS0	uridine kinase/uracil phosphoribosyltransferase 1, Encodes a protein that with uridine kinase but not uracil phosphoribosyltransferase activities.	0.990451	S	6.03e-43	GPHFSGLRFDGLLSSSPPNSSVVSSLRSAVS	FDGLLSS(0.01)S(0.99)PPNSSVVSSLR	0.70216	By MS/MS	By MS/MS	By MS/MS		By MS/MS	By MS/MS	By MS/MS	By MS/MS	76097000	111270000	94850000	0	7230500	56278000	53375000	43985000
AT5G40870.1	50	AT5G40870.1	50	uridine kinase/uracil phosphoribosyltransferase 1, UK/UPRT1, UKL1, URIDINE KINASE-LIKE 1, ATUK/UPRT1, Q9FKS0	uridine kinase/uracil phosphoribosyltransferase 1, Encodes a protein that with uridine kinase but not uracil phosphoribosyltransferase activities.	0.986962	S	2.3e-12	NSSVVSSLRSAVSSSSPSSSDPEAPKQPFII	SAVSSS(0.008)S(0.987)PS(0.004)S(0.001)SDPEAPK	-0.55684	By MS/MS	By MS/MS	By MS/MS	By MS/MS	By MS/MS	By MS/MS	By MS/MS	By MS/MS	44369000	63023000	81237000	58091000	36567000	43218000	48964000	33320000
AT5G40870.1	481	AT5G40870.1	481	uridine kinase/uracil phosphoribosyltransferase 1, UK/UPRT1, UKL1, URIDINE KINASE-LIKE 1, ATUK/UPRT1, Q9FKS0	uridine kinase/uracil phosphoribosyltransferase 1, Encodes a protein that with uridine kinase but not uracil phosphoribosyltransferase activities.	0.997951	T	0.000705927	RVIPGLGEFGDRYFGTDEEDQ__________	VIPGLGEFGDRY(0.002)FGT(0.998)DEEDQ	-0.55118	By matching	By MS/MS	By MS/MS	By matching	By matching	By matching	By matching	By matching	11965000	11158000	9139500	8956900	9738000	10324000	5357400	3749000
AT3G29360.2	393	AT3G29360.2	393	UDP-glucose dehydrogenase 2, UGD2, Q9LIA8	Encodes one of four UDP-glucose dehydrogenase UGD) genes. Mutation of this gene in combination with UGD3 leads to swollen plant cell walls and severe developmental defects associated with changes in pectic polysaccharides., UDP-glucose 6-dehydrogenase family protein	0.996493	S	8.17e-25	MNKFDWDHPLHLQPMSPTTVKQVTVTWDAYE	FDWDHPLHLQPMS(0.996)PT(0.003)TVK	0.11182	By MS/MS	By MS/MS	By MS/MS	By MS/MS	By MS/MS	By MS/MS	By MS/MS	By MS/MS	403450000	379160000	173610000	153080000	165380000	202910000	70921000	36043000
AT1G17370.1	241	AT1G17370.1	241	UBP1B, oligouridylate binding protein 1B	Encodes an RNA?binding protein involved in stress granule formation. Regulated by a transposable element small RNA., oligouridylate binding protein 1B	0.999814	S	3.76e-13	QSSDSKSVVELTSGVSEDGKDTTNGEAPENN	SVVELTSGVS(1)EDGK	0.56661	By MS/MS	By MS/MS	By MS/MS	By MS/MS	By MS/MS	By MS/MS	By MS/MS	By MS/MS	53980000	74217000	72453000	136540000	43372000	45904000	43729000	44458000
AT2G24640.2	494	AT2G24640.2	494	UBP19, ubiquitin-specific protease 19, Q9SJA1	ubiquitin-specific protease 19	0.5	S	0.017315	KEHLDSESKPLEKEHSDTEMIDAQ_______	EHS(0.5)DT(0.5)EMIDAQ	0.39354	By matching	By matching	By matching		By matching	By matching	By matching	By matching	16125000	16539000	15518000	0	13626000	15869000	7016600	6379900
AT2G24640.2	496	AT2G24640.2	496	UBP19, ubiquitin-specific protease 19, Q9SJA1	ubiquitin-specific protease 19	0.5	T	0.017315	HLDSESKPLEKEHSDTEMIDAQ_________	EHS(0.5)DT(0.5)EMIDAQ	0.39354	By matching	By matching	By matching		By matching	By matching	By matching	By matching	16125000	16539000	15518000	0	13626000	15869000	7016600	6379900
AT3G56860.5	12	AT3G56860.5	12	UBA2A, UBP1-associated protein 2A	UBP1-associated protein 2A, encodes a nuclear protein that binds to RNA with a specificity for oligouridylates in vitro. Along with UBP1 and UBA1a, it may act as a component of a complex recognizing U-rich sequences in plant 3'-UTRs and contributing to the stabilization of mRNAs in the nucleus.	1	S	4.66e-72	____MTKKRKLEGEESNEAEEPSQKLKQTPE	LEGEES(1)NEAEEPSQK	-0.11978	By matching	By matching	By MS/MS	By MS/MS		By MS/MS	By matching	By matching	22726000	27245000	24011000	28076000	0	17985000	14566000	7074800
AT3G56860.5	25	AT3G56860.5	25	UBA2A, UBP1-associated protein 2A	UBP1-associated protein 2A, encodes a nuclear protein that binds to RNA with a specificity for oligouridylates in vitro. Along with UBP1 and UBA1a, it may act as a component of a complex recognizing U-rich sequences in plant 3'-UTRs and contributing to the stabilization of mRNAs in the nucleus.	1	T	2.99e-12	EESNEAEEPSQKLKQTPEEEQQLVIKNQDNQ	LKQT(1)PEEEQQLVIK	-0.041937	By MS/MS	By MS/MS	By MS/MS	By MS/MS	By matching	By MS/MS	By MS/MS	By matching	99955000	86614000	87071000	91596000	88095000	88769000	52284000	47370000
AT3G10400.1	9	AT3G10400.1	9	U11/U12-31K	RNA recognition motif and CCHC-type zinc finger domains containing protein, Encodes a U12-type spliceosomal protein U11/U12-31K. Involved in U12 intron splicing via RNA chaperone activity and affects plant development.	0.999988	S	0.00126614	_______MKKRKIHHSDDEEDDTFYYRYSSV	IHHS(1)DDEEDDTFYYR	-1.8843		By MS/MS	By matching	By matching		By matching			0	36501000	29174000	26551000	0	31911000	0	0
AT3G50670.1	282	AT3G50670.1	282	U1 small nuclear ribonucleoprotein-70K, U1SNRNP, U1-70K, Q42404	U1 small nuclear ribonucleoprotein-70K, Encodes U1 snRNP 70K	1	S	1.77e-05	KSREKGKERERSRELSHEQPRERSRDRPRED	S(1)RELS(1)HEQPR	0.28393	By matching	By MS/MS	By MS/MS	By MS/MS	By matching	By MS/MS	By matching	By matching	10215000	20298000	48759000	38139000	16908000	18610000	20023000	11162000
AT3G50670.1	368	AT3G50670.1	368	U1 small nuclear ribonucleoprotein-70K, U1SNRNP, U1-70K, Q42404	U1 small nuclear ribonucleoprotein-70K, Encodes U1 snRNP 70K	1	S	0.000488431	RDYEGGEYEHEGGGRSRERDAEYRGEPEETR	ERDYEGGEYEHEGGGRS(1)R	-0.52161	By MS/MS	By MS/MS	By MS/MS		By matching	By MS/MS			73947000	96963000	131130000	0	43935000	97013000	0	0
AT3G50670.1	278	AT3G50670.1	278	U1 small nuclear ribonucleoprotein-70K, U1SNRNP, U1-70K, Q42404	U1 small nuclear ribonucleoprotein-70K, Encodes U1 snRNP 70K	1	S	0.00211747	EEREKSREKGKERERSRELSHEQPRERSRDR	S(1)RELS(1)HEQPR	0.28393	By matching	By matching	By MS/MS	By MS/MS	By matching	By matching	By matching	By matching	10215000	10652000	30599000	53738000	16908000	10136000	13737000	7097400
AT3G50670.1	255	AT3G50670.1	255	U1 small nuclear ribonucleoprotein-70K, U1SNRNP, U1-70K, Q42404	U1 small nuclear ribonucleoprotein-70K, Encodes U1 snRNP 70K	0.999852	S	9.17e-06	EEIVGEQQPQGRTSQSEEPSRPREEREKSRE	TSQS(1)EEPSRPREER	0.56804	By MS/MS	By MS/MS	By MS/MS	By MS/MS	By MS/MS	By MS/MS	By MS/MS	By MS/MS	116340000	174250000	138030000	70030000	167740000	150970000	63570000	47282000
AT5G07350.1	975	AT5G07350.1	975	TUDOR-SN protein 1, AtTudor1, Arabidopsis thaliana TUDOR-SN protein 1, Tudor1, TSN1	RNA binding protein with nuclease activity essential for stress response. Involved in mechanisms acting on mRNAs entering the secretory pathway. Functionally redundant with TSN2., TUDOR-SN protein 1	0.999997	S	7.41e-182	ARKSRIGIWQYGDIESDDEDTGPARKPAGGR	IGIWQYGDIES(1)DDEDTGPARK	0.15215	By MS/MS	By MS/MS	By MS/MS	By MS/MS	By MS/MS	By MS/MS	By MS/MS	By MS/MS	2983200000	2830000000	2622000000	2404700000	1871400000	2023600000	1190300000	935690000
AT4G14960.1;AT1G64740.1	349;349	AT4G14960.1	349	Tubulin alpha-6, TUA6, B9DGT7, P29511, Q0WV25	Encodes an alpha-tubulin isoform required for right handed helical growth., Tubulin/FtsZ family protein	1	T	8.93e-28	AIKAKRTIQFVDWCPTGFKCGINYQPPSVVP;TIKTKRTIQFVDWCPTGFKCGINYQPPTVVP	TIQFVDWCPT(1)GFK	-0.30545	By MS/MS	By MS/MS	By MS/MS	By MS/MS	By MS/MS	By MS/MS	By MS/MS	By MS/MS	659850000	634680000	592450000	824280000	638980000	7067700	564180000	450320000
AT5G19780.1	349	AT5G19780.1	349	TUA5, tubulin alpha-5, B9DHQ0, Q56WH1	Encodes an isoform of alpha tubulin. Closely related to adjacent gene TUA3 suggesting recent duplication., tubulin alpha-5	1	T	1.95e-20	TIKTKRTVQFVDWCPTGFKCGINYQPPTVVP	TVQFVDWCPT(1)GFK	-0.30944	By MS/MS	By MS/MS	By MS/MS	By MS/MS	By MS/MS	By MS/MS	By MS/MS	By MS/MS	622040000	710760000	428240000	315290000	603890000	567950000	286270000	249140000
AT1G53300.1	42	AT1G53300.1	42	TTL1, tetratricopeptide-repeat thioredoxin-like 1, Q9MAH1	tetratricopetide-repeat thioredoxin-like 1, Encodes one of the 36 carboxylate clamp (CC)-tetratricopeptide repeat (TPR) proteins (Prasad 2010, Pubmed ID: 20856808) with potential to interact with Hsp90/Hsp70 as co-chaperones. The TTL family is required for osmotic stress tolerance and male sporogenesis.	0.963715	S	4.38e-05	INKPDFRELDLGSPVSPLRSQPRGLTTTTTT	ELDLGS(0.036)PVS(0.964)PLR	0.44764	By MS/MS	By MS/MS			By matching	By MS/MS	By matching	By matching	31268000	26140000	0	0	34243000	26304000	26869000	16264000
AT5G61780.1	971	AT5G61780.1	971	TSN2, TUDOR-SN protein 2, Tudor2, Arabidopsis thaliana TUDOR-SN protein 2, AtTudor2	TUDOR-SN protein 2, Involved in the regulation of AtGA20ox3 expression, as well as seed germination.	1	S	1.25e-290	ARKSRTGIWEYGDIQSDDEDNVPVRKPGRG_	TGIWEYGDIQS(1)DDEDNVPVRKPGR	-0.57835	By MS/MS	By MS/MS	By MS/MS	By MS/MS	By MS/MS	By MS/MS	By MS/MS	By MS/MS	1644900000	1735200000	1740800000	1519900000	1441700000	1205200000	1062900000	707290000
AT5G61780.1	489	AT5G61780.1	489	TSN2, TUDOR-SN protein 2, Tudor2, Arabidopsis thaliana TUDOR-SN protein 2, AtTudor2	TUDOR-SN protein 2, Involved in the regulation of AtGA20ox3 expression, as well as seed germination.	0.857108	S	0.000250774	GAGDRVMDFGSVFLPSPTKGDTAVAAAATPG	VMDFGSVFLPS(0.857)PT(0.143)K	-0.13227	By matching	By matching	By MS/MS	By matching	By matching	By matching		By matching	23888000	27821000	14641000	17466000	23908000	16637000	0	8411000
AT3G16260.1	926	AT3G16260.1	926	TRZ4, tRNAse Z4	tRNAse Z4, Encodes a tRNase Z.	0.996324	T	1.65e-46	LFRNQVVEEEEEEEETDDDSLIRDKVPSFFI	NQVVEEEEEEEET(0.996)DDDS(0.004)LIRDK	0.13351		By MS/MS	By MS/MS	By MS/MS	By MS/MS		By MS/MS		0	195770000	129930000	169840000	160110000	0	97375000	0
AT2G17550.2	322	AT2G17550.2	322	TRM26, TON1 Recruiting Motif 26	No description available.	0.766299	S	0.00731923	SKKESLSPRNLKRSLSAPVSGTSFGKLLLED	RS(0.222)LS(0.766)APVS(0.005)GT(0.006)S(0.002)FGK	0.4815	By matching	By MS/MS		By matching		By matching			22257000	28496000	0	17088000	0	16532000	0	0
AT1G27390.1	4	AT1G27390.1	4	translocase outer membrane 20-2, TOM20-2, P82873	translocase outer membrane 20-2, Form of TOM20, which is a component of the TOM complex, involved in transport of nuclear-encoded mitochondrial proteins	0.842525	S	1.43e-05	____________MEFSTADFERLIMFEHARK	MEFS(0.843)T(0.157)ADFER	1.0075	By matching	By MS/MS		By MS/MS		By MS/MS			44790000	39638000	0	26643000	0	28141000	0	0
AT1G04530.1	88	AT1G04530.1	88	TPR4, tetratricopeptide repeat 4	Tetratricopeptide repeat (TPR)-like superfamily protein, Encodes one of the 36 carboxylate clamp (CC)-tetratricopeptide repeat (TPR) proteins (Prasad 2010, Pubmed ID: 20856808) with potential to interact with Hsp90/Hsp70 as co-chaperones.	1	S	5.57e-13	IGVRDELGFEIERPPSPPMHLAAGLGIDKFD	DELGFEIERPPS(1)PPMHLAAGLGIDK	1.328	By matching	By matching	By matching	By matching	By matching		By MS/MS	By MS/MS	12592000	17942000	20260000	22312000	8270800	0	17853000	14061000
AT1G04530.1	7	AT1G04530.1	7	TPR4, tetratricopeptide repeat 4	Tetratricopeptide repeat (TPR)-like superfamily protein, Encodes one of the 36 carboxylate clamp (CC)-tetratricopeptide repeat (TPR) proteins (Prasad 2010, Pubmed ID: 20856808) with potential to interact with Hsp90/Hsp70 as co-chaperones.	0.999796	S	5.93e-12	_________MLKSEASLSIYCDSGDGFKSED	SEAS(1)LSIYCDSGDGFK	-0.6306			By MS/MS	By MS/MS	By MS/MS	By MS/MS	By matching	By matching	0	0	24310000	24576000	18442000	22429000	8234100	5538900
AT1G04530.1	36	AT1G04530.1	36	TPR4, tetratricopeptide repeat 4	Tetratricopeptide repeat (TPR)-like superfamily protein, Encodes one of the 36 carboxylate clamp (CC)-tetratricopeptide repeat (TPR) proteins (Prasad 2010, Pubmed ID: 20856808) with potential to interact with Hsp90/Hsp70 as co-chaperones.	0.999632	T	3.28e-34	EDPVTGIEENLERTVTIGDAIDGGEFSFAKH	TVT(1)IGDAIDGGEFSFAK	0.15251	By MS/MS	By MS/MS	By MS/MS	By MS/MS	By MS/MS	By MS/MS	By MS/MS	By MS/MS	57695000	66144000	191360000	127650000	162090000	159280000	64791000	41150000
AT3G16830.1	1116	AT3G16830.1	1116	TPR2, TOPLESS-related 2, Q9LRZ0	TOPLESS-related 2	0.234204	S	0.00271764	VAAGSDKAGTENGRPSSSSAANNSSSDQIQR	AGT(0.062)ENGRPS(0.234)S(0.234)S(0.234)S(0.234)AANNS(0.001)SS(0.001)DQIQR	-2.7474									0	0	0	0	0	0	0	0
AT3G16830.1	1117	AT3G16830.1	1117	TPR2, TOPLESS-related 2, Q9LRZ0	TOPLESS-related 2	0.234204	S	0.00271764	AAGSDKAGTENGRPSSSSAANNSSSDQIQR_	AGT(0.062)ENGRPS(0.234)S(0.234)S(0.234)S(0.234)AANNS(0.001)SS(0.001)DQIQR	-2.7474									0	0	0	0	0	0	0	0
AT3G16830.1	1118	AT3G16830.1	1118	TPR2, TOPLESS-related 2, Q9LRZ0	TOPLESS-related 2	0.234204	S	0.00271764	AGSDKAGTENGRPSSSSAANNSSSDQIQR__	AGT(0.062)ENGRPS(0.234)S(0.234)S(0.234)S(0.234)AANNS(0.001)SS(0.001)DQIQR	-2.7474									0	0	0	0	0	0	0	0
AT3G16830.1	1119	AT3G16830.1	1119	TPR2, TOPLESS-related 2, Q9LRZ0	TOPLESS-related 2	0.234204	S	0.00271764	GSDKAGTENGRPSSSSAANNSSSDQIQR___	AGT(0.062)ENGRPS(0.234)S(0.234)S(0.234)S(0.234)AANNS(0.001)SS(0.001)DQIQR	-2.7474									0	0	0	0	0	0	0	0
AT3G16830.1	709	AT3G16830.1	709	TPR2, TOPLESS-related 2, Q9LRZ0	TOPLESS-related 2	0.999815	S	2.54e-09	SISPAIGKIEHMDAGSPARPTPIPNGIEAMS	IEHMDAGS(1)PARPTPIPNGIEAMSR	0.090379	By MS/MS	By MS/MS	By MS/MS	By MS/MS	By MS/MS	By MS/MS	By MS/MS	By MS/MS	82774000	87946000	39382000	38581000	56694000	56990000	36254000	28090000
AT3G16830.1	214	AT3G16830.1	214	TPR2, TOPLESS-related 2, Q9LRZ0	TOPLESS-related 2	1	T	0.000425056	FLDHSCSPSNGARALTPVNLPVAAVARPSNF	ALT(1)PVNLPVAAVAR	-0.54311	By MS/MS	By MS/MS	By MS/MS	By MS/MS	By MS/MS	By MS/MS	By MS/MS	By MS/MS	257670000	270470000	206980000	150830000	151230000	171370000	90415000	52601000
AT3G15880.3	288	AT3G15880.3	288	TOPLESS-RELATED 4, WSIP2, WUS-interacting protein 2, TPR4, Q27GK7	WUS-interacting protein 2	0.993499	S	1.07e-28	APNSAVSMLKRERPRSPPTNSLSMDYQTADS	PRS(0.993)PPT(0.003)NS(0.004)LSMDYQTADSESVLK	-0.85982	By MS/MS	By MS/MS	By MS/MS	By MS/MS	By MS/MS	By matching	By MS/MS	By MS/MS	64843000	82703000	66870000	64395000	37437000	43296000	37972000	30706000
AT1G80490.1	214	AT1G80490.1	214	TOPLESS-related 1, TPR1, Q0WV90	TOPLESS-related 1	1	S	1.22e-12	FVDHSCRLPNDARAPSPVNNPLLGSLPKAEG	APS(1)PVNNPLLGSLPK	0.43675	By MS/MS	By MS/MS	By MS/MS	By MS/MS	By MS/MS	By MS/MS	By MS/MS	By MS/MS	395670000	567450000	390240000	379020000	366790000	453290000	224110000	205780000
AT1G80490.1	288	AT1G80490.1	288	TOPLESS-related 1, TPR1, Q0WV90	TOPLESS-related 1	0.365409	S	7.96e-05	GAPSIQALKHPRTPPSNSAVDYPSGDSDHVS	HPRT(0.269)PPS(0.365)NS(0.365)AVDYPSGDSDHVSK	-0.21224									0	0	0	0	0	0	0	0
AT1G80490.1	290	AT1G80490.1	290	TOPLESS-related 1, TPR1, Q0WV90	TOPLESS-related 1	0.365409	S	7.96e-05	PSIQALKHPRTPPSNSAVDYPSGDSDHVSKR	HPRT(0.269)PPS(0.365)NS(0.365)AVDYPSGDSDHVSK	-0.21224									0	0	0	0	0	0	0	0
AT1G80490.1	285	AT1G80490.1	285	TOPLESS-related 1, TPR1, Q0WV90	TOPLESS-related 1	0.997465	T	1.27e-15	IALGAPSIQALKHPRTPPSNSAVDYPSGDSD	HPRT(0.997)PPS(0.002)NSAVDYPSGDSDHVSK	0.58533	By MS/MS	By MS/MS	By MS/MS	By MS/MS	By MS/MS	By MS/MS	By MS/MS	By MS/MS	117490000	155180000	107680000	66598000	70913000	97128000	65223000	37293000
AT5G55310.1	301	AT5G55310.1	301	TOP1, DNA topoisomerase 1 beta, TOP1BETA, TOPOISOMERASE 1	DNA topoisomerase 1 beta, Encodes one of two Arabidopsis type-I DNA topoisomerase I genes. Reducing the level of expression of this gene in a top1alpha (At5g55300) mutant background causes seedling lethality.	1	S	2.44e-11	SKPLRANQATVKEDNSDGDDHVPIASRMKSD	EDNS(1)DGDDHVPIASR	-0.5204	By matching	By MS/MS	By MS/MS	By MS/MS	By matching		By matching		23925000	0	19037000	29143000	16248000	0	18543000	0
AT1G18620.1	293	AT1G18620.1	293	TON1 Recruiting Motif 3, TRM3	No description available.	0.946159	S	2.86e-05	PSVVAKLMGLETLPGSPLSRDRFNMFDDNSD	LMGLET(0.002)LPGS(0.946)PLS(0.052)R	-1.2254	By MS/MS	By MS/MS	By MS/MS	By MS/MS	By MS/MS	By MS/MS	By MS/MS	By MS/MS	30024000	28655000	21042000	12818000	19388000	28017000	11137000	9384000
AT2G16640.1	195	AT2G16640.1	195	TOC132, multimeric translocon complex in the outer envelope membrane 132, ATTOC132, MULTIMERIC TRANSLOCON COMPLEX IN THE OUTER ENVELOPE MEMBRANE 132, Q9SLF3	multimeric translocon complex in the outer envelope membrane 132	0.997313	S	0.00473345	IENGKTHSFLGNGIASPKNKEVVAEVIPKDD	THS(0.003)FLGNGIAS(0.997)PK	0.58928	By matching	By matching	By MS/MS	By matching	By matching	By matching	By matching	By matching	31951000	32986000	27992000	23206000	20437000	25441000	13266000	13159000
AT3G13920.4	4	AT3G13920.4	4	TIF4A1, eukaryotic translation initiation factor 4A1, EIF4A1, RH4, P41376	eukaryotic translation initiation factor 4A-1, eukaryotic translation initiation factor 4A1	1	S	2.56e-07	____________MAGSAPEGTQFDARQFDQK	AGS(1)APEGTQFDAR	-0.52468	By MS/MS	By MS/MS	By MS/MS	By MS/MS	By MS/MS	By MS/MS	By MS/MS	By MS/MS	0	0	0	0	0	0	0	0
AT3G08710.2	14	AT3G08710.2	14	TH9, TRX H9, ATH9, THIOREDOXIN TYPE H 9, thioredoxin H-type 9, Q9C9Y6	thioredoxin H-type 9, Associated to plasma membrane. Moves cell to cell, suggesting a role in intercellular communication.	1	S	7.13e-48	__MGSCVSKGKGDDDSVHNVEFSGGNVHLIT	GKGDDDS(1)VHNVEFSGGNVHLITTK	3.2157	By MS/MS	By MS/MS	By MS/MS	By MS/MS	By MS/MS	By matching	By MS/MS	By MS/MS	19685000	14289000	38942000	64334000	15061000	14296000	17401000	13303000
AT3G08710.2	132	AT3G08710.2	132	TH9, TRX H9, ATH9, THIOREDOXIN TYPE H 9, thioredoxin H-type 9, Q9C9Y6	thioredoxin H-type 9, Associated to plasma membrane. Moves cell to cell, suggesting a role in intercellular communication.	0.98944	S	1.66e-45	ANKPELQKKVTSIIDSVPESPQRP_______	VTSIIDS(0.989)VPES(0.011)PQRP	-0.31028	By MS/MS		By MS/MS	By MS/MS		By MS/MS			238430000	0	255020000	380200000	0	173050000	0	0
AT3G08710.2	136	AT3G08710.2	136	TH9, TRX H9, ATH9, THIOREDOXIN TYPE H 9, thioredoxin H-type 9, Q9C9Y6	thioredoxin H-type 9, Associated to plasma membrane. Moves cell to cell, suggesting a role in intercellular communication.	1	S	1e-70	ELQKKVTSIIDSVPESPQRP___________	KVTSIIDSVPES(1)PQRP	0.11617	By MS/MS	By MS/MS	By MS/MS	By MS/MS	By MS/MS	By MS/MS	By MS/MS	By MS/MS	287460000	303380000	198820000	62383000	143130000	172900000	82023000	81094000
AT1G24460.2	1612	AT1G24460.2	1612	TGN-localized SYP41 interacting protein, TNO1	Encodes a novel protein that co-immunoprecipitates with SYP41. It is involved in vacuolar trafficking and salt tolerance, potentially via a role in vesicle fusion and in maintaining TGN structure or identity. Mutants display delayed formation of the Brefeldin A (BFA) compartment in cotyledons upon application of BFA.	0.358	S	0.00315545	DIVQERSIFETPRAPSTSEISEIEDKGALGI	APS(0.358)T(0.358)S(0.279)EIS(0.005)EIEDK	0.18752									0	0	0	0	0	0	0	0
AT1G24460.2	1614	AT1G24460.2	1614	TGN-localized SYP41 interacting protein, TNO1	Encodes a novel protein that co-immunoprecipitates with SYP41. It is involved in vacuolar trafficking and salt tolerance, potentially via a role in vesicle fusion and in maintaining TGN structure or identity. Mutants display delayed formation of the Brefeldin A (BFA) compartment in cotyledons upon application of BFA.	0.331938	S	0.00315545	VQERSIFETPRAPSTSEISEIEDKGALGIKS	APS(0.332)T(0.332)S(0.332)EIS(0.004)EIEDK	-1.1919									0	0	0	0	0	0	0	0
AT1G24460.2	1646	AT1G24460.2	1646	TGN-localized SYP41 interacting protein, TNO1	Encodes a novel protein that co-immunoprecipitates with SYP41. It is involved in vacuolar trafficking and salt tolerance, potentially via a role in vesicle fusion and in maintaining TGN structure or identity. Mutants display delayed formation of the Brefeldin A (BFA) compartment in cotyledons upon application of BFA.	0.452166	S	4e-08	SPVPTAAQVRTVRKGSTDHLSINIDSESEHL	KGS(0.452)T(0.452)DHLS(0.096)INIDSESEHLMNNNETDEDK	-0.6951									0	0	0	0	0	0	0	0
AT1G24460.2	1631	AT1G24460.2	1631	TGN-localized SYP41 interacting protein, TNO1	Encodes a novel protein that co-immunoprecipitates with SYP41. It is involved in vacuolar trafficking and salt tolerance, potentially via a role in vesicle fusion and in maintaining TGN structure or identity. Mutants display delayed formation of the Brefeldin A (BFA) compartment in cotyledons upon application of BFA.	0.994218	S	0.0014905	ISEIEDKGALGIKSISPVPTAAQVRTVRKGS	S(0.006)IS(0.994)PVPTAAQVR	-1.0473	By MS/MS	By MS/MS	By matching	By matching	By matching	By matching	By matching		31394000	23067000	20619000	29137000	22686000	22799000	18916000	0
AT1G24460.2	1613	AT1G24460.2	1613	TGN-localized SYP41 interacting protein, TNO1	Encodes a novel protein that co-immunoprecipitates with SYP41. It is involved in vacuolar trafficking and salt tolerance, potentially via a role in vesicle fusion and in maintaining TGN structure or identity. Mutants display delayed formation of the Brefeldin A (BFA) compartment in cotyledons upon application of BFA.	0.358	T	0.00315545	IVQERSIFETPRAPSTSEISEIEDKGALGIK	APS(0.358)T(0.358)S(0.279)EIS(0.005)EIEDK	0.18752									0	0	0	0	0	0	0	0
AT1G24460.2	65	AT1G24460.2	65	TGN-localized SYP41 interacting protein, TNO1	Encodes a novel protein that co-immunoprecipitates with SYP41. It is involved in vacuolar trafficking and salt tolerance, potentially via a role in vesicle fusion and in maintaining TGN structure or identity. Mutants display delayed formation of the Brefeldin A (BFA) compartment in cotyledons upon application of BFA.	0.969298	T	1.46e-10	PEELNFDTPSKEALTTDDDDNDDLGTHFNIE	EALT(0.031)T(0.969)DDDDNDDLGTHFNIEK	0.43123	By MS/MS	By MS/MS	By matching	By MS/MS	By MS/MS	By MS/MS	By MS/MS	By MS/MS	58619000	46313000	39024000	34560000	31266000	42258000	23459000	20260000
AT1G24460.2	1647	AT1G24460.2	1647	TGN-localized SYP41 interacting protein, TNO1	Encodes a novel protein that co-immunoprecipitates with SYP41. It is involved in vacuolar trafficking and salt tolerance, potentially via a role in vesicle fusion and in maintaining TGN structure or identity. Mutants display delayed formation of the Brefeldin A (BFA) compartment in cotyledons upon application of BFA.	0.640136	T	4.01e-21	PVPTAAQVRTVRKGSTDHLSINIDSESEHLM	KGS(0.349)T(0.64)DHLS(0.011)INIDSESEHLMNNNETDEDK	-0.5134	By MS/MS	By MS/MS	By matching	By matching			By matching	By matching	112140000	103090000	46625000	17675000	0	0	23183000	19056000
AT5G23080.2	3	AT5G23080.2	3	TGH, TOUGH	SWAP (Suppressor-of-White-APricot)/surp domain-containing protein, Interacts with TATA-box binding protein 2. Contains domains with strong similarity to G-patch and SWAP domains, characteristic of RNA binding and processing proteins. Colocalizes with the splicing regulator SRp34 to subnuclear particles. It is an important component of miRNA and siRNA biogenesis. Mutants display developmental defe…	1	S	7.48e-08	_____________MGSDEEDFVFHGTPIERE	GS(1)DEEDFVFHGTPIEREEEIASR	-2.5019	By MS/MS	By matching	By matching	By MS/MS	By MS/MS	By matching	By MS/MS	By matching	16030000	19030000	23324000	29266000	20682000	18726000	17742000	14837000
AT5G23080.2	780	AT5G23080.2	780	TGH, TOUGH	SWAP (Suppressor-of-White-APricot)/surp domain-containing protein, Interacts with TATA-box binding protein 2. Contains domains with strong similarity to G-patch and SWAP domains, characteristic of RNA binding and processing proteins. Colocalizes with the splicing regulator SRp34 to subnuclear particles. It is an important component of miRNA and siRNA biogenesis. Mutants display developmental defe…	0.971053	S	0.0205425	LDRPGLKEKVEEKTSSLTLGSEEEKSRKKRE	T(0.014)S(0.014)S(0.971)LT(0.001)LGSEEEK	-3.2938								By matching	0	0	0	0	0	0	0	16191000
AT4G22670.1	29	AT4G22670.1	29	tetratricopeptide repeat 11, HSP70-interacting protein 1, AtHip1, TPR11, HIP1, Q93YR3	Encodes one of the 36 carboxylate clamp (CC)-tetratricopeptide repeat (TPR) proteins (Prasad 2010, Pubmed ID: 20856808) with potential to interact with Hsp90/Hsp70 as co-chaperones., HSP70-interacting protein 1	0.591859	S	0.00388823	DQCKSDPSLLTTPSLSFFRDYLESLGAKIPT	SDPSLLT(0.001)T(0.019)PS(0.388)LS(0.592)FFR	-1.7074			By matching						0	0	16566000	0	0	0	0	0
AT4G22670.1	63	AT4G22670.1	63	tetratricopeptide repeat 11, HSP70-interacting protein 1, AtHip1, TPR11, HIP1, Q93YR3	Encodes one of the 36 carboxylate clamp (CC)-tetratricopeptide repeat (TPR) proteins (Prasad 2010, Pubmed ID: 20856808) with potential to interact with Hsp90/Hsp70 as co-chaperones., HSP70-interacting protein 1	1	S	7.44e-159	EEDKDTKPRSFVVEESDDDMDETEEVKPKVE	SFVVEES(1)DDDMDETEEVKPK	-0.71901	By MS/MS	By MS/MS	By MS/MS	By MS/MS	By MS/MS	By MS/MS	By MS/MS	By MS/MS	3703700000	3587800000	3510000000	3852200000	2986900000	3202500000	2142800000	1622000000
AT4G22670.1	89	AT4G22670.1	89	tetratricopeptide repeat 11, HSP70-interacting protein 1, AtHip1, TPR11, HIP1, Q93YR3	Encodes one of the 36 carboxylate clamp (CC)-tetratricopeptide repeat (TPR) proteins (Prasad 2010, Pubmed ID: 20856808) with potential to interact with Hsp90/Hsp70 as co-chaperones., HSP70-interacting protein 1	1	S	3.74e-50	KPKVEEEEEEDEIVESDVELEGDTVEPDNDP	VEEEEEEDEIVES(1)DVELEGDTVEPDNDPPQK	-0.061233	By MS/MS	By MS/MS	By MS/MS	By MS/MS	By MS/MS	By MS/MS	By MS/MS	By MS/MS	286400000	343180000	394000000	404660000	311880000	292730000	217890000	162470000
AT3G48500.1	434	AT3G48500.1	434	TAC10, PIGMENT DEFECTIVE 312, PLASTID TRANSCRIPTIONALLY ACTIVE 10, PTAC10, PDE312	Nucleic acid-binding, OB-fold-like protein	1	S	5.22e-103	EANPAKYEGKKLSELSDDEDFDEQKDIEYGE	LSELS(1)DDEDFDEQK	-0.10746	By MS/MS	By MS/MS	By MS/MS	By MS/MS	By MS/MS	By MS/MS	By MS/MS	By MS/MS	1202300000	1421200000	1047700000	804260000	933330000	911900000	508840000	430010000
AT3G18370.1	806	AT3G18370.1	806	SYTF, NTMC2TYPE3, ATSYTF, NTMC2T3	C2 domain-containing protein	0.974096	S	1.08e-09	LINKIKDLGKEILNSSPAQAPSRDS______	EILNS(0.026)S(0.974)PAQAPSR	0.47867	By matching	By matching	By matching	By MS/MS		By matching	By matching	By matching	38676000	38562000	33191000	40521000	0	20637000	23700000	19957000
AT3G09740.1	135	AT3G09740.1	135	SYP71, ATSYP71, syntaxin of plants 71, Q9SF29	syntaxin of plants 71 (SYP71), syntaxin of plants 71	0.878537	T	0.000120352	IPDGTAGGPKSTSAWTPSSTTSRPDIKFDSD	S(0.014)T(0.014)S(0.056)AWT(0.879)PS(0.014)S(0.006)T(0.006)T(0.006)S(0.007)RPDIK	-2.3559	By matching	By matching	By MS/MS		By matching		By matching		34178000	31175000	39389000	0	17079000	0	20170000	0
AT3G11820.1	6	AT3G11820.1	6	SYNTAXIN RELATED PROTEIN 1, PEN1, SYP121, SYR1, PENETRATION1, ATSYR1, AT-SYR1, syntaxin of plants 121, ATSYP121, Q9ZSD4	Encodes a syntaxin localized at the plasma membrane (SYR1, Syntaxin Related Protein 1, also known as SYP121, PENETRATION1/PEN1). SYR1/PEN1 is a member of the SNARE superfamily proteins. SNARE proteins are involved in cell signaling, vesicle traffic, growth and development. SYR1/PEN1 functions in positioning anchoring of the KAT1 K+ channel protein at the plasma membrane. Transcription is upregula…	0.312942	S	0.0104274	__________MNDLFSSSFSRFRSGEPSPRR	MNDLFS(0.313)S(0.313)S(0.313)FS(0.061)R	-0.43613									0	0	0	0	0	0	0	0
AT3G11820.1	7	AT3G11820.1	7	SYNTAXIN RELATED PROTEIN 1, PEN1, SYP121, SYR1, PENETRATION1, ATSYR1, AT-SYR1, syntaxin of plants 121, ATSYP121, Q9ZSD4	Encodes a syntaxin localized at the plasma membrane (SYR1, Syntaxin Related Protein 1, also known as SYP121, PENETRATION1/PEN1). SYR1/PEN1 is a member of the SNARE superfamily proteins. SNARE proteins are involved in cell signaling, vesicle traffic, growth and development. SYR1/PEN1 functions in positioning anchoring of the KAT1 K+ channel protein at the plasma membrane. Transcription is upregula…	0.312942	S	0.0104274	_________MNDLFSSSFSRFRSGEPSPRRD	MNDLFS(0.313)S(0.313)S(0.313)FS(0.061)R	-0.43613									0	0	0	0	0	0	0	0
AT3G11820.1	8	AT3G11820.1	8	SYNTAXIN RELATED PROTEIN 1, PEN1, SYP121, SYR1, PENETRATION1, ATSYR1, AT-SYR1, syntaxin of plants 121, ATSYP121, Q9ZSD4	Encodes a syntaxin localized at the plasma membrane (SYR1, Syntaxin Related Protein 1, also known as SYP121, PENETRATION1/PEN1). SYR1/PEN1 is a member of the SNARE superfamily proteins. SNARE proteins are involved in cell signaling, vesicle traffic, growth and development. SYR1/PEN1 functions in positioning anchoring of the KAT1 K+ channel protein at the plasma membrane. Transcription is upregula…	0.312942	S	0.0104274	________MNDLFSSSFSRFRSGEPSPRRDV	MNDLFS(0.313)S(0.313)S(0.313)FS(0.061)R	-0.43613									0	0	0	0	0	0	0	0
AT3G11820.1	10	AT3G11820.1	10	SYNTAXIN RELATED PROTEIN 1, PEN1, SYP121, SYR1, PENETRATION1, ATSYR1, AT-SYR1, syntaxin of plants 121, ATSYP121, Q9ZSD4	Encodes a syntaxin localized at the plasma membrane (SYR1, Syntaxin Related Protein 1, also known as SYP121, PENETRATION1/PEN1). SYR1/PEN1 is a member of the SNARE superfamily proteins. SNARE proteins are involved in cell signaling, vesicle traffic, growth and development. SYR1/PEN1 functions in positioning anchoring of the KAT1 K+ channel protein at the plasma membrane. Transcription is upregula…	0.586202	S	8.44e-07	______MNDLFSSSFSRFRSGEPSPRRDVAG	MNDLFS(0.013)S(0.064)S(0.337)FS(0.586)R	-0.98031							By matching	By MS/MS	0	0	0	0	0	0	92228000	54601000
AT3G11820.1	18	AT3G11820.1	18	SYNTAXIN RELATED PROTEIN 1, PEN1, SYP121, SYR1, PENETRATION1, ATSYR1, AT-SYR1, syntaxin of plants 121, ATSYP121, Q9ZSD4	Encodes a syntaxin localized at the plasma membrane (SYR1, Syntaxin Related Protein 1, also known as SYP121, PENETRATION1/PEN1). SYR1/PEN1 is a member of the SNARE superfamily proteins. SNARE proteins are involved in cell signaling, vesicle traffic, growth and development. SYR1/PEN1 functions in positioning anchoring of the KAT1 K+ channel protein at the plasma membrane. Transcription is upregula…	0.966543	S	0.00197387	DLFSSSFSRFRSGEPSPRRDVAGGGDGVQMA	S(0.033)GEPS(0.967)PRRDVAGGGDGVQMANPAGSTGGVNLDK	2.1519	By matching	By MS/MS			By MS/MS	By matching			65123000	49958000	0	0	33352000	37430000	0	0
AT1G67140.1	2065	AT1G67140.1	2065	SWEETIE	HEAT repeat-containing protein	0.999774	S	4.72e-46	EEPDLPGRSSIQDDESNAEETDDQHLASDHA	SSIQDDES(1)NAEETDDQHLASDHATDITR	0.5787	By MS/MS	By MS/MS	By matching	By MS/MS	By matching	By matching	By MS/MS	By matching	64065000	66867000	73647000	84148000	42736000	50714000	47132000	31422000
AT1G67140.1	2046	AT1G67140.1	2046	SWEETIE	HEAT repeat-containing protein	0.998912	S	2.52e-18	FPASTNLEGSESKTESVAEEEPDLPGRSSIQ	T(0.001)ES(0.999)VAEEEPDLPGR	0.19192		By matching	By matching	By MS/MS			By matching	By matching	0	17339000	17493000	29505000	0	0	11492000	10196000
AT2G30880.1	478	AT2G30880.1	478	SWAP70, AtSWAP70	Pleckstrin homology (PH) domain-containing protein	0.99992	S	0.0148967	DVREISAETERDRRNSLDIPVVSPEPNVPRN	DRRNS(1)LDIPVVSPEPNVPR	-0.036864	By matching	By MS/MS	By matching	By matching	By MS/MS	By matching	By MS/MS	By matching	19533000	25956000	24209000	18974000	19285000	17148000	14308000	9985200
AT2G26460.1	579	AT2G26460.1	579	SUPPRESSORS OF MEC-8 AND UNC-52 2, SMU2	RED family protein, Encodes SMU2, a protein involved in RNA splicing.	1	T	7.59e-25	KEGGDVASLDAAEAQTPKRSKH_________	EGGDVASLDAAEAQT(1)PK	0.11367							By MS/MS		0	0	0	0	0	0	0	0
AT3G48050.2	705	AT3G48050.2	705	SUO, 'shuttle' in chinese	Encodes a large protein with N-terminal bromo-adjacent homology (BAH) and transcription elongation factor S-II (TFS2N) domains and two C-terminal GW (glycine and tryptophan) repeats. It is nuclear and colocalizes with the processing-body component DCP1 in the cytoplasm. SOU is a component of the miRNA pathway and is involved in translational repression., BAH domain ;TFIIS helical bundle-like doma…	1	S	8.7e-26	NELKDILTGSQEAAGSPLVAGDERGGDLKDS	DILTGSQEAAGS(1)PLVAGDER	1.9602	By matching	By MS/MS		By MS/MS		By MS/MS		By matching	39622000	45885000	0	29304000	0	34628000	0	16863000
AT3G48050.2	1065	AT3G48050.2	1065	SUO, 'shuttle' in chinese	Encodes a large protein with N-terminal bromo-adjacent homology (BAH) and transcription elongation factor S-II (TFS2N) domains and two C-terminal GW (glycine and tryptophan) repeats. It is nuclear and colocalizes with the processing-body component DCP1 in the cytoplasm. SOU is a component of the miRNA pathway and is involved in translational repression., BAH domain ;TFIIS helical bundle-like doma…	1	S	1.67e-33	VTKGKVEPVEGNLENSEVKERYSGLRATPGL	VEPVEGNLENS(1)EVK	0.26744	By MS/MS	By MS/MS	By MS/MS	By MS/MS	By matching	By MS/MS	By matching	By matching	44378000	33497000	27659000	16278000	0	31444000	0	8633400
AT3G48050.2	631	AT3G48050.2	631	SUO, 'shuttle' in chinese	Encodes a large protein with N-terminal bromo-adjacent homology (BAH) and transcription elongation factor S-II (TFS2N) domains and two C-terminal GW (glycine and tryptophan) repeats. It is nuclear and colocalizes with the processing-body component DCP1 in the cytoplasm. SOU is a component of the miRNA pathway and is involved in translational repression., BAH domain ;TFIIS helical bundle-like doma…	0.982058	S	2.85e-08	GSGNKLIVKLPNRGRSPAQSVSGGSLEDPAP	GRS(0.982)PAQS(0.018)VSGGSLEDPAPVNSR	1.4643	By MS/MS	By MS/MS			By MS/MS	By MS/MS	By MS/MS	By MS/MS	47772000	67142000	0	0	37547000	48302000	52939000	35665000
AT3G48050.2	1035	AT3G48050.2	1035	SUO, 'shuttle' in chinese	Encodes a large protein with N-terminal bromo-adjacent homology (BAH) and transcription elongation factor S-II (TFS2N) domains and two C-terminal GW (glycine and tryptophan) repeats. It is nuclear and colocalizes with the processing-body component DCP1 in the cytoplasm. SOU is a component of the miRNA pathway and is involved in translational repression., BAH domain ;TFIIS helical bundle-like doma…	0.5	S	0.00103513	MDQKDVKKIKQDCDTSVGAIKDTSAGLDSSV	IKQDCDT(0.5)S(0.5)VGAIK	-2.1028	By matching	By matching	By matching		By matching	By matching	By matching	By matching	20968000	31511000	13652000	0	14320000	16325000	6361000	5553000
AT3G48050.2	910	AT3G48050.2	910	SUO, 'shuttle' in chinese	Encodes a large protein with N-terminal bromo-adjacent homology (BAH) and transcription elongation factor S-II (TFS2N) domains and two C-terminal GW (glycine and tryptophan) repeats. It is nuclear and colocalizes with the processing-body component DCP1 in the cytoplasm. SOU is a component of the miRNA pathway and is involved in translational repression., BAH domain ;TFIIS helical bundle-like doma…	0.5	S	0.000631331	PALPTKAVKEKILNDSDSGELKDIKTDVKSE	ILNDS(0.5)DS(0.5)GELK	0.69136						By MS/MS			0	0	0	0	0	73232000	0	0
AT3G48050.2	912	AT3G48050.2	912	SUO, 'shuttle' in chinese	Encodes a large protein with N-terminal bromo-adjacent homology (BAH) and transcription elongation factor S-II (TFS2N) domains and two C-terminal GW (glycine and tryptophan) repeats. It is nuclear and colocalizes with the processing-body component DCP1 in the cytoplasm. SOU is a component of the miRNA pathway and is involved in translational repression., BAH domain ;TFIIS helical bundle-like doma…	0.851539	S	2.02e-07	LPTKAVKEKILNDSDSGELKDIKTDVKSEAD	ILNDS(0.148)DS(0.852)GELK	0.39336	By MS/MS	By matching		By MS/MS		By MS/MS	By MS/MS	By MS/MS	82321000	84559000	0	84942000	0	73232000	45863000	29826000
AT3G48050.2	894	AT3G48050.2	894	SUO, 'shuttle' in chinese	Encodes a large protein with N-terminal bromo-adjacent homology (BAH) and transcription elongation factor S-II (TFS2N) domains and two C-terminal GW (glycine and tryptophan) repeats. It is nuclear and colocalizes with the processing-body component DCP1 in the cytoplasm. SOU is a component of the miRNA pathway and is involved in translational repression., BAH domain ;TFIIS helical bundle-like doma…	0.998541	S	1.69e-08	DQCLESNDNSDGVVASPALPTKAVKEKILND	LVDQCLESNDNSDGVVAS(0.999)PALPT(0.001)K	1.4102	By MS/MS	By MS/MS		By matching	By MS/MS	By MS/MS	By MS/MS	By MS/MS	51916000	55125000	0	45408000	37760000	53845000	28440000	25305000
AT3G48050.2	197	AT3G48050.2	197	SUO, 'shuttle' in chinese	Encodes a large protein with N-terminal bromo-adjacent homology (BAH) and transcription elongation factor S-II (TFS2N) domains and two C-terminal GW (glycine and tryptophan) repeats. It is nuclear and colocalizes with the processing-body component DCP1 in the cytoplasm. SOU is a component of the miRNA pathway and is involved in translational repression., BAH domain ;TFIIS helical bundle-like doma…	0.999999	S	1.82e-05	KTRSEMHTTLQQGGRSPKSMNSPTTSQPKDG	SEMHTTLQQGGRS(1)PK	-0.025739	By MS/MS	By MS/MS	By MS/MS	By MS/MS	By MS/MS	By MS/MS	By MS/MS	By MS/MS	23753000	28423000	22231000	23045000	19798000	19315000	12949000	9789600
AT3G48050.2	574	AT3G48050.2	574	SUO, 'shuttle' in chinese	Encodes a large protein with N-terminal bromo-adjacent homology (BAH) and transcription elongation factor S-II (TFS2N) domains and two C-terminal GW (glycine and tryptophan) repeats. It is nuclear and colocalizes with the processing-body component DCP1 in the cytoplasm. SOU is a component of the miRNA pathway and is involved in translational repression., BAH domain ;TFIIS helical bundle-like doma…	0.741613	S	5.25e-12	SSRHRKSNNVFQGSSSSASPRGAGLSRSFSS	SNNVFQGS(0.011)S(0.044)S(0.742)S(0.179)AS(0.024)PR	-0.44924								By MS/MS	0	0	0	0	0	0	0	33947000
AT3G48050.2	575	AT3G48050.2	575	SUO, 'shuttle' in chinese	Encodes a large protein with N-terminal bromo-adjacent homology (BAH) and transcription elongation factor S-II (TFS2N) domains and two C-terminal GW (glycine and tryptophan) repeats. It is nuclear and colocalizes with the processing-body component DCP1 in the cytoplasm. SOU is a component of the miRNA pathway and is involved in translational repression., BAH domain ;TFIIS helical bundle-like doma…	0.519083	S	2.92e-25	SRHRKSNNVFQGSSSSASPRGAGLSRSFSSH	SNNVFQGS(0.009)S(0.097)S(0.223)S(0.519)AS(0.152)PR	-0.23117		By MS/MS							0	65643000	0	0	0	0	0	0
AT3G48050.2	577	AT3G48050.2	577	SUO, 'shuttle' in chinese	Encodes a large protein with N-terminal bromo-adjacent homology (BAH) and transcription elongation factor S-II (TFS2N) domains and two C-terminal GW (glycine and tryptophan) repeats. It is nuclear and colocalizes with the processing-body component DCP1 in the cytoplasm. SOU is a component of the miRNA pathway and is involved in translational repression., BAH domain ;TFIIS helical bundle-like doma…	0.812872	S	4.06e-12	HRKSNNVFQGSSSSASPRGAGLSRSFSSHRN	SNNVFQGSS(0.002)S(0.016)S(0.169)AS(0.813)PR	3.2313					By MS/MS	By MS/MS			0	0	0	0	43364000	56200000	0	0
AT3G48050.2	653	AT3G48050.2	653	SUO, 'shuttle' in chinese	Encodes a large protein with N-terminal bromo-adjacent homology (BAH) and transcription elongation factor S-II (TFS2N) domains and two C-terminal GW (glycine and tryptophan) repeats. It is nuclear and colocalizes with the processing-body component DCP1 in the cytoplasm. SOU is a component of the miRNA pathway and is involved in translational repression., BAH domain ;TFIIS helical bundle-like doma…	0.975853	S	0.00190866	GGSLEDPAPVNSRVSSPVHAVKQELCDNNGR	VS(0.024)S(0.976)PVHAVK	0.10751	By matching			By matching	By matching	By MS/MS	By matching	By matching	13767000	0	0	40167000	22261000	21911000	18142000	12674000
AT3G48050.2	1034	AT3G48050.2	1034	SUO, 'shuttle' in chinese	Encodes a large protein with N-terminal bromo-adjacent homology (BAH) and transcription elongation factor S-II (TFS2N) domains and two C-terminal GW (glycine and tryptophan) repeats. It is nuclear and colocalizes with the processing-body component DCP1 in the cytoplasm. SOU is a component of the miRNA pathway and is involved in translational repression., BAH domain ;TFIIS helical bundle-like doma…	0.5	T	0.00103513	HMDQKDVKKIKQDCDTSVGAIKDTSAGLDSS	IKQDCDT(0.5)S(0.5)VGAIK	-2.1028	By matching	By matching	By matching		By matching	By matching	By matching	By matching	20968000	31511000	13652000	0	14320000	16325000	6361000	5553000
AT5G04990.1	54	AT5G04990.1	54	SUN1, ARABIDOPSIS SAD1/UNC-84 DOMAIN PROTEIN 1, ATSUN1, SAD1/UNC-84 domain protein 1	Encodes a member of the Sad1/UNC-84 (SUN)-domain proteins: AtSUN1(At5g04990), AtSUN2(AT3G10730). SUN domain proteins are part of the cytoskeletal-nucleoskeletal bridging complexes. AtSUN1 and AtSUN2 are localized to the nuclear envelope and are present as homomers and heteromers in vivo.Encodes an outer nuclear membrane protein that anchors RanGAP1 to the nuclear envelope. It interacts with WPP d…	0.995901	S	6.71e-06	ANGGVGEAGGTSRDLSRGEATLDRSQGQDLG	DLS(0.996)RGEAT(0.007)LDRS(0.997)QGQDLGPVTR	-2.1315	By MS/MS	By MS/MS		By matching		By matching	By matching	By MS/MS	333270000	382830000	0	160350000	0	138280000	141670000	103490000
AT5G04990.1	63	AT5G04990.1	63	SUN1, ARABIDOPSIS SAD1/UNC-84 DOMAIN PROTEIN 1, ATSUN1, SAD1/UNC-84 domain protein 1	Encodes a member of the Sad1/UNC-84 (SUN)-domain proteins: AtSUN1(At5g04990), AtSUN2(AT3G10730). SUN domain proteins are part of the cytoskeletal-nucleoskeletal bridging complexes. AtSUN1 and AtSUN2 are localized to the nuclear envelope and are present as homomers and heteromers in vivo.Encodes an outer nuclear membrane protein that anchors RanGAP1 to the nuclear envelope. It interacts with WPP d…	0.996744	S	6.71e-06	GTSRDLSRGEATLDRSQGQDLGPVTRRSVSA	DLS(0.974)RGEAT(0.029)LDRS(0.997)QGQDLGPVTR	-2.3829	By MS/MS	By MS/MS	By MS/MS	By MS/MS	By MS/MS	By MS/MS	By MS/MS	By MS/MS	230020000	267120000	128570000	99833000	146410000	83692000	116770000	78215000
AT5G04990.1	75	AT5G04990.1	75	SUN1, ARABIDOPSIS SAD1/UNC-84 DOMAIN PROTEIN 1, ATSUN1, SAD1/UNC-84 domain protein 1	Encodes a member of the Sad1/UNC-84 (SUN)-domain proteins: AtSUN1(At5g04990), AtSUN2(AT3G10730). SUN domain proteins are part of the cytoskeletal-nucleoskeletal bridging complexes. AtSUN1 and AtSUN2 are localized to the nuclear envelope and are present as homomers and heteromers in vivo.Encodes an outer nuclear membrane protein that anchors RanGAP1 to the nuclear envelope. It interacts with WPP d…	0.499252	S	0.000288144	LDRSQGQDLGPVTRRSVSAATGTNTTATQRR	RS(0.499)VS(0.499)AAT(0.001)GTNTTATQR	-1.4855									0	0	0	0	0	0	0	0
AT5G04990.1	77	AT5G04990.1	77	SUN1, ARABIDOPSIS SAD1/UNC-84 DOMAIN PROTEIN 1, ATSUN1, SAD1/UNC-84 domain protein 1	Encodes a member of the Sad1/UNC-84 (SUN)-domain proteins: AtSUN1(At5g04990), AtSUN2(AT3G10730). SUN domain proteins are part of the cytoskeletal-nucleoskeletal bridging complexes. AtSUN1 and AtSUN2 are localized to the nuclear envelope and are present as homomers and heteromers in vivo.Encodes an outer nuclear membrane protein that anchors RanGAP1 to the nuclear envelope. It interacts with WPP d…	0.999992	S	2.79e-58	RSQGQDLGPVTRRSVSAATGTNTTATQRRTR	SVS(1)AATGTNTTATQR	0.94685	By MS/MS	By MS/MS	By MS/MS	By MS/MS	By MS/MS	By MS/MS	By MS/MS	By MS/MS	78493000	91881000	134420000	112550000	70116000	101020000	59389000	51436000
AT5G04990.1	59	AT5G04990.1	59	SUN1, ARABIDOPSIS SAD1/UNC-84 DOMAIN PROTEIN 1, ATSUN1, SAD1/UNC-84 domain protein 1	Encodes a member of the Sad1/UNC-84 (SUN)-domain proteins: AtSUN1(At5g04990), AtSUN2(AT3G10730). SUN domain proteins are part of the cytoskeletal-nucleoskeletal bridging complexes. AtSUN1 and AtSUN2 are localized to the nuclear envelope and are present as homomers and heteromers in vivo.Encodes an outer nuclear membrane protein that anchors RanGAP1 to the nuclear envelope. It interacts with WPP d…	0.597906	T	0.0232689	GEAGGTSRDLSRGEATLDRSQGQDLGPVTRR	DLS(0.459)RGEAT(0.598)LDRS(0.941)QGQDLGPVT(0.002)R	-1.0257					By MS/MS				0	0	0	0	72309000	0	0	0
AT2G21470.1	603	AT2G21470.1	603	SUMO-ACTIVATING ENZYME 2, ATSAE2, SUMO-activating enzyme 2, SAE2, EMB2764, EMBRYO DEFECTIVE 2764, Q9SJT1	Encodes one of the two subunits of the SUMO activation enzyme required during sumolation. Sumolation is a post-translational protein modification process similar to ubiquitination during which a polypeptide (SUMO) is covalently attached to a target protein., SUMO-activating enzyme 2	0.999972	S	8.56e-22	ETEASNHKKETENVESEDDDIMEVENPMMVS	KETENVES(1)EDDDIMEVENPMMVSK	-1.1195	By MS/MS	By MS/MS	By MS/MS	By matching	By MS/MS	By MS/MS	By MS/MS	By matching	97880000	87093000	42684000	33406000	44780000	72662000	18692000	16452000
AT5G04040.1	617	AT5G04040.1	617	SUGAR-DEPENDENT1, SDP1, Q9LZA6	Patatin-like phospholipase family protein, Encodes a triacylglycerol lipase that is involved in storage lipid breakdown during seed germination. The mutant plant exhibits a much slower rate of postgerminative growth than the wild type.	0.648074	S	7.92e-06	ASRRIPSWNVLARENSTGSLDDLVTDNNLHA	ENS(0.648)T(0.325)GS(0.027)LDDLVTDNNLHASSGR	-1.458							By MS/MS		0	0	0	0	0	0	28117000	0
AT5G04040.1	618	AT5G04040.1	618	SUGAR-DEPENDENT1, SDP1, Q9LZA6	Patatin-like phospholipase family protein, Encodes a triacylglycerol lipase that is involved in storage lipid breakdown during seed germination. The mutant plant exhibits a much slower rate of postgerminative growth than the wild type.	0.506364	T	7.92e-06	SRRIPSWNVLARENSTGSLDDLVTDNNLHAS	ENS(0.454)T(0.506)GS(0.04)LDDLVTDNNLHASSGR	-0.19969						By MS/MS			0	0	0	0	0	54484000	0	0
AT2G17700.1	439	AT2G17700.1	439	STY8, serine/threonine/tyrosine kinase 8	ACT-like protein tyrosine kinase family protein	0.986724	T	1.62e-44	ADFGVARVQIESGVMTAETGTYRWMAPEVIE	VQIESGVMT(0.987)AET(0.012)GT(0.001)YR	-1.2264	By MS/MS	By MS/MS	By MS/MS	By MS/MS	By MS/MS	By MS/MS	By MS/MS	By MS/MS	203790000	189140000	154460000	118670000	107910000	142820000	72239000	60372000
AT4G38470.1	257	AT4G38470.1	257	STY46, serine/threonine/tyrosine kinase 46	ACT-like protein tyrosine kinase family protein	0.581206	S	0.00303699	AAKIELQSQSWPMQQSFSPEKENGQTGARTH	IELQSQS(0.001)WPMQQS(0.581)FS(0.417)PEK	-0.59787	By matching			By matching		By matching	By MS/MS	By matching	22421000	0	0	16036000	0	15616000	13892000	7480200
AT4G38470.1	259	AT4G38470.1	259	STY46, serine/threonine/tyrosine kinase 46	ACT-like protein tyrosine kinase family protein	0.994691	S	6.17e-85	KIELQSQSWPMQQSFSPEKENGQTGARTHVP	IELQSQSWPMQQS(0.005)FS(0.995)PEK	0.52911	By MS/MS	By MS/MS	By MS/MS	By MS/MS	By MS/MS	By MS/MS	By MS/MS	By MS/MS	264420000	264230000	181110000	123800000	155500000	166860000	97858000	75891000
AT4G38470.1	144	AT4G38470.1	144	STY46, serine/threonine/tyrosine kinase 46	ACT-like protein tyrosine kinase family protein	0.551654	S	1.73e-85	SPTRKSIHPPPAFGSSPNLEALALAASLSQD	S(0.002)IHPPPAFGS(0.446)S(0.552)PNLEALALAASLS(0.001)QDEDADNS(0.997)VHNNS(0.002)LYSR	-0.30788	By MS/MS	By MS/MS	By MS/MS	By MS/MS	By MS/MS	By MS/MS	By MS/MS	By MS/MS	100340000	140970000	122960000	71512000	61567000	72018000	92364000	51019000
AT4G38470.1	157	AT4G38470.1	157	STY46, serine/threonine/tyrosine kinase 46	ACT-like protein tyrosine kinase family protein	0.815511	S	5.53e-49	GSSPNLEALALAASLSQDEDADNSVHNNSLY	S(0.025)IHPPPAFGS(0.445)S(0.53)PNLEALALAAS(0.001)LS(0.816)QDEDADNS(0.183)VHNNSLYSR	-0.80726	By MS/MS	By matching	By matching	By matching	By MS/MS		By matching		25494000	19663000	18331000	9641000	72913000	0	8447000	0
AT4G38470.1	165	AT4G38470.1	165	STY46, serine/threonine/tyrosine kinase 46	ACT-like protein tyrosine kinase family protein	0.997149	S	1.73e-85	LALAASLSQDEDADNSVHNNSLYSRPLHEIT	S(0.002)IHPPPAFGS(0.446)S(0.552)PNLEALALAASLS(0.001)QDEDADNS(0.997)VHNNS(0.002)LYSR	-0.30788	By MS/MS	By MS/MS	By MS/MS	By MS/MS	By matching	By MS/MS	By MS/MS	By MS/MS	117570000	165480000	122960000	71512000	13931000	72018000	111620000	61412000
AT4G38470.1	170	AT4G38470.1	170	STY46, serine/threonine/tyrosine kinase 46	ACT-like protein tyrosine kinase family protein	0.431805	S	0.0025855	SLSQDEDADNSVHNNSLYSRPLHEITFSTED	S(0.115)IHPPPAFGS(0.429)S(0.455)PNLEALALAAS(0.126)LS(0.766)QDEDADNS(0.378)VHNNS(0.432)LY(0.101)S(0.197)R	-0.077688									0	0	0	0	0	0	0	0
AT4G38470.1	443	AT4G38470.1	443	STY46, serine/threonine/tyrosine kinase 46	ACT-like protein tyrosine kinase family protein	0.999765	T	7.37e-26	ADFGVARVKAQTGVMTAETGTYRWMAPEVIE	AQTGVMT(1)AETGTYR	0.22028	By MS/MS	By MS/MS	By MS/MS	By MS/MS	By MS/MS	By MS/MS	By MS/MS	By MS/MS	1239400000	1167500000	801990000	663370000	787620000	784000000	511120000	333930000
AT4G35780.1	24	AT4G35780.1	24	STY17, serine/threonine/tyrosine kinase 17	ACT-like protein tyrosine kinase family protein	0.989183	S	1.5e-07	ESCGSRAVVASITKESPRQHRMKLEVYGEVL	AVVASIT(0.011)KES(0.989)PR	1.816	By MS/MS	By MS/MS				By MS/MS	By MS/MS	By MS/MS	81585000	90569000	0	0	0	46256000	27886000	18387000
AT4G35780.1	146	AT4G35780.1	146	STY17, serine/threonine/tyrosine kinase 17	ACT-like protein tyrosine kinase family protein	0.863002	S	4.02e-19	QSSYNSRSLAPPTFGSSPNFEALTQAYKDHA	SLAPPTFGS(0.863)S(0.137)PNFEALTQAYK	0.34021	By MS/MS	By MS/MS	By MS/MS	By MS/MS	By MS/MS	By MS/MS	By MS/MS	By MS/MS	45824000	53997000	30967000	26436000	36951000	29627000	30344000	18421000
AT4G35780.1	147	AT4G35780.1	147	STY17, serine/threonine/tyrosine kinase 17	ACT-like protein tyrosine kinase family protein	0.442821	S	0.000200742	SSYNSRSLAPPTFGSSPNFEALTQAYKDHAQ	S(0.003)LAPPT(0.111)FGS(0.443)S(0.443)PNFEALT(0.001)QAYK	-0.30293									0	0	0	0	0	0	0	0
AT4G35780.1	21	AT4G35780.1	21	STY17, serine/threonine/tyrosine kinase 17	ACT-like protein tyrosine kinase family protein	0.79441	T	6.05e-10	ETEESCGSRAVVASITKESPRQHRMKLEVYG	AVVAS(0.001)IT(0.794)KES(0.205)PR	1.1441			By MS/MS	By matching					0	0	61570000	29719000	0	0	0	0
AT4G35780.1	143	AT4G35780.1	143	STY17, serine/threonine/tyrosine kinase 17	ACT-like protein tyrosine kinase family protein	0.361882	T	0.000200742	EDAQSSYNSRSLAPPTFGSSPNFEALTQAYK	SLAPPT(0.362)FGS(0.319)S(0.319)PNFEALTQAYK	0.2567									0	0	0	0	0	0	0	0
AT4G35780.1	445	AT4G35780.1	445	STY17, serine/threonine/tyrosine kinase 17	ACT-like protein tyrosine kinase family protein	0.999438	T	1.57e-71	ADFGVARVQTESGVMTAETGTYRWMAPEVIE	VQTESGVMT(0.999)AET(0.001)GTYR	-0.89448	By MS/MS	By MS/MS	By MS/MS	By MS/MS	By MS/MS	By MS/MS	By MS/MS	By MS/MS	214940000	210460000	159230000	129600000	128470000	163060000	91020000	61592000
AT1G68830.1	537	AT1G68830.1	537	STN7, STT7 homolog STN7, Q9S713	STN7 protein kinase; required for state transitions, phosphorylation of the major antenna complex (LHCII) between PSII and PSI, and light adaptation, STT7 homolog STN7	0.999981	T	2.15e-35	NALASALRLQRKLVKTVTETIDEISDGRKTV	LVKT(1)VTET(1)IDEISDGRK	0.087528	By MS/MS	By MS/MS	By MS/MS	By MS/MS	By MS/MS	By MS/MS	By MS/MS	By MS/MS	188540000	120880000	99082000	110270000	67045000	86164000	46629000	30761000
AT1G68830.1	539	AT1G68830.1	539	STN7, STT7 homolog STN7, Q9S713	STN7 protein kinase; required for state transitions, phosphorylation of the major antenna complex (LHCII) between PSII and PSI, and light adaptation, STT7 homolog STN7	0.843623	T	4.49e-12	LASALRLQRKLVKTVTETIDEISDGRKTVWW	T(0.176)VT(0.844)ET(0.973)IDEIS(0.007)DGR	1.2678		By MS/MS	By MS/MS	By MS/MS	By matching	By matching	By matching	By matching	0	79165000	86532000	0	14812000	28260000	23187000	21381000
AT1G68830.1	541	AT1G68830.1	541	STN7, STT7 homolog STN7, Q9S713	STN7 protein kinase; required for state transitions, phosphorylation of the major antenna complex (LHCII) between PSII and PSI, and light adaptation, STT7 homolog STN7	1	T	3.02e-72	SALRLQRKLVKTVTETIDEISDGRKTVWWNR	TVTET(1)IDEISDGRK	0.55313	By MS/MS	By MS/MS	By MS/MS	By MS/MS	By MS/MS	By MS/MS	By MS/MS	By MS/MS	494830000	485630000	429050000	242470000	208650000	282430000	171660000	127440000
AT1G68830.1	551	AT1G68830.1	551	STN7, STT7 homolog STN7, Q9S713	STN7 protein kinase; required for state transitions, phosphorylation of the major antenna complex (LHCII) between PSII and PSI, and light adaptation, STT7 homolog STN7	0.964011	T	6.04e-13	KTVTETIDEISDGRKTVWWNRWIPREE____	TVT(0.002)ET(0.998)IDEIS(0.036)DGRKT(0.964)VWWNR	-2.372	By MS/MS	By MS/MS	By MS/MS		By MS/MS		By matching		68824000	58231000	23159000	0	25907000	0	7018200	0
AT4G03430.1	344	AT4G03430.1	344	STABILIZED 1, EMB2770, STA1, EMBRYO DEFECTIVE 2770	Encodes a nuclear protein similar to the human U5 small ribonucleoprotein-associated 102-kD protein and to the yeast pre-mRNA splicing factors Prp1p and Prp6p. STA1 expression is upregulated by cold stress, and the sta1-1 mutant is defective in the splicing of the cold-induced COR15A gene. Luciferase imaging was used to isolate a recessive mutant, sta1-1, with enhanced stability of the normally u…	0.995776	T	8.02e-25	LSLKLDNLSDSVSGQTVVDPKGYLTDLKSMK	LDNLSDSVS(0.004)GQT(0.996)VVDPK	0.48292	By MS/MS	By MS/MS	By MS/MS	By MS/MS	By matching	By MS/MS	By matching	By MS/MS	47089000	70076000	52110000	37501000	36103000	45381000	23006000	24248000
AT3G53030.1	519	AT3G53030.1	519	SRPK4, ser/arg-rich protein kinase 4	Encodes a protein kinase SRPK4 that specifically targets Arabidopsis Ser/Arg-rich (SR) slicing factors involved in RNA metabolism. In vitro kinase assay showed that SRPK4 phosphorylates the SR protein RSp31., ser/arg-rich protein kinase 4	0.246449	S	2.12e-06	MGNVVISSLDSKPGMSQSSSTLKLAI_____	MGNVVISSLDSKPGMS(0.246)QS(0.246)S(0.184)S(0.138)T(0.184)LK	0.56939									0	0	0	0	0	0	0	0
AT3G53030.1	521	AT3G53030.1	521	SRPK4, ser/arg-rich protein kinase 4	Encodes a protein kinase SRPK4 that specifically targets Arabidopsis Ser/Arg-rich (SR) slicing factors involved in RNA metabolism. In vitro kinase assay showed that SRPK4 phosphorylates the SR protein RSp31., ser/arg-rich protein kinase 4	0.246449	S	2.12e-06	NVVISSLDSKPGMSQSSSTLKLAI_______	MGNVVISSLDSKPGMS(0.246)QS(0.246)S(0.184)S(0.138)T(0.184)LK	0.56939									0	0	0	0	0	0	0	0
AT3G53030.1	522	AT3G53030.1	522	SRPK4, ser/arg-rich protein kinase 4	Encodes a protein kinase SRPK4 that specifically targets Arabidopsis Ser/Arg-rich (SR) slicing factors involved in RNA metabolism. In vitro kinase assay showed that SRPK4 phosphorylates the SR protein RSp31., ser/arg-rich protein kinase 4	0.197812	S	0.000739229	VVISSLDSKPGMSQSSSTLKLAI________	MGNVVIS(0.002)S(0.002)LDS(0.007)KPGMS(0.198)QS(0.198)S(0.198)S(0.198)T(0.198)LK	0.51217									0	0	0	0	0	0	0	0
AT3G53030.1	523	AT3G53030.1	523	SRPK4, ser/arg-rich protein kinase 4	Encodes a protein kinase SRPK4 that specifically targets Arabidopsis Ser/Arg-rich (SR) slicing factors involved in RNA metabolism. In vitro kinase assay showed that SRPK4 phosphorylates the SR protein RSp31., ser/arg-rich protein kinase 4	0.197812	S	0.000739229	VISSLDSKPGMSQSSSTLKLAI_________	MGNVVIS(0.002)S(0.002)LDS(0.007)KPGMS(0.198)QS(0.198)S(0.198)S(0.198)T(0.198)LK	0.51217									0	0	0	0	0	0	0	0
AT3G53030.1	524	AT3G53030.1	524	SRPK4, ser/arg-rich protein kinase 4	Encodes a protein kinase SRPK4 that specifically targets Arabidopsis Ser/Arg-rich (SR) slicing factors involved in RNA metabolism. In vitro kinase assay showed that SRPK4 phosphorylates the SR protein RSp31., ser/arg-rich protein kinase 4	0.226597	T	6.29e-06	ISSLDSKPGMSQSSSTLKLAI__________	MGNVVISSLDS(0.009)KPGMS(0.227)QS(0.179)S(0.179)S(0.179)T(0.227)LK	0.75317									0	0	0	0	0	0	0	0
AT4G22130.2	549	AT4G22130.2	549	SRF8, STRUBBELIG-receptor family 8, Q6R2J8	STRUBBELIG-receptor family 8	0.486076	S	0.000246583	RASVVKRRSSDDTGFSYRTPEHEHVDISF__	SSDDT(0.002)GFS(0.486)Y(0.013)RT(0.486)PEHEHVDIS(0.012)F	-0.65085									0	0	0	0	0	0	0	0
AT4G22130.2	194	AT4G22130.2	194	SRF8, STRUBBELIG-receptor family 8, Q6R2J8	STRUBBELIG-receptor family 8	0.970036	T	0.000559766	RGSTRASQRSLPLSGTPEVQEQRVKSVASVA	SLPLS(0.03)GT(0.97)PEVQEQR	2.4695				By MS/MS			By matching	By matching	0	0	0	39637000	0	0	8083700	8979800
AT4G22130.2	552	AT4G22130.2	552	SRF8, STRUBBELIG-receptor family 8, Q6R2J8	STRUBBELIG-receptor family 8	0.486076	T	0.000246583	VVKRRSSDDTGFSYRTPEHEHVDISF_____	SSDDT(0.002)GFS(0.486)Y(0.013)RT(0.486)PEHEHVDIS(0.012)F	-0.65085									0	0	0	0	0	0	0	0
AT1G53730.1	377	AT1G53730.1	377	SRF6, STRUBBELIG-receptor family 6, Q9C8M9	STRUBBELIG-receptor family 6	1	S	2.03e-12	SLSINLRPPPIDRNKSFDDEDSTRKPIAVKK	NKS(1)FDDEDSTR	-0.63844	By MS/MS	By MS/MS	By MS/MS	By MS/MS	By MS/MS	By MS/MS	By MS/MS	By MS/MS	33313000	43161000	56560000	42422000	35481000	27907000	28610000	11328000
AT1G53730.1	383	AT1G53730.1	383	SRF6, STRUBBELIG-receptor family 6, Q9C8M9	STRUBBELIG-receptor family 6	0.811356	S	2.33e-05	RPPPIDRNKSFDDEDSTRKPIAVKKSTVVVP	S(1)FDDEDS(0.811)T(0.189)RKPIAVK	0.49309	By matching	By matching	By matching	By MS/MS	By matching	By matching	By matching		14847000	15496000	16918000	24676000	11757000	13057000	9478200	0
AT4G27060.1	370	AT4G27060.1	370	SPIRAL 2, TOR1, CONVOLUTA, CN, TORTIFOLIA 1, SPR2, Q9T041	Encodes a novel, plant-specific microtubule-associated protein that regulates the orientation of cortical microtubules and the direction of organ growth. The protein plays a role in control of microtubule dependent anisotropic cell elongation. spr2 mutant rosette leaves, cauline leaves, roots, petioles and petals curl in an anticlockwise direction., ARM repeat superfamily protein	0.973803	S	3.69e-08	LADLMKKEASDGSTLSPDSASKGKGCFPEKA	EASDGST(0.002)LS(0.974)PDS(0.022)AS(0.002)K	0.06116	By MS/MS		By MS/MS	By MS/MS	By matching	By matching	By matching	By matching	24602000	0	32212000	29293000	20678000	21441000	18809000	12000000
AT4G27060.1	414	AT4G27060.1	414	SPIRAL 2, TOR1, CONVOLUTA, CN, TORTIFOLIA 1, SPR2, Q9T041	Encodes a novel, plant-specific microtubule-associated protein that regulates the orientation of cortical microtubules and the direction of organ growth. The protein plays a role in control of microtubule dependent anisotropic cell elongation. spr2 mutant rosette leaves, cauline leaves, roots, petioles and petals curl in an anticlockwise direction., ARM repeat superfamily protein	1	S	2.57e-06	KDFNPEFFQRLERRQSVEVVVPRRCKNNDEE	RQS(1)VEVVVPR	-0.24954		By MS/MS	By MS/MS						0	0	0	0	0	0	0	0
AT4G27060.1	579	AT4G27060.1	579	SPIRAL 2, TOR1, CONVOLUTA, CN, TORTIFOLIA 1, SPR2, Q9T041	Encodes a novel, plant-specific microtubule-associated protein that regulates the orientation of cortical microtubules and the direction of organ growth. The protein plays a role in control of microtubule dependent anisotropic cell elongation. spr2 mutant rosette leaves, cauline leaves, roots, petioles and petals curl in an anticlockwise direction., ARM repeat superfamily protein	0.993988	S	0.00216193	SGRRANLTAGFGKYNSFANYPTGKYNGRAPG	YNS(0.994)FANY(0.005)PT(0.001)GK	-2.2613				By MS/MS				By MS/MS	0	0	0	55544000	0	0	0	30240000
AT4G16340.1	1051	AT4G16340.1	1051	SPIKE1, SPK1	guanyl-nucleotide exchange factors;GTPase binding;GTP binding, Encodes SPIKE1 (SPK1), the lone DOCK family guanine nucleotide exchange factor (GEF) in Arabidopsis. SPK1 is a peripheral membrane protein that accumulates at, and promotes the formation of, a specialized domain of the endoplasmic reticulum (ER) termed the ER exit site (ERES). SPK1 promotes polarized growth and cell-cell adhesion in t…	0.960638	S	0.0149113	LGGNNSRGPVSEGAGSPKYSERLSPAINNYL	GPVS(0.039)EGAGS(0.961)PK	0.49618	By matching	By MS/MS	By matching	By matching	By matching		By matching	By matching	8896700	7900100	9259900	10903000	6665400	0	4382600	4919300
AT4G16340.1	89	AT4G16340.1	89	SPIKE1, SPK1	guanyl-nucleotide exchange factors;GTPase binding;GTP binding, Encodes SPIKE1 (SPK1), the lone DOCK family guanine nucleotide exchange factor (GEF) in Arabidopsis. SPK1 is a peripheral membrane protein that accumulates at, and promotes the formation of, a specialized domain of the endoplasmic reticulum (ER) termed the ER exit site (ERES). SPK1 promotes polarized growth and cell-cell adhesion in t…	0.889372	S	1.72e-05	PDTDTETEIRLASARSATIEEDVASISGRPF	S(0.889)AT(0.111)IEEDVASISGRPFSDPGSSK	1.9618	By MS/MS	By MS/MS	By MS/MS	By matching	By MS/MS	By matching	By MS/MS	By MS/MS	21816000	23935000	16762000	12295000	13156000	12356000	8566600	7172400
AT4G16340.1	98	AT4G16340.1	98	SPIKE1, SPK1	guanyl-nucleotide exchange factors;GTPase binding;GTP binding, Encodes SPIKE1 (SPK1), the lone DOCK family guanine nucleotide exchange factor (GEF) in Arabidopsis. SPK1 is a peripheral membrane protein that accumulates at, and promotes the formation of, a specialized domain of the endoplasmic reticulum (ER) termed the ER exit site (ERES). SPK1 promotes polarized growth and cell-cell adhesion in t…	0.82055	S	2.51e-08	RLASARSATIEEDVASISGRPFSDPGSSKHF	SATIEEDVAS(0.821)IS(0.167)GRPFS(0.007)DPGS(0.002)S(0.003)K	1.034	By matching	By MS/MS	By matching		By matching	By matching	By matching		63405000	108370000	54939000	0	32772000	36856000	25779000	0
AT4G16340.1	1091	AT4G16340.1	1091	SPIKE1, SPK1	guanyl-nucleotide exchange factors;GTPase binding;GTP binding, Encodes SPIKE1 (SPK1), the lone DOCK family guanine nucleotide exchange factor (GEF) in Arabidopsis. SPK1 is a peripheral membrane protein that accumulates at, and promotes the formation of, a specialized domain of the endoplasmic reticulum (ER) termed the ER exit site (ERES). SPK1 promotes polarized growth and cell-cell adhesion in t…	1	S	1.14e-11	LEGTPDNGYLWQRVNSQLASPSQPYSLREAL	VNS(1)QLAS(0.99)PS(0.01)QPYSLR	1.6758	By MS/MS	By MS/MS	By MS/MS	By MS/MS	By MS/MS	By MS/MS	By matching	By matching	66521000	77318000	25250000	38818000	52416000	48124000	40296000	33553000
AT4G16340.1	1095	AT4G16340.1	1095	SPIKE1, SPK1	guanyl-nucleotide exchange factors;GTPase binding;GTP binding, Encodes SPIKE1 (SPK1), the lone DOCK family guanine nucleotide exchange factor (GEF) in Arabidopsis. SPK1 is a peripheral membrane protein that accumulates at, and promotes the formation of, a specialized domain of the endoplasmic reticulum (ER) termed the ER exit site (ERES). SPK1 promotes polarized growth and cell-cell adhesion in t…	0.999935	S	3.16e-58	PDNGYLWQRVNSQLASPSQPYSLREALAQAQ	VNSQLAS(1)PSQPYSLR	0.94912	By MS/MS	By MS/MS	By MS/MS	By MS/MS	By MS/MS	By MS/MS	By MS/MS	By MS/MS	165370000	180930000	143660000	113040000	90818000	116870000	69596000	58344000
AT4G16340.1	1079	AT4G16340.1	1079	SPIKE1, SPK1	guanyl-nucleotide exchange factors;GTPase binding;GTP binding, Encodes SPIKE1 (SPK1), the lone DOCK family guanine nucleotide exchange factor (GEF) in Arabidopsis. SPK1 is a peripheral membrane protein that accumulates at, and promotes the formation of, a specialized domain of the endoplasmic reticulum (ER) termed the ER exit site (ERES). SPK1 promotes polarized growth and cell-cell adhesion in t…	1	T	4.51e-14	NYLSEASRQEVRLEGTPDNGYLWQRVNSQLA	LEGT(1)PDNGYLWQR	0.46313	By MS/MS	By MS/MS	By MS/MS	By MS/MS	By MS/MS	By MS/MS	By MS/MS	By MS/MS	152390000	136210000	98509000	107890000	94249000	113730000	60707000	46718000
AT4G16340.1	91	AT4G16340.1	91	SPIKE1, SPK1	guanyl-nucleotide exchange factors;GTPase binding;GTP binding, Encodes SPIKE1 (SPK1), the lone DOCK family guanine nucleotide exchange factor (GEF) in Arabidopsis. SPK1 is a peripheral membrane protein that accumulates at, and promotes the formation of, a specialized domain of the endoplasmic reticulum (ER) termed the ER exit site (ERES). SPK1 promotes polarized growth and cell-cell adhesion in t…	0.560196	T	0.00076424	TDTETEIRLASARSATIEEDVASISGRPFSD	S(0.44)AT(0.56)IEEDVASISGRPFSDPGSSK	0.59023					By matching				0	0	0	0	46761000	0	0	0
AT1G03060.1	1961	AT1G03060.1	1961	SPI, SPIRRIG	Encodes a WD/BEACH domain protein involved in cell morphogenesis., Beige/BEACH domain ;WD domain, G-beta repeat protein	0.482361	S	1.81e-05	LSVKAEEKHINDADDSGSQGSLPHDQDQSTK	HINDADDS(0.482)GS(0.375)QGS(0.143)LPHDQDQSTK	0.5083									0	0	0	0	0	0	0	0
AT1G03060.1	1963	AT1G03060.1	1963	SPI, SPIRRIG	Encodes a WD/BEACH domain protein involved in cell morphogenesis., Beige/BEACH domain ;WD domain, G-beta repeat protein	0.671258	S	1.28e-11	VKAEEKHINDADDSGSQGSLPHDQDQSTKTS	HINDADDS(0.272)GS(0.671)QGS(0.057)LPHDQDQSTK	-0.074067	By matching	By MS/MS		By matching	By matching	By matching			30391000	25796000	0	25641000	20582000	24061000	0	0
AT1G03060.1	2720	AT1G03060.1	2720	SPI, SPIRRIG	Encodes a WD/BEACH domain protein involved in cell morphogenesis., Beige/BEACH domain ;WD domain, G-beta repeat protein	0.360354	S	0.00274408	SSIASVPITDTTHVKSETGSPRHSSSAKMDE	SSIAS(0.198)VPIT(0.247)DT(0.253)T(0.247)HVKS(0.36)ET(0.35)GS(0.344)PR	1.3312									0	0	0	0	0	0	0	0
AT1G03060.1	2724	AT1G03060.1	2724	SPI, SPIRRIG	Encodes a WD/BEACH domain protein involved in cell morphogenesis., Beige/BEACH domain ;WD domain, G-beta repeat protein	0.32765	S	0.0150276	SVPITDTTHVKSETGSPRHSSSAKMDETNGR	S(0.002)S(0.002)IAS(0.113)VPIT(0.331)DT(0.327)T(0.329)HVKS(0.284)ET(0.284)GS(0.328)PR	0.27487									0	0	0	0	0	0	0	0
AT1G03060.1	2716	AT1G03060.1	2716	SPI, SPIRRIG	Encodes a WD/BEACH domain protein involved in cell morphogenesis., Beige/BEACH domain ;WD domain, G-beta repeat protein	0.329189	T	0.0150276	FGGKSSIASVPITDTTHVKSETGSPRHSSSA	S(0.002)S(0.002)IAS(0.113)VPIT(0.331)DT(0.327)T(0.329)HVKS(0.284)ET(0.284)GS(0.328)PR	0.27487									0	0	0	0	0	0	0	0
AT1G03060.1	2722	AT1G03060.1	2722	SPI, SPIRRIG	Encodes a WD/BEACH domain protein involved in cell morphogenesis., Beige/BEACH domain ;WD domain, G-beta repeat protein	0.35041	T	0.00274408	IASVPITDTTHVKSETGSPRHSSSAKMDETN	SSIAS(0.198)VPIT(0.247)DT(0.253)T(0.247)HVKS(0.36)ET(0.35)GS(0.344)PR	1.3312									0	0	0	0	0	0	0	0
AT3G10420.1	443	AT3G10420.1	443	SPD1, SEEDLING PLASTID DEVELOPMENT 1	P-loop containing nucleoside triphosphate hydrolases superfamily protein	0.5	S	0.00329348	NLEEEPAPLLNRDFVSELLSDDEDEDFLLIR	DFVS(0.5)ELLS(0.5)DDEDEDFLLIR	0.76871	By MS/MS	By MS/MS			By matching	By MS/MS			2751300	1690100	0	0	2077500	3291300	0	0
AT3G10420.1	447	AT3G10420.1	447	SPD1, SEEDLING PLASTID DEVELOPMENT 1	P-loop containing nucleoside triphosphate hydrolases superfamily protein	0.999949	S	3.8e-09	EPAPLLNRDFVSELLSDDEDEDFLLIRSNKA	DFVSELLS(1)DDEDEDFLLIR	0.13619	By MS/MS	By MS/MS	By matching	By MS/MS	By MS/MS	By MS/MS			2926100	2086400	1391900	1235200	4144800	3940600	0	0
AT4G33950.2	127	AT4G33950.2	127	SNRK2-6, OST1, SRK2E, OPEN STOMATA 1, P44, SNRK2.6, SNF1-RELATED PROTEIN KINASE 2.6, ATOST1, SUCROSE NONFERMENTING 1-RELATED PROTEIN KINASE 2-6, Q940H6	Protein kinase superfamily protein, Encodes calcium-independent ABA-activated protein kinase, a member of SNF1-related protein kinases (SnRK2) whose activity is activated by ionic (salt) and non-ionic (mannitol) osmotic stress. Mutations disrupted ABA induction of stomatal closure as well as ABA inhibition of light-induced stomatal opening. However, regulation of stomatal opening/closing by light…	0.499987	S	0.000331804	DFGYSKSSVLHSQPKSTVGTPAYIAPEVLLK	S(0.5)T(0.5)VGTPAYIAPEVLLK	1.0607	By MS/MS					By MS/MS		By matching	15715000	0	0	0	0	13882000	0	7376200
AT4G33950.2	128	AT4G33950.2	128	SNRK2-6, OST1, SRK2E, OPEN STOMATA 1, P44, SNRK2.6, SNF1-RELATED PROTEIN KINASE 2.6, ATOST1, SUCROSE NONFERMENTING 1-RELATED PROTEIN KINASE 2-6, Q940H6	Protein kinase superfamily protein, Encodes calcium-independent ABA-activated protein kinase, a member of SNF1-related protein kinases (SnRK2) whose activity is activated by ionic (salt) and non-ionic (mannitol) osmotic stress. Mutations disrupted ABA induction of stomatal closure as well as ABA inhibition of light-induced stomatal opening. However, regulation of stomatal opening/closing by light…	0.499987	T	0.000331804	FGYSKSSVLHSQPKSTVGTPAYIAPEVLLKK	S(0.5)T(0.5)VGTPAYIAPEVLLK	1.0607	By MS/MS					By MS/MS		By matching	15715000	0	0	0	0	13882000	0	7376200
AT1G10940.1	357	AT1G10940.1	357	SNRK2.4, ARABIDOPSIS SERINE/THREONINE KINASE 1, SUCROSE NONFERMENTING 1-RELATED PROTEIN KINASE 2-4, SRK2A, ASK1, SNRK2-4, SNF1-related protein kinase 2.4, P43291	Protein kinase superfamily protein, Encodes a plant protein kinase similar to the calcium/calmodulin-dependent protein kinase subfamily and the SNF1 kinase subfamily (SnRK2) whose activity is activated by ionic (salt) and non-ionic (mannitol) osmotic stress. Kinase activity of its homolog in tobacco is induced by hyperosmotic condition within 1 minute.	1	S	2.86e-07	DDEDEYDKTVKEVHASGEVRIS_________	EVHAS(1)GEVR	3.462	By MS/MS	By MS/MS	By MS/MS	By MS/MS	By MS/MS	By MS/MS	By MS/MS		18764000	12171000	37062000	36981000	26732000	22996000	9222100	0
AT1G10940.1	158	AT1G10940.1	158	SNRK2.4, ARABIDOPSIS SERINE/THREONINE KINASE 1, SUCROSE NONFERMENTING 1-RELATED PROTEIN KINASE 2-4, SRK2A, ASK1, SNRK2-4, SNF1-related protein kinase 2.4, P43291	Protein kinase superfamily protein, Encodes a plant protein kinase similar to the calcium/calmodulin-dependent protein kinase subfamily and the SNF1 kinase subfamily (SnRK2) whose activity is activated by ionic (salt) and non-ionic (mannitol) osmotic stress. Kinase activity of its homolog in tobacco is induced by hyperosmotic condition within 1 minute.	0.5	S	4.96e-12	DFGYSKSSLLHSRPKSTVGTPAYIAPEVLSR	S(0.5)T(0.5)VGTPAYIAPEVLSR	0.91378	By MS/MS	By MS/MS	By MS/MS	By MS/MS	By MS/MS	By MS/MS	By MS/MS	By MS/MS	87066000	103170000	220470000	232360000	177560000	182470000	107930000	56426000
AT1G10940.1	159	AT1G10940.1	159	SNRK2.4, ARABIDOPSIS SERINE/THREONINE KINASE 1, SUCROSE NONFERMENTING 1-RELATED PROTEIN KINASE 2-4, SRK2A, ASK1, SNRK2-4, SNF1-related protein kinase 2.4, P43291	Protein kinase superfamily protein, Encodes a plant protein kinase similar to the calcium/calmodulin-dependent protein kinase subfamily and the SNF1 kinase subfamily (SnRK2) whose activity is activated by ionic (salt) and non-ionic (mannitol) osmotic stress. Kinase activity of its homolog in tobacco is induced by hyperosmotic condition within 1 minute.	0.5	T	4.96e-12	FGYSKSSLLHSRPKSTVGTPAYIAPEVLSRR	S(0.5)T(0.5)VGTPAYIAPEVLSR	0.91378	By MS/MS	By MS/MS	By MS/MS	By MS/MS	By MS/MS	By MS/MS	By MS/MS	By MS/MS	87066000	103170000	220470000	232360000	177560000	182470000	107930000	56426000
AT3G01090.3;AT3G29160.2	176;177	AT3G01090.3	176	SNF1-RELATED PROTEIN KINASE 1.1, KIN10, SNF1 kinase homolog 10, SNRK1.1, AKIN10, Q38997	encodes a SNF1-related protein kinase that physically interacts with SCF subunit SKP1/ASK1 and 20S proteosome subunit PAD1. It can also interact with PRL1 DWD-containing protein. Based on in vitro degradation assays and cul4cs and prl1 mutants, there is evidence that AKIN10 is degraded in a proteasome-dependent manner, and that this depends on a CUL4-PRL1 E3 ligase, SNF1 kinase homolog 10	0.836545	S	1.93e-36	FGLSNIMRDGHFLKTSCGSPNYAAPEVISGK;FGLSNVMRDGHFLKTSCGSPNYAAPEVISGK	DGHFLKT(0.072)S(0.837)CGS(0.092)PNYAAPEVISGK	-0.42142					By MS/MS	By MS/MS		By MS/MS	0	0	0	0	387430000	329550000	0	0
AT3G01090.3;AT3G29160.2	179;180	AT3G01090.3	179	SNF1-RELATED PROTEIN KINASE 1.1, KIN10, SNF1 kinase homolog 10, SNRK1.1, AKIN10, Q38997	encodes a SNF1-related protein kinase that physically interacts with SCF subunit SKP1/ASK1 and 20S proteosome subunit PAD1. It can also interact with PRL1 DWD-containing protein. Based on in vitro degradation assays and cul4cs and prl1 mutants, there is evidence that AKIN10 is degraded in a proteasome-dependent manner, and that this depends on a CUL4-PRL1 E3 ligase, SNF1 kinase homolog 10	0.72644	S	5.82e-21	SNIMRDGHFLKTSCGSPNYAAPEVISGKLYA;SNVMRDGHFLKTSCGSPNYAAPEVISGKLYA	DGHFLKT(0.112)S(0.161)CGS(0.726)PNYAAPEVISGK	0.34181		By MS/MS							0	650660000	0	0	0	0	0	0
AT3G01090.3	361	AT3G01090.3	361	SNF1-RELATED PROTEIN KINASE 1.1, KIN10, SNF1 kinase homolog 10, SNRK1.1, AKIN10, Q38997	encodes a SNF1-related protein kinase that physically interacts with SCF subunit SKP1/ASK1 and 20S proteosome subunit PAD1. It can also interact with PRL1 DWD-containing protein. Based on in vitro degradation assays and cul4cs and prl1 mutants, there is evidence that AKIN10 is degraded in a proteasome-dependent manner, and that this depends on a CUL4-PRL1 E3 ligase, SNF1 kinase homolog 10	0.636154	S	6.04e-05	FQETMEGTPRMHPAESVASPVSHRLPGLMEY	MHPAES(0.636)VAS(0.363)PVSHR	-2.1777	By matching	By MS/MS	By matching	By matching	By matching	By matching	By matching	By matching	187270000	250050000	163250000	144180000	88906000	125830000	64321000	36600000
AT3G01090.3	364	AT3G01090.3	364	SNF1-RELATED PROTEIN KINASE 1.1, KIN10, SNF1 kinase homolog 10, SNRK1.1, AKIN10, Q38997	encodes a SNF1-related protein kinase that physically interacts with SCF subunit SKP1/ASK1 and 20S proteosome subunit PAD1. It can also interact with PRL1 DWD-containing protein. Based on in vitro degradation assays and cul4cs and prl1 mutants, there is evidence that AKIN10 is degraded in a proteasome-dependent manner, and that this depends on a CUL4-PRL1 E3 ligase, SNF1 kinase homolog 10	0.998588	S	9e-07	TMEGTPRMHPAESVASPVSHRLPGLMEYQGV	MHPAESVAS(0.999)PVS(0.001)HR	0.23327	By MS/MS	By MS/MS	By MS/MS	By MS/MS	By MS/MS	By MS/MS	By MS/MS	By MS/MS	540130000	693730000	501120000	412090000	276490000	371930000	191090000	126720000
AT3G01090.3;AT3G29160.2	175;176	AT3G01090.3	175	SNF1-RELATED PROTEIN KINASE 1.1, KIN10, SNF1 kinase homolog 10, SNRK1.1, AKIN10, Q38997	encodes a SNF1-related protein kinase that physically interacts with SCF subunit SKP1/ASK1 and 20S proteosome subunit PAD1. It can also interact with PRL1 DWD-containing protein. Based on in vitro degradation assays and cul4cs and prl1 mutants, there is evidence that AKIN10 is degraded in a proteasome-dependent manner, and that this depends on a CUL4-PRL1 E3 ligase, SNF1 kinase homolog 10	0.986114	T	3.46e-44	DFGLSNIMRDGHFLKTSCGSPNYAAPEVISG;DFGLSNVMRDGHFLKTSCGSPNYAAPEVISG	DGHFLKT(0.986)S(0.014)CGSPNYAAPEVISGK	0.74908	By MS/MS	By MS/MS	By MS/MS	By MS/MS	By MS/MS	By MS/MS	By MS/MS	By MS/MS	718790000	865220000	921890000	942330000	481080000	637360000	534200000	457940000
AT5G55160.1	2	AT5G55160.1	2	SMALL UBIQUITIN-LIKE MODIFIER 2, ATSUMO2, SUMO 2, small ubiquitin-like modifier 2, SUM2, SUMO2, Q9FLP6	Encodes a small ubiquitin-like modifier (SUMO) polypeptide that becomes covalently attached to various intracellular protein targets, much like ubiquitination, leading to post-translational modification of those targets. SUMO2 can form SUMO chains through lysine residue 10 during in vitro assays., small ubiquitin-like modifier 2	0.892414	S	3.58e-57	______________MSATPEEDKKPDQGAHI	S(0.892)AT(0.108)PEEDKKPDQGAHINLK	0.95925			By MS/MS	By MS/MS	By MS/MS		By MS/MS	By MS/MS	0	0	124550000	46083000	89468000	0	50812000	35445000
AT5G55160.1	4	AT5G55160.1	4	SMALL UBIQUITIN-LIKE MODIFIER 2, ATSUMO2, SUMO 2, small ubiquitin-like modifier 2, SUM2, SUMO2, Q9FLP6	Encodes a small ubiquitin-like modifier (SUMO) polypeptide that becomes covalently attached to various intracellular protein targets, much like ubiquitination, leading to post-translational modification of those targets. SUMO2 can form SUMO chains through lysine residue 10 during in vitro assays., small ubiquitin-like modifier 2	0.994049	T	1.06e-84	____________MSATPEEDKKPDQGAHINL	S(0.006)AT(0.994)PEEDKKPDQGAHINLK	0.0040395	By MS/MS	By MS/MS	By MS/MS	By MS/MS	By MS/MS	By MS/MS	By MS/MS	By MS/MS	2603600000	2839500000	2150500000	894900000	1758800000	2159300000	1181000000	941970000
AT4G33210.1	983	AT4G33210.1	983	SLOW MOTION, SLOMO, Q9SMY8	F-box family protein, Encodes SLOMO (SLOW MOTION), a F-box protein required for auxin homeostasis and normal timing of lateral organ initiation at the shoot meristem.	0.5	S	0.00940219	MSKFRTVCPSLKRVFSSPNLLQD________	RVFS(0.5)S(0.5)PNLLQD	-0.089499	By matching	By matching	By matching	By matching	By matching	By matching	By matching	By MS/MS	24325000	3807000	13361000	4523900	18971000	8099800	11039000	10636000
AT4G33210.1	984	AT4G33210.1	984	SLOW MOTION, SLOMO, Q9SMY8	F-box family protein, Encodes SLOMO (SLOW MOTION), a F-box protein required for auxin homeostasis and normal timing of lateral organ initiation at the shoot meristem.	0.5	S	0.00940219	SKFRTVCPSLKRVFSSPNLLQD_________	RVFS(0.5)S(0.5)PNLLQD	-0.089499	By matching	By matching	By matching	By matching	By matching	By matching	By matching	By MS/MS	24325000	3807000	13361000	4523900	18971000	8099800	11039000	10636000
AT5G62090.2	93	AT5G62090.2	93	SLK2, SEUSS-like 2	SEUSS-like 2	0.536988	S	0.0112992	DANSGLSGGGPHLQRSASINNESYMRLPASP	S(0.537)AS(0.463)INNESYMR	-1.4463				By MS/MS					0	0	0	59445000	0	0	0	0
AT5G62090.2	95	AT5G62090.2	95	SLK2, SEUSS-like 2	SEUSS-like 2	0.999228	S	1.83e-08	NSGLSGGGPHLQRSASINNESYMRLPASPMS	S(0.001)AS(0.999)INNESYMR	-1.0566	By MS/MS	By MS/MS	By MS/MS		By matching	By MS/MS	By MS/MS	By MS/MS	78728000	83940000	58367000	0	46165000	60641000	34111000	24576000
AT5G24030.1	601	AT5G24030.1	601	SLAH3, SLAC1 homologue 3, Q9FLV9	Encodes a protein with ten predicted transmembrane helices. The SLAH3 protein has similarity to the SLAC1 protein involved in ion homeostasis in guard cells. Although it is not expressed in guard cells, it can complement an slac1-2 mutant suggesting that it performs a similar function. SLAH3:GFP localizes to the plasma membrane., SLAC1 homologue 3	0.9991	S	1.62e-07	KQNSQHRWLDQLRNVSSENIENYLKFTDSDS	NVS(0.999)S(0.001)ENIENYLK	0.25721	By MS/MS	By MS/MS	By MS/MS	By MS/MS	By MS/MS	By MS/MS	By MS/MS	By MS/MS	77699000	87056000	62968000	56558000	66777000	71860000	57277000	28604000
AT1G09840.6	243	AT1G09840.6	243	SK41, AtHIR1, ATSK41, HIR1, hypersensitive induced reaction 1, shaggy-like protein kinase 41, Q39019	shaggy-like protein kinase 41	0.630605	Y	0.0285252	FGSAKVLVKGEPNVSYICSRYYRAPELIFGA	GEPNVS(0.22)Y(0.631)ICS(0.149)R	-1.8733	By matching	By matching	By matching	By matching		By matching		By matching	37556000	43969000	33360000	28634000	0	32538000	0	18682000
AT1G09840.6	242	AT1G09840.6	242	SK41, AtHIR1, ATSK41, HIR1, hypersensitive induced reaction 1, shaggy-like protein kinase 41, Q39019	shaggy-like protein kinase 41	0.496777	S	0.0288317	DFGSAKVLVKGEPNVSYICSRYYRAPELIFG	GEPNVS(0.497)Y(0.386)ICS(0.117)R	-1.7469									0	0	0	0	0	0	0	0
AT2G47980.1	39	AT2G47980.1	39	SISTER-CHROMATID COHESION PROTEIN 3, ATSCC3, sister-chromatid cohesion protein 3, SCC3	Essential to the monopolar orientation of the kinetochores during meiosis., sister-chromatid cohesion protein 3	0.499069	S	3.64e-10	EAGKADGSGGENQERSSDQIELDDDDFQETR	ADGS(0.002)GGENQERS(0.499)S(0.499)DQIELDDDDFQETRPK	-0.7079									0	0	0	0	0	0	0	0
AT2G47980.1	40	AT2G47980.1	40	SISTER-CHROMATID COHESION PROTEIN 3, ATSCC3, sister-chromatid cohesion protein 3, SCC3	Essential to the monopolar orientation of the kinetochores during meiosis., sister-chromatid cohesion protein 3	0.589361	S	2.97e-21	AGKADGSGGENQERSSDQIELDDDDFQETRP	ADGS(0.006)GGENQERS(0.404)S(0.589)DQIELDDDDFQETRPK	-0.53969	By matching	By matching	By matching	By MS/MS	By matching	By matching	By matching	By matching	32270000	46449000	49219000	48894000	25186000	37292000	28957000	16008000
AT5G15020.2	939	AT5G15020.2	939	SIN3-like 2, SNL2, Q9LFQ3	SIN3-like 2, Encodes a homolog of the transcriptional repressor SIN3 (AT1G24190).	1	S	6.42e-10	ESGGPSKIEKEEGELSPVGDSEDNFVVYEDR	EEGELS(1)PVGDSEDNFVVYEDR	-2.466	By matching	By matching	By MS/MS	By matching	By matching	By matching	By MS/MS	By MS/MS	50497000	53408000	35970000	0	27310000	36699000	15493000	13099000
AT5G15020.2	251	AT5G15020.2	251	SIN3-like 2, SNL2, Q9LFQ3	SIN3-like 2, Encodes a homolog of the transcriptional repressor SIN3 (AT1G24190).	0.989598	S	0.000720165	RRRERTVASRGDRDHSVDRSDLNDDKSMVKM	GDRDHS(0.99)VDRS(0.01)DLNDDK	2.3434	By MS/MS	By MS/MS	By MS/MS	By MS/MS		By MS/MS	By MS/MS	By MS/MS	154030000	155220000	151680000	152030000	0	130220000	92367000	49941000
AT5G15020.2	255	AT5G15020.2	255	SIN3-like 2, SNL2, Q9LFQ3	SIN3-like 2, Encodes a homolog of the transcriptional repressor SIN3 (AT1G24190).	0.544915	S	0.00606216	RTVASRGDRDHSVDRSDLNDDKSMVKMHRDQ	GDRDHS(0.455)VDRS(0.545)DLNDDK	1.3591					By MS/MS				0	0	0	0	124030000	0	0	0
AT5G15020.2	461	AT5G15020.2	461	SIN3-like 2, SNL2, Q9LFQ3	SIN3-like 2, Encodes a homolog of the transcriptional repressor SIN3 (AT1G24190).	1	S	3.67e-15	SKDKYMGKSIQELDLSDCERCTPSYRLLPPD	SIQELDLS(1)DCER	-0.90939	By MS/MS	By MS/MS	By matching	By MS/MS	By matching	By MS/MS	By matching	By matching	38340000	46959000	34618000	30996000	22910000	33981000	17900000	14582000
AT4G21670.1	551	AT4G21670.1	551	SHI4, C-terminal domain phosphatase-like 1, ATCPL1, C-TERMINAL DOMAIN PHOSPHATASE-LIKE 1, SHINY 4, FIERY 2, CPL1, FRY2, Q5YDB6	C-terminal domain phosphatase-like 1, encodes a a novel transcriptional repressor harboring two double-stranded RNA-binding domains and a region homologous to the catalytic domain of RNA polymerase II C-terminal domain phosphatases found in yeast and in animals that regulate gene transcription. Protein exhibits innate phosphatase activity in vitro. Mutants exhibit hyperresponsiveness to ABA, cold…	0.670062	S	1.14e-05	QQPTSIAKHLVPSEPSLQSSPAREEGEVPES	HLVPS(0.004)EPS(0.67)LQS(0.162)S(0.162)PAREEGEVPES(0.003)ELDPDTR	0.54606			By MS/MS	By matching					0	0	46195000	37166000	0	0	0	0
AT4G21670.1	554	AT4G21670.1	554	SHI4, C-terminal domain phosphatase-like 1, ATCPL1, C-TERMINAL DOMAIN PHOSPHATASE-LIKE 1, SHINY 4, FIERY 2, CPL1, FRY2, Q5YDB6	C-terminal domain phosphatase-like 1, encodes a a novel transcriptional repressor harboring two double-stranded RNA-binding domains and a region homologous to the catalytic domain of RNA polymerase II C-terminal domain phosphatases found in yeast and in animals that regulate gene transcription. Protein exhibits innate phosphatase activity in vitro. Mutants exhibit hyperresponsiveness to ABA, cold…	0.508692	S	2.9e-07	TSIAKHLVPSEPSLQSSPAREEGEVPESELD	HLVPS(0.018)EPS(0.079)LQS(0.509)S(0.394)PAREEGEVPESELDPDTR	0.59801		By MS/MS	By matching						0	77908000	37958000	0	0	0	0	0
AT4G21670.1	555	AT4G21670.1	555	SHI4, C-terminal domain phosphatase-like 1, ATCPL1, C-TERMINAL DOMAIN PHOSPHATASE-LIKE 1, SHINY 4, FIERY 2, CPL1, FRY2, Q5YDB6	C-terminal domain phosphatase-like 1, encodes a a novel transcriptional repressor harboring two double-stranded RNA-binding domains and a region homologous to the catalytic domain of RNA polymerase II C-terminal domain phosphatases found in yeast and in animals that regulate gene transcription. Protein exhibits innate phosphatase activity in vitro. Mutants exhibit hyperresponsiveness to ABA, cold…	0.480334	S	4.86e-06	SIAKHLVPSEPSLQSSPAREEGEVPESELDP	HLVPS(0.006)EPS(0.034)LQS(0.48)S(0.48)PAREEGEVPESELDPDTR	0.93836									0	0	0	0	0	0	0	0
AT3G49430.2	55	AT3G49430.2	55	Serine/Arginine-Rich Protein Splicing Factor 34a, At-SR34a, SER/ARG-rich protein 34A, SR34a, SRp34a	Barta et al (2010) have proposed a nomenclature for Serine/Arginine-Rich Protein Splicing Factors (SR proteins): Plant Cell. 2010, 22:2926., SER/ARG-rich protein 34A	0.999986	S	0.000220492	VPPRPPCYCFVEFEHSRDAEDAIKGRDGYNL	VPPRPPCYCFVEFEHS(1)RDAEDAIK	-1.4612		By MS/MS					By MS/MS		0	238670000	0	0	0	0	83528000	0
AT4G37930.1	24	AT4G37930.1	24	serine transhydroxymethyltransferase 1, SHM1, SERINE TRANSHYDROXYMETHYLTRANSFERASE, STM, SERINE HYDROXYMETHYLTRANSFERASE 1, SHMT1, Q9SZJ5	Encodes a protein with mitochondrial serine hydroxymethyltransferase activity, which functions in the photorespiratory pathway, catalyzes the conversion of serine and tetrahydrofolate to glycine and 5,10-methylene tetrahydrofolate. Involved in controlling cell damage caused by abiotic stress, such as high light and salt and the hypersensitive defense response of plants., serine transhydroxymethyl…	0.360941	S	7.43e-05	RLSSSIDKPIRPLIRSTSCYMSSLPSEAVDE	S(0.361)T(0.361)S(0.271)CY(0.007)MSSLPSEAVDEK	-1.1311									0	0	0	0	0	0	0	0
AT4G37930.1	26	AT4G37930.1	26	serine transhydroxymethyltransferase 1, SHM1, SERINE TRANSHYDROXYMETHYLTRANSFERASE, STM, SERINE HYDROXYMETHYLTRANSFERASE 1, SHMT1, Q9SZJ5	Encodes a protein with mitochondrial serine hydroxymethyltransferase activity, which functions in the photorespiratory pathway, catalyzes the conversion of serine and tetrahydrofolate to glycine and 5,10-methylene tetrahydrofolate. Involved in controlling cell damage caused by abiotic stress, such as high light and salt and the hypersensitive defense response of plants., serine transhydroxymethyl…	0.593963	S	9.81e-06	SSSIDKPIRPLIRSTSCYMSSLPSEAVDEKE	S(0.197)T(0.197)S(0.594)CY(0.011)MSSLPSEAVDEK	-1.1166	By MS/MS		By matching	By matching	By matching	By matching	By matching	By MS/MS	34227000	0	23579000	21900000	17539000	20772000	10764000	10361000
AT4G37930.1	25	AT4G37930.1	25	serine transhydroxymethyltransferase 1, SHM1, SERINE TRANSHYDROXYMETHYLTRANSFERASE, STM, SERINE HYDROXYMETHYLTRANSFERASE 1, SHMT1, Q9SZJ5	Encodes a protein with mitochondrial serine hydroxymethyltransferase activity, which functions in the photorespiratory pathway, catalyzes the conversion of serine and tetrahydrofolate to glycine and 5,10-methylene tetrahydrofolate. Involved in controlling cell damage caused by abiotic stress, such as high light and salt and the hypersensitive defense response of plants., serine transhydroxymethyl…	0.360941	T	7.43e-05	LSSSIDKPIRPLIRSTSCYMSSLPSEAVDEK	S(0.361)T(0.361)S(0.271)CY(0.007)MSSLPSEAVDEK	-1.1311									0	0	0	0	0	0	0	0
AT3G26680.3	381	AT3G26680.3	381	SENSITIVE TO NITROGEN MUSTARD 1, ATSNM1, SNM1, Q38961	DNA repair metallo-beta-lactamase family protein, involved in a SNM-dependent recombinational repair process of oxidatively induced DNA damage.	0.999866	S	0.00554541	LSTDGKATCLHVLPMSSLKVERLDEHLKIYR	NLSTDGKAT(1)CLHVLPMS(1)S(1)LK	3.2969		By matching		By MS/MS	By matching		By matching	By matching	0	8794500	0	51755000	28068000	0	26184000	22227000
AT3G26680.3	382	AT3G26680.3	382	SENSITIVE TO NITROGEN MUSTARD 1, ATSNM1, SNM1, Q38961	DNA repair metallo-beta-lactamase family protein, involved in a SNM-dependent recombinational repair process of oxidatively induced DNA damage.	0.99986	S	0.00554541	STDGKATCLHVLPMSSLKVERLDEHLKIYRE	NLSTDGKAT(1)CLHVLPMS(1)S(1)LK	3.2969		By matching		By MS/MS	By matching		By matching	By matching	0	8794500	0	51755000	28068000	0	26184000	22227000
AT3G26680.3	373	AT3G26680.3	373	SENSITIVE TO NITROGEN MUSTARD 1, ATSNM1, SNM1, Q38961	DNA repair metallo-beta-lactamase family protein, involved in a SNM-dependent recombinational repair process of oxidatively induced DNA damage.	0.999878	T	0.00554541	GWDDISKNLSTDGKATCLHVLPMSSLKVERL	NLSTDGKAT(1)CLHVLPMS(1)S(1)LK	3.2969		By matching		By MS/MS	By matching		By matching	By matching	0	8794500	0	51755000	28068000	0	26184000	22227000
AT1G71820.1	30	AT1G71820.1	30	SEC6	SEC6, Encodes a member of the exocyst complex gene family. The exocyst is a protein complex involved in tethering vesicles to the plasma membrane during regulated or polarized secretion.	0.333333	S	0.00639236	VREVAKLLPLPELLQSISSIKADYIARQQAN	LLPLPELLQS(0.333)IS(0.333)S(0.333)IK	0.55822									0	0	0	0	0	0	0	0
AT1G71820.1	32	AT1G71820.1	32	SEC6	SEC6, Encodes a member of the exocyst complex gene family. The exocyst is a protein complex involved in tethering vesicles to the plasma membrane during regulated or polarized secretion.	0.333333	S	0.00639236	EVAKLLPLPELLQSISSIKADYIARQQANDA	LLPLPELLQS(0.333)IS(0.333)S(0.333)IK	0.55822									0	0	0	0	0	0	0	0
AT1G71820.1	33	AT1G71820.1	33	SEC6	SEC6, Encodes a member of the exocyst complex gene family. The exocyst is a protein complex involved in tethering vesicles to the plasma membrane during regulated or polarized secretion.	0.463017	S	0.00204296	VAKLLPLPELLQSISSIKADYIARQQANDAQ	LLPLPELLQS(0.226)IS(0.311)S(0.463)IK	-0.20889									0	0	0	0	0	0	0	0
AT1G21170.1	179	AT1G21170.1	179	SEC5B, F4HWE6	Exocyst complex component SEC5	0.989994	S	8.4e-07	KVSGADKKVVLTSLQSFPRGMECIDPLKLGI	VVLT(0.001)S(0.009)LQS(0.99)FPR	0.087947	By MS/MS	By MS/MS		By MS/MS	By MS/MS	By MS/MS	By MS/MS		133830000	138150000	0	95122000	75447000	93522000	70096000	0
AT4G15180.1	163	AT4G15180.1	163	SDG2, ATXR3, SET domain protein 2, O23372	SET domain protein 2	1	S	8.1e-26	LGTLKLHEDLENGEISPVKSLQKSEIEKGEI	LHEDLENGEIS(1)PVK	-0.87932	By MS/MS								50809000	0	0	0	0	0	0	0
AT5G18810.1	184	AT5G18810.1	184	SC35-like splicing factor 28, At-SCL28, SCL28	encodes an SC35-like splicing factor of 28 kD localized to the nuclear specks. Barta et al (2010) have proposed a nomenclature for Serine/Arginine-Rich Protein Splicing Factors (SR proteins): Plant Cell. 2010, 22:2926., SC35-like splicing factor 28	0.982322	S	0.00214439	RRESRHSKVREDDLYSPRRRSRSISRSPLPR	VREDDLY(0.018)S(0.982)PR	-0.80808			By matching	By MS/MS					0	0	41004000	37954000	0	0	0	0
AT4G11740.1	313	AT4G11740.1	313	SAY1	Ubiquitin-like superfamily protein, Isolated as a suppressor of a dominant mutant in the Ara4 gene that was expressed in yeast ypt1 mutant strains. A novel protein with a small region of similarity to coil-coiled domain of yeast VSP27 protein.	0.987781	S	0.00328105	VDEQPLVRHRPRRAASGSLAPPNADRSRSGS	AAS(0.988)GS(0.012)LAPPNADR	-1.2535	By MS/MS	By MS/MS	By MS/MS	By MS/MS	By MS/MS	By MS/MS	By matching	By matching	96377000	122630000	177150000	104320000	102980000	114720000	70303000	42727000
AT4G11740.1	324	AT4G11740.1	324	SAY1	Ubiquitin-like superfamily protein, Isolated as a suppressor of a dominant mutant in the Ara4 gene that was expressed in yeast ypt1 mutant strains. A novel protein with a small region of similarity to coil-coiled domain of yeast VSP27 protein.	1	S	0.000139247	RRAASGSLAPPNADRSRSGSPEEEHASINPA	AASGSLAPPNADRS(1)R	-0.3747	By MS/MS	By MS/MS	By MS/MS	By MS/MS	By MS/MS	By MS/MS	By MS/MS	By MS/MS	50222000	56521000	78717000	97894000	33879000	43039000	42475000	29257000
AT4G11740.1	394	AT4G11740.1	394	SAY1	Ubiquitin-like superfamily protein, Isolated as a suppressor of a dominant mutant in the Ara4 gene that was expressed in yeast ypt1 mutant strains. A novel protein with a small region of similarity to coil-coiled domain of yeast VSP27 protein.	0.993603	S	0.000190274	LPFLPPQPRAQPRPPSPSLTAQRLIREQQDD	AQPRPPS(0.994)PS(0.005)LT(0.001)AQR	-0.072305	By MS/MS	By MS/MS	By MS/MS		By MS/MS	By MS/MS	By MS/MS	By MS/MS	425000000	445950000	448580000	0	331460000	349440000	220060000	145340000
AT4G11740.1	396	AT4G11740.1	396	SAY1	Ubiquitin-like superfamily protein, Isolated as a suppressor of a dominant mutant in the Ara4 gene that was expressed in yeast ypt1 mutant strains. A novel protein with a small region of similarity to coil-coiled domain of yeast VSP27 protein.	0.737336	S	0.000753455	FLPPQPRAQPRPPSPSLTAQRLIREQQDDEY	AQPRPPS(0.248)PS(0.737)LT(0.015)AQR	-0.27975				By MS/MS					0	0	0	391880000	0	0	0	0
AT4G11740.1	72	AT4G11740.1	72	SAY1	Ubiquitin-like superfamily protein, Isolated as a suppressor of a dominant mutant in the Ara4 gene that was expressed in yeast ypt1 mutant strains. A novel protein with a small region of similarity to coil-coiled domain of yeast VSP27 protein.	0.996789	S	2.31e-07	DDDEMDIDDVIPAPQSPLSMFNAARTIGRPP	EAPVNDDDEMDIDDVIPAPQS(0.997)PLS(0.003)MFNAAR	-0.79391	By MS/MS	By MS/MS	By MS/MS	By MS/MS	By matching	By MS/MS	By MS/MS	By MS/MS	108100000	128870000	41206000	50782000	12649000	102490000	46304000	36499000
AT4G11740.1	288	AT4G11740.1	288	SAY1	Ubiquitin-like superfamily protein, Isolated as a suppressor of a dominant mutant in the Ara4 gene that was expressed in yeast ypt1 mutant strains. A novel protein with a small region of similarity to coil-coiled domain of yeast VSP27 protein.	0.567934	S	7.45e-11	GPQDTQALNGRLAAPSSPFDDDSDDVDEQPL	LAAPS(0.568)S(0.431)PFDDDS(0.001)DDVDEQPLVR	-0.80927			By MS/MS	By MS/MS			By MS/MS	By MS/MS	0	0	109610000	101470000	0	0	90796000	54799000
AT4G11740.1	289	AT4G11740.1	289	SAY1	Ubiquitin-like superfamily protein, Isolated as a suppressor of a dominant mutant in the Ara4 gene that was expressed in yeast ypt1 mutant strains. A novel protein with a small region of similarity to coil-coiled domain of yeast VSP27 protein.	0.97924	S	1.76e-87	PQDTQALNGRLAAPSSPFDDDSDDVDEQPLV	LAAPS(0.021)S(0.979)PFDDDSDDVDEQPLVR	-0.80338	By MS/MS	By MS/MS	By MS/MS	By MS/MS	By MS/MS	By MS/MS	By MS/MS	By MS/MS	138920000	155290000	108640000	98033000	110520000	91289000	84691000	56804000
AT4G11740.1	295	AT4G11740.1	295	SAY1	Ubiquitin-like superfamily protein, Isolated as a suppressor of a dominant mutant in the Ara4 gene that was expressed in yeast ypt1 mutant strains. A novel protein with a small region of similarity to coil-coiled domain of yeast VSP27 protein.	1	S	3.93e-102	LNGRLAAPSSPFDDDSDDVDEQPLVRHRPRR	LAAPSSPFDDDS(1)DDVDEQPLVR	-0.59217	By MS/MS	By MS/MS	By MS/MS	By MS/MS	By MS/MS	By MS/MS	By MS/MS	By MS/MS	154250000	194270000	130200000	164090000	184960000	174330000	90880000	63264000
AT4G11740.1	328	AT4G11740.1	328	SAY1	Ubiquitin-like superfamily protein, Isolated as a suppressor of a dominant mutant in the Ara4 gene that was expressed in yeast ypt1 mutant strains. A novel protein with a small region of similarity to coil-coiled domain of yeast VSP27 protein.	0.99633	S	2.47e-34	SGSLAPPNADRSRSGSPEEEHASINPAERGS	S(0.004)GS(0.996)PEEEHASINPAER	-0.68421	By MS/MS	By MS/MS	By MS/MS	By MS/MS	By MS/MS	By MS/MS	By MS/MS	By MS/MS	204970000	235890000	262040000	237140000	146020000	144190000	124650000	89339000
AT4G08390.4	236	AT4G08390.4	236	SAPX, stromal ascorbate peroxidase, Q42592	stromal ascorbate peroxidase, Encodes a chloroplastic stromal ascorbate peroxidase sAPX. Ascorbate peroxidases are enzymes that scavenge hydrogen peroxide in plant cells. Eight types of APX have been described for Arabidopsis: three cytosolic (APX1, APX2, APX6), two chloroplastic types (stromal sAPX, thylakoid tAPX), and three microsomal (APX3, APX4, APX5) isoforms.	0.982199	S	9.68e-81	EDCPEEGRLPDAGPPSPATHLREVFYRMGLD	VDASGPEDCPEEGRLPDAGPPS(0.982)PAT(0.018)HLR	-0.077613	By MS/MS	By MS/MS	By MS/MS	By MS/MS	By MS/MS	By MS/MS	By MS/MS	By MS/MS	185600000	237960000	120470000	129360000	161520000	167430000	149540000	137600000
AT5G02020.2	31	AT5G02020.2	31	Salt Induced Serine rich, SIS	Encodes a protein involved in salt tolerance, names SIS (Salt Induced Serine rich).	0.464516	S	2.9e-05	SSSLTSELFGSRENPSSPSSSGILGSIFPPP	ENPS(0.465)S(0.465)PS(0.061)S(0.008)S(0.002)GILGSIFPPPSK	-0.68658									0	0	0	0	0	0	0	0
AT5G02020.2	32	AT5G02020.2	32	Salt Induced Serine rich, SIS	Encodes a protein involved in salt tolerance, names SIS (Salt Induced Serine rich).	0.464516	S	2.9e-05	SSLTSELFGSRENPSSPSSSGILGSIFPPPS	ENPS(0.465)S(0.465)PS(0.061)S(0.008)S(0.002)GILGSIFPPPSK	-0.68658									0	0	0	0	0	0	0	0
AT3G10730.1	66	AT3G10730.1	66	SAD1/UNC-84 domain protein 2, ATSUN2, SUN2, ARABIDOPSIS SAD1/UNC-84 DOMAIN PROTEIN 2	Encodes a member of the Sad1/UNC-84 (SUN)-domain proteins: AtSUN1(At5g04990), AtSUN2(AT3G10730). SUN domain proteins are part of the cytoskeletal-nucleoskeletal bridging complexes. AtSUN1 and AtSUN2 are localized to the nuclear envelope and are present as homomers and heteromers in vivo., SAD1/UNC-84 domain protein 2	0.35765	Y	0.0197103	KDLIRAEAAGERSNTYDVGPVTRKSGSTATG	AEAAGERS(0.32)NT(0.32)Y(0.358)DVGPVT(0.002)R	1.0933									0	0	0	0	0	0	0	0
AT3G10730.1	63	AT3G10730.1	63	SAD1/UNC-84 domain protein 2, ATSUN2, SUN2, ARABIDOPSIS SAD1/UNC-84 DOMAIN PROTEIN 2	Encodes a member of the Sad1/UNC-84 (SUN)-domain proteins: AtSUN1(At5g04990), AtSUN2(AT3G10730). SUN domain proteins are part of the cytoskeletal-nucleoskeletal bridging complexes. AtSUN1 and AtSUN2 are localized to the nuclear envelope and are present as homomers and heteromers in vivo., SAD1/UNC-84 domain protein 2	0.960249	S	0.000123593	GTNKDLIRAEAAGERSNTYDVGPVTRKSGST	AEAAGERS(0.96)NT(0.021)Y(0.018)DVGPVTR	2.8365	By MS/MS		By MS/MS	By MS/MS	By MS/MS	By matching	By matching	By MS/MS	50288000	0	44455000	37930000	37791000	33422000	18245000	11725000
AT3G10730.1	65	AT3G10730.1	65	SAD1/UNC-84 domain protein 2, ATSUN2, SUN2, ARABIDOPSIS SAD1/UNC-84 DOMAIN PROTEIN 2	Encodes a member of the Sad1/UNC-84 (SUN)-domain proteins: AtSUN1(At5g04990), AtSUN2(AT3G10730). SUN domain proteins are part of the cytoskeletal-nucleoskeletal bridging complexes. AtSUN1 and AtSUN2 are localized to the nuclear envelope and are present as homomers and heteromers in vivo., SAD1/UNC-84 domain protein 2	0.490464	T	0.00175684	NKDLIRAEAAGERSNTYDVGPVTRKSGSTAT	AEAAGERS(0.49)NT(0.49)Y(0.019)DVGPVTR	1.3848									0	0	0	0	0	0	0	0
AT5G04280.1	15	AT5G04280.1	15	RZ-1c, AtRZ-1c	RNA-binding (RRM/RBD/RNP motifs) family protein with retrovirus zinc finger-like domain, Encodes one of the zinc finger-containing glycine-rich RNA-binding proteins involved in cold tolerance: AT3G26420 (ATRZ-1A), AT1G60650 (AtRZ-1b), AT5G04280 (AtRZ-1c).	0.999996	S	4.53e-17	_MAAKEGSRIFVGGLSPEVTDRDLERAFSRF	IFVGGLS(1)PEVTDRDLER	0.72632	By MS/MS	By matching	By MS/MS	By MS/MS	By MS/MS	By MS/MS	By MS/MS	By MS/MS	8649400	16175000	11043000	19510000	5967900	0	9733200	7842600
AT5G04280.1	295	AT5G04280.1	295	RZ-1c, AtRZ-1c	RNA-binding (RRM/RBD/RNP motifs) family protein with retrovirus zinc finger-like domain, Encodes one of the zinc finger-containing glycine-rich RNA-binding proteins involved in cold tolerance: AT3G26420 (ATRZ-1A), AT1G60650 (AtRZ-1b), AT5G04280 (AtRZ-1c).	1	S	4.46e-08	GFRSRAGAPYERPSRSGGGGAYPSSSTFDRY	S(1)GGGGAYPSSSTFDRY	-1.0489	By MS/MS	By MS/MS	By MS/MS	By MS/MS	By matching	By MS/MS	By matching	By matching	39164000	41517000	29790000	20674000	24586000	30629000	15118000	12981000
AT3G06550.3	73	AT3G06550.3	73	RWA2, REDUCED WALL ACETYLATION 2	Encodes a homolog of the protein Cas1p known to be involved in polysaccharide O-acetylation in Cryptococcus neoformans. Mutants show reduced cell wall polysaccharide acetylation and increased resistance to Botrytis cinerea. The protein is expressed in the Golgi and is involved in the acetylation of xylan during secondary wall biosynthesis., O-acetyltransferase family protein	0.617286	S	1.01e-44	EDDKALLIEDGGGLQSASPRAKGPTTHSPLI	ALLIEDGGGLQS(0.617)AS(0.383)PR	0.42965				By MS/MS					0	0	0	189410000	0	0	0	0
AT3G06550.3	75	AT3G06550.3	75	RWA2, REDUCED WALL ACETYLATION 2	Encodes a homolog of the protein Cas1p known to be involved in polysaccharide O-acetylation in Cryptococcus neoformans. Mutants show reduced cell wall polysaccharide acetylation and increased resistance to Botrytis cinerea. The protein is expressed in the Golgi and is involved in the acetylation of xylan during secondary wall biosynthesis., O-acetyltransferase family protein	0.99845	S	1.47e-57	DKALLIEDGGGLQSASPRAKGPTTHSPLIRF	ALLIEDGGGLQS(0.002)AS(0.998)PR	0.78873	By MS/MS	By MS/MS	By MS/MS		By MS/MS	By MS/MS	By MS/MS	By MS/MS	346110000	297210000	245800000	0	166360000	193440000	122310000	126140000
AT2G24590.1	168	AT2G24590.1	168	RSZ22a, At-RSZ22a, RS-containing zinc finger protein 22a, Q9SJA6	Barta et al (2010) have proposed a nomenclature for Serine/Arginine-Rich Protein Splicing Factors (SR proteins): Plant Cell. 2010, 22:2926., RNA recognition motif and CCHC-type zinc finger domains containing protein	0.999696	S	0.000174785	PPPRRRSPSPRGRNYSRSPPPYRARDEVPYA	NY(0.001)S(1)RS(1)PPPYR	0.13515	By MS/MS	By MS/MS	By MS/MS		By MS/MS	By MS/MS	By MS/MS	By MS/MS	487000000	423620000	597520000	0	346270000	398620000	195710000	99798000
AT2G24590.1	170	AT2G24590.1	170	RSZ22a, At-RSZ22a, RS-containing zinc finger protein 22a, Q9SJA6	Barta et al (2010) have proposed a nomenclature for Serine/Arginine-Rich Protein Splicing Factors (SR proteins): Plant Cell. 2010, 22:2926., RNA recognition motif and CCHC-type zinc finger domains containing protein	0.99966	S	0.000174785	PRRRSPSPRGRNYSRSPPPYRARDEVPYANG	NY(0.001)S(1)RS(1)PPPYR	0.13515	By MS/MS	By MS/MS	By MS/MS		By MS/MS	By MS/MS	By MS/MS	By MS/MS	487000000	423620000	597520000	0	346270000	398620000	195710000	99798000
AT4G25500.2	162	AT4G25500.2	162	RS40, ATRSP40, ARABIDOPSIS THALIANA ARGININE/SERINE-RICH SPLICING FACTOR 35, RSP35, arginine/serine-rich splicing factor 35, At-RS40, AT-SRP40, arginine/serine-rich splicing factor 40, ATRSP35, P92965	encodes an arginine/serine-rich splicing factor. transcript is alternatively spliced and is differentially expressed in different tissues (flowers, roots, stems, and leaves) examined. Barta et al (2010) have proposed a nomenclature for Serine/Arginine-Rich Protein Splicing Factors (SR proteins): Plant Cell. 2010, 22:2926., arginine/serine-rich splicing factor 35	0.999999	S	5.99e-09	ERRRRSPSPYKRERGSPDYGRGASPVAAYRK	ERGS(1)PDYGR	-0.49943	By MS/MS	By MS/MS		By MS/MS	By MS/MS			By matching	6875100	9159900	0	6523200	19124000	0	0	7977100
AT4G25500.2	257	AT4G25500.2	257	RS40, ATRSP40, ARABIDOPSIS THALIANA ARGININE/SERINE-RICH SPLICING FACTOR 35, RSP35, arginine/serine-rich splicing factor 35, At-RS40, AT-SRP40, arginine/serine-rich splicing factor 40, ATRSP35, P92965	encodes an arginine/serine-rich splicing factor. transcript is alternatively spliced and is differentially expressed in different tissues (flowers, roots, stems, and leaves) examined. Barta et al (2010) have proposed a nomenclature for Serine/Arginine-Rich Protein Splicing Factors (SR proteins): Plant Cell. 2010, 22:2926., arginine/serine-rich splicing factor 35	1	S	0.000102142	PFKKESPRNGVGEVESPIERRERSRSSPENG	NGVGEVES(1)PIER	0.52171		By MS/MS	By MS/MS	By MS/MS			By MS/MS	By matching	0	179710000	135810000	167320000	0	0	129910000	84037000
AT3G61860.1	215	AT3G61860.1	215	RS31, RSP31, arginine/serine-rich splicing factor 31, ATRSP31, At-RS31, P92964	RNA-binding (RRM/RBD/RNP motifs) family protein, encodes an arginine/serine-rich splicing factor. transcript is alternatively spliced and is differentially expressed in different tissues (flowers, roots, stems, and leaves) examined. Barta et al (2010) have proposed a nomenclature for Serine/Arginine-Rich Protein Splicing Factors (SR proteins): Plant Cell. 2010, 22:2926.	0.999994	S	1.74e-05	PGQGRRPSPDYGRARSPEYDRYKGPAAYERR	ARS(1)PEYDR	-0.25233	By MS/MS	By MS/MS		By matching	By MS/MS	By MS/MS	By matching	By matching	0	8761000	0	8042200	14981000	575140	5820500	6011300
AT3G61860.1	191	AT3G61860.1	191	RS31, RSP31, arginine/serine-rich splicing factor 31, ATRSP31, At-RS31, P92964	RNA-binding (RRM/RBD/RNP motifs) family protein, encodes an arginine/serine-rich splicing factor. transcript is alternatively spliced and is differentially expressed in different tissues (flowers, roots, stems, and leaves) examined. Barta et al (2010) have proposed a nomenclature for Serine/Arginine-Rich Protein Splicing Factors (SR proteins): Plant Cell. 2010, 22:2926.	0.999993	S	4.78e-05	RSPRRSLSPVYRRRPSPDYGRRPSPGQGRRP	RPS(1)PDYGR	0.026323	By MS/MS	By MS/MS	By MS/MS	By MS/MS	By MS/MS	By MS/MS	By MS/MS	By MS/MS	80574000	83451000	157280000	136070000	118880000	78039000	76430000	52888000
AT3G61860.1	255	AT3G61860.1	255	RS31, RSP31, arginine/serine-rich splicing factor 31, ATRSP31, At-RS31, P92964	RNA-binding (RRM/RBD/RNP motifs) family protein, encodes an arginine/serine-rich splicing factor. transcript is alternatively spliced and is differentially expressed in different tissues (flowers, roots, stems, and leaves) examined. Barta et al (2010) have proposed a nomenclature for Serine/Arginine-Rich Protein Splicing Factors (SR proteins): Plant Cell. 2010, 22:2926.	0.99828	S	0.00139785	SDYGRQRSPGYDRYRSRSPVPRGRP______	Y(0.003)RS(0.998)RS(0.998)PVPR	-0.12506	By MS/MS	By MS/MS	By MS/MS	By matching	By MS/MS	By MS/MS	By MS/MS	By MS/MS	131110000	137140000	324610000	310750000	240930000	209100000	159680000	76492000
AT3G61860.1	257	AT3G61860.1	257	RS31, RSP31, arginine/serine-rich splicing factor 31, ATRSP31, At-RS31, P92964	RNA-binding (RRM/RBD/RNP motifs) family protein, encodes an arginine/serine-rich splicing factor. transcript is alternatively spliced and is differentially expressed in different tissues (flowers, roots, stems, and leaves) examined. Barta et al (2010) have proposed a nomenclature for Serine/Arginine-Rich Protein Splicing Factors (SR proteins): Plant Cell. 2010, 22:2926.	0.998494	S	0.00139785	YGRQRSPGYDRYRSRSPVPRGRP________	Y(0.003)RS(0.998)RS(0.998)PVPR	-0.12506	By MS/MS	By MS/MS	By MS/MS	By matching	By MS/MS	By MS/MS	By MS/MS	By MS/MS	131110000	137140000	324610000	310750000	240930000	209100000	159680000	76492000
AT5G58290.1	16	AT5G58290.1	16	RPT3, regulatory particle triple-A ATPase 3, Q9SEI4	regulatory particle triple-A ATPase 3, 26S proteasome AAA-ATPase subunit RPT3 (RPT3) mRNA,	1	S	2.29e-34	MASAAVASMVLDPKASPALMDLSTADEEDLY	AS(1)PALMDLSTADEEDLYGR	-1.7146	By MS/MS	By MS/MS	By MS/MS	By MS/MS	By MS/MS	By MS/MS	By MS/MS	By MS/MS	71062000	62786000	44195000	41823000	43385000	43365000	24584000	18727000
AT3G53020.1	26	AT3G53020.1	26	RPL24B, RPL24, RIBOSOMAL PROTEIN L24, STV1, SHORT VALVE1, P38666	Ribosomal protein L24e family protein, RPL24B encodes ribosomal protein L24, homolog of cytosolic RPL24, found in archaea and higher eukaryotes. Arabidopsis has two RPL24 homologs, RPL24A (AT2G36620) and RPL24B. Mutants showed defects in apical-basal gynoecium patterning similar to previously described ett and mp mutants. Transformation of stv1-1 mutant with a uORF-eliminated ETT construct partia…	0.499987	S	0.0167557	SGQKIYPGRGIRFIRSDSQVFLFLNSKCKRY	S(0.5)DS(0.5)QVFLFLNSK	-1.031			By matching	By matching	By matching		By MS/MS		0	0	37458000	33056000	19545000	0	20849000	0
AT3G53020.1	28	AT3G53020.1	28	RPL24B, RPL24, RIBOSOMAL PROTEIN L24, STV1, SHORT VALVE1, P38666	Ribosomal protein L24e family protein, RPL24B encodes ribosomal protein L24, homolog of cytosolic RPL24, found in archaea and higher eukaryotes. Arabidopsis has two RPL24 homologs, RPL24A (AT2G36620) and RPL24B. Mutants showed defects in apical-basal gynoecium patterning similar to previously described ett and mp mutants. Transformation of stv1-1 mutant with a uORF-eliminated ETT construct partia…	0.499987	S	0.0167557	QKIYPGRGIRFIRSDSQVFLFLNSKCKRYFH	S(0.5)DS(0.5)QVFLFLNSK	-1.031			By matching	By matching	By matching		By MS/MS		0	0	37458000	33056000	19545000	0	20849000	0
AT2G46710.1	376	AT2G46710.1	376	ROPGAP3, ROP guanosine triphosphatase (GTPase)-activating protein 3, Q8GYY5	Rho GTPase activating protein with PAK-box/P21-Rho-binding domain	1	T	0.000858268	PEKPNNNNPKFLRVATLCRLEADNEEEFWNI	VAT(1)LCRLEADNEEEFWNIK	1.4997		By MS/MS	By matching	By matching		By MS/MS			0	25421000	12061000	5368400	0	15382000	0	0
AT2G37080.1	561	AT2G37080.1	561	ROP interactive partner 2, RIP2, Q9ZQC5	Encodes RIP2 (ROP interactive partner 2), a putative Rho protein effector, interacting specifically with the active form of ROPs (Rho proteins of plants)., ROP interactive partner 3	0.419881	S	0.0118995	NVNMSPYMGETDDELSSPKKKNGSMLKKIGV	NVNMSPY(0.007)MGET(0.153)DDELS(0.42)S(0.42)PK	-3.4945									0	0	0	0	0	0	0	0
AT2G37080.1	562	AT2G37080.1	562	ROP interactive partner 2, RIP2, Q9ZQC5	Encodes RIP2 (ROP interactive partner 2), a putative Rho protein effector, interacting specifically with the active form of ROPs (Rho proteins of plants)., ROP interactive partner 3	0.419881	S	0.0118995	VNMSPYMGETDDELSSPKKKNGSMLKKIGVL	NVNMSPY(0.007)MGET(0.153)DDELS(0.42)S(0.42)PK	-3.4945									0	0	0	0	0	0	0	0
AT1G47490.2	46	AT1G47490.2	46	RNA-binding protein 47C, RBP47C, ATRBP47C, Q9SX79	RNA-binding protein 47C	0.936619	T	0.000849053	QQPAKEEENQPKTSPTPPPHWMRYPPTVIIP	T(0.017)S(0.047)PT(0.937)PPPHWMR	0.39504	By MS/MS	By matching	By matching			By MS/MS		By matching	41240000	37459000	43683000	0	0	0	0	14954000
AT5G44180.2	279	AT5G44180.2	279	RLT2, RINGLET 2	Homeodomain-like transcriptional regulator	0.338982	S	0.000138379	NLNLATHQGKPGHVYSPNLVEYDSPYQKSYM	ISPQIPNLNLAT(0.339)HQGKPGHVY(0.32)S(0.339)PNLVEY(0.001)DS(0.001)PYQK	0.4784									0	0	0	0	0	0	0	0
AT5G44180.2	269	AT5G44180.2	269	RLT2, RINGLET 2	Homeodomain-like transcriptional regulator	0.373434	T	6.74e-07	DDYKISPQIPNLNLATHQGKPGHVYSPNLVE	ISPQIPNLNLAT(0.373)HQGKPGHVY(0.302)S(0.324)PNLVEY(0.001)DSPYQK	0.67368									0	0	0	0	0	0	0	0
AT5G44180.2	859	AT5G44180.2	859	RLT2, RINGLET 2	Homeodomain-like transcriptional regulator	0.967557	T	0.0236149	KLDTVPMKTELGLPLTPSLPEEMKDEKRDDT	T(0.001)ELGLPLT(0.968)PS(0.032)LPEEMKDEK	1.0763	By matching	By MS/MS		By matching			By matching		67805000	91933000	0	8479700	0	0	31535000	0
AT4G04220.1	698	AT4G04220.1	698	RLP46, receptor like protein 46, AtRLP46	receptor like protein 46	0.999958	S	0.0257681	PQSFGDLEKVESLDLSHNNLTGEIPKTLSKL	VESLDLS(1)HNNLT(1)GEIPK	0.7981	By matching	By matching			By matching		By MS/MS	By MS/MS	51693000	50458000	0	0	51902000	0	31445000	32227000
AT4G04220.1	703	AT4G04220.1	703	RLP46, receptor like protein 46, AtRLP46	receptor like protein 46	0.99998	T	0.0257681	DLEKVESLDLSHNNLTGEIPKTLSKLSELNT	VESLDLS(1)HNNLT(1)GEIPK	0.7981	By matching	By matching			By matching		By MS/MS	By MS/MS	51693000	50458000	0	0	51902000	0	31445000	32227000
AT1G48480.1	648	AT1G48480.1	648	RKL1, receptor-like kinase 1, Q9LP77	receptor-like kinase 1, Arabidopsis thaliana receptor-like protein kinase (RKL1) gene	0.992977	S	6.63e-08	SEVVRKMENLRPYSGSDQVNEAD________	MENLRPYS(0.007)GS(0.993)DQVNEAD	-1.1598	By MS/MS	By MS/MS	By MS/MS	By matching	By matching	By MS/MS	By matching		45792000	52454000	30930000	25148000	24801000	27099000	13744000	0
AT1G78430.1	292	AT1G78430.1	292	RIP4, ROP interactive partner 4, Q9M9F9	Encodes RIP4 (ROP interactive partner 4), a putative Rho protein effector, interacting specifically with the active form of ROPs (Rho proteins of plants)., ROP interactive partner 2	0.999173	S	0.00129286	QCGSMEKHFAGRFVGSPGMADDSDDGSGKRK	FVGS(0.999)PGMADDS(0.001)DDGSGK	-0.51371	By matching				By matching		By matching		12992000	0	0	0	8660300	0	4671100	0
AT1G28420.1	321	AT1G28420.1	321	RINGLET 1, homeobox-1, RLT1, HB-1	homeobox-1	0.945059	S	0.000660083	GHASRNCSTSQQDMPSPIESAHHGDRFLLEK	NCS(0.002)T(0.002)S(0.044)QQDMPS(0.945)PIES(0.008)AHHGDR	2.6503	By matching	By MS/MS	By matching					By matching	94330000	110040000	83502000	0	0	0	0	54978000
AT3G25070.1	116	AT3G25070.1	116	RIN4, RPM1 interacting protein 4, Q8GYN5	Encodes a member of the R protein complex and may represent a virulence target of type III pili effector proteins (virulence factors) from bacterial pathogens, which is 'guarded' by R protein complex (RPM1 and RPS2 proteins). RIN4 physically interacts with RPS2 and RPM1 in vivo. Bacterial avirulence (Avr) effectors AvrB, AvrRpm1, and AvrRpt2 induce a mobility shift in RIN4 and expression of AvrRp…	1	S	1.5e-71	KRQGRASQNNSYDNKSPLHKNSYDGTGKSRP	ASQNNSYDNKS(1)PLHK	-0.62009	By MS/MS	By MS/MS	By MS/MS	By MS/MS	By MS/MS	By MS/MS	By MS/MS	By MS/MS	749650000	753920000	754030000	502580000	632900000	665660000	470880000	336390000
AT3G25070.1	47	AT3G25070.1	47	RIN4, RPM1 interacting protein 4, Q8GYN5	Encodes a member of the R protein complex and may represent a virulence target of type III pili effector proteins (virulence factors) from bacterial pathogens, which is 'guarded' by R protein complex (RPM1 and RPS2 proteins). RIN4 physically interacts with RPS2 and RPM1 in vivo. Bacterial avirulence (Avr) effectors AvrB, AvrRpm1, and AvrRpt2 induce a mobility shift in RIN4 and expression of AvrRp…	0.956742	S	2.29e-18	APGSKIMNPNDPEYNSDSQSQAPPHPPSSRT	IMNPNDPEYNS(0.957)DS(0.035)QS(0.008)QAPPHPPSSR	-1.1197	By MS/MS	By MS/MS	By matching	By MS/MS	By MS/MS	By MS/MS	By MS/MS	By MS/MS	104650000	116670000	78677000	58276000	64400000	65618000	41305000	36524000
AT3G25070.1	141	AT3G25070.1	141	RIN4, RPM1 interacting protein 4, Q8GYN5	Encodes a member of the R protein complex and may represent a virulence target of type III pili effector proteins (virulence factors) from bacterial pathogens, which is 'guarded' by R protein complex (RPM1 and RPS2 proteins). RIN4 physically interacts with RPS2 and RPM1 in vivo. Bacterial avirulence (Avr) effectors AvrB, AvrRpm1, and AvrRpt2 induce a mobility shift in RIN4 and expression of AvrRp…	1	S	8.59e-06	TGKSRPKPTNLRADESPEKVTVVPKFGDWDE	PTNLRADES(1)PEK	0.90272	By MS/MS	By MS/MS	By MS/MS	By MS/MS	By MS/MS	By MS/MS	By MS/MS	By MS/MS	153660000	150970000	147820000	121110000	130480000	158100000	89239000	49664000
AT3G25070.1	122	AT3G25070.1	122	RIN4, RPM1 interacting protein 4, Q8GYN5	Encodes a member of the R protein complex and may represent a virulence target of type III pili effector proteins (virulence factors) from bacterial pathogens, which is 'guarded' by R protein complex (RPM1 and RPS2 proteins). RIN4 physically interacts with RPS2 and RPM1 in vivo. Bacterial avirulence (Avr) effectors AvrB, AvrRpm1, and AvrRpt2 induce a mobility shift in RIN4 and expression of AvrRp…	0.910807	S	0.0154763	SQNNSYDNKSPLHKNSYDGTGKSRPKPTNLR	SPLHKNS(0.911)Y(0.04)DGT(0.049)GK	0.4446	By MS/MS	By matching			By matching		By matching	By matching	16460000	688480	0	0	15477000	0	8557600	7002500
AT3G25070.1	185	AT3G25070.1	185	RIN4, RPM1 interacting protein 4, Q8GYN5	Encodes a member of the R protein complex and may represent a virulence target of type III pili effector proteins (virulence factors) from bacterial pathogens, which is 'guarded' by R protein complex (RPM1 and RPS2 proteins). RIN4 physically interacts with RPS2 and RPM1 in vivo. Bacterial avirulence (Avr) effectors AvrB, AvrRpm1, and AvrRpt2 induce a mobility shift in RIN4 and expression of AvrRp…	0.326154	S	1.77e-09	NKVREERSSGANVSGSSRTPTHQSSRNPNNT	SSGANVS(0.016)GS(0.326)S(0.326)RT(0.326)PT(0.002)HQS(0.001)S(0.002)R	0.48902									0	0	0	0	0	0	0	0
AT3G25070.1	186	AT3G25070.1	186	RIN4, RPM1 interacting protein 4, Q8GYN5	Encodes a member of the R protein complex and may represent a virulence target of type III pili effector proteins (virulence factors) from bacterial pathogens, which is 'guarded' by R protein complex (RPM1 and RPS2 proteins). RIN4 physically interacts with RPS2 and RPM1 in vivo. Bacterial avirulence (Avr) effectors AvrB, AvrRpm1, and AvrRpt2 induce a mobility shift in RIN4 and expression of AvrRp…	0.440862	S	6.24e-18	KVREERSSGANVSGSSRTPTHQSSRNPNNTS	SSGANVS(0.005)GS(0.089)S(0.441)RT(0.441)PT(0.02)HQS(0.002)S(0.002)R	1.2373									0	0	0	0	0	0	0	0
AT3G25070.1	188	AT3G25070.1	188	RIN4, RPM1 interacting protein 4, Q8GYN5	Encodes a member of the R protein complex and may represent a virulence target of type III pili effector proteins (virulence factors) from bacterial pathogens, which is 'guarded' by R protein complex (RPM1 and RPS2 proteins). RIN4 physically interacts with RPS2 and RPM1 in vivo. Bacterial avirulence (Avr) effectors AvrB, AvrRpm1, and AvrRpt2 induce a mobility shift in RIN4 and expression of AvrRp…	0.644449	T	4.66e-25	REERSSGANVSGSSRTPTHQSSRNPNNTSSC	SSGANVS(0.027)GS(0.147)S(0.147)RT(0.644)PT(0.034)HQSSR	1.244	By MS/MS					By MS/MS	By MS/MS		67797000	0	0	0	0	69122000	98357000	0
AT1G67090.1;AT5G38420.1	133;133	AT1G67090.1	133	ribulose bisphosphate carboxylase small chain 1A, RBCS1A, P10795	ribulose bisphosphate carboxylase small chain 1A, Encodes a member of the Rubisco small subunit (RBCS) multigene family: RBCS1A (At1g67090), RBCS1B (At5g38430), RBCS2B (At5g38420), and RBCS3B (At5g38410). Functions to yield sufficient Rubisco content for leaf photosynthetic capacity.	0.716157	T	0.000300311	DGRYWTMWKLPLFGCTDSAQVLKEVEECKKE	LPLFGCT(0.716)DS(0.284)AQVLK	-0.65887	By MS/MS	By matching	By matching	By matching					20400000	20300000	15643000	12010000	0	0	0	0
AT1G06190.1	400	AT1G06190.1	400	Rho-N 1, RHON1, Q94K75	Encodes a novel ribonucleic acid-binding protein that interacts with the endonuclease RNase E and supports its function in processing plastid ribonucleic acids., Rho termination factor	0.493181	S	4.64e-10	SKMKKAELVELLGSDSS______________	KAELVELLGS(0.014)DS(0.493)S(0.493)	-0.62834									0	0	0	0	0	0	0	0
AT1G06190.1	401	AT1G06190.1	401	Rho-N 1, RHON1, Q94K75	Encodes a novel ribonucleic acid-binding protein that interacts with the endonuclease RNase E and supports its function in processing plastid ribonucleic acids., Rho termination factor	0.59886	S	4.64e-10	KMKKAELVELLGSDSS_______________	AELVELLGS(0.013)DS(0.388)S(0.599)	-0.97299						By MS/MS			0	0	0	0	0	22801000	0	0
AT1G55150.1	47	AT1G55150.1	47	RH20, RNA helicase 20, AtRH20, Q9C718	DEA(D/H)-box RNA helicase family protein	1	S	4.33e-20	SGSHTSSKKDNDGNESPRKLDLDGLTPFEKN	DNDGNES(1)PRKLDLDGLTPFEK	0.57965	By MS/MS	By MS/MS	By MS/MS	By matching	By MS/MS	By MS/MS	By MS/MS	By MS/MS	311800000	343270000	122540000	21230000	209840000	194540000	64428000	33335000
AT5G47910.1	26	AT5G47910.1	26	respiratory burst oxidase homologue D, ATRBOHD, RBOHD, Q9FIJ0	NADPH/respiratory burst oxidase protein D (RbohD).Interacts with AtrbohF gene to fine tune the spatial control of ROI production and hypersensitive response to cell in and around infection site., respiratory burst oxidase homologue D	0.946264	S	2.11e-11	DHELGILRGANSDTNSDTESIASDRGAFSGP	GANSDTNS(0.946)DT(0.049)ES(0.005)IASDR	4.3372	By matching		By MS/MS		By matching	By MS/MS	By matching	By matching	44389000	0	58035000	0	34354000	51224000	24300000	16799000
AT5G47910.1	8	AT5G47910.1	8	respiratory burst oxidase homologue D, ATRBOHD, RBOHD, Q9FIJ0	NADPH/respiratory burst oxidase protein D (RbohD).Interacts with AtrbohF gene to fine tune the spatial control of ROI production and hypersensitive response to cell in and around infection site., respiratory burst oxidase homologue D	0.984446	S	0.000176892	________MKMRRGNSSNDHELGILRGANSD	GNS(0.984)S(0.016)NDHELGILR	0.97327	By MS/MS		By MS/MS	By MS/MS	By MS/MS	By MS/MS	By matching	By MS/MS	57322000	0	84273000	62785000	44992000	58117000	31510000	24008000
AT1G49480.1	84	AT1G49480.1	84	related to vernalization1 1, RTV1, Q9XIB5	related to vernalization1 1, Encodes a nuclear-localized DNA-binding protein that interacts with ITN1 at the PM and nuclei in vivo and may regulate ITN's subcellular localization.	0.991899	T	1.95e-13	GRKKKNPNPEEVNSSTPGGDDSENRSKFYES	KNPNPEEVNSS(0.008)T(0.992)PGGDDSENR	1.7726	By MS/MS	By MS/MS	By MS/MS	By MS/MS	By MS/MS	By MS/MS	By MS/MS	By MS/MS	80435000	117460000	77645000	52294000	42379000	53654000	47778000	39799000
AT1G20920.1	324	AT1G20920.1	324	regulator of CBF gene expression 1, RCF1, Q8H0U8	P-loop containing nucleoside triphosphate hydrolases superfamily protein	1	S	5.58e-101	GNEPKAGKAWTLEGESDDEEGHPEEKSETEM	AWTLEGES(1)DDEEGHPEEK	-0.63275	By MS/MS	By MS/MS	By MS/MS	By MS/MS	By MS/MS	By MS/MS	By MS/MS	By MS/MS	56870000	36565000	42189000	42613000	33381000	35178000	15592000	12787000
AT1G20920.1	202	AT1G20920.1	202	regulator of CBF gene expression 1, RCF1, Q8H0U8	P-loop containing nucleoside triphosphate hydrolases superfamily protein	0.947898	S	0.00962321	REKERGSRRNRERERSREVGNEESDDDVKRD	ERS(0.948)REVGNEES(0.052)DDDVK	-0.31906	By matching	By MS/MS	By matching	By matching	By matching	By matching	By matching	By matching	10610000	16972000	17489000	14787000	10568000	13564000	7909400	4381900
AT1G20920.1	210	AT1G20920.1	210	regulator of CBF gene expression 1, RCF1, Q8H0U8	P-loop containing nucleoside triphosphate hydrolases superfamily protein	1	S	3.59e-05	RNRERERSREVGNEESDDDVKRDLKRRRKEG	EVGNEES(1)DDDVKR	-0.89456	By matching	By matching	By matching		By MS/MS	By matching	By matching	By matching	10710000	14161000	13739000	0	15015000	10361000	5193400	2688900
AT2G34410.3	44	AT2G34410.3	44	REDUCED WALL ACETYLATION 3, RWA3	Encodes a homolog of the protein Cas1p known to be involved in polysaccharide O-acetylation in Cryptococcus neoformans. Has high similarity to RWA2 whose mutant displays reduced acetylation. The protein is expressed in the Golgi and is involved in the acetylation of xylan during secondary wall biosynthesis., O-acetyltransferase family protein	1	S	6.62e-35	EFLEYKRSSLHSKVHSDNNLVELGEVKNKED	VHS(1)DNNLVELGEVK	0.33139	By MS/MS	By MS/MS	By MS/MS	By MS/MS	By MS/MS	By MS/MS	By MS/MS	By MS/MS	273040000	261140000	197840000	152610000	115250000	153180000	90073000	64510000
AT5G52300.2	576	AT5G52300.2	576	RD29B, LOW-TEMPERATURE-INDUCED 65, RESPONSIVE TO DESSICATION 29B, LTI65, Q04980	CAP160 protein, encodes a protein that is induced in expression in response to water deprivation such as cold, high-salt, and dessication. The response appears to be via abscisic acid. The promoter region contains two ABA-responsive elements (ABREs) that are required for the dehydration-responsive expression of rd29B as cis-acting elements. Protein is a member of a gene family with other members …	1	S	1.73e-17	KVKGAVTSWLGGKPKSPRSVEESPQSLGTTV	GAVTSWLGGKPKS(1)PR	-0.79806		By MS/MS							0	57588000	0	0	0	0	0	0
AT2G21620.1	33	AT2G21620.1	33	RD2	Adenine nucleotide alpha hydrolases-like superfamily protein, Encodes gene that is induced in response to dessication; mRNA expression is seen 10 and 24 hrs after start of dessication treatment.	0.999999	S	2.82e-06	PSLIPVVPEPELERESGERRRGRDVIVAVDH	EVVLPSLIPVVPEPELERES(1)GER	0.1251	By MS/MS	By MS/MS	By MS/MS	By MS/MS		By MS/MS	By MS/MS	By MS/MS	31934000	37043000	27455000	21042000	0	17924000	21582000	11876000
AT4G20360.1	332	AT4G20360.1	332	RABE1b, ATRAB8D, RAB GTPase homolog E1B, ATRABE1B, P17745	RAB GTPase homolog E1B	0.979081	T	0.000796901	GETVDLVGLRETRSYTVTGVEMFQKILDEAL	S(0.009)Y(0.001)T(0.979)VT(0.011)GVEMFQK	0.65627	By MS/MS	By matching			By matching	By MS/MS	By matching	By matching	18668000	7987900	0	0	8080100	9031700	7394700	6795500
AT1G43890.3	3	AT1G43890.3	3	RAB GTPASE HOMOLOG C1, ATRAB-C1, RAB GTPASE HOMOLOG B18, ARABIDOPSIS RAB GTPASE HOMOLOG B18, RAB GTPASE HOMOLOG 18-1, RABC1, ARABIDOPSIS RAB GTPASE HOMOLOG C1, ATRAB18, ATRABC1, RAB18-1, RAB18, O23657	ras-related small GTPase, RAB GTPASE HOMOLOG B18	0.483111	S	0.0204905	_____________MGSSSGQPEFDYLFKVLL	GS(0.483)S(0.483)S(0.034)GQPEFDYLFK	0.18838									0	0	0	0	0	0	0	0
AT1G43890.3	4	AT1G43890.3	4	RAB GTPASE HOMOLOG C1, ATRAB-C1, RAB GTPASE HOMOLOG B18, ARABIDOPSIS RAB GTPASE HOMOLOG B18, RAB GTPASE HOMOLOG 18-1, RABC1, ARABIDOPSIS RAB GTPASE HOMOLOG C1, ATRAB18, ATRABC1, RAB18-1, RAB18, O23657	ras-related small GTPase, RAB GTPASE HOMOLOG B18	0.483111	S	0.0204905	____________MGSSSGQPEFDYLFKVLLI	GS(0.483)S(0.483)S(0.034)GQPEFDYLFK	0.18838									0	0	0	0	0	0	0	0
AT1G78240.2	17	AT1G78240.2	17	QUA2, TUMOROUS SHOOT DEVELOPMENT 2, OSU1, QUASIMODO2, TSD2, Q9C9Q8	Encodes TSD2 (TUMOROUS SHOOT DEVELOPMENT2), a putative methyltransferase with an essential role in cell adhesion and coordinated plant development., S-adenosyl-L-methionine-dependent methyltransferases superfamily protein	0.954727	S	9.11e-09	SMPLQRGISGVRVSDSSDDLRDSQMKDKTER	VSDS(0.955)S(0.045)DDLRDSQMK	-0.089074	By MS/MS	By MS/MS	By MS/MS	By MS/MS	By MS/MS	By MS/MS	By MS/MS	By MS/MS	537460000	459750000	201520000	176800000	247800000	330490000	171870000	102280000
AT2G29190.2	202	AT2G29190.2	202	Q9ZW06, pumilio 2, PUM2, APUM2	Encodes a member of the Arabidopsis Pumilio (APUM) proteins containing PUF domain (eight repeats of approximately 36 amino acids each). PUF proteins regulate both mRNA stability and translation through sequence-specific binding to the 3' UTR of target mRNA transcripts., pumilio 2	1	S	0.000421884	GLIGLPGLGIGGKQKSFADIFQADMGHGHPV	S(1)FADIFQADMGHGHPVTK	-2.9584	By matching			By MS/MS					22152000	0	0	27010000	0	0	0	0
AT2G29190.2	53	AT2G29190.2	53	Q9ZW06, pumilio 2, PUM2, APUM2	Encodes a member of the Arabidopsis Pumilio (APUM) proteins containing PUF domain (eight repeats of approximately 36 amino acids each). PUF proteins regulate both mRNA stability and translation through sequence-specific binding to the 3' UTR of target mRNA transcripts., pumilio 2	0.517406	S	5.94e-08	QVEADELERELNLYRSGSAPPTVDGSVSAAG	S(0.517)GS(0.473)APPT(0.01)VDGSVSAAGGLFSGGGGAPFLEFGGGNK	1.0829	By matching	By MS/MS	By matching	By matching	By matching				14339000	18672000	7943100	6470100	8350900	0	0	0
AT2G29190.2	280	AT2G29190.2	280	Q9ZW06, pumilio 2, PUM2, APUM2	Encodes a member of the Arabidopsis Pumilio (APUM) proteins containing PUF domain (eight repeats of approximately 36 amino acids each). PUF proteins regulate both mRNA stability and translation through sequence-specific binding to the 3' UTR of target mRNA transcripts., pumilio 2	1	S	0.000268104	SRNGTPDPQAIARVPSPCLTPIGSGRVSSND	VPS(1)PCLT(1)PIGSGR	-0.41974	By MS/MS	By MS/MS	By matching	By MS/MS	By MS/MS	By MS/MS	By MS/MS	By MS/MS	275700000	106510000	76117000	227430000	187700000	238370000	121560000	118440000
AT2G29190.2	284	AT2G29190.2	284	Q9ZW06, pumilio 2, PUM2, APUM2	Encodes a member of the Arabidopsis Pumilio (APUM) proteins containing PUF domain (eight repeats of approximately 36 amino acids each). PUF proteins regulate both mRNA stability and translation through sequence-specific binding to the 3' UTR of target mRNA transcripts., pumilio 2	0.999586	T	0.000268104	TPDPQAIARVPSPCLTPIGSGRVSSNDKRNT	VPS(1)PCLT(1)PIGSGR	-0.41974	By MS/MS	By MS/MS	By matching	By MS/MS	By MS/MS	By MS/MS	By MS/MS	By MS/MS	96672000	106510000	76117000	87719000	59706000	88469000	44924000	41447000
AT2G16850.1	271	AT2G16850.1	271	Q9ZVX8, PIP2;8, plasma membrane intrinsic protein 2;8, PIP3B, PLASMA MEMBRANE INTRINSIC PROTEIN 3B	plasma membrane intrinsic protein 2;8	0.993679	S	0.020554	YHQYILRAAAIKALASFRSNPTN________	ALAS(0.994)FRS(0.996)NPT(0.011)N	-0.27215	By matching		By matching	By matching	By MS/MS			By MS/MS	345260000	0	298230000	303960000	328490000	0	0	126120000
AT2G16850.1	274	AT2G16850.1	274	Q9ZVX8, PIP2;8, plasma membrane intrinsic protein 2;8, PIP3B, PLASMA MEMBRANE INTRINSIC PROTEIN 3B	plasma membrane intrinsic protein 2;8	0.99561	S	0.020554	YILRAAAIKALASFRSNPTN___________	ALAS(0.994)FRS(0.996)NPT(0.011)N	-0.27215	By matching		By matching	By matching	By MS/MS			By MS/MS	345260000	0	298230000	303960000	328490000	0	0	126120000
AT1G54610.3	527	AT1G54610.3	527	Q9ZVM9	Protein kinase superfamily protein	0.756177	S	0.000233506	PTFIPRDMVPSFTSSSFNFSKDEPPTQVQTW	DMVPSFT(0.003)S(0.045)S(0.183)S(0.756)FNFS(0.012)K	1.5806	By matching	By matching	By MS/MS	By MS/MS	By matching	By matching	By matching	By matching	30971000	45689000	34489000	36107000	15797000	24317000	15764000	21498000
AT2G38610.2	256	AT2G38610.2	256	Q9ZVI3	RNA-binding KH domain-containing protein	0.543495	S	2.3e-06	DFIKRQQLRELALLNSNNLREESPGPSGGGS	ELALLNS(0.543)NNLREES(0.455)PGPS(0.009)GGGS(0.072)VS(0.89)PFNS(0.023)S(0.007)GK	-2.7908				By matching	By matching			By MS/MS	0	0	0	58221000	25495000	0	0	27188000
AT2G38610.2	263	AT2G38610.2	263	Q9ZVI3	RNA-binding KH domain-containing protein	0.999991	S	5.58e-74	LRELALLNSNNLREESPGPSGGGSVSPFNSS	ELALLNSNNLREES(1)PGPSGGGSVSPFNSSGK	0.0047454	By MS/MS	By MS/MS	By MS/MS	By MS/MS	By MS/MS	By MS/MS	By MS/MS	By MS/MS	154340000	311070000	168430000	88106000	62532000	69267000	57241000	35083000
AT2G38610.2	273	AT2G38610.2	273	Q9ZVI3	RNA-binding KH domain-containing protein	0.890207	S	2.3e-06	NLREESPGPSGGGSVSPFNSSGKRPKTGC__	ELALLNS(0.543)NNLREES(0.455)PGPS(0.009)GGGS(0.072)VS(0.89)PFNS(0.023)S(0.007)GK	-2.7908		By MS/MS	By MS/MS	By matching	By matching			By MS/MS	0	83076000	68908000	58221000	25495000	0	0	27188000
AT2G38610.2	128	AT2G38610.2	128	Q9ZVI3	RNA-binding KH domain-containing protein	0.999219	S	2.68e-28	SGTPGMTMDWQGAPGSPSSYTVKRILRLEIP	LSGTPGMTMDWQGAPGS(0.999)PS(0.001)SYTVK	-0.79463	By MS/MS	By MS/MS	By MS/MS	By MS/MS	By MS/MS	By MS/MS	By matching	By MS/MS	59444000	56610000	30832000	25534000	22272000	28464000	11153000	10483000
AT2G38610.2	12	AT2G38610.2	12	Q9ZVI3	RNA-binding KH domain-containing protein	0.999992	S	9.17e-24	____MSGLYNNSSYFSPARAASPQIRSTPEI	SGLYNNSSYFS(1)PAR	-0.29574	By matching	By matching	By matching	By MS/MS	By MS/MS	By MS/MS	By MS/MS	By MS/MS	38007000	36491000	36239000	24797000	25183000	22318000	21228000	18876000
AT2G27040.2	890	AT2G27040.2	890	Q9ZVD5, AGO4, OCP11, OVEREXPRESSOR OF CATIONIC PEROXIDASE 11, ARGONAUTE 4	Argonaute family protein, AGO4 is a member of a class of PAZ/PIWI domain containing proteins involved in siRNA mediated gene silencing.Loss of function mutations have reduced site specific CpNpG and CpHpH methylation and increased susceptibility to bacterial pathogens.	0.536833	S	5.31e-05	LAAAQLGTFMKFEDQSETSSSHGGITAPGPI	FEDQS(0.537)ET(0.108)S(0.108)S(0.108)S(0.108)HGGIT(0.032)APGPISVAQLPR	-1.127	By MS/MS	By matching					By matching		173190000	17011000	0	0	0	0	194840000	0
AT2G27040.2	893	AT2G27040.2	893	Q9ZVD5, AGO4, OCP11, OVEREXPRESSOR OF CATIONIC PEROXIDASE 11, ARGONAUTE 4	Argonaute family protein, AGO4 is a member of a class of PAZ/PIWI domain containing proteins involved in siRNA mediated gene silencing.Loss of function mutations have reduced site specific CpNpG and CpHpH methylation and increased susceptibility to bacterial pathogens.	0.296635	S	5.15e-10	AQLGTFMKFEDQSETSSSHGGITAPGPISVA	FEDQS(0.001)ET(0.066)S(0.297)S(0.227)S(0.297)HGGIT(0.113)APGPISVAQLPR	-1.35									0	0	0	0	0	0	0	0
AT2G27040.2	894	AT2G27040.2	894	Q9ZVD5, AGO4, OCP11, OVEREXPRESSOR OF CATIONIC PEROXIDASE 11, ARGONAUTE 4	Argonaute family protein, AGO4 is a member of a class of PAZ/PIWI domain containing proteins involved in siRNA mediated gene silencing.Loss of function mutations have reduced site specific CpNpG and CpHpH methylation and increased susceptibility to bacterial pathogens.	0.219939	S	1.44e-05	QLGTFMKFEDQSETSSSHGGITAPGPISVAQ	FEDQS(0.015)ET(0.22)S(0.22)S(0.22)S(0.22)HGGIT(0.105)APGPISVAQLPR	-2.8636									0	0	0	0	0	0	0	0
AT2G27040.2	895	AT2G27040.2	895	Q9ZVD5, AGO4, OCP11, OVEREXPRESSOR OF CATIONIC PEROXIDASE 11, ARGONAUTE 4	Argonaute family protein, AGO4 is a member of a class of PAZ/PIWI domain containing proteins involved in siRNA mediated gene silencing.Loss of function mutations have reduced site specific CpNpG and CpHpH methylation and increased susceptibility to bacterial pathogens.	0.296635	S	5.15e-10	LGTFMKFEDQSETSSSHGGITAPGPISVAQL	FEDQS(0.001)ET(0.066)S(0.297)S(0.227)S(0.297)HGGIT(0.113)APGPISVAQLPR	-1.35									0	0	0	0	0	0	0	0
AT2G27040.2	892	AT2G27040.2	892	Q9ZVD5, AGO4, OCP11, OVEREXPRESSOR OF CATIONIC PEROXIDASE 11, ARGONAUTE 4	Argonaute family protein, AGO4 is a member of a class of PAZ/PIWI domain containing proteins involved in siRNA mediated gene silencing.Loss of function mutations have reduced site specific CpNpG and CpHpH methylation and increased susceptibility to bacterial pathogens.	0.219939	T	1.44e-05	AAQLGTFMKFEDQSETSSSHGGITAPGPISV	FEDQS(0.015)ET(0.22)S(0.22)S(0.22)S(0.22)HGGIT(0.105)APGPISVAQLPR	-2.8636									0	0	0	0	0	0	0	0
AT2G27100.1	702	AT2G27100.1	702	Q9ZVD0, SERRATE, SE	Identified as a leaf form mutant by Redei having serrated leaves. Further analysis of the single loss of function allele indicated pleiotropic effects extending to many aspects of shoot development such as taller meristems, alterations in phase transition, phyllotaxy and branching. Encodes a single zinc finger containing protein that is expressed in meristems and organ primordia., C2H2 zinc-finge…	0.519027	Y	0.00624598	LLSPAFRQDPRRLRSYQDLDAPEEEVTVIDY	LRS(0.481)Y(0.519)QDLDAPEEEVTVIDYR	1.6499	By matching	By MS/MS	By matching	By matching	By matching	By matching	By matching	By matching	24535000	24939000	19878000	18894000	14944000	17356000	11877000	9466600
AT2G27100.1	76	AT2G27100.1	76	Q9ZVD0, SERRATE, SE	Identified as a leaf form mutant by Redei having serrated leaves. Further analysis of the single loss of function allele indicated pleiotropic effects extending to many aspects of shoot development such as taller meristems, alterations in phase transition, phyllotaxy and branching. Encodes a single zinc finger containing protein that is expressed in meristems and organ primordia., C2H2 zinc-finge…	1	S	3.67e-19	RDIERPPPNRRERDRSPLPPPRRDYKRRPSL	ERDRS(1)PLPPPR	-0.050507	By MS/MS	By MS/MS	By MS/MS	By MS/MS	By MS/MS	By MS/MS	By MS/MS	By MS/MS	39459000	56060000	75242000	2775700	51083000	53532000	45824000	37757000
AT2G27100.1	291	AT2G27100.1	291	Q9ZVD0, SERRATE, SE	Identified as a leaf form mutant by Redei having serrated leaves. Further analysis of the single loss of function allele indicated pleiotropic effects extending to many aspects of shoot development such as taller meristems, alterations in phase transition, phyllotaxy and branching. Encodes a single zinc finger containing protein that is expressed in meristems and organ primordia., C2H2 zinc-finge…	0.468328	S	0.000306405	SGTLDLGPAVTALNKSGRTSEPNSEDEAAGV	S(0.468)GRT(0.309)S(0.207)EPNS(0.016)EDEAAGVGK	0.00023523									0	0	0	0	0	0	0	0
AT2G27100.1	295	AT2G27100.1	295	Q9ZVD0, SERRATE, SE	Identified as a leaf form mutant by Redei having serrated leaves. Further analysis of the single loss of function allele indicated pleiotropic effects extending to many aspects of shoot development such as taller meristems, alterations in phase transition, phyllotaxy and branching. Encodes a single zinc finger containing protein that is expressed in meristems and organ primordia., C2H2 zinc-finge…	0.959266	S	6.01e-57	DLGPAVTALNKSGRTSEPNSEDEAAGVGKRK	S(0.01)GRT(0.031)S(0.959)EPNS(1)EDEAAGVGK	-0.10414	By MS/MS	By MS/MS	By MS/MS	By MS/MS	By MS/MS	By MS/MS	By MS/MS	By MS/MS	101640000	97814000	128420000	123770000	79909000	89872000	56479000	28090000
AT2G27100.1	299	AT2G27100.1	299	Q9ZVD0, SERRATE, SE	Identified as a leaf form mutant by Redei having serrated leaves. Further analysis of the single loss of function allele indicated pleiotropic effects extending to many aspects of shoot development such as taller meristems, alterations in phase transition, phyllotaxy and branching. Encodes a single zinc finger containing protein that is expressed in meristems and organ primordia., C2H2 zinc-finge…	1	S	6.01e-57	AVTALNKSGRTSEPNSEDEAAGVGKRKRHGM	S(0.112)GRT(0.369)S(0.519)EPNS(1)EDEAAGVGK	-0.46642	By MS/MS	By MS/MS	By MS/MS	By MS/MS	By MS/MS	By MS/MS	By MS/MS	By MS/MS	101640000	140170000	172090000	162050000	79909000	138680000	91524000	52171000
AT2G27100.1	20	AT2G27100.1	20	Q9ZVD0, SERRATE, SE	Identified as a leaf form mutant by Redei having serrated leaves. Further analysis of the single loss of function allele indicated pleiotropic effects extending to many aspects of shoot development such as taller meristems, alterations in phase transition, phyllotaxy and branching. Encodes a single zinc finger containing protein that is expressed in meristems and organ primordia., C2H2 zinc-finge…	0.265903	S	0.004369	NLPPSDSVDNRLPEKSTSSSPPPPPPSSSLP	S(0.266)T(0.266)S(0.266)S(0.097)S(0.106)PPPPPPSSSLPQQEQEQDQQQLPLRR	-0.013995									0	0	0	0	0	0	0	0
AT2G27100.1	22	AT2G27100.1	22	Q9ZVD0, SERRATE, SE	Identified as a leaf form mutant by Redei having serrated leaves. Further analysis of the single loss of function allele indicated pleiotropic effects extending to many aspects of shoot development such as taller meristems, alterations in phase transition, phyllotaxy and branching. Encodes a single zinc finger containing protein that is expressed in meristems and organ primordia., C2H2 zinc-finge…	0.265903	S	0.004369	PPSDSVDNRLPEKSTSSSPPPPPPSSSLPQQ	S(0.266)T(0.266)S(0.266)S(0.097)S(0.106)PPPPPPSSSLPQQEQEQDQQQLPLRR	-0.013995									0	0	0	0	0	0	0	0
AT2G27100.1	294	AT2G27100.1	294	Q9ZVD0, SERRATE, SE	Identified as a leaf form mutant by Redei having serrated leaves. Further analysis of the single loss of function allele indicated pleiotropic effects extending to many aspects of shoot development such as taller meristems, alterations in phase transition, phyllotaxy and branching. Encodes a single zinc finger containing protein that is expressed in meristems and organ primordia., C2H2 zinc-finge…	0.411677	T	0.000429563	LDLGPAVTALNKSGRTSEPNSEDEAAGVGKR	S(0.164)GRT(0.412)S(0.412)EPNS(0.013)EDEAAGVGK	0.2898									0	0	0	0	0	0	0	0
AT2G27100.1	21	AT2G27100.1	21	Q9ZVD0, SERRATE, SE	Identified as a leaf form mutant by Redei having serrated leaves. Further analysis of the single loss of function allele indicated pleiotropic effects extending to many aspects of shoot development such as taller meristems, alterations in phase transition, phyllotaxy and branching. Encodes a single zinc finger containing protein that is expressed in meristems and organ primordia., C2H2 zinc-finge…	0.265903	T	0.004369	LPPSDSVDNRLPEKSTSSSPPPPPPSSSLPQ	S(0.266)T(0.266)S(0.266)S(0.097)S(0.106)PPPPPPSSSLPQQEQEQDQQQLPLRR	-0.013995									0	0	0	0	0	0	0	0
AT2G41370.1	78	AT2G41370.1	78	Q9ZVC2, BLADE ON PETIOLE2, BOP2	Ankyrin repeat family protein / BTB/POZ domain-containing protein, Encodes BOP2, a cytoplasmic and nuclear-localized NPR1 like protein with BTB/POZ domain and ankyrin repeats. Interacts with BOP1 and appears to be genetically redundant with BOP1.bop1/bop2 double mutants have longer leaves, often with leaflets on the petiole, asymmetric flowers with extra organs and no nectaries. Also defective in…	0.850976	S	1.07e-14	PVTGIDPTQHGSVPASPTRGSTAPAGIIPVN	FFCGTDSPQPVTGIDPT(0.009)QHGS(0.025)VPAS(0.851)PT(0.115)R	3.6536	By MS/MS		By MS/MS	By MS/MS	By matching	By matching	By matching	By MS/MS	66806000	0	39321000	36959000	41902000	47978000	26983000	28325000
AT2G32260.1	187	AT2G32260.1	187	Q9ZV56, phosphorylcholine cytidylyltransferase, ATCCT1, CCT1	phosphorylcholine cytidylyltransferase	0.984202	S	0.00897296	KDYNQYVMRNLDRGYSREDLGVSFVKEKRLR	GY(0.002)S(0.984)REDLGVS(0.014)FVK	1.1033	By MS/MS	By matching			By matching	By matching	By matching	By matching	44168000	52074000	0	0	22039000	36416000	19521000	19660000
AT2G28890.1	140	AT2G28890.1	140	Q9ZV25, poltergeist like 4, PLL4	poltergeist like 4, Encodes a protein phosphatase 2C like gene, similar to POL. Involved in leaf development. Knockout mutants have abnormally shaped leaves.	0.950735	S	0.0321571	LERGFLSGPIERGFMSGPLDGSSGPIDGKTG	GFMS(0.951)GPLDGS(0.036)S(0.013)GPIDGK	2.6371	By matching	By matching		By matching		By matching			17792000	17508000	0	10692000	0	7026300	0	0
AT2G39010.1	279	AT2G39010.1	279	Q9ZV07, PIP2E, PLASMA MEMBRANE INTRINSIC PROTEIN 2;6, PIP2;6, plasma membrane intrinsic protein 2E	plasma membrane intrinsic protein 2E	1	S	4.28e-08	YHQFVLRAGAMKAYGSVRSQLHELHA_____	AYGS(1)VRS(1)QLHELHA	-0.58177	By MS/MS	By MS/MS	By MS/MS	By MS/MS	By MS/MS	By MS/MS	By MS/MS	By MS/MS	293940000	914180000	256660000	209500000	195200000	274580000	108820000	77828000
AT2G39010.1	282	AT2G39010.1	282	Q9ZV07, PIP2E, PLASMA MEMBRANE INTRINSIC PROTEIN 2;6, PIP2;6, plasma membrane intrinsic protein 2E	plasma membrane intrinsic protein 2E	1	S	4.28e-08	FVLRAGAMKAYGSVRSQLHELHA________	AYGS(1)VRS(1)QLHELHA	-0.66603	By MS/MS	By MS/MS	By MS/MS	By MS/MS	By MS/MS	By MS/MS	By MS/MS	By MS/MS	927620000	349050000	670820000	455370000	612020000	717500000	285800000	201950000
AT2G39010.1	11	AT2G39010.1	11	Q9ZV07, PIP2E, PLASMA MEMBRANE INTRINSIC PROTEIN 2;6, PIP2;6, plasma membrane intrinsic protein 2E	plasma membrane intrinsic protein 2E	0.999996	S	3.05e-121	_____MTKDELTEEESLSGKDYLDPPPVKTF	TKDELT(1)EEES(1)LSGK	-0.39122	By MS/MS	By MS/MS	By MS/MS	By MS/MS	By MS/MS	By MS/MS	By MS/MS	By MS/MS	1482600000	1482500000	1326500000	1043500000	662490000	870020000	549010000	399450000
AT2G39010.1	13	AT2G39010.1	13	Q9ZV07, PIP2E, PLASMA MEMBRANE INTRINSIC PROTEIN 2;6, PIP2;6, plasma membrane intrinsic protein 2E	plasma membrane intrinsic protein 2E	0.999972	S	9.38e-87	___MTKDELTEEESLSGKDYLDPPPVKTFEV	TKDELTEEESLS(1)GK	0.13133	By MS/MS	By MS/MS	By MS/MS	By MS/MS	By MS/MS	By MS/MS	By MS/MS	By MS/MS	128600000	145190000	132770000	128850000	65247000	82208000	57851000	44165000
AT2G39010.1	7	AT2G39010.1	7	Q9ZV07, PIP2E, PLASMA MEMBRANE INTRINSIC PROTEIN 2;6, PIP2;6, plasma membrane intrinsic protein 2E	plasma membrane intrinsic protein 2E	1	T	1.98e-86	_________MTKDELTEEESLSGKDYLDPPP	TKDELT(1)EEES(1)LSGK	-0.80722	By MS/MS	By MS/MS	By MS/MS	By MS/MS	By MS/MS	By MS/MS	By MS/MS	By MS/MS	469340000	482960000	369610000	308150000	172900000	190750000	140550000	98332000
AT2G37220.1	254	AT2G37220.1	254	Q9ZUU4	RNA-binding (RRM/RBD/RNP motifs) family protein, Encodes a chloroplast RNA binding protein. A substrate of the type III effector HopU1 (mono-ADP-ribosyltransferase). Protein is tyrosine-phosphorylated and its phosphorylation state is modulated in response to ABA in Arabidopsis thaliana seeds.	0.818844	S	7.06e-09	RDSGRSKGFGFVTYDSSQEVQNAIKSLDGAD	GFGFVTYDS(0.819)S(0.181)QEVQNAIK	1.5676	By MS/MS	By MS/MS	By MS/MS	By MS/MS	By matching	By MS/MS	By MS/MS	By matching	21773000	15024000	15767000	16146000	22419000	16947000	9903400	8785600
AT2G19490.1	394	AT2G19490.1	394	Q9ZUP2, RECA2, A. thaliana recA homolog 2	recA DNA recombination family protein	0.859848	S	1.8e-15	QDKLIADEAADKETESESEEEDSLRVVVSPD	LIADEAADKET(0.096)ES(0.86)ES(0.044)EEEDSLR	-1.0652	By matching		By matching	By matching		By matching		By MS/MS	34698000	0	55770000	50219000	0	44099000	0	27541000
AT2G02160.1	265	AT2G02160.1	265	Q9ZUM0	CCCH-type zinc finger family protein	0.556544	S	2.89e-12	NSFHNGKDADDVLRESSPGFDVLVDNEAGDS	DADDVLRES(0.557)S(0.443)PGFDVLVDNEAGDSEYYHVEDR	-0.68153	By matching	By matching	By MS/MS	By matching	By matching	By matching	By matching	By matching	39846000	48929000	25367000	18904000	19961000	32154000	9605100	2508600
AT2G01320.4	57	AT2G01320.4	57	Q9ZU35, ABCG7, ATP-binding cassette G7	ABC-2 type transporter family protein	0.981329	T	5.05e-15	IALLPEDEAEDDYAETEDGGGDSIRPVTIRW	LFAGPGIALLPEDEAEDDY(0.001)AET(0.981)EDGGGDS(0.008)IRPVT(0.01)IR	1.1049	By MS/MS	By MS/MS	By MS/MS	By MS/MS	By matching	By MS/MS	By MS/MS	By matching	40986000	49374000	31173000	23908000	20932000	28859000	32111000	12890000
AT1G01790.1	120	AT1G01790.1	120	Q9ZTZ7, K+ efflux antiporter 1, K+ EFFLUX ANTIPORTER 1, KEA1, ATKEA1	K+ efflux antiporter 1, K efflux antiporter KEA1	0.999042	S	2.74e-138	GNADSNDHRIGESSESSDETEATDLKDARVE	IGESSES(0.999)S(0.001)DETEATDLK	0.22387	By MS/MS	By MS/MS	By MS/MS	By MS/MS	By MS/MS	By MS/MS	By MS/MS	By MS/MS	560380000	617150000	501200000	376290000	282170000	398270000	283020000	243030000
AT1G01790.1	365	AT1G01790.1	365	Q9ZTZ7, K+ efflux antiporter 1, K+ EFFLUX ANTIPORTER 1, KEA1, ATKEA1	K+ efflux antiporter 1, K efflux antiporter KEA1	0.993183	S	8.93e-49	SLSISQTPEETQGQLSDEETSQEDAMVLSGN	SLSISQTPEET(0.002)QGQLS(0.993)DEET(0.004)S(0.001)QEDAMVLSGNVEDVTHQVEK	0.35351	By MS/MS	By MS/MS	By MS/MS	By MS/MS	By MS/MS		By MS/MS	By MS/MS	516950000	788450000	312440000	192010000	215970000	0	137020000	90549000
AT1G01790.1	360	AT1G01790.1	360	Q9ZTZ7, K+ efflux antiporter 1, K+ EFFLUX ANTIPORTER 1, KEA1, ATKEA1	K+ efflux antiporter 1, K efflux antiporter KEA1	0.910878	T	1.86e-24	QRAEKSLSISQTPEETQGQLSDEETSQEDAM	SLSIS(0.001)QT(0.007)PEET(0.911)QGQLS(0.078)DEET(0.002)S(0.001)QEDAMVLSGNVEDVTHQVEK	0.3739						By MS/MS			0	0	0	0	0	113900000	0	0
AT1G01790.1	369	AT1G01790.1	369	Q9ZTZ7, K+ efflux antiporter 1, K+ EFFLUX ANTIPORTER 1, KEA1, ATKEA1	K+ efflux antiporter 1, K efflux antiporter KEA1	0.432164	T	1.52e-24	SQTPEETQGQLSDEETSQEDAMVLSGNVEDV	SLSISQTPEET(0.024)QGQLS(0.432)DEET(0.432)S(0.111)QEDAMVLS(0.001)GNVEDVTHQVEK	-0.2219									0	0	0	0	0	0	0	0
AT3G04580.2	635	AT3G04580.2	635	Q9ZTP3, ETHYLENE INSENSITIVE 4, EIN4	Ethylene receptor, subfamily 2. Has serine kinase activity., Signal transduction histidine kinase, hybrid-type, ethylene sensor	0.823763	S	0.00206403	RSILAGNAPELQHPNSNSILRGLRITLADDD	SILAGNAPELQHPNS(0.824)NS(0.176)ILR	0.070527	By MS/MS	By MS/MS	By MS/MS	By MS/MS	By MS/MS	By MS/MS	By MS/MS	By MS/MS	143800000	161400000	117720000	94990000	100080000	96872000	89586000	61415000
AT3G04580.2	637	AT3G04580.2	637	Q9ZTP3, ETHYLENE INSENSITIVE 4, EIN4	Ethylene receptor, subfamily 2. Has serine kinase activity., Signal transduction histidine kinase, hybrid-type, ethylene sensor	0.5	S	0.00206403	ILAGNAPELQHPNSNSILRGLRITLADDDDV	SILAGNAPELQHPNS(0.5)NS(0.5)ILR	-0.26363	By MS/MS		By MS/MS	By MS/MS	By MS/MS	By MS/MS	By MS/MS	By MS/MS	143800000	0	117720000	94990000	100080000	96872000	89586000	61415000
AT2G46800.2	4	AT2G46800.2	4	Q9ZT63, ATCDF1, ZAT1, ZAT, ZINC TRANSPORTER OF ARABIDOPSIS THALIANA 1, metal tolerance protein 1, ATMTP1, MTP1, zinc transporter of Arabidopsis thaliana, OZS1, OVERLY ZINC SENSITIVE 1, A. THALIANA CATION DIFFUSION FACILITATOR 1	Encodes a member of the zinc transporter (ZAT) and cation diffusion facilitator (CDF) families. It is expressed throughout the plant, especially in dividing, differentiating and expanding cells. The protein is localized to the vacuolar membrane. Mediates Zn ion homeostasis., zinc transporter of Arabidopsis thaliana	0.47844	S	0.000268473	____________MESSSPHHSHIVEVNVGKS	MES(0.006)S(0.478)S(0.478)PHHS(0.037)HIVEVNVGK	0.51407									0	0	0	0	0	0	0	0
AT2G46800.2	5	AT2G46800.2	5	Q9ZT63, ATCDF1, ZAT1, ZAT, ZINC TRANSPORTER OF ARABIDOPSIS THALIANA 1, metal tolerance protein 1, ATMTP1, MTP1, zinc transporter of Arabidopsis thaliana, OZS1, OVERLY ZINC SENSITIVE 1, A. THALIANA CATION DIFFUSION FACILITATOR 1	Encodes a member of the zinc transporter (ZAT) and cation diffusion facilitator (CDF) families. It is expressed throughout the plant, especially in dividing, differentiating and expanding cells. The protein is localized to the vacuolar membrane. Mediates Zn ion homeostasis., zinc transporter of Arabidopsis thaliana	0.861767	S	0.000238989	___________MESSSPHHSHIVEVNVGKSD	MES(0.01)S(0.108)S(0.862)PHHS(0.02)HIVEVNVGK	-0.31166		By MS/MS		By MS/MS					0	341330000	0	131130000	0	0	0	0
AT5G05700.1	293	AT5G05700.1	293	Q9ZT48, arginine-tRNA protein transferase 1, DLS1, ATE1, DELAYED LEAF SENESCENCE 1, ATATE1	Encodes an arginyl-tRNA:protein transferase (ATE1), a component of the N-end rule pathway that targets protein degradation through the identity of the amino-terminal residue of specific protein substrates. Arabidopsis contains two ATE genes: At5g05700/ATE1, At3g11240/ATE2. Another component of the N-end rule pathway is At5g02310/PROTEOLYSIS6 (PRT6). PRT6 and ATE were shown to regulate seed after-…	0.998538	S	0.00507877	DRDVVPNGNISRGANSLDGSETLHAKKDSEN	GANS(0.999)LDGS(0.001)ET(0.001)LHAK	0.81816	By matching	By matching	By matching	By matching	By matching	By matching	By matching	By matching	11501000	16012000	16735000	11461000	9991500	13565000	7464000	6445200
AT3G54170.1	100	AT3G54170.1	100	Q9ZSZ8, ATFIP37, FKBP12 interacting protein 37, FIP37	Encodes protein that binds FKBP12. This interaction is disrupted by FK506 but not by cyclosporin A., FKBP12 interacting protein 37	0.999653	S	0.000154416	WKSAFQNESFVPAGKSPEPRFLIDYIQNLKS	SAFQNESFVPAGKS(1)PEPR	3.1766		By matching	By MS/MS	By matching	By matching	By matching	By MS/MS	By matching	0	25859000	29162000	20635000	19457000	20800000	14656000	13350000
AT3G54170.1	28	AT3G54170.1	28	Q9ZSZ8, ATFIP37, FKBP12 interacting protein 37, FIP37	Encodes protein that binds FKBP12. This interaction is disrupted by FK506 but not by cyclosporin A., FKBP12 interacting protein 37	1	S	4.62e-16	DDSAANATRASGNRRSFGDLEDDEDDIFGST	S(1)FGDLEDDEDDIFGSTTVAPGVR	-1.4572	By MS/MS	By MS/MS	By MS/MS	By MS/MS	By matching	By MS/MS	By MS/MS	By matching	14445000	13750000	13314000	11032000	8515200	10425000	7508400	6463900
AT2G14520.1	337	AT2G14520.1	337	Q9ZQR4	CBS domain-containing protein with a domain of unknown function (DUF21)	0.999999	S	1.22e-27	NETVNEVRVDVDYERSPQETKLKRRRSLQKW	VDVDYERS(1)PQETK	1.4294	By MS/MS	By MS/MS	By matching	By MS/MS	By matching	By MS/MS	By matching	By matching	39328000	51568000	63571000	60180000	24596000	36248000	31036000	17828000
AT2G24330.1	253	AT2G24330.1	253	Q9ZQ34	Protein of unknown function (DUF2296)	0.993725	S	1.52e-21	TNTRGNSAETTPIHHSDNESNHSGTSERITG	GNSAETTPIHHS(0.994)DNES(0.006)NHSGTSER	-0.23096	By MS/MS	By MS/MS	By MS/MS	By MS/MS	By MS/MS	By MS/MS	By MS/MS	By matching	30784000	44375000	25381000	24869000	20972000	25136000	18279000	10895000
AT2G46580.1	133	AT2G46580.1	133	Q9ZPY1	Pyridoxamine 5'-phosphate oxidase family protein	0.999968	S	4.67e-21	NSLRSRLIYVCPTPGSPCNSEQSSQQVKLDP	LIYVCPTPGS(1)PCNSEQSSQQVK	-0.80743	By MS/MS	By MS/MS	By MS/MS	By MS/MS	By MS/MS	By MS/MS	By MS/MS	By MS/MS	58383000	67532000	48805000	48688000	42531000	60466000	32524000	37218000
AT1G64780.1	488	AT1G64780.1	488	Q9ZPJ8, ATAMT1;2, ammonium transporter 1;2, AMT1;2	encodes an ammonium transporter protein believed to act as a high affinity transporter. It is expressed in the root, primarily in endodermal and cortical cells, and contributes to ammonium uptake in the root., ammonium transporter 1;2	0.499045	S	0.0189093	RHGGFAYAYNDEDDVSTKPWGHFAGRVEPTS	HGGFAYAY(0.002)NDEDDVS(0.499)T(0.499)KPWGHFAGR	-0.41531									0	0	0	0	0	0	0	0
AT1G64780.1	489	AT1G64780.1	489	Q9ZPJ8, ATAMT1;2, ammonium transporter 1;2, AMT1;2	encodes an ammonium transporter protein believed to act as a high affinity transporter. It is expressed in the root, primarily in endodermal and cortical cells, and contributes to ammonium uptake in the root., ammonium transporter 1;2	0.499045	T	0.0189093	HGGFAYAYNDEDDVSTKPWGHFAGRVEPTSR	HGGFAYAY(0.002)NDEDDVS(0.499)T(0.499)KPWGHFAGR	-0.41531									0	0	0	0	0	0	0	0
AT1G64780.1	472	AT1G64780.1	472	Q9ZPJ8, ATAMT1;2, ammonium transporter 1;2, AMT1;2	encodes an ammonium transporter protein believed to act as a high affinity transporter. It is expressed in the root, primarily in endodermal and cortical cells, and contributes to ammonium uptake in the root., ammonium transporter 1;2	1	T	2.84e-18	LLRISAEDEMAGMDMTRHGGFAYAYNDEDDV	ISAEDEMAGMDMT(1)R	-1.5968	By MS/MS	By MS/MS	By MS/MS	By MS/MS	By MS/MS	By MS/MS	By MS/MS	By MS/MS	196500000	164030000	85210000	65480000	107070000	111710000	45827000	30430000
AT1G10450.1	698	AT1G10450.1	698	Q9XIK6, SNL6, SIN3-like 6	SIN3-like 6, Encodes SIN3-like 6, a homolog of the transcriptional repressor SIN3 (AT1G24190).	0.999861	S	1.4e-35	NAASVEKHELEEGELSPTASREQSNFEVNGQ	HELEEGELS(1)PTASR	0.87623	By MS/MS	By MS/MS	By MS/MS	By MS/MS	By matching	By matching	By MS/MS	By matching	49330000	56596000	48823000	41781000	37198000	35383000	29184000	16251000
AT1G10490.1	661	AT1G10490.1	661	Q9XIK4	Domain of unknown function (DUF1726) ;Putative ATPase (DUF699)	0.906955	S	2.47e-09	LASISEGDDELEVEPSPVRVTEAAAKVSLLE	YFEGQLAS(0.003)IS(0.022)EGDDELEVEPS(0.907)PVRVT(0.069)EAAAK	1.5807		By MS/MS	By matching	By MS/MS					0	78061000	37356000	33265000	0	0	0	0
AT1G10490.1	666	AT1G10490.1	666	Q9XIK4	Domain of unknown function (DUF1726) ;Putative ATPase (DUF699)	0.680558	T	0.000164241	EGDDELEVEPSPVRVTEAAAKVSLLEEQIKP	YFEGQLASIS(0.002)EGDDELEVEPS(0.317)PVRVT(0.681)EAAAK	-0.23998					By MS/MS		By MS/MS		0	0	0	0	35699000	0	24594000	0
AT2G16070.2	64	AT2G16070.2	64	Q9XII1, PLASTID DIVISION2, PDV2	An integral outer envelope membrane protein (its homolog in A thaliana PDV1), component of the plastid division machinery. Similar to ARC6, PDV2 localizes to a continuous ring at the division site in wild-type plants. PDV1 and PDV2 are required for localization of ARC5 at the chloroplast division site., plastid division2	0.998988	S	5.25e-119	KSEIIGNQDKDFDSISSEDVDEAEAERLLRI	DFDSIS(0.999)S(0.001)EDVDEAEAER	-0.15572	By MS/MS	By MS/MS	By MS/MS	By MS/MS	By MS/MS	By MS/MS	By MS/MS	By MS/MS	96418000	111640000	65910000	85837000	52602000	75980000	39876000	35861000
AT1G59890.4	721	AT1G59890.4	721	Q9XIE1, SNL5, SIN3-like 5	SIN3-like 5	0.929562	S	0.00182372	VSMGGHKVEREEGELSPTESCEQENFEVYKE	VEREEGELS(0.93)PT(0.069)ES(0.001)CEQENFEVYK	-0.5309	By MS/MS	By matching		By matching	By matching	By matching	By matching	By matching	16183000	17439000	0	20933000	11918000	14834000	16443000	8574600
AT1G15340.1	355	AT1G15340.1	355	Q9XI36, MBD10, methyl-CPG-binding domain 10	Protein containing methyl-CpG-binding domain.Has sequence similarity to human MBD proteins., methyl-CPG-binding domain 10	0.999998	S	0.000730677	ESDVKKTEAAVAEEKSNDMKAEDTNRSLEAN	KTEAAVAEEKS(1)NDMK	-2.1254	By MS/MS	By MS/MS							18226000	14645000	0	0	0	0	0	0
AT1G15340.1	89	AT1G15340.1	89	Q9XI36, MBD10, methyl-CPG-binding domain 10	Protein containing methyl-CpG-binding domain.Has sequence similarity to human MBD proteins., methyl-CPG-binding domain 10	0.955874	T	0.000697268	TPRRSSRISQKVKATTPTPDKEPLLKKRRSS	AT(0.042)T(0.956)PT(0.002)PDKEPLLK	1.1878	By matching				By MS/MS		By MS/MS	By MS/MS	137820000	0	0	0	102770000	0	70181000	50669000
AT1G15400.2	16	AT1G15400.2	16	Q9XI29	No description available.	0.984568	S	7.81e-05	MEGLQRSTISFRRQGSSGIVFDDRLIAELNK	RQGS(0.985)S(0.015)GIVFDDR	0.36805	By MS/MS	By MS/MS	By MS/MS	By MS/MS	By MS/MS	By MS/MS	By MS/MS	By MS/MS	364920000	435690000	367230000	319890000	184670000	241660000	173260000	117200000
AT1G15400.2	100	AT1G15400.2	100	Q9XI29	No description available.	1	S	3.03e-05	NGGGAQRHHRTTGRVSPAVDPPSPRISSCGC	VS(1)PAVDPPS(1)PR	-0.56036	By MS/MS	By MS/MS	By MS/MS	By MS/MS	By MS/MS	By MS/MS	By MS/MS	By MS/MS	285660000	288910000	241550000	207730000	147040000	163260000	108010000	82111000
AT1G15400.2	107	AT1G15400.2	107	Q9XI29	No description available.	1	S	4.59e-09	HHRTTGRVSPAVDPPSPRISSCGCCSAFGKN	VS(1)PAVDPPS(1)PR	-0.56036	By MS/MS	By MS/MS	By MS/MS	By MS/MS	By MS/MS	By MS/MS	By MS/MS	By MS/MS	642940000	749680000	566710000	207730000	377590000	482970000	308680000	217790000
AT5G44090.1	94	AT5G44090.1	94	Q9XGR4	Calcium-binding EF-hand family protein	0.99643	S	1.14e-14	SALPSVFLNSGTPPLSPRGSPGSPRFSRQKT	NCTSLNVACGSALPSVFLNSGT(0.003)PPLS(0.996)PR	-0.14236	By matching	By MS/MS		By matching	By matching	By matching	By MS/MS	By MS/MS	16659000	14996000	0	10348000	10049000	17706000	17017000	11991000
AT5G52240.1	181	AT5G52240.1	181	Q9XFM6, AtMAPR5, ATMP1, ARABIDOPSIS THALIANA MEMBRANE-ASSOCIATED PROGESTERONE BINDING PROTEIN 5, MSBP1, membrane steroid binding protein 1	Encodes a protein with similarity to progesterone-binding proteins in animals. Has been shown to bind steroids in vitro. Expressed in aerial portions of the plant excluding mature flowers and siliques. Antisense experiments suggest a role in inhibition of hypocotyl cell elongation. Expression is suppressed light grown seedlings transferred to the dark., membrane steroid binding protein 1	0.996855	S	2.74e-56	KVGTVKVAGSEPETASVSEPTENVEQDAHVT	VAGSEPETAS(0.997)VS(0.003)EPTENVEQDAHVTTTPGK	-0.033583	By MS/MS			By MS/MS			By MS/MS	By MS/MS	131630000	0	0	102050000	0	0	63307000	25825000
AT5G52240.1	183	AT5G52240.1	183	Q9XFM6, AtMAPR5, ATMP1, ARABIDOPSIS THALIANA MEMBRANE-ASSOCIATED PROGESTERONE BINDING PROTEIN 5, MSBP1, membrane steroid binding protein 1	Encodes a protein with similarity to progesterone-binding proteins in animals. Has been shown to bind steroids in vitro. Expressed in aerial portions of the plant excluding mature flowers and siliques. Antisense experiments suggest a role in inhibition of hypocotyl cell elongation. Expression is suppressed light grown seedlings transferred to the dark., membrane steroid binding protein 1	0.939994	S	1.29e-28	GTVKVAGSEPETASVSEPTENVEQDAHVTTT	VAGSEPET(0.001)AS(0.044)VS(0.94)EPT(0.015)ENVEQDAHVTTTPGK	0.10193	By matching	By MS/MS	By MS/MS			By matching	By matching		51782000	53949000	116680000	0	0	37817000	28163000	0
AT5G52240.1	196	AT5G52240.1	196	Q9XFM6, AtMAPR5, ATMP1, ARABIDOPSIS THALIANA MEMBRANE-ASSOCIATED PROGESTERONE BINDING PROTEIN 5, MSBP1, membrane steroid binding protein 1	Encodes a protein with similarity to progesterone-binding proteins in animals. Has been shown to bind steroids in vitro. Expressed in aerial portions of the plant excluding mature flowers and siliques. Antisense experiments suggest a role in inhibition of hypocotyl cell elongation. Expression is suppressed light grown seedlings transferred to the dark., membrane steroid binding protein 1	0.429545	T	1.24e-15	SVSEPTENVEQDAHVTTTPGKTVVDKSDDAP	VAGSEPETAS(0.012)VS(0.038)EPT(0.027)ENVEQDAHVT(0.43)T(0.293)T(0.201)PGK	-0.67253									0	0	0	0	0	0	0	0
AT5G52240.1	197	AT5G52240.1	197	Q9XFM6, AtMAPR5, ATMP1, ARABIDOPSIS THALIANA MEMBRANE-ASSOCIATED PROGESTERONE BINDING PROTEIN 5, MSBP1, membrane steroid binding protein 1	Encodes a protein with similarity to progesterone-binding proteins in animals. Has been shown to bind steroids in vitro. Expressed in aerial portions of the plant excluding mature flowers and siliques. Antisense experiments suggest a role in inhibition of hypocotyl cell elongation. Expression is suppressed light grown seedlings transferred to the dark., membrane steroid binding protein 1	0.504022	T	9.23e-57	VSEPTENVEQDAHVTTTPGKTVVDKSDDAPA	VAGSEPETASVS(0.004)EPT(0.024)ENVEQDAHVT(0.124)T(0.504)T(0.343)PGK	-1.7726					By MS/MS				0	0	0	0	85251000	0	0	0
AT5G52240.1	198	AT5G52240.1	198	Q9XFM6, AtMAPR5, ATMP1, ARABIDOPSIS THALIANA MEMBRANE-ASSOCIATED PROGESTERONE BINDING PROTEIN 5, MSBP1, membrane steroid binding protein 1	Encodes a protein with similarity to progesterone-binding proteins in animals. Has been shown to bind steroids in vitro. Expressed in aerial portions of the plant excluding mature flowers and siliques. Antisense experiments suggest a role in inhibition of hypocotyl cell elongation. Expression is suppressed light grown seedlings transferred to the dark., membrane steroid binding protein 1	0.49827	T	1.23e-21	SEPTENVEQDAHVTTTPGKTVVDKSDDAPAE	VAGSEPETASVSEPT(0.001)ENVEQDAHVT(0.297)T(0.203)T(0.498)PGK	-0.49666									0	0	0	0	0	0	0	0
AT5G44200.2	245	AT5G44200.2	245	Q9XFD1, CBP20, CAP-binding protein 20, ATCBP20	Encodes a nuclear cap-binding protein that forms a heterodimeric complex with ABH1 (ATCBP80) and is likely to participate in RNA metabolism. Its mRNA is ubiquitously expressed.Loss of function mutations suggest a role in processing of pri-miRNA and mRNA splicing., CAP-binding protein 20	0.999988	S	1.5e-57	DMRPEKNPRFRESGDSDDDGEDDRKRRS___	FRESGDS(1)DDDGEDDRK	0.15597	By MS/MS	By MS/MS	By MS/MS	By MS/MS	By MS/MS	By MS/MS	By MS/MS	By MS/MS	60310000	61935000	115110000	83417000	87044000	72963000	32672000	15971000
AT3G08940.1	109	AT3G08940.1	109	Q9XF88, LHCB4.2, light harvesting complex photosystem II	Lhcb4.2 protein (Lhcb4.2, protein involved in the light harvesting complex of photosystem II, light harvesting complex photosystem II	0.969629	T	9.02e-17	LDQNLAKNLYGEVIGTRTEAVDPKSTPFQPY	NLYGEVIGT(0.97)RT(0.03)EAVDPK	0.22525	By MS/MS	By MS/MS	By MS/MS	By MS/MS	By MS/MS		By MS/MS		134920000	151150000	81198000	79283000	60841000	0	32351000	0
AT3G08940.1	111	AT3G08940.1	111	Q9XF88, LHCB4.2, light harvesting complex photosystem II	Lhcb4.2 protein (Lhcb4.2, protein involved in the light harvesting complex of photosystem II, light harvesting complex photosystem II	0.778195	T	3.84e-11	QNLAKNLYGEVIGTRTEAVDPKSTPFQPYSE	NLYGEVIGT(0.222)RT(0.778)EAVDPK	0.10587						By MS/MS		By MS/MS	0	0	0	0	0	91837000	0	29745000
AT5G65020.2	286	AT5G65020.2	286	Q9XEE2, ANNAT2, annexin 2	annexin 2, Annexins are calcium binding proteins that are localized in the cytoplasm. When cytosolic Ca2+ increases, they relocate to the plasma membrane. They may be involved in the Golgi-mediated secretion of polysaccharides.	0.999954	S	2.87e-71	RRNSIPLDRAIAKDTSGDYEDMLVALLGHGD	DTS(1)GDYEDMLVALLGHGDA	-0.60311	By MS/MS	By MS/MS	By MS/MS	By MS/MS	By MS/MS	By MS/MS	By MS/MS	By MS/MS	110850000	101620000	75443000	66614000	56558000	58541000	38783000	18191000
AT4G11660.1	222	AT4G11660.1	222	Q9T0D3, HSFB2B, AT-HSFB2B, HEAT SHOCK TRANSCRIPTION FACTOR B2B, HSF7	member of Heat Stress Transcription Factor (Hsf) family, winged-helix DNA-binding transcription factor family protein	0.985884	S	1.58e-05	AIGGVVGGGSLQRTTSCTTAPELVEENERLR	T(0.004)T(0.004)S(0.986)CT(0.005)T(0.001)APELVEENER	-1.679	By MS/MS			By MS/MS	By MS/MS		By matching	By matching	47909000	0	0	49632000	47883000	0	22818000	23847000
AT4G11580.1	226	AT4G11580.1	226	Q9T0C6	RNI-like superfamily protein	0.541491	S	0.0119904	NLTNLKYLGRLEEYTSREIVSYLHSLKRLSL	YLGRLEEY(0.001)T(0.541)S(0.541)REIVS(0.662)Y(0.592)LHS(0.662)LK	-0.23883	By matching	By matching	By MS/MS	By matching	By matching		By matching	By matching	80618000	68872000	78383000	45214000	56888000	0	38450000	24399000
AT4G11580.1	231	AT4G11580.1	231	Q9T0C6	RNI-like superfamily protein	0.662232	S	0.0119904	KYLGRLEEYTSREIVSYLHSLKRLSLRCFLV	YLGRLEEY(0.001)T(0.541)S(0.541)REIVS(0.662)Y(0.592)LHS(0.662)LK	-0.23883	By matching	By matching	By MS/MS	By matching	By matching		By matching	By matching	80618000	68872000	78383000	45214000	56888000	0	38450000	24399000
AT4G11580.1	235	AT4G11580.1	235	Q9T0C6	RNI-like superfamily protein	0.662232	S	0.0119904	RLEEYTSREIVSYLHSLKRLSLRCFLVSSIA	YLGRLEEY(0.001)T(0.541)S(0.541)REIVS(0.662)Y(0.592)LHS(0.662)LK	-0.23883	By matching	By matching	By MS/MS	By matching	By matching		By matching	By matching	80618000	68872000	78383000	45214000	56888000	0	38450000	24399000
AT4G11580.1	225	AT4G11580.1	225	Q9T0C6	RNI-like superfamily protein	0.541491	T	0.0119904	SNLTNLKYLGRLEEYTSREIVSYLHSLKRLS	YLGRLEEY(0.001)T(0.541)S(0.541)REIVS(0.662)Y(0.592)LHS(0.662)LK	-0.23883	By matching	By matching	By MS/MS	By matching	By matching		By matching	By matching	80618000	68872000	78383000	45214000	56888000	0	38450000	24399000
AT4G37870.1	62	AT4G37870.1	62	Q9T074, PHOSPHOENOLPYRUVATE CARBOXYKINASE, PEPCK, PCK1, phosphoenolpyruvate carboxykinase 1	phosphoenolpyruvate carboxykinase 1, Encodes a phosphoenolpyruvate carboxykinase that localizes to the cytosol.	0.999684	S	6.18e-139	NATTIDELHSLQKKRSAPTTPINQNAAAAFA	S(1)APTTPINQNAAAAFAAVSEEER	0.7942	By MS/MS	By MS/MS	By MS/MS	By MS/MS	By MS/MS	By MS/MS	By MS/MS	By MS/MS	1958600000	2101500000	1545900000	1464800000	3006200000	3289400000	2085600000	1606300000
AT4G37870.1	120	AT4G37870.1	120	Q9T074, PHOSPHOENOLPYRUVATE CARBOXYKINASE, PEPCK, PCK1, phosphoenolpyruvate carboxykinase 1	phosphoenolpyruvate carboxykinase 1, Encodes a phosphoenolpyruvate carboxykinase that localizes to the cytosol.	0.602188	S	3.81e-62	PKVVRGDPAEKKTDGSTTPAYAHGQHHSIFS	KT(0.006)DGS(0.602)T(0.372)T(0.02)PAYAHGQHHSIFSPATGAVSDSSLK	-0.10799							By MS/MS		0	0	0	0	0	0	1849900000	0
AT4G37870.1	132	AT4G37870.1	132	Q9T074, PHOSPHOENOLPYRUVATE CARBOXYKINASE, PEPCK, PCK1, phosphoenolpyruvate carboxykinase 1	phosphoenolpyruvate carboxykinase 1, Encodes a phosphoenolpyruvate carboxykinase that localizes to the cytosol.	0.816103	S	3.87e-12	TDGSTTPAYAHGQHHSIFSPATGAVSDSSLK	KT(0.006)DGS(0.054)T(0.054)T(0.054)PAY(0.016)AHGQHHS(0.816)IFSPATGAVSDSSLK	0.050361							By MS/MS		0	0	0	0	0	0	52487000	0
AT4G37870.1	65	AT4G37870.1	65	Q9T074, PHOSPHOENOLPYRUVATE CARBOXYKINASE, PEPCK, PCK1, phosphoenolpyruvate carboxykinase 1	phosphoenolpyruvate carboxykinase 1, Encodes a phosphoenolpyruvate carboxykinase that localizes to the cytosol.	0.849855	T	2.12e-62	TIDELHSLQKKRSAPTTPINQNAAAAFAAVS	KRS(0.995)APT(0.85)T(0.155)PINQNAAAAFAAVSEEER	0.16785	By MS/MS	By MS/MS	By MS/MS	By MS/MS	By MS/MS	By MS/MS	By MS/MS	By MS/MS	199740000	26805000	190520000	61218000	44401000	279080000	150370000	93424000
AT4G37870.1	66	AT4G37870.1	66	Q9T074, PHOSPHOENOLPYRUVATE CARBOXYKINASE, PEPCK, PCK1, phosphoenolpyruvate carboxykinase 1	phosphoenolpyruvate carboxykinase 1, Encodes a phosphoenolpyruvate carboxykinase that localizes to the cytosol.	0.990221	T	2.23e-50	IDELHSLQKKRSAPTTPINQNAAAAFAAVSE	SAPT(0.01)T(0.99)PINQNAAAAFAAVSEEER	-0.78751	By MS/MS	By MS/MS	By MS/MS	By MS/MS	By MS/MS	By MS/MS	By MS/MS	By MS/MS	1131400000	1098900000	714190000	767980000	1432200000	82122000	904210000	568160000
AT4G37870.1	121	AT4G37870.1	121	Q9T074, PHOSPHOENOLPYRUVATE CARBOXYKINASE, PEPCK, PCK1, phosphoenolpyruvate carboxykinase 1	phosphoenolpyruvate carboxykinase 1, Encodes a phosphoenolpyruvate carboxykinase that localizes to the cytosol.	0.764435	T	8.26e-62	KVVRGDPAEKKTDGSTTPAYAHGQHHSIFSP	T(0.001)DGS(0.13)T(0.764)T(0.105)PAYAHGQHHSIFSPATGAVSDSSLK	0.69575				By MS/MS	By MS/MS			By MS/MS	0	0	0	93099000	0	0	0	0
AT4G37870.1	122	AT4G37870.1	122	Q9T074, PHOSPHOENOLPYRUVATE CARBOXYKINASE, PEPCK, PCK1, phosphoenolpyruvate carboxykinase 1	phosphoenolpyruvate carboxykinase 1, Encodes a phosphoenolpyruvate carboxykinase that localizes to the cytosol.	0.948187	T	1.2e-61	VVRGDPAEKKTDGSTTPAYAHGQHHSIFSPA	KTDGS(0.007)T(0.038)T(0.948)PAY(0.007)AHGQHHSIFSPATGAVSDSSLK	0.1198	By MS/MS	By MS/MS	By MS/MS	By MS/MS	By MS/MS	By MS/MS	By MS/MS	By MS/MS	526040000	658840000	459760000	307440000	453220000	534570000	379950000	298580000
AT4G11110.1	51	AT4G11110.1	51	Q9T014, SPA1-related 2, SPA2	SPA1-related 2, Encodes a member of the SPA (suppressor of phyA-105) protein family (SPA1-SPA4). SPA proteins contain an N-terminal serine/threonine kinase-like motif followed by a coiled-coil structure and a C-terminal WD-repeat domain. SPA proteins function redundantly in suppressing photomorphogenesis in dark- and light-grown seedlings. SPA2 primarily regulates seedling development in darkness…	0.999985	S	1.49e-07	EVREVKEVQVQREAGSPDCSYGVIADFLDGK	EAGS(1)PDCSYGVIADFLDGK	-1.4774	By MS/MS	By MS/MS	By MS/MS	By MS/MS	By matching	By MS/MS	By matching	By matching	6856100	6351200	5528000	7542500	4105500	5034900	2580600	1697100
AT4G26110.2	41	AT4G26110.2	41	Q9SZI2, NAP1;1, ARABIDOPSIS THALIANA NUCLEOSOME ASSEMLY PROTEIN 1;1, nucleosome assembly protein1;1, ATNAP1;1	nucleosome assembly protein1;1, Encodes a member of a small gene family of proteins with similarity to nucleosome assembly proteins.May function in nucleotide excision repair. Loss of function mutations have no obvious visible phenotypes but do seem to affect transcription of NER related genes.	1	S	1.89e-18	VNALKNKLQNLAGQRSDVLENLTPNVRKRVD	LQNLAGQRS(1)DVLENLTPNVR	-0.41165	By MS/MS	By MS/MS	By MS/MS	By MS/MS	By MS/MS	By MS/MS	By MS/MS	By MS/MS	33488000	38125000	100020000	86826000	132070000	72028000	34506000	15878000
AT1G78610.1	122	AT1G78610.1	122	Q9SYM1, MSL6, mechanosensitive channel of small conductance-like 6	mechanosensitive channel of small conductance-like 6	0.628609	S	2.55e-08	DLGMDELQSRGLTPVSESPRVSTKRDPVGRR	GLTPVS(0.629)ES(0.372)PRVS(0.753)T(0.247)K	1.5441								By MS/MS	0	0	0	0	0	0	0	22152000
AT1G78610.1	124	AT1G78610.1	124	Q9SYM1, MSL6, mechanosensitive channel of small conductance-like 6	mechanosensitive channel of small conductance-like 6	0.997101	S	8.36e-14	GMDELQSRGLTPVSESPRVSTKRDPVGRRDS	GLTPVS(0.003)ES(0.997)PRVS(0.96)T(0.04)K	1.4157	By MS/MS	By MS/MS	By MS/MS	By MS/MS	By MS/MS	By MS/MS	By MS/MS		60239000	78625000	60106000	49427000	33115000	44513000	31753000	0
AT1G78610.1	128	AT1G78610.1	128	Q9SYM1, MSL6, mechanosensitive channel of small conductance-like 6	mechanosensitive channel of small conductance-like 6	0.980517	S	8.36e-14	LQSRGLTPVSESPRVSTKRDPVGRRDSRSNT	GLTPVS(0.073)ES(0.927)PRVS(0.981)T(0.019)K	1.9641	By MS/MS	By MS/MS	By MS/MS	By MS/MS	By MS/MS	By MS/MS	By MS/MS	By MS/MS	60239000	78625000	60106000	49427000	33115000	44513000	31753000	22152000
AT1G78610.1	447	AT1G78610.1	447	Q9SYM1, MSL6, mechanosensitive channel of small conductance-like 6	mechanosensitive channel of small conductance-like 6	0.968142	S	0.00314992	FQNPGGVEIQSGAQKSPMKTGKSPFLSHVLS	KFQNPGGVEIQS(0.032)GAQKS(0.968)PMK	-0.7261	By MS/MS	By matching			By matching		By matching		42452000	37376000	0	0	22430000	0	8127300	0
AT1G27600.2	38	AT1G27600.2	38	Q9SXC4, IRREGULAR XYLEM 9-LIKE, IRREGULAR XYLEM 9 Homolog, IRX9-L, I9H	Nucleotide-diphospho-sugar transferases superfamily protein, Encodes a member of the GT43 family glycosyltransferases involved in glucuronoxylan biosynthesis: AT2G37090 (IRX9) and AT1G27600 (IRX9-L or I9H, IRX9 homolog); AT4G36890 (IRX14) and AT5G67230 (IRX14-L or I14H, IRX14 homolog). They form two functionally non-redundant groups essential for the normal elongation of glucuronoxylan backbone. …	0.678105	S	0.00255894	HKGFTIGGSSSKHNSSQFLSYLTKLLGVTSD	HNS(0.319)S(0.678)QFLS(0.002)YLTK	-0.70523	By MS/MS		By matching	By matching	By matching	By matching	By matching	By matching	32998000	0	31212000	16068000	19319000	16573000	14260000	11905000
AT1G27600.2	9	AT1G27600.2	9	Q9SXC4, IRREGULAR XYLEM 9-LIKE, IRREGULAR XYLEM 9 Homolog, IRX9-L, I9H	Nucleotide-diphospho-sugar transferases superfamily protein, Encodes a member of the GT43 family glycosyltransferases involved in glucuronoxylan biosynthesis: AT2G37090 (IRX9) and AT1G27600 (IRX9-L or I9H, IRX9 homolog); AT4G36890 (IRX14) and AT5G67230 (IRX14-L or I14H, IRX14 homolog). They form two functionally non-redundant groups essential for the normal elongation of glucuronoxylan backbone. …	0.745917	S	0.0223187	_______MASIRRTLSPMYHDRSHENGGSHK	RT(0.244)LS(0.746)PMY(0.011)HDR	0.32181	By MS/MS				By matching		By matching		44231000	0	0	0	35258000	0	16331000	0
AT3G52400.1	17	AT3G52400.1	17	Q9SVC2, SYP122, syntaxin of plants 122, ATSYP122	syntaxin protein, involved in the negative regulation of defense pathways such as programmed cell death, salicylic acid signalling pathway, jasmonic acid signalling pathway, syntaxin of plants 122	0.855133	S	5.93e-34	NDLLSGSFKTSVADGSSPPHSHNIEMSKAKV	TSVADGS(0.855)S(0.145)PPHSHNIEMSK	-0.63515		By MS/MS	By MS/MS	By matching	By MS/MS	By MS/MS		By matching	0	44209000	37263000	26307000	54565000	47757000	0	14163000
AT3G52400.1	18	AT3G52400.1	18	Q9SVC2, SYP122, syntaxin of plants 122, ATSYP122	syntaxin protein, involved in the negative regulation of defense pathways such as programmed cell death, salicylic acid signalling pathway, jasmonic acid signalling pathway, syntaxin of plants 122	0.815245	S	1e-18	DLLSGSFKTSVADGSSPPHSHNIEMSKAKVS	TSVADGS(0.173)S(0.815)PPHS(0.009)HNIEMS(0.003)K	-0.11168	By MS/MS				By MS/MS		By MS/MS	By MS/MS	71986000	0	0	0	0	0	16765000	0
AT4G28910.3	411	AT4G28910.3	411	Q9SV55, NINJA, novel interactor of JAZ	novel interactor of JAZ	0.989547	S	2.09e-05	MSPEEFVRHASEEYVSPESSMGMTAASAHT_	HAS(0.008)EEYVS(0.99)PES(0.002)SMGMTAASAHT	-0.1739	By matching	By MS/MS	By matching	By matching		By matching	By matching		39295000	50532000	20809000	21018000	0	28590000	11615000	0
AT3G51950.2	79	AT3G51950.2	79	Q9SV09	Zinc finger (CCCH-type) family protein / RNA recognition motif (RRM)-containing protein	0.989097	S	0.0158037	MNCSRSPWSHQDELISPKNNRGSSLNPASLP	SPWS(0.011)HQDELIS(0.989)PK	0.17198	By matching	By matching	By matching	By matching	By MS/MS	By matching		By matching	26801000	24805000	21908000	22989000	18123000	25306000	0	6219100
AT3G52030.2	75	AT3G52030.2	75	Q9SV01	F-box family protein with WD40/YVTN repeat doamin	0.49721	S	6.63e-05	LKLLQASCRKMHHLGSDSPSSSTSLDRPAEI	MHHLGS(0.497)DS(0.497)PS(0.005)S(0.001)STSLDRPAEIDVEDFAMK	-0.047171									0	0	0	0	0	0	0	0
AT3G52030.2	77	AT3G52030.2	77	Q9SV01	F-box family protein with WD40/YVTN repeat doamin	0.49721	S	6.63e-05	LLQASCRKMHHLGSDSPSSSTSLDRPAEIDV	MHHLGS(0.497)DS(0.497)PS(0.005)S(0.001)STSLDRPAEIDVEDFAMK	-0.047171									0	0	0	0	0	0	0	0
AT4G11380.1	614	AT4G11380.1	614	Q9SUS3	Adaptin family protein	0.538179	S	9.29e-05	AEGSEAGYSSSNPVDSAASPPGNIPQPSGRQ	TEDEDFAEGS(0.006)EAGY(0.006)S(0.006)S(0.006)S(0.006)NPVDS(0.538)AAS(0.431)PPGNIPQPS(0.001)GR	-0.41255	By matching		By matching			By matching	By MS/MS		34474000	0	48131000	0	0	12905000	25427000	0
AT4G23800.2	32	AT4G23800.2	32	Q9SUP7, 3xHMG-box2, 3xHigh Mobility Group-box2	Encodes a protein containing three copies of the HMG (high mobility group)-box domain. The two Arabidopsis 3xHMG-box proteins are: AT4G11080 (3xHMG-box1) and AT4G23800 (3xHMG-box2). Interacts with mitotic and meiotic chromosomes., HMG (high mobility group) box protein	0.835226	S	0.00694444	RKALKQKNELVETPPSPVSVKGKSAKSFEQD	NELVET(0.028)PPS(0.835)PVS(0.137)VK	0.79984	By matching	By matching	By matching	By matching	By matching	By matching	By matching	By matching	19953000	35699000	21864000	22986000	15798000	15944000	13363000	11479000
AT4G30200.4	340	AT4G30200.4	340	Q9SUM4, VIN3-Like 2, VIL2, vernalization5/VIN3-like 1, VEL1	Encodes a protein with similarity to VRN5 and VIN3.Contains both a fibronectin III and PHD finger domain. VEL1 is a part of a polycomb repressive complex (PRC2) that is involved in epigenetic silencing of the FLC flowering locus., vernalization5/VIN3-like	0.975073	S	0.000296372	LETIATTPPDVAALPSPRSSKMQQDCSYVLS	LCSSALESLETIAT(0.006)T(0.018)PPDVAALPS(0.975)PR	0.24093	By MS/MS	By MS/MS			By matching	By MS/MS	By MS/MS	By matching	25015000	31800000	0	0	12374000	15806000	16805000	8060100
AT4G08290.1	345	AT4G08290.1	345	Q9SUF1, UMAMIT20, Usually multiple acids move in and out Transporters 20	nodulin MtN21 /EamA-like transporter family protein, nodulin MtN21-like transporter family protein	0.998004	S	4.2e-08	GKDYEVSGLDILEKNSLQELPITTKSEDDNK	DYEVSGLDILEKNS(0.998)LQELPIT(0.001)T(0.001)K	-0.63411	By matching	By MS/MS	By MS/MS	By matching	By matching	By MS/MS	By MS/MS	By matching	12120000	21566000	10159000	5958400	9660200	9578000	8260100	6149900
AT4G29510.1	5	AT4G29510.1	5	Q9SU94, ATPRMT1B, PROTEIN ARGININE METHYLTRANSFERASE 1B, ARABIDOPSIS THALIANA ARGININE METHYLTRANSFERASE 11, ATPRMT11, ARABIDOPSIS THALIANA PROTEIN ARGININE METHYLTRANSFERASE 1B, arginine methyltransferase 11, PRMT1B, PRMT11	Has arginine N-methyltransferase activity. Modifies AtMBD7., arginine methyltransferase 11	0.800133	S	7.25e-19	___________MTKNSNHDENEFISFEPNQN	T(0.2)KNS(0.8)NHDENEFISFEPNQNTK	0.13605	By MS/MS	By MS/MS	By MS/MS	By MS/MS	By MS/MS	By MS/MS	By MS/MS		96065000	129670000	91909000	80959000	59710000	80459000	46231000	0
AT4G29510.1	2	AT4G29510.1	2	Q9SU94, ATPRMT1B, PROTEIN ARGININE METHYLTRANSFERASE 1B, ARABIDOPSIS THALIANA ARGININE METHYLTRANSFERASE 11, ATPRMT11, ARABIDOPSIS THALIANA PROTEIN ARGININE METHYLTRANSFERASE 1B, arginine methyltransferase 11, PRMT1B, PRMT11	Has arginine N-methyltransferase activity. Modifies AtMBD7., arginine methyltransferase 11	0.680113	T	9.35e-11	______________MTKNSNHDENEFISFEP	T(0.68)KNS(0.32)NHDENEFISFEPNQNTK	-1.1856					By MS/MS			By MS/MS	0	0	0	0	59710000	0	0	41274000
AT4G12770.1;AT4G12770.2;AT4G12780.2	409;409;384	AT4G12780.2	384	Q9SU08	Chaperone DnaJ-domain superfamily protein	0.898209	S	8.28e-10	PTSAYHSHVPSSGRASVNSPTASQMDELDDF	AS(0.898)VNS(0.1)PT(0.002)ASQMDELDDFSIGR	-1.3603	By MS/MS	By MS/MS	By MS/MS	By MS/MS	By MS/MS	By MS/MS	By MS/MS	By MS/MS	120540000	139580000	79971000	86762000	81246000	94033000	43270000	25266000
AT4G12770.1;AT4G12770.2;AT4G12780.2	412;412;387	AT4G12780.2	387	Q9SU08	Chaperone DnaJ-domain superfamily protein	0.999918	S	8.43e-58	AYHSHVPSSGRASVNSPTASQMDELDDFSIG	ASVNS(1)PTASQMDELDDFSIGR	-1.0725	By MS/MS	By MS/MS	By MS/MS	By MS/MS	By MS/MS	By MS/MS	By MS/MS	By MS/MS	96837000	91837000	70038000	50843000	60765000	55822000	31524000	20646000
AT4G12770.1;AT4G12770.2;AT4G12780.2	151;151;153	AT4G12780.2	153	Q9SU08	Chaperone DnaJ-domain superfamily protein	0.466811	S	1.14e-12	TSSQSARFENVFSSISSSPTKHRKQNSSPFD	FENVFSS(0.001)IS(0.467)S(0.252)S(0.225)PT(0.054)K	-1.3144									0	0	0	0	0	0	0	0
AT4G12770.1;AT4G12770.2;AT4G12780.2	152;152;154	AT4G12780.2	154	Q9SU08	Chaperone DnaJ-domain superfamily protein	0.654502	S	2.32e-12	SSQSARFENVFSSISSSPTKHRKQNSSPFDD	FENVFSS(0.002)IS(0.096)S(0.655)S(0.226)PT(0.021)K	-0.26894	By matching		By matching	By MS/MS	By MS/MS		By MS/MS		4365500	0	23609000	729490000	590100000	0	452460000	0
AT4G12770.1;AT4G12770.2;AT4G12780.2	153;153;155	AT4G12780.2	155	Q9SU08	Chaperone DnaJ-domain superfamily protein	0.825169	S	2.27e-09	SQSARFENVFSSISSSPTKHRKQNSSPFDDL	FENVFSS(0.001)IS(0.025)S(0.049)S(0.825)PT(0.099)K	-0.095474	By MS/MS		By MS/MS						990360000	0	932150000	0	0	0	0	0
AT4G12780.2	663	AT4G12780.2	663	Q9SU08	Chaperone DnaJ-domain superfamily protein	0.880459	S	1.56e-21	TNDLDSFFSSISRPNSAPRQRTNPLDPFQDS	QQQENTNDLDSFFS(0.004)S(0.024)IS(0.091)RPNS(0.88)APR	0.098415	By MS/MS	By matching	By matching	By matching	By matching	By matching		By matching	18299000	18994000	17204000	19328000	10887000	18950000	0	6310100
AT4G12780.2	285	AT4G12780.2	285	Q9SU08	Chaperone DnaJ-domain superfamily protein	0.995414	S	4.08e-13	GKSHLRPPGNISGSQSPPVESPGSYHSKKVS	SHLRPPGNISGS(0.004)QS(0.995)PPVES(0.995)PGS(0.005)YHSK	0.84521	By MS/MS	By MS/MS	By MS/MS	By MS/MS	By MS/MS	By MS/MS	By MS/MS	By MS/MS	152020000	98690000	74491000	68637000	122740000	52261000	53023000	40181000
AT4G12780.2	290	AT4G12780.2	290	Q9SU08	Chaperone DnaJ-domain superfamily protein	0.994518	S	4.08e-13	RPPGNISGSQSPPVESPGSYHSKKVSFEDFL	SHLRPPGNISGS(0.004)QS(0.995)PPVES(0.995)PGS(0.005)YHSK	0.84521	By MS/MS	By MS/MS	By MS/MS	By MS/MS	By MS/MS	By MS/MS	By MS/MS	By MS/MS	96324000	384540000	168490000	74232000	72343000	159350000	273320000	177310000
AT4G12780.2	706	AT4G12780.2	706	Q9SU08	Chaperone DnaJ-domain superfamily protein	0.294472	S	2.69e-11	SLRVPPGQPENLRKTSSVTNIVDDLSSIFGA	T(0.294)S(0.294)S(0.294)VT(0.091)NIVDDLS(0.012)S(0.012)IFGASASQSGGFQDVDGETEER	-0.13659									0	0	0	0	0	0	0	0
AT4G12780.2	707	AT4G12780.2	707	Q9SU08	Chaperone DnaJ-domain superfamily protein	0.294472	S	2.69e-11	LRVPPGQPENLRKTSSVTNIVDDLSSIFGAS	T(0.294)S(0.294)S(0.294)VT(0.091)NIVDDLS(0.012)S(0.012)IFGASASQSGGFQDVDGETEER	-0.13659									0	0	0	0	0	0	0	0
AT4G12780.2	716	AT4G12780.2	716	Q9SU08	Chaperone DnaJ-domain superfamily protein	0.173916	S	0.000102856	NLRKTSSVTNIVDDLSSIFGASASQSGGFQD	T(0.15)S(0.15)S(0.15)VT(0.15)NIVDDLS(0.174)S(0.174)IFGAS(0.041)AS(0.01)QS(0.003)GGFQDVDGETEER	0.36553									0	0	0	0	0	0	0	0
AT4G12780.2	717	AT4G12780.2	717	Q9SU08	Chaperone DnaJ-domain superfamily protein	0.173916	S	0.000102856	LRKTSSVTNIVDDLSSIFGASASQSGGFQDV	T(0.15)S(0.15)S(0.15)VT(0.15)NIVDDLS(0.174)S(0.174)IFGAS(0.041)AS(0.01)QS(0.003)GGFQDVDGETEER	0.36553									0	0	0	0	0	0	0	0
AT4G12780.2	722	AT4G12780.2	722	Q9SU08	Chaperone DnaJ-domain superfamily protein	0.156368	S	9.81e-05	SVTNIVDDLSSIFGASASQSGGFQDVDGETE	T(0.134)S(0.134)S(0.134)VT(0.134)NIVDDLS(0.134)S(0.134)IFGAS(0.156)AS(0.036)QS(0.002)GGFQDVDGETEER	0.28141									0	0	0	0	0	0	0	0
AT4G12780.2	705	AT4G12780.2	705	Q9SU08	Chaperone DnaJ-domain superfamily protein	0.294472	T	2.69e-11	ESLRVPPGQPENLRKTSSVTNIVDDLSSIFG	T(0.294)S(0.294)S(0.294)VT(0.091)NIVDDLS(0.012)S(0.012)IFGASASQSGGFQDVDGETEER	-0.13659									0	0	0	0	0	0	0	0
AT4G12780.2	709	AT4G12780.2	709	Q9SU08	Chaperone DnaJ-domain superfamily protein	0.164859	T	0.00300995	VPPGQPENLRKTSSVTNIVDDLSSIFGASAS	T(0.165)S(0.165)S(0.165)VT(0.165)NIVDDLS(0.165)S(0.165)IFGAS(0.008)AS(0.002)QS(0.001)GGFQDVDGETEER	0.30378									0	0	0	0	0	0	0	0
AT4G24230.5	203	AT4G24230.5	203	Q9STX1, ACBP3, acyl-CoA-binding domain 3	acyl-CoA-binding protein ACBP3. Localized extracellularly in transiently expressed tobacco BY-2 cells and onion epidermal cells. Binds arachidonyl-CoA with high affinity. Microarray data shows up-regulation of many biotic- and abiotic-stress-related genes in an ACBP3 OE-1 in comparison to wild type., acyl-CoA-binding domain 3	1	S	2.08e-101	SEEVRVEKSSNMVEESDAEAENEEKTELTIE	SSNMVEES(1)DAEAENEEK	-0.32063	By MS/MS	By MS/MS	By MS/MS	By MS/MS	By MS/MS	By MS/MS	By MS/MS	By MS/MS	68428000	65036000	52753000	54295000	40583000	44733000	23945000	15516000
AT4G24280.1	715	AT4G24280.1	715	Q9STW6, cpHsc70-1, chloroplast heat shock protein 70-1	Involved in protein import into chloroplasts during early developmental stages., chloroplast heat shock protein 70-1	0.928243	T	2.42e-05	SSKGGDGDDVIDADFTDSQ____________	GGDGDDVIDADFT(0.928)DS(0.072)Q	-0.11403	By MS/MS	By MS/MS	By matching	By MS/MS	By matching	By MS/MS	By matching	By MS/MS	35501000	39321000	29304000	29225000	18361000	31801000	14011000	8448100
AT4G24290.1	249	AT4G24290.1	249	Q9STW5	MAC/Perforin domain-containing protein	0.606824	S	4.64e-05	SKVETKEQRLRFADTSSLGSYANKEDYVFMC	FADT(0.011)S(0.607)S(0.367)LGS(0.014)YANK	-3.6558			By MS/MS						0	0	52067000	0	0	0	0	0
AT4G24290.1	250	AT4G24290.1	250	Q9STW5	MAC/Perforin domain-containing protein	0.880344	S	5.19e-10	KVETKEQRLRFADTSSLGSYANKEDYVFMCK	FADTS(0.117)S(0.88)LGS(0.002)YANK	-2.2736	By MS/MS			By MS/MS			By matching	By MS/MS	43335000	0	0	69058000	0	0	26859000	25196000
AT4G24290.1	253	AT4G24290.1	253	Q9STW5	MAC/Perforin domain-containing protein	0.97022	S	0.000153415	TKEQRLRFADTSSLGSYANKEDYVFMCKRRG	FADTS(0.001)S(0.027)LGS(0.97)Y(0.001)ANK	-1.8089						By MS/MS			0	0	0	0	0	30656000	0	0
AT4G24400.2	166	AT4G24400.2	166	Q9STV4, SnRK3.13, CBL-interacting protein kinase 8, PKS11, CIPK8, PROTEIN KINASE 11, ATCIPK8, SNF1-RELATED PROTEIN KINASE 3.13	CBL-interacting protein kinase 8, Encodes a CBL (calcineurin B-like calcium sensor proteins) -interacting serine/threonine protein kinase. Regulates the low-affinity phase of the primary nitrate response.	0.848784	T	2.16e-33	FGLSALPEQGVTILKTTCGTPNYVAPEVLSH	T(0.849)T(0.151)CGTPNYVAPEVLSHK	0.4985	By MS/MS	By MS/MS	By MS/MS	By MS/MS	By MS/MS	By MS/MS	By MS/MS	By MS/MS	171900000	167430000	154230000	126500000	90244000	106690000	49578000	41365000
AT4G24400.2	167	AT4G24400.2	167	Q9STV4, SnRK3.13, CBL-interacting protein kinase 8, PKS11, CIPK8, PROTEIN KINASE 11, ATCIPK8, SNF1-RELATED PROTEIN KINASE 3.13	CBL-interacting protein kinase 8, Encodes a CBL (calcineurin B-like calcium sensor proteins) -interacting serine/threonine protein kinase. Regulates the low-affinity phase of the primary nitrate response.	0.5	T	2.16e-33	GLSALPEQGVTILKTTCGTPNYVAPEVLSHK	T(0.5)T(0.5)CGTPNYVAPEVLSHK	0.51081			By MS/MS					By MS/MS	0	0	154230000	0	0	0	0	41365000
AT4G24400.2	170	AT4G24400.2	170	Q9STV4, SnRK3.13, CBL-interacting protein kinase 8, PKS11, CIPK8, PROTEIN KINASE 11, ATCIPK8, SNF1-RELATED PROTEIN KINASE 3.13	CBL-interacting protein kinase 8, Encodes a CBL (calcineurin B-like calcium sensor proteins) -interacting serine/threonine protein kinase. Regulates the low-affinity phase of the primary nitrate response.	0.308649	T	2.74e-12	ALPEQGVTILKTTCGTPNYVAPEVLSHKGYN	ISDFGLSALPEQGVT(0.07)ILKT(0.309)T(0.309)CGT(0.309)PNY(0.004)VAPEVLSHK	-0.81858									0	0	0	0	0	0	0	0
AT4G08330.2	128	AT4G08330.2	128	Q9STN5	No description available.	0.685366	S	1.97e-42	KAPEYALVTQNSDPTSPRIGSVTKYDIRIRS	APEYALVTQNS(0.001)DPT(0.314)S(0.685)PR	3.7491	By MS/MS		By MS/MS			By MS/MS			0	0	0	0	0	0	0	0
AT4G08330.2	127	AT4G08330.2	127	Q9STN5	No description available.	0.487952	T	5.99e-07	EKAPEYALVTQNSDPTSPRIGSVTKYDIRIR	APEYALVT(0.006)QNS(0.018)DPT(0.488)S(0.488)PR	4.3844									0	0	0	0	0	0	0	0
AT4G08350.1	800	AT4G08350.1	800	Q9STN3, GTA2, global transcription factor group A2, GTA02	global transcription factor group A2	0.99997	T	7.68e-05	TPLHPYMTPMRDSGATPIHDGMRTPMRDRAW	DSGAT(1)PIHDGMRT(1)PMRDR	-0.43623	By MS/MS	By MS/MS	By MS/MS	By MS/MS	By MS/MS	By MS/MS	By MS/MS	By MS/MS	88545000	125620000	66485000	76768000	58106000	79211000	38689000	26294000
AT4G08350.1	808	AT4G08350.1	808	Q9STN3, GTA2, global transcription factor group A2, GTA02	global transcription factor group A2	1	T	8.67e-06	PMRDSGATPIHDGMRTPMRDRAWNPYTPMSP	DS(0.001)GAT(0.999)PIHDGMRT(1)PMRDR	-0.033199	By MS/MS	By MS/MS	By MS/MS	By MS/MS	By MS/MS	By MS/MS	By MS/MS	By MS/MS	159140000	191170000	107260000	107160000	103170000	133160000	63939000	43917000
AT4G08350.1	763	AT4G08350.1	763	Q9STN3, GTA2, global transcription factor group A2, GTA02	global transcription factor group A2	0.565614	T	0.00567189	KIVTVDRGAISDNVATTPFRDTSRYSMGSET	GAIS(0.003)DNVAT(0.566)T(0.432)PFR	-0.28027	By MS/MS					By MS/MS			23077000	0	0	0	0	0	0	0
AT4G08350.1	764	AT4G08350.1	764	Q9STN3, GTA2, global transcription factor group A2, GTA02	global transcription factor group A2	0.920251	T	0.000154508	IVTVDRGAISDNVATTPFRDTSRYSMGSETP	GAIS(0.002)DNVAT(0.074)T(0.92)PFRDT(0.002)S(0.002)R	0.71235	By MS/MS	By MS/MS	By MS/MS	By MS/MS	By MS/MS		By MS/MS	By MS/MS	106810000	118950000	102500000	78765000	79393000	0	48179000	26382000
AT3G48430.1	1092	AT3G48430.1	1092	Q9STM3, REF6, relative of early flowering 6, Jumonji domain-containing protein 12, JMJ12	relative of early flowering 6, Relative of Early Flowering 6 (REF6) encodes a Jumonji N/C and zinc finger domain-containing protein that acts as a positive regulator of flowering in an FLC-dependent pathway. REF6 mutants have hyperacetylation of histone H4 at the FLC locus. REF6 interacts with BES1 in a Y2H assay and in vitro. REF6 may play a role in brassinoteroid signaling by affecting histone …	1	S	2.97e-57	RSQQTRVFRNPVSYESEDNGVYQQSGRISIS	NPVSYES(1)EDNGVYQQSGR	-1.0544	By matching	By MS/MS	By matching	By MS/MS	By MS/MS	By MS/MS	By matching	By matching	30267000	29712000	37115000	32903000	23572000	30876000	25173000	18120000
AT3G48430.1	683	AT3G48430.1	683	Q9STM3, REF6, relative of early flowering 6, Jumonji domain-containing protein 12, JMJ12	relative of early flowering 6, Relative of Early Flowering 6 (REF6) encodes a Jumonji N/C and zinc finger domain-containing protein that acts as a positive regulator of flowering in an FLC-dependent pathway. REF6 mutants have hyperacetylation of histone H4 at the FLC locus. REF6 interacts with BES1 in a Y2H assay and in vitro. REF6 may play a role in brassinoteroid signaling by affecting histone …	1	S	1.6e-12	TPSSKGETKTYDQEGSDGHEEARDGRTSDFN	TYDQEGS(1)DGHEEAR	-0.63869	By matching	By matching	By matching	By MS/MS	By matching	By matching	By matching	By matching	3211000	5636800	13210000	13873000	8818000	7714500	5798600	4012900
AT1G71010.1	1311	AT1G71010.1	1311	Q9SSJ8, FAB1C, FORMS APLOID AND BINUCLEATE CELLS 1C	FORMS APLOID AND BINUCLEATE CELLS 1C, Encodes a protein that is predicted to act as a phosphatidylinositol-3P 5-kinase, but, because it lacks a FYVE domain, it is unlikely to be efficiently targeted to membranes containing the proposed phosphatidylinositol-3P substrate. Therefore, its molecular function remains unknown.	0.225032	S	0.0323332	SKEYKEWIVNKGLASSSSSSNLNNRESEPSA	GLAS(0.024)S(0.225)S(0.188)S(0.188)S(0.188)S(0.188)NLNNR	0.94071									0	0	0	0	0	0	0	0
AT1G71010.1	1313	AT1G71010.1	1313	Q9SSJ8, FAB1C, FORMS APLOID AND BINUCLEATE CELLS 1C	FORMS APLOID AND BINUCLEATE CELLS 1C, Encodes a protein that is predicted to act as a phosphatidylinositol-3P 5-kinase, but, because it lacks a FYVE domain, it is unlikely to be efficiently targeted to membranes containing the proposed phosphatidylinositol-3P substrate. Therefore, its molecular function remains unknown.	0.579005	S	0.0163248	EYKEWIVNKGLASSSSSSNLNNRESEPSAFS	GLAS(0.017)S(0.051)S(0.075)S(0.579)S(0.205)S(0.073)NLNNR	2.0343	By matching	By matching	By matching	By matching	By matching	By matching	By matching		11515000	16782000	17111000	8752400	11827000	15716000	8744700	0
AT3G10360.1	249	AT3G10360.1	249	Q9SS47, PUM4, pumilio 4, APUM4	pumilio 4, Encodes a member of the Arabidopsis Pumilio (APUM) proteins containing PUF domain (eight repeats of approximately 36 amino acids each). PUF proteins regulate both mRNA stability and translation through sequence-specific binding to the 3' UTR of target mRNA transcripts.	0.986197	S	0.00258312	LERDAALGSQLSRPASCNTFRDMKDAAVLSN	DAALGS(0.005)QLS(0.003)RPAS(0.986)CNT(0.005)FR	1.0338	By MS/MS	By matching	By matching	By MS/MS	By matching	By matching	By matching	By matching	98096000	97829000	84442000	56087000	58768000	67815000	32245000	24281000
AT3G10360.1	225	AT3G10360.1	225	Q9SS47, PUM4, pumilio 4, APUM4	pumilio 4, Encodes a member of the Arabidopsis Pumilio (APUM) proteins containing PUF domain (eight repeats of approximately 36 amino acids each). PUF proteins regulate both mRNA stability and translation through sequence-specific binding to the 3' UTR of target mRNA transcripts.	1	S	6.24e-06	LIGLSGYSGLGPRRKSFADILQEGLERDAAL	S(1)FADILQEGLER	-0.32661	By MS/MS			By MS/MS	By MS/MS		By MS/MS	By MS/MS	161230000	0	0	115380000	107380000	0	63847000	36959000
AT3G10360.1	60	AT3G10360.1	60	Q9SS47, PUM4, pumilio 4, APUM4	pumilio 4, Encodes a member of the Arabidopsis Pumilio (APUM) proteins containing PUF domain (eight repeats of approximately 36 amino acids each). PUF proteins regulate both mRNA stability and translation through sequence-specific binding to the 3' UTR of target mRNA transcripts.	0.866836	S	0.000578475	FGRERERDIDVHRSGSAPPTVEGLLRAMDNQ	S(0.133)GS(0.867)APPTVEGLLR	0.20096	By matching		By matching	By matching	By MS/MS	By matching	By MS/MS		163590000	0	125020000	116630000	125470000	116040000	98019000	0
AT3G10360.1	15	AT3G10360.1	15	Q9SS47, PUM4, pumilio 4, APUM4	pumilio 4, Encodes a member of the Arabidopsis Pumilio (APUM) proteins containing PUF domain (eight repeats of approximately 36 amino acids each). PUF proteins regulate both mRNA stability and translation through sequence-specific binding to the 3' UTR of target mRNA transcripts.	0.476774	S	0.025957	_MVTNSYMDTRSNLTSVNRGSNVDLEDRFQR	SNLT(0.046)S(0.477)VNRGS(0.477)NVDLEDR	-1.0271									0	0	0	0	0	0	0	0
AT3G10360.1	20	AT3G10360.1	20	Q9SS47, PUM4, pumilio 4, APUM4	pumilio 4, Encodes a member of the Arabidopsis Pumilio (APUM) proteins containing PUF domain (eight repeats of approximately 36 amino acids each). PUF proteins regulate both mRNA stability and translation through sequence-specific binding to the 3' UTR of target mRNA transcripts.	0.476774	S	0.025957	SYMDTRSNLTSVNRGSNVDLEDRFQRELESL	SNLT(0.046)S(0.477)VNRGS(0.477)NVDLEDR	-1.0271									0	0	0	0	0	0	0	0
AT3G10360.1	305	AT3G10360.1	305	Q9SS47, PUM4, pumilio 4, APUM4	pumilio 4, Encodes a member of the Arabidopsis Pumilio (APUM) proteins containing PUF domain (eight repeats of approximately 36 amino acids each). PUF proteins regulate both mRNA stability and translation through sequence-specific binding to the 3' UTR of target mRNA transcripts.	0.999937	T	1.27e-06	TMLGSTMSSPVPRNRTPDSHLVGRSTASGLP	NRT(1)PDSHLVGR	-0.4235	By MS/MS	By MS/MS	By MS/MS	By MS/MS	By MS/MS	By MS/MS	By MS/MS	By MS/MS	93873000	87237000	79355000	64032000	77570000	65884000	71539000	42080000
AT3G10190.1	141	AT3G10190.1	141	Q9SS31	Calcium-binding EF-hand family protein	0.964786	S	4.82e-08	EELASRVVSLDPARDSTELKETFEFFDADRD	VVSLDPARDS(0.965)T(0.035)ELK	-1.0402		By MS/MS	By MS/MS		By MS/MS	By MS/MS	By MS/MS	By MS/MS	0	46954000	55682000	0	35741000	53531000	21324000	23291000
AT3G10190.1	142	AT3G10190.1	142	Q9SS31	Calcium-binding EF-hand family protein	0.717689	T	0.000121134	ELASRVVSLDPARDSTELKETFEFFDADRDG	VVSLDPARDS(0.282)T(0.718)ELK	-0.21664	By MS/MS			By MS/MS					45104000	0	0	46947000	0	0	0	0
AT3G02260.1	512	AT3G02260.1	512	Q9SRU2, CORYMBOSA1, ATTENUATED SHADE AVOIDANCE 1, DARK OVER-EXPRESSION OF CAB 1, UMBRELLA 1, UMB1, TIR3, LOW PHOSPHATE-RESISTANT ROOT 1, BIG, ASA1, CRM1, TRANSPORT INHIBITOR RESPONSE 3, DOC1, LPR1	Calossin-like protein required for polar auxin transport, auxin transport protein (BIG)	0.996199	S	2.45e-81	LRPKVERTYSSLRSNSFAEVESQISHDDEAL	S(0.004)NS(0.996)FAEVESQISHDDEALFGNLFSEGSR	-0.16731	By MS/MS	By MS/MS	By MS/MS	By MS/MS	By MS/MS	By MS/MS	By MS/MS	By MS/MS	28807000	46526000	25058000	12699000	18740000	22787000	4960100	3423300
AT3G02260.1	3850	AT3G02260.1	3850	Q9SRU2, CORYMBOSA1, ATTENUATED SHADE AVOIDANCE 1, DARK OVER-EXPRESSION OF CAB 1, UMBRELLA 1, UMB1, TIR3, LOW PHOSPHATE-RESISTANT ROOT 1, BIG, ASA1, CRM1, TRANSPORT INHIBITOR RESPONSE 3, DOC1, LPR1	Calossin-like protein required for polar auxin transport, auxin transport protein (BIG)	0.999892	S	8.34e-18	VQEKDENAAGVIKYSSESEENNLNVSQKTRD	YSS(1)ESEENNLNVSQK	2.722	By MS/MS	By MS/MS	By MS/MS	By MS/MS	By MS/MS		By MS/MS	By MS/MS	77821000	90834000	71000000	65549000	51992000	0	42917000	29177000
AT3G07360.3	90	AT3G07360.3	90	Q9SRT0, ATPUB9, PUB9, ARABIDOPSIS THALIANA PLANT U-BOX 9, plant U-box 9	Encodes a protein containing a U-box and an ARM domain. This protein has E3 ubiquitin ligase activity based on in vitro assays., plant U-box 9	1	S	0.00309889	SPDEITRLVNPLLHGSNPDEKLQEDVVTTLL	LVNPLLHGS(1)NPDEK	1.7003	By matching								34795000	0	0	0	0	0	0	0
AT3G11200.1	7	AT3G11200.1	7	Q9SRM4, alfin-like 2, AL2	Encodes a member of the Alfin1-like family of nuclear-localized PHD (plant homeodomain) domain containing proteins. All AL proteins except AL3 bind to di- or trimethylated histone H3 (H3K4me3/2). Members of this family include: AT5G05610 (AL1), AT3G11200 (AL2), AT3G42790 (AL3), AT5G26210 (AL4), AT5G20510 (AL5), AT2G02470 (AL6), AT1G14510 (AL7)., alfin-like 2	0.666667	S	0.0132372	_________MAAAAVSSNPRTVEEIFKDYSA	AAAAVS(0.667)S(0.667)NPRT(0.667)VEEIFK	-3.9726	By matching	By matching			By matching	By matching	By MS/MS	By matching	52416000	66602000	0	0	38679000	63464000	29282000	21226000
AT3G11200.1	8	AT3G11200.1	8	Q9SRM4, alfin-like 2, AL2	Encodes a member of the Alfin1-like family of nuclear-localized PHD (plant homeodomain) domain containing proteins. All AL proteins except AL3 bind to di- or trimethylated histone H3 (H3K4me3/2). Members of this family include: AT5G05610 (AL1), AT3G11200 (AL2), AT3G42790 (AL3), AT5G26210 (AL4), AT5G20510 (AL5), AT2G02470 (AL6), AT1G14510 (AL7)., alfin-like 2	0.666667	S	0.0132372	________MAAAAVSSNPRTVEEIFKDYSAR	AAAAVS(0.667)S(0.667)NPRT(0.667)VEEIFK	-3.9726	By matching	By matching			By matching	By matching	By MS/MS	By matching	52416000	66602000	0	0	38679000	63464000	29282000	21226000
AT3G11200.1	12	AT3G11200.1	12	Q9SRM4, alfin-like 2, AL2	Encodes a member of the Alfin1-like family of nuclear-localized PHD (plant homeodomain) domain containing proteins. All AL proteins except AL3 bind to di- or trimethylated histone H3 (H3K4me3/2). Members of this family include: AT5G05610 (AL1), AT3G11200 (AL2), AT3G42790 (AL3), AT5G26210 (AL4), AT5G20510 (AL5), AT2G02470 (AL6), AT1G14510 (AL7)., alfin-like 2	0.666667	T	0.0132372	____MAAAAVSSNPRTVEEIFKDYSARRAAL	AAAAVS(0.667)S(0.667)NPRT(0.667)VEEIFK	-3.9726	By matching	By matching			By matching	By matching	By MS/MS	By matching	52416000	66602000	0	0	38679000	63464000	29282000	21226000
AT1G76660.1	151	AT1G76660.1	151	Q9SRE5	No description available.	0.492146	S	0.0209742	APFTPPPELARLTAPSSPDVPYARFLTSSMD	LT(0.014)APS(0.492)S(0.492)PDVPY(0.001)AR	2.5231									0	0	0	0	0	0	0	0
AT1G76660.1	152	AT1G76660.1	152	Q9SRE5	No description available.	0.841259	S	8.79e-05	PFTPPPELARLTAPSSPDVPYARFLTSSMDL	LT(0.008)APS(0.151)S(0.841)PDVPYAR	1.8626	By MS/MS	By MS/MS	By MS/MS	By MS/MS	By MS/MS		By MS/MS	By MS/MS	37809000	47308000	35806000	29820000	29099000	0	21996000	18876000
AT5G03850.1	19	AT5G03850.1	19	Q9SR73	Nucleic acid-binding, OB-fold-like protein	0.837323	S	0.0240671	QIKHAVVVKVMGRTGSRGQVTQVRVKFTDSD	T(0.161)GS(0.837)RGQVT(0.002)QVR	0.5645		By matching	By matching	By matching		By MS/MS	By matching	By matching	0	51244000	97128000	76102000	0	50009000	41666000	27277000
AT3G04680.2	337	AT3G04680.2	337	Q9SR06, CLPS3, CLP-similar protein 3	Encodes a nuclear protein that functions in mRNA processing. Mutations in this gene cause embryo lethality and reduced transmission through the female gametophyte. Over-expression of a CLPS3:TAP protein changes the relative levels of two alternatively processed FCA transcripts. It also causes abnormal phyllotaxy and flower development, early flowering under long and short days, and increased leve…	0.433311	S	0.0191395	YFYGLSKELSPYANTSSFSDLQVFRIGGGPQ	ELS(0.001)PY(0.001)ANT(0.015)S(0.433)S(0.433)FS(0.117)DLQVFR	0.51643									0	0	0	0	0	0	0	0
AT3G04680.2	338	AT3G04680.2	338	Q9SR06, CLPS3, CLP-similar protein 3	Encodes a nuclear protein that functions in mRNA processing. Mutations in this gene cause embryo lethality and reduced transmission through the female gametophyte. Over-expression of a CLPS3:TAP protein changes the relative levels of two alternatively processed FCA transcripts. It also causes abnormal phyllotaxy and flower development, early flowering under long and short days, and increased leve…	0.433311	S	0.0191395	FYGLSKELSPYANTSSFSDLQVFRIGGGPQA	ELS(0.001)PY(0.001)ANT(0.015)S(0.433)S(0.433)FS(0.117)DLQVFR	0.51643									0	0	0	0	0	0	0	0
AT3G06480.1	245	AT3G06480.1	245	Q9SQV1	DEAD box RNA helicase family protein	0.860849	S	1.93e-21	HGGKKTGFSQPHLPNSERSPSQNTHFEANAA	TGFSQPHLPNS(0.861)ERS(0.126)PS(0.009)QNT(0.003)HFEANAASQK	1.1776	By matching		By MS/MS	By matching	By matching	By matching	By matching		50816000	0	49441000	35504000	23271000	28330000	36838000	0
AT3G06480.1	248	AT3G06480.1	248	Q9SQV1	DEAD box RNA helicase family protein	0.902296	S	4.95e-36	KKTGFSQPHLPNSERSPSQNTHFEANAASQK	TGFSQPHLPNS(0.063)ERS(0.902)PS(0.034)QNTHFEANAASQK	0.091639	By MS/MS	By MS/MS	By MS/MS	By MS/MS	By MS/MS	By MS/MS		By MS/MS	262770000	0	247540000	216860000	146410000	202240000	0	94129000
AT3G06390.1	20	AT3G06390.1	20	Q9SQU2	Uncharacterised protein family (UPF0497)	0.575035	S	8.5e-08	ENPDPETGKSEPIPASATPPPSSAASFLDCR	SEPIPAS(0.575)AT(0.425)PPPSSAASFLDCR	0.71682			By MS/MS	By MS/MS					0	0	39469000	0	0	0	0	0
AT3G06390.1	22	AT3G06390.1	22	Q9SQU2	Uncharacterised protein family (UPF0497)	0.999428	T	1.8e-11	PDPETGKSEPIPASATPPPSSAASFLDCRKI	SEPIPASAT(0.999)PPPSSAASFLDCR	0.026712	By MS/MS	By MS/MS	By MS/MS	By MS/MS	By MS/MS	By matching	By MS/MS	By matching	26303000	32991000	0	29779000	33223000	21986000	30590000	25459000
AT3G24300.1	480	AT3G24300.1	480	Q9SQH9, AMT1;3, ammonium transporter 1;3, AMMONIUM TRANSPORTER 1;3, ATAMT1;3	Encodes a plasma membrane localized ammonium transporter., ammonium transporter 1;3	0.984217	S	0.000172284	RHGGFAYIYHDNDDESHRVDPGSPFPRSATP	HGGFAY(0.003)IY(0.012)HDNDDES(0.984)HRVDPGS(1)PFPR	-0.23665		By MS/MS	By matching		By matching	By matching	By matching	By matching	0	40316000	22359000	0	15822000	28139000	24418000	17301000
AT3G24300.1	487	AT3G24300.1	487	Q9SQH9, AMT1;3, ammonium transporter 1;3, AMMONIUM TRANSPORTER 1;3, ATAMT1;3	Encodes a plasma membrane localized ammonium transporter., ammonium transporter 1;3	0.999966	S	0.000172284	IYHDNDDESHRVDPGSPFPRSATPPRV____	HGGFAY(0.003)IY(0.012)HDNDDES(0.984)HRVDPGS(1)PFPR	-0.23665		By MS/MS	By matching		By matching	By matching	By matching	By matching	0	40316000	22359000	0	15822000	28139000	24418000	17301000
AT3G24300.1	464	AT3G24300.1	464	Q9SQH9, AMT1;3, ammonium transporter 1;3, AMMONIUM TRANSPORTER 1;3, ATAMT1;3	Encodes a plasma membrane localized ammonium transporter., ammonium transporter 1;3	1	T	2.37e-06	LLRISEQHEMQGMDMTRHGGFAYIYHDNDDE	ISEQHEMQGMDMT(1)R	-0.94201	By MS/MS	By MS/MS	By MS/MS		By MS/MS	By MS/MS	By MS/MS	By MS/MS	25504000	18447000	12558000	0	14582000	16062000	0	3502100
AT5G18280.1	85	AT5G18280.1	85	Q9SPM5, APY2, apyrase 2, ATAPY2	apyrase 2, Encodes an enzyme with ATPase and ADPase activity (an apyrase) that when mutated in combination with ATAPY1 causes a complete inhibition of pollen germination.	0.931307	S	1.13e-10	SGTGNGNGKIRYRSPSSTELLESGNHSPTSD	YRS(0.013)PS(0.931)S(0.041)T(0.015)ELLES(0.001)GNHS(0.981)PT(0.014)S(0.003)DSVDGGK	0.0058818	By MS/MS	By MS/MS	By MS/MS	By matching	By matching	By matching	By matching	By matching	120840000	174840000	108120000	42414000	21306000	32708000	25505000	17937000
AT5G18280.1	96	AT5G18280.1	96	Q9SPM5, APY2, apyrase 2, ATAPY2	apyrase 2, Encodes an enzyme with ATPase and ADPase activity (an apyrase) that when mutated in combination with ATAPY1 causes a complete inhibition of pollen germination.	0.981196	S	1.9e-139	YRSPSSTELLESGNHSPTSDSVDGGKMTAKR	YRS(0.013)PS(0.931)S(0.041)T(0.015)ELLES(0.001)GNHS(0.981)PT(0.014)S(0.003)DSVDGGK	0.0058818	By MS/MS	By MS/MS	By MS/MS	By MS/MS	By MS/MS	By MS/MS	By MS/MS	By MS/MS	134760000	181090000	110690000	95581000	31210000	55746000	32665000	14403000
AT5G18280.1	87	AT5G18280.1	87	Q9SPM5, APY2, apyrase 2, ATAPY2	apyrase 2, Encodes an enzyme with ATPase and ADPase activity (an apyrase) that when mutated in combination with ATAPY1 causes a complete inhibition of pollen germination.	0.465304	T	0.00364207	TGNGNGKIRYRSPSSTELLESGNHSPTSDSV	Y(0.007)RS(0.032)PS(0.237)S(0.127)T(0.465)ELLES(0.245)GNHS(0.726)PT(0.071)S(0.077)DS(0.012)VDGGK	0.85004									0	0	0	0	0	0	0	0
AT5G18280.1	98	AT5G18280.1	98	Q9SPM5, APY2, apyrase 2, ATAPY2	apyrase 2, Encodes an enzyme with ATPase and ADPase activity (an apyrase) that when mutated in combination with ATAPY1 causes a complete inhibition of pollen germination.	0.833553	T	1.07e-59	SPSSTELLESGNHSPTSDSVDGGKMTAKRGI	SPSSTELLES(0.001)GNHS(0.023)PT(0.834)S(0.141)DS(0.001)VDGGK	-0.22012						By MS/MS	By MS/MS		0	0	0	0	0	34318000	0	0
AT1G10870.1	357	AT1G10870.1	357	Q9SMX5, ARF-GAP domain 4, AGD4	ARF-GAP domain 4, A member of ARF GAP domain (AGD), A thaliana has 15 members, grouped into four classes. AGD4 belongs to the Class 1, together with AGD1, AGD2, and AGD3.	0.620707	S	1.08e-57	HNTGVFGRFRARHNRSGSLTEGSLGYNTIDL	S(0.621)GS(0.379)LTEGSLGYNTIDLR	1.1953							By MS/MS		0	0	0	0	0	0	49245000	0
AT1G10870.1	359	AT1G10870.1	359	Q9SMX5, ARF-GAP domain 4, AGD4	ARF-GAP domain 4, A member of ARF GAP domain (AGD), A thaliana has 15 members, grouped into four classes. AGD4 belongs to the Class 1, together with AGD1, AGD2, and AGD3.	0.981654	S	3.26e-71	TGVFGRFRARHNRSGSLTEGSLGYNTIDLRT	S(0.018)GS(0.982)LTEGSLGYNTIDLR	0.91147	By MS/MS	By MS/MS	By MS/MS	By MS/MS	By MS/MS	By MS/MS		By MS/MS	113160000	129580000	0	86864000	61628000	65607000	0	32870000
AT3G48680.1	48	AT3G48680.1	48	Q9SMN1, AtCAL2, GAMMA CAL2, gamma carbonic anhydrase-like 2	Encodes a mitochondrial gamma carbonic anhydrase-like protein. Component of the NADH dehydrogenase complex., gamma carbonic anhydrase-like 2	0.990145	S	0.00482974	VATTETPKPKSQVTPSPDRVKWDYRGQRQII	SQVT(0.01)PS(0.99)PDRVK	0.027383	By matching	By matching	By MS/MS	By MS/MS	By MS/MS	By matching	By MS/MS	By matching	19069000	16440000	21753000	19671000	20455000	4808900	10808000	10059000
AT3G48740.1	248	AT3G48740.1	248	Q9SMM5, SWEET11, AtSWEET11	Nodulin MtN3 family protein, Encodes a member of the SWEET sucrose efflux transporter family proteins.	0.951513	S	0.000119376	LPEVSLDMLKLGTVSSPEPISVVRQANKCTC	LGTVS(0.04)S(0.952)PEPIS(0.009)VVR	0.0604	By MS/MS	By MS/MS	By MS/MS	By MS/MS	By MS/MS	By MS/MS	By MS/MS	By MS/MS	677520000	855440000	621630000	534700000	314160000	455440000	279360000	268690000
AT3G48740.1	276	AT3G48740.1	276	Q9SMM5, SWEET11, AtSWEET11	Nodulin MtN3 family protein, Encodes a member of the SWEET sucrose efflux transporter family proteins.	1	T	6.33e-08	CTCGNDRRAEIEDGQTPKHGKQSSSAAAT__	RAEIEDGQT(1)PK	0.45364	By MS/MS	By MS/MS	By MS/MS	By MS/MS	By MS/MS	By MS/MS	By MS/MS	By MS/MS	31729000	46190000	71323000	68519000	44537000	42858000	30237000	21583000
AT2G38880.6	7	AT2G38880.6	7	Q9SLG0, HEME ACTIVATOR PROTEIN (YEAST) HOMOLOG 3, NF-YB1, ATHAP3, 'nuclear factor Y, subunit B1', NUCLEAR FACTOR Y SUBUNIT B1, HEME ACTIVATOR PROTEIN (YEAST) HOMOLOG 3A, HAP3, ATNF-YB1, HAP3A	Encodes a transcription factor from the nuclear factor Y (NF-Y) family, AtNF-YB1. Confers drought tolerance., nuclear factor Y, subunit B1	0.999069	S	1.33e-25	_________MADTPSSPAGDGGESGGSVREQ	ADTPS(0.001)S(0.999)PAGDGGESGGSVR	-0.81614	By MS/MS	By MS/MS	By MS/MS	By MS/MS	By MS/MS	By MS/MS	By MS/MS	By MS/MS	213700000	250410000	230730000	194630000	148650000	173790000	137710000	124920000
AT2G27710.3;AT2G27720.1	105;105	AT2G27710.3	105	Q9SLF7	60S acidic ribosomal protein family	1	S	5.39e-118	AAESKKEEKKEEKEESDDDMGFSLFE_____	KEEKEES(1)DDDMGFSLFE	0.17772	By MS/MS	By MS/MS	By MS/MS	By MS/MS	By MS/MS	By MS/MS	By MS/MS	By MS/MS	0	0	0	0	0	0	0	0
AT2G27710.3;AT2G27720.1	112;112	AT2G27710.3	112	Q9SLF7	60S acidic ribosomal protein family	0.575478	S	9.69e-05	EKKEEKEESDDDMGFSLFE____________	KEEKEES(0.425)DDDMGFS(0.575)LFE	-1.538			By MS/MS					By matching	0	0	10143000	0	0	0	0	1708200
AT2G27710.3	80	AT2G27710.3	80	Q9SLF7	60S acidic ribosomal protein family	0.852162	S	6.7e-05	VPSGGGGGVAVASATSGGGGGGGASAAESKK	LASVPS(0.003)GGGGGVAVAS(0.017)AT(0.124)S(0.852)GGGGGGGAS(0.004)AAESK	-0.21134	By matching	By MS/MS		By MS/MS	By matching				36348000	44695000	0	39108000	22656000	0	0	0
AT2G19450.1	31	AT2G19450.1	31	Q9SLD2, AS11, ATDGAT, Arabidopsis thaliana acyl-CoA:diacylglycerol acyltransferase, AtDGAT1, TAG1, RDS1, TRIACYLGLYCEROL BIOSYNTHESIS DEFECT 1, ABX45, DGAT1, acyl-CoA:diacylglycerol acyltransferase 1	Encodes Acyl-CoA:diacylglycerol acyltransferase (DGAT) catalyzes the final step of the triacylglycerol synthesis pathway. An insertion mutation in the TAG1 gene results in altered lipid phenotype. Role in senescence and seed development. Its preferred substrate is linolenoyl-CoA (C18:3-CoA)., membrane bound O-acyl transferase (MBOAT) family protein	0.280342	S	0.010136	GGGEFVDLDRLRRRKSRSDSSNGLLLSGSDN	S(0.28)RS(0.25)DS(0.223)S(0.223)NGLLLS(0.007)GS(0.007)DNNS(0.009)PS(0.002)DDVGAPADVR	-0.50054									0	0	0	0	0	0	0	0
AT2G19450.1	35	AT2G19450.1	35	Q9SLD2, AS11, ATDGAT, Arabidopsis thaliana acyl-CoA:diacylglycerol acyltransferase, AtDGAT1, TAG1, RDS1, TRIACYLGLYCEROL BIOSYNTHESIS DEFECT 1, ABX45, DGAT1, acyl-CoA:diacylglycerol acyltransferase 1	Encodes Acyl-CoA:diacylglycerol acyltransferase (DGAT) catalyzes the final step of the triacylglycerol synthesis pathway. An insertion mutation in the TAG1 gene results in altered lipid phenotype. Role in senescence and seed development. Its preferred substrate is linolenoyl-CoA (C18:3-CoA)., membrane bound O-acyl transferase (MBOAT) family protein	0.323541	S	0.00321673	FVDLDRLRRRKSRSDSSNGLLLSGSDNNSPS	S(0.183)RS(0.16)DS(0.324)S(0.324)NGLLLS(0.004)GS(0.005)DNNS(0.001)PSDDVGAPADVR	0.34651									0	0	0	0	0	0	0	0
AT2G19450.1	36	AT2G19450.1	36	Q9SLD2, AS11, ATDGAT, Arabidopsis thaliana acyl-CoA:diacylglycerol acyltransferase, AtDGAT1, TAG1, RDS1, TRIACYLGLYCEROL BIOSYNTHESIS DEFECT 1, ABX45, DGAT1, acyl-CoA:diacylglycerol acyltransferase 1	Encodes Acyl-CoA:diacylglycerol acyltransferase (DGAT) catalyzes the final step of the triacylglycerol synthesis pathway. An insertion mutation in the TAG1 gene results in altered lipid phenotype. Role in senescence and seed development. Its preferred substrate is linolenoyl-CoA (C18:3-CoA)., membrane bound O-acyl transferase (MBOAT) family protein	0.323541	S	0.00321673	VDLDRLRRRKSRSDSSNGLLLSGSDNNSPSD	S(0.183)RS(0.16)DS(0.324)S(0.324)NGLLLS(0.004)GS(0.005)DNNS(0.001)PSDDVGAPADVR	0.34651									0	0	0	0	0	0	0	0
AT2G20050.2	469	AT2G20050.2	469	Q9SL76	protein serine/threonine phosphatases;protein kinases;catalytics;cAMP-dependent protein kinase regulators;ATP binding;protein serine/threonine phosphatases	1	S	8.68e-06	AIENSLENGHAWVPPSPAHRKTWEEEAHIER	AIENSLENGHAWVPPS(1)PAHR	0.11369	By MS/MS	By MS/MS	By MS/MS	By MS/MS		By MS/MS	By matching	By matching	45171000	47100000	27028000	17453000	0	33184000	9040200	10613000
AT2G20050.2	20	AT2G20050.2	20	Q9SL76	protein serine/threonine phosphatases;protein kinases;catalytics;cAMP-dependent protein kinase regulators;ATP binding;protein serine/threonine phosphatases	0.973191	S	0.000144433	YSKTCIGQICATKENSIRQTHQQAPSRGGTR	ENS(0.973)IRQT(0.027)HQQAPSR	0.39364	By MS/MS		By MS/MS	By matching		By MS/MS		By matching	29738000	0	20585000	4777000	0	29572000	0	6279300
AT2G20050.2	428	AT2G20050.2	428	Q9SL76	protein serine/threonine phosphatases;protein kinases;catalytics;cAMP-dependent protein kinase regulators;ATP binding;protein serine/threonine phosphatases	0.371489	S	0.000105584	TQLQPPIPQVVELTGSESPSTFGWNSKNQRV	QLSSTGTQLQPPIPQVVELT(0.124)GS(0.371)ES(0.371)PS(0.103)T(0.03)FGWNSK	1.0051									0	0	0	0	0	0	0	0
AT2G20050.2	430	AT2G20050.2	430	Q9SL76	protein serine/threonine phosphatases;protein kinases;catalytics;cAMP-dependent protein kinase regulators;ATP binding;protein serine/threonine phosphatases	0.757394	S	8.7e-18	LQPPIPQVVELTGSESPSTFGWNSKNQRVRH	QLSSTGTQLQPPIPQVVELT(0.001)GS(0.008)ES(0.757)PS(0.186)T(0.047)FGWNSK	0.44294	By MS/MS	By MS/MS	By MS/MS		By matching	By MS/MS	By MS/MS	By matching	29054000	28081000	21686000	0	15316000	17297000	15909000	2282100
AT2G20050.2	24	AT2G20050.2	24	Q9SL76	protein serine/threonine phosphatases;protein kinases;catalytics;cAMP-dependent protein kinase regulators;ATP binding;protein serine/threonine phosphatases	0.566884	T	0.0093677	CIGQICATKENSIRQTHQQAPSRGGTRATAA	ENS(0.433)IRQT(0.567)HQQAPSR	0.33927		By MS/MS							0	28449000	0	0	0	0	0	0
AT2G20050.2	934	AT2G20050.2	934	Q9SL76	protein serine/threonine phosphatases;protein kinases;catalytics;cAMP-dependent protein kinase regulators;ATP binding;protein serine/threonine phosphatases	0.997696	T	2.91e-57	VDFRFAKKLSGERTFTICGNADYLAPEIVQG	T(0.002)FT(0.998)ICGNADYLAPEIVQGK	-1.6272		By MS/MS	By MS/MS				By matching	By matching	0	456320000	382390000	0	0	0	151610000	95490000
AT2G32040.1	85	AT2G32040.1	85	Q9SKZ5	The At2g32040 gene product has been demonstrated to mediate folate monoglutamate transport involved in tetrahydrofolate biosynthesis. It also mediates transport of antifolates, such as methotrexate and aminopterin. The gene is expressed in both chloroplast and non-green plastids., Major facilitator superfamily protein	0.56528	S	9.06e-09	SLLLDSRISVAEGDTSNTDVEGDRDTTSSIR	ISVAEGDT(0.024)S(0.565)NT(0.399)DVEGDRDT(0.003)T(0.003)S(0.003)S(0.003)IR	-0.35886	By matching	By MS/MS	By matching	By matching	By matching	By matching	By matching	By matching	31332000	38901000	26364000	18912000	23934000	24536000	23265000	15247000
AT2G32060.3	2	AT2G32060.3	2	Q9SKZ3	Ribosomal protein L7Ae/L30e/S12e/Gadd45 family protein	0.999892	S	0.00702289	______________MSGDEAVAAPVVPPVAE	S(1)GDEAVAAPVVPPVAEAAVIPEDMDVSTALELTVR	0.46822	By MS/MS	By MS/MS		By MS/MS	By matching				2402400	0	0	0	2566300	0	0	0
AT2G32080.2	27	AT2G32080.2	27	Q9SKZ1, purin-rich alpha 1, PUR ALPHA-1	similar to the conserved animal nuclear protein PUR alpha which was implicated in the control of gene transcription and DNA replication, purin-rich alpha 1	0.994594	S	0.00256333	EGGRAVTGGGGGGGGSDVELVSKTLQVEHKL	AVTGGGGGGGGS(0.995)DVELVS(0.005)K	1.8458	By matching	By matching	By matching	By matching		By matching	By matching		49103000	38589000	23300000	36636000	0	29891000	15346000	0
AT2G32080.2	206	AT2G32080.2	206	Q9SKZ1, purin-rich alpha 1, PUR ALPHA-1	similar to the conserved animal nuclear protein PUR alpha which was implicated in the control of gene transcription and DNA replication, purin-rich alpha 1	1	S	5.81e-85	QQPSSSEHNVDRTIDSPGQEETGMTGVSKVI	TIDS(1)PGQEETGMTGVSK	-0.31064	By MS/MS	By MS/MS	By MS/MS	By MS/MS	By MS/MS	By MS/MS	By MS/MS	By MS/MS	296500000	334050000	255360000	195530000	172540000	186270000	135840000	94903000
AT2G20840.1	6	AT2G20840.1	6	Q9SKT3, AtSCAMP3, SCAMP3, Secretory carrier membrane protein 3	Secretory carrier membrane protein (SCAMP) family protein	0.575123	S	2.17e-06	__________MSRYQSHSFDDGEINPFANPT	Y(0.004)QS(0.575)HS(0.421)FDDGEINPFANPTSVPAATSK	-1.7823						By MS/MS			0	0	0	0	0	57078000	0	0
AT2G20840.1	8	AT2G20840.1	8	Q9SKT3, AtSCAMP3, SCAMP3, Secretory carrier membrane protein 3	Secretory carrier membrane protein (SCAMP) family protein	0.707656	S	8.39e-07	________MSRYQSHSFDDGEINPFANPTSV	Y(0.025)QS(0.267)HS(0.708)FDDGEINPFANPTSVPAATSK	0.14135	By MS/MS	By MS/MS				By matching			84744000	92617000	0	0	0	20145000	0	0
AT2G20280.1	370	AT2G20280.1	370	Q9SK74	Zinc finger C-x8-C-x5-C-x3-H type family protein	0.971689	S	2.05e-59	LSKTSIQIREPNDEGSS______________	TSIQIREPNDEGS(0.972)S(0.028)	0.36081	By MS/MS	By MS/MS	By matching	By matching	By MS/MS	By MS/MS	By MS/MS	By MS/MS	86016000	104330000	50175000	23464000	86285000	80209000	40224000	29499000
AT2G20280.1	371	AT2G20280.1	371	Q9SK74	Zinc finger C-x8-C-x5-C-x3-H type family protein	0.5	S	2.05e-59	SKTSIQIREPNDEGSS_______________	TSIQIREPNDEGS(0.5)S(0.5)	0.019349	By MS/MS	By MS/MS	By matching	By matching	By MS/MS	By MS/MS	By matching	By MS/MS	86016000	104330000	50175000	23464000	86285000	80209000	4908200	29499000
AT2G24940.1	67	AT2G24940.1	67	Q9SK39, MAPR2, AtMAPR2, membrane-associated progesterone binding protein 2	membrane-associated progesterone binding protein 2	0.641609	S	4.12e-06	ASRALGKMSKNEEDVSPSLEGLTEKEINTLN	NEEDVS(0.642)PS(0.357)LEGLT(0.002)EK	0.14279	By MS/MS	By matching	By matching	By matching		By matching	By matching	By matching	19204000	17597000	21568000	10836000	0	17450000	7297000	13414000
AT5G18380.3	9	AT5G18380.3	9	Q9SK22, Q42340	Ribosomal protein S5 domain 2-like superfamily protein	0.529801	S	0.013889	_______MATQPATESVQCFGRKKTAVAVTH	ATQPAT(0.47)ES(0.53)VQCFGR	-1.9024	By matching	By matching	By matching	By matching	By matching	By matching	By matching	By matching	18344000	16931000	13284000	18397000	10273000	12630000	11453000	8489500
AT2G21330.3	158	AT2G21330.3	158	Q9SJU4, fructose-bisphosphate aldolase 1, AtFBA1, FBA1	fructose-bisphosphate aldolase 1	0.986853	S	9.31e-16	VPGIKVDKGLVPLVGSYDESWCQGLDGLASR	GLVPLVGS(0.987)Y(0.011)DES(0.002)WCQGLDGLASR	-0.59376	By MS/MS	By MS/MS	By MS/MS		By matching	By MS/MS	By MS/MS	By matching	10778000	9229900	7413800	0	5233300	5515700	3186300	2424400
AT2G21330.3	162	AT2G21330.3	162	Q9SJU4, fructose-bisphosphate aldolase 1, AtFBA1, FBA1	fructose-bisphosphate aldolase 1	0.352667	S	1.97e-06	KVDKGLVPLVGSYDESWCQGLDGLASRTAAY	GLVPLVGS(0.353)Y(0.295)DES(0.353)WCQGLDGLASR	0.32758									0	0	0	0	0	0	0	0
AT2G21330.3	65	AT2G21330.3	65	Q9SJU4, fructose-bisphosphate aldolase 1, AtFBA1, FBA1	fructose-bisphosphate aldolase 1	0.994228	S	0.000232118	SAYADELVKTAKTIASPGHGIMAMDESNATC	T(0.006)IAS(0.994)PGHGIMAMDESNATCGK	-0.24756	By MS/MS	By MS/MS			By MS/MS	By matching	By matching	By matching	64752000	48567000	0	0	30308000	41808000	16474000	15716000
AT2G21390.1	985	AT2G21390.1	985	Q9SJT9	Coatomer, alpha subunit	0.482267	S	0.00560248	SSPVVPLAIERGWSESSSPNVRGPPALVFDF	GWS(0.062)ES(0.482)S(0.41)S(0.046)PNVR	-1.6125									0	0	0	0	0	0	0	0
AT2G21390.1	986	AT2G21390.1	986	Q9SJT9	Coatomer, alpha subunit	0.49775	S	0.000151565	SPVVPLAIERGWSESSSPNVRGPPALVFDFS	GWSES(0.004)S(0.498)S(0.498)PNVR	-0.73527									0	0	0	0	0	0	0	0
AT2G21390.1	987	AT2G21390.1	987	Q9SJT9	Coatomer, alpha subunit	0.49775	S	0.000151565	PVVPLAIERGWSESSSPNVRGPPALVFDFSQ	GWSES(0.004)S(0.498)S(0.498)PNVR	-0.73527									0	0	0	0	0	0	0	0
AT2G21390.1	361	AT2G21390.1	361	Q9SJT9	Coatomer, alpha subunit	0.94447	T	0.0381596	STQKDSQVIPIRRPGTPSLNQSPRTLSYSPT	RPGT(0.944)PS(0.028)LNQS(0.028)PR	-0.36692	By matching	By matching	By MS/MS	By matching	By matching	By matching	By matching	By matching	113840000	127380000	103960000	88350000	79812000	92567000	65140000	45709000
AT2G36850.1	790	AT2G36850.1	790	Q9SJM0, GLUCAN SYNTHASE-LIKE 8, GSL8, CHOR, ATGSL8, ENLARGED TETRAD 2, ATGSL08, CHORUS, glucan synthase-like 8, GSL08, ET2	Encodes GSL8, a member of the Glucan Synthase-Like (GSL) family believed to be involved in the synthesis of the cell wall component callose. GSL8 is required for male gametophyte development and plant growth. Has a role in entry of microspores into mitosis. Also refer to GSL10 (At3g07160)., glucan synthase-like 8	1	S	0.000403485	LVSPVVKRVPLGQHASQDGQDMNKAYAAMFS	RVPLGQHAS(1)QDGQDMNK	1.513	By MS/MS	By matching	By matching	By matching	By matching	By matching	By matching		26105000	29272000	10601000	13638000	14102000	21403000	9593200	0
AT2G42690.1	178	AT2G42690.1	178	Q9SJI7	alpha/beta-Hydrolases superfamily protein	0.90797	S	1.59e-20	EQDGSGGVVEGTTFDSDSEDEEGCKVMLGWL	PTSADPLLHGPEQDGSGGVVEGT(0.003)T(0.003)FDS(0.908)DS(0.086)EDEEGCK	-0.48309	By matching			By matching				By MS/MS	61497000	0	0	33693000	0	0	0	27686000
AT1G08420.2	969	AT1G08420.2	969	Q9SJF0, BRI1 suppressor 1 (BSU1)-like 2, BSL2	BRI1 suppressor 1 (BSU1)-like 2	0.674415	S	8.83e-25	LVVVPKLIHPLPPALSSPETSPERHIEDTWM	LIHPLPPALS(0.674)S(0.325)PETSPER	0.018027	By MS/MS			By MS/MS					76798000	0	0	52043000	0	0	0	0
AT1G08420.2	970	AT1G08420.2	970	Q9SJF0, BRI1 suppressor 1 (BSU1)-like 2, BSL2	BRI1 suppressor 1 (BSU1)-like 2	0.499247	S	8.83e-25	VVVPKLIHPLPPALSSPETSPERHIEDTWMQ	LIHPLPPALS(0.499)S(0.499)PET(0.001)SPER	0.1672									0	0	0	0	0	0	0	0
AT1G08420.2;AT2G27210.2	622;611	AT1G08420.2	622	Q9SJF0, BRI1 suppressor 1 (BSU1)-like 2, BSL2	BRI1 suppressor 1 (BSU1)-like 2	1	S	2.42e-07	AAETGGALGGMVRQLSIDQFENEGRRVSYGT	QLS(1)IDQFENEGRR	0.45055	By MS/MS	By MS/MS	By MS/MS	By MS/MS	By MS/MS	By MS/MS	By MS/MS	By MS/MS	102970000	112330000	89200000	109740000	65454000	65149000	62172000	37365000
AT1G08420.2	982	AT1G08420.2	982	Q9SJF0, BRI1 suppressor 1 (BSU1)-like 2, BSL2	BRI1 suppressor 1 (BSU1)-like 2	0.644858	T	0.00388887	ALSSPETSPERHIEDTWMQELNANRPATPTR	HIEDT(0.645)WMQELNANRPAT(0.347)PT(0.009)R	1.2144							By MS/MS		0	0	0	0	0	0	30774000	0
AT1G08420.2	994	AT1G08420.2	994	Q9SJF0, BRI1 suppressor 1 (BSU1)-like 2, BSL2	BRI1 suppressor 1 (BSU1)-like 2	0.996013	T	3.3e-13	IEDTWMQELNANRPATPTRGRPQNSNDRGGS	HIEDTWMQELNANRPAT(0.996)PT(0.004)R	0.32487	By MS/MS	By MS/MS	By matching	By MS/MS	By MS/MS	By MS/MS		By MS/MS	114240000	119670000	61778000	56995000	54648000	66628000	0	24502000
AT1G08420.2	147	AT1G08420.2	147	Q9SJF0, BRI1 suppressor 1 (BSU1)-like 2, BSL2	BRI1 suppressor 1 (BSU1)-like 2	0.905869	T	2.89e-07	FGGATALEGNSGGTGTPTSAGSAGIRLAGAT	LVLFGGATALEGNS(0.001)GGT(0.022)GT(0.906)PT(0.049)S(0.018)AGS(0.004)AGIR	1.3178	By matching	By MS/MS	By matching		By matching	By MS/MS	By MS/MS	By matching	56229000	66065000	56388000	0	27645000	35044000	28096000	25369000
AT1G08420.2	149	AT1G08420.2	149	Q9SJF0, BRI1 suppressor 1 (BSU1)-like 2, BSL2	BRI1 suppressor 1 (BSU1)-like 2	0.387014	T	2.89e-07	GATALEGNSGGTGTPTSAGSAGIRLAGATAD	LVLFGGATALEGNS(0.012)GGT(0.086)GT(0.387)PT(0.387)S(0.124)AGS(0.004)AGIR	1.8891									0	0	0	0	0	0	0	0
AT2G31680.1	2	AT2G31680.1	2	Q9SIP0, AtRABA5d, RAB GTPase homolog A5D, RABA5d	RAB GTPase homolog A5D	0.5	S	1.58e-06	______________MSSDDEGGEEYLFKIVI	S(0.5)S(0.5)DDEGGEEYLFK	-0.010186	By MS/MS	By MS/MS	By MS/MS	By MS/MS	By MS/MS	By MS/MS			34709000	36835000	27376000	23610000	15251000	24987000	0	0
AT2G31680.1	3	AT2G31680.1	3	Q9SIP0, AtRABA5d, RAB GTPase homolog A5D, RABA5d	RAB GTPase homolog A5D	0.5	S	1.58e-06	_____________MSSDDEGGEEYLFKIVII	S(0.5)S(0.5)DDEGGEEYLFK	-0.010186	By MS/MS	By MS/MS	By MS/MS	By MS/MS	By MS/MS	By MS/MS			34709000	36835000	27376000	23610000	15251000	24987000	0	0
AT2G27210.2	959	AT2G27210.2	959	Q9SHS7, BSL3, BRI1 suppressor 1 (BSU1)-like 3	BRI1 suppressor 1 (BSU1)-like 3	0.499534	S	8.2e-09	VVVPKLIHPLPPAITSPETSPERHIEDTWMQ	LIHPLPPAIT(0.5)S(0.5)PET(0.001)SPER	-0.2306									0	0	0	0	0	0	0	0
AT2G27210.2	958	AT2G27210.2	958	Q9SHS7, BSL3, BRI1 suppressor 1 (BSU1)-like 3	BRI1 suppressor 1 (BSU1)-like 3	0.65106	T	1.23e-11	LVVVPKLIHPLPPAITSPETSPERHIEDTWM	LIHPLPPAIT(0.651)S(0.347)PET(0.002)SPER	-0.41798			By MS/MS						0	0	53647000	0	0	0	0	0
AT2G27210.2	134	AT2G27210.2	134	Q9SHS7, BSL3, BRI1 suppressor 1 (BSU1)-like 3	BRI1 suppressor 1 (BSU1)-like 3	0.517909	T	3.02e-05	ILFGGATALEGNSGGTGTPTSAGSAGIRLAG	LILFGGAT(0.002)ALEGNS(0.119)GGT(0.518)GT(0.327)PT(0.027)S(0.006)AGSAGIR	0.94069		By MS/MS		By matching	By matching	By matching		By matching	0	23983000	0	15104000	10890000	13246000	0	7497900
AT2G27210.2	136	AT2G27210.2	136	Q9SHS7, BSL3, BRI1 suppressor 1 (BSU1)-like 3	BRI1 suppressor 1 (BSU1)-like 3	0.74455	T	0.00075316	FGGATALEGNSGGTGTPTSAGSAGIRLAGAT	LILFGGAT(0.045)ALEGNS(0.069)GGT(0.069)GT(0.745)PT(0.053)S(0.017)AGS(0.002)AGIR	1.3575			By MS/MS						0	0	17758000	0	0	0	0	0
AT1G64190.1	62	AT1G64190.1	62	Q9SH69	6-phosphogluconate dehydrogenase family protein	0.996561	S	7.26e-19	DRAAVEGNLPVSGQYSPRDFVLSIQRPRSLI	AAVEGNLPVS(0.003)GQYS(0.997)PR	-0.12609	By MS/MS	By MS/MS	By MS/MS	By MS/MS	By MS/MS	By MS/MS	By MS/MS	By MS/MS	79517000	85333000	74761000	63152000	49748000	65749000	33571000	31160000
AT1G64090.1	32	AT1G64090.1	32	Q9SH59, Reticulan like protein B3, RTNLB3	Reticulan like protein B3	0.576022	S	0.000546959	EKIHGHDDSSSSSSDSDDDKNSASLKTKIYR	IHGHDDSS(0.001)SS(0.002)S(0.063)S(0.188)DS(0.576)DDDKNS(0.081)AS(0.089)LK	-1.0117		By MS/MS	By matching		By matching	By matching	By matching	By matching	0	25213000	11686000	0	12206000	10583000	5379300	3258800
AT1G76070.1	85	AT1G76070.1	85	Q9SGS5	No description available.	0.721146	S	0.00227502	RVRRNKSDAVWDEPTSPKVSCIGQIKLGKSK	SDAVWDEPT(0.279)S(0.721)PK	-0.97305	By matching	By MS/MS	By MS/MS		By MS/MS	By MS/MS	By MS/MS	By matching	50736000	35991000	30268000	0	30855000	34590000	27278000	17581000
AT1G76070.1	242	AT1G76070.1	242	Q9SGS5	No description available.	0.99981	S	0.0190898	RYDDDEDEDDIIIPFSAPLGLKPKKEVNLWK	YDDDEDEDDIIIPFS(1)APLGLKPK	-0.3892	By MS/MS	By matching				By matching		By matching	13634000	11257000	0	0	0	10931000	0	3829100
AT1G76070.1	84	AT1G76070.1	84	Q9SGS5	No description available.	0.5	T	0.00227502	ARVRRNKSDAVWDEPTSPKVSCIGQIKLGKS	SDAVWDEPT(0.5)S(0.5)PK	-1.0887	By matching	By MS/MS	By MS/MS			By MS/MS	By MS/MS		50736000	35991000	30268000	0	0	34590000	27278000	0
AT3G01460.1	1525	AT3G01460.1	1525	Q9SGH2, MBD9, methyl-CPG-binding domain 9, ATMBD9	Encodes a protein with a methyl-CpG-binding domain. Has sequence similarity to human MBD proteins. Involved in the modification of the FLC chromatin acetylation state to affect FLC expression. Mutants show an early flowering, and enhanced shoot branching phenotypes., methyl-CPG-binding domain 9	0.460476	S	0.000764845	TQPGESHVNFGESKISSPETISSPGRHELPI	IS(0.46)S(0.422)PET(0.363)IS(0.363)S(0.363)PGRHELPIADT(0.013)S(0.014)PLVTDNLPEK	0.80758									0	0	0	0	0	0	0	0
AT3G01460.1	1526	AT3G01460.1	1526	Q9SGH2, MBD9, methyl-CPG-binding domain 9, ATMBD9	Encodes a protein with a methyl-CpG-binding domain. Has sequence similarity to human MBD proteins. Involved in the modification of the FLC chromatin acetylation state to affect FLC expression. Mutants show an early flowering, and enhanced shoot branching phenotypes., methyl-CPG-binding domain 9	0.648515	S	0.000467458	QPGESHVNFGESKISSPETISSPGRHELPIA	IS(0.273)S(0.649)PET(0.099)IS(0.505)S(0.469)PGRHELPIADT(0.004)S(0.002)PLVTDNLPEK	3.2632	By MS/MS		By MS/MS			By matching	By matching	By matching	43761000	0	45456000	0	0	49545000	24555000	30747000
AT3G01460.1	1531	AT3G01460.1	1531	Q9SGH2, MBD9, methyl-CPG-binding domain 9, ATMBD9	Encodes a protein with a methyl-CpG-binding domain. Has sequence similarity to human MBD proteins. Involved in the modification of the FLC chromatin acetylation state to affect FLC expression. Mutants show an early flowering, and enhanced shoot branching phenotypes., methyl-CPG-binding domain 9	0.553852	S	0.000467458	HVNFGESKISSPETISSPGRHELPIADTSPL	IS(0.038)S(0.375)PET(0.476)IS(0.554)S(0.554)PGRHELPIADT(0.002)S(0.002)PLVTDNLPEK	1.0878		By MS/MS	By MS/MS			By matching	By matching	By matching	0	65621000	45456000	0	0	49545000	24555000	30747000
AT3G01460.1	1532	AT3G01460.1	1532	Q9SGH2, MBD9, methyl-CPG-binding domain 9, ATMBD9	Encodes a protein with a methyl-CpG-binding domain. Has sequence similarity to human MBD proteins. Involved in the modification of the FLC chromatin acetylation state to affect FLC expression. Mutants show an early flowering, and enhanced shoot branching phenotypes., methyl-CPG-binding domain 9	0.586946	S	0.000764845	VNFGESKISSPETISSPGRHELPIADTSPLV	IS(0.226)S(0.63)PET(0.299)IS(0.238)S(0.587)PGRHELPIADT(0.01)S(0.01)PLVT(0.001)DNLPEK	0.086758	By MS/MS	By MS/MS							43761000	65621000	0	0	0	0	0	0
AT3G01460.1	1529	AT3G01460.1	1529	Q9SGH2, MBD9, methyl-CPG-binding domain 9, ATMBD9	Encodes a protein with a methyl-CpG-binding domain. Has sequence similarity to human MBD proteins. Involved in the modification of the FLC chromatin acetylation state to affect FLC expression. Mutants show an early flowering, and enhanced shoot branching phenotypes., methyl-CPG-binding domain 9	0.363368	T	0.000764845	ESHVNFGESKISSPETISSPGRHELPIADTS	IS(0.46)S(0.422)PET(0.363)IS(0.363)S(0.363)PGRHELPIADT(0.013)S(0.014)PLVTDNLPEK	0.80758									0	0	0	0	0	0	0	0
AT3G07740.2	125	AT3G07740.2	125	Q9SFD5, HXA2, ADA2A, HAC10, homolog of yeast ADA2 2A, ATADA2A, HXA02	homolog of yeast ADA2 2A, encodes a transcriptional adaptor ADA2a that interacts with histone acetyltransferase GCN5 homolog and CBF1	0.995067	S	0.014696	KDSAVKTEIPAFVRLSPKEELPVSAEIKHEA	TEIPAFVRLS(0.995)PKEELPVS(0.005)AEIK	0.14086	By MS/MS	By MS/MS	By matching		By matching	By matching	By matching		14901000	19725000	7038700	0	8143400	6325000	5523100	0
AT3G07880.1	2	AT3G07880.1	2	Q9SFC6, SUPERCENTIPEDE1, SCN1	Immunoglobulin E-set superfamily protein	0.5	S	0.0199895	______________MSLVSGARDMGFDDNNN	S(0.5)LVS(0.5)GARDMGFDDNNNNK	-1.4176	By matching	By matching				By MS/MS	By matching	By matching	5877400	5367300	0	0	0	5793700	2209400	1702800
AT3G07880.1	5	AT3G07880.1	5	Q9SFC6, SUPERCENTIPEDE1, SCN1	Immunoglobulin E-set superfamily protein	0.5	S	0.0199895	___________MSLVSGARDMGFDDNNNNKN	S(0.5)LVS(0.5)GARDMGFDDNNNNK	-1.4176	By matching	By matching				By MS/MS	By matching	By matching	5877400	5367300	0	0	0	5793700	2209400	1702800
AT3G08040.2	134	AT3G08040.2	134	Q9SFB0, MANGANESE ACCUMULATOR 1, ATFRD3, MAN1, FRD3, FERRIC REDUCTASE DEFECTIVE 3	MATE efflux family protein, Encodes a member of the MATE (multidrug and toxin efflux family), expressed in roots but not shoots. Mutants accumulate excess iron, manganese and zinc, and express root Fe(III) chelatase activity even under iron sufficiency conditions. FRD3 is likely to function in root xylem loading of an iron chelator or other factor necessary for efficient iron uptake out of the xy…	0.250393	S	0.00251815	HAETILVQDSLEKGISSPTSNDTNQPQQPPA	GIS(0.25)S(0.25)PT(0.223)S(0.223)NDT(0.054)NQPQQPPAPDTK	0.083613									0	0	0	0	0	0	0	0
AT3G08040.2	135	AT3G08040.2	135	Q9SFB0, MANGANESE ACCUMULATOR 1, ATFRD3, MAN1, FRD3, FERRIC REDUCTASE DEFECTIVE 3	MATE efflux family protein, Encodes a member of the MATE (multidrug and toxin efflux family), expressed in roots but not shoots. Mutants accumulate excess iron, manganese and zinc, and express root Fe(III) chelatase activity even under iron sufficiency conditions. FRD3 is likely to function in root xylem loading of an iron chelator or other factor necessary for efficient iron uptake out of the xy…	0.299399	S	0.00251815	AETILVQDSLEKGISSPTSNDTNQPQQPPAP	GIS(0.257)S(0.299)PT(0.139)S(0.139)NDT(0.166)NQPQQPPAPDTK	-0.25265									0	0	0	0	0	0	0	0
AT3G09500.1	15	AT3G09500.1	15	Q9SF53	Ribosomal L29 family protein	0.999789	S	2.83e-10	_MARIKVHELREKSKSDLQNQLKELKAELAL	SKS(1)DLQNQLK	0.83506	By matching	By MS/MS	By MS/MS	By matching	By matching	By matching	By matching	By matching	82989000	91692000	78488000	63077000	54978000	81607000	46042000	31771000
AT3G09630.2;AT5G02870.2	160;161	AT3G09630.2	160	Q9SF40	Ribosomal protein L4/L1 family	0.85422	S	0.00400508	RGHKIENVPEMPLVVSDSAEAVEKTSAAIKV	IENVPEMPLVVS(0.854)DS(0.146)AEAVEK	1.3922	By matching	By matching	By matching	By matching		By MS/MS	By matching		36762000	31727000	19854000	19541000	0	21930000	18896000	0
AT1G80350.1	92	AT1G80350.1	92	Q9SEX2, KATANIN 1, FRC2, ATKTN1, LUE1, FURCA2, AAA1, ECTOPIC ROOT HAIR 3, FRAGILE FIBER 2, KTN1, FAT ROOT, ERH3, FRA2, BOT1, FTR, BOTERO 1	encodes a p60 katanin protein that is expressed throughout the plant. Required for the specification of cell fates from early in development (in the meristem) through differentiation and for normal postmitotic organization of cortical microtubules into transverse arrays in root epidermis cells. Mutants display cytoskeletal defects., P-loop containing nucleoside triphosphate hydrolases superfamily…	1	S	2.05e-15	ERRAFKEAPTGRRAASPPINTKSSFVFQPLD	RAAS(1)PPINTK	-4.2348	By MS/MS	By MS/MS	By MS/MS	By MS/MS	By MS/MS	By MS/MS	By MS/MS		27534000	27012000	47040000	0	33079000	32153000	27110000	0
AT1G55310.2	5	AT1G55310.2	5	Q9SEU4, At-SCL33, SCL33, ATSCL33, SC35-LIKE SPLICING FACTOR 33, SC35-like splicing factor 33, SR33	SC35-like splicing factor 33, Encodes a SR spliceosome protein that is localized to nuclear specks, interacts with SR45 and the U1-70K protein of the U1 snRNP, has sequence similar to human SC35 protein. Barta et al (2010) have proposed a nomenclature for Serine/Arginine-Rich Protein Splicing Factors (SR proteins): Plant Cell. 2010, 22:2926.	0.940419	S	0.0156957	___________MRGRSYTPSPPRGYGRRGRS	GRS(0.94)Y(0.11)T(0.953)PS(0.997)PPR	0.069317	By matching	By matching		By MS/MS	By matching		By matching		18319000	13267000	0	28762000	15422000	0	8486300	0
AT1G55310.2	9	AT1G55310.2	9	Q9SEU4, At-SCL33, SCL33, ATSCL33, SC35-LIKE SPLICING FACTOR 33, SC35-like splicing factor 33, SR33	SC35-like splicing factor 33, Encodes a SR spliceosome protein that is localized to nuclear specks, interacts with SR45 and the U1-70K protein of the U1 snRNP, has sequence similar to human SC35 protein. Barta et al (2010) have proposed a nomenclature for Serine/Arginine-Rich Protein Splicing Factors (SR proteins): Plant Cell. 2010, 22:2926.	0.996621	S	0.0156957	_______MRGRSYTPSPPRGYGRRGRSPSPR	GRS(0.94)Y(0.11)T(0.953)PS(0.997)PPR	0.069317	By matching	By matching		By MS/MS	By matching		By matching		18319000	13267000	0	28762000	15422000	0	8486300	0
AT1G55310.2	7	AT1G55310.2	7	Q9SEU4, At-SCL33, SCL33, ATSCL33, SC35-LIKE SPLICING FACTOR 33, SC35-like splicing factor 33, SR33	SC35-like splicing factor 33, Encodes a SR spliceosome protein that is localized to nuclear specks, interacts with SR45 and the U1-70K protein of the U1 snRNP, has sequence similar to human SC35 protein. Barta et al (2010) have proposed a nomenclature for Serine/Arginine-Rich Protein Splicing Factors (SR proteins): Plant Cell. 2010, 22:2926.	0.953428	T	0.0156957	_________MRGRSYTPSPPRGYGRRGRSPS	GRS(0.94)Y(0.11)T(0.953)PS(0.997)PPR	0.069317	By matching	By matching		By MS/MS	By matching		By matching		18319000	13267000	0	28762000	15422000	0	8486300	0
AT1G10290.1	533	AT1G10290.1	533	Q9SE83, ADL6, dynamin-like protein 6, DRP2A, DYNAMIN-RELATED PROTEIN 2A	involved in trafficking from the trans-Golgi Network to the central vacuole., dynamin-like protein 6	0.964871	S	1.04e-05	KKGQDAEQSLLSRATSPQPDGPTAGGSLKSM	AT(0.035)S(0.965)PQPDGPTAGGSLK	-0.31107	By MS/MS	By MS/MS	By MS/MS	By MS/MS	By MS/MS	By MS/MS	By MS/MS	By MS/MS	1611300000	1836800000	1655300000	1441700000	1300100000	1470600000	976510000	787000000
AT1G10290.1	877	AT1G10290.1	877	Q9SE83, ADL6, dynamin-like protein 6, DRP2A, DYNAMIN-RELATED PROTEIN 2A	involved in trafficking from the trans-Golgi Network to the central vacuole., dynamin-like protein 6	0.979119	S	0.00102358	DSLSKYGSGGHSRRYSDPAQNGDAASPGSGS	RY(0.02)S(0.979)DPAQNGDAAS(0.001)PGSGSNRR	-1.8958		By MS/MS	By MS/MS	By MS/MS	By matching	By MS/MS	By matching		0	101540000	79562000	56174000	50128000	75803000	30089000	0
AT1G10290.1	896	AT1G10290.1	896	Q9SE83, ADL6, dynamin-like protein 6, DRP2A, DYNAMIN-RELATED PROTEIN 2A	involved in trafficking from the trans-Golgi Network to the central vacuole., dynamin-like protein 6	0.552262	T	0.00714913	QNGDAASPGSGSNRRTTPNRLPPAPPPTGSA	RT(0.552)T(0.448)PNRLPPAPPPTGSAYR	0.2597	By matching	By matching			By matching	By matching	By MS/MS	By MS/MS	36045000	49972000	0	0	35586000	29466000	33768000	28392000
AT1G10290.1	897	AT1G10290.1	897	Q9SE83, ADL6, dynamin-like protein 6, DRP2A, DYNAMIN-RELATED PROTEIN 2A	involved in trafficking from the trans-Golgi Network to the central vacuole., dynamin-like protein 6	0.499983	T	0.0120419	NGDAASPGSGSNRRTTPNRLPPAPPPTGSAY	RT(0.5)T(0.5)PNRLPPAPPPTGSAYR	-0.4123						By matching			0	0	0	0	0	29466000	0	0
AT3G16400.2	469	AT3G16400.2	469	Q9SDM9, MYROSINASE-BINDING PROTEIN-LIKE PROTEIN-470, NITRILE SPECIFIER PROTEIN 1, NSP1, ATNSP1, ATMLP-470, nitrile specifier protein 1	nitrile specifier protein 1, Encodes a nitrile-specifier protein NSP1 responsible for constitutive and herbivore-induced simple nitrile formation in rosette leaves. NSP1 is one out of five (At3g16400/NSP1, At2g33070/NSP2, At3g16390/NSP3, At3g16410/NSP4 and At5g48180/NSP5) A. thaliana epithiospecifier protein (ESP) homologues that promote simple nitrile, but not epithionitrile or thiocyanate forma…	1	S	1.7e-11	PTNDRFDDLFFYGIDSA______________	APTNDRFDDLFFYGIDS(1)A	0.66386	By MS/MS	By matching	By matching	By MS/MS	By matching	By matching	By matching	By matching	21318000	15940000	11866000	9813600	9965400	10212000	4716800	1873700
AT3G16400.2	267	AT3G16400.2	267	Q9SDM9, MYROSINASE-BINDING PROTEIN-LIKE PROTEIN-470, NITRILE SPECIFIER PROTEIN 1, NSP1, ATNSP1, ATMLP-470, nitrile specifier protein 1	nitrile specifier protein 1, Encodes a nitrile-specifier protein NSP1 responsible for constitutive and herbivore-induced simple nitrile formation in rosette leaves. NSP1 is one out of five (At3g16400/NSP1, At2g33070/NSP2, At3g16390/NSP3, At3g16410/NSP4 and At5g48180/NSP5) A. thaliana epithiospecifier protein (ESP) homologues that promote simple nitrile, but not epithionitrile or thiocyanate forma…	0.999999	T	2.67e-05	TTNEWKLLTPVEEGPTPRSFHSMAADEENVY	LLTPVEEGPT(1)PR	0.43861	By MS/MS		By MS/MS		By MS/MS	By MS/MS	By matching	By MS/MS	332760000	0	248380000	0	191670000	237630000	117960000	138180000
AT3G51470.1	59	AT3G51470.1	59	Q9SD02	Protein phosphatase 2C family protein	0.999998	S	4.15e-05	AWLTDYEGDERFGAKSPEGVNSTFQPVFRSG	S(1)PEGVNSTFQPVFR	-2.1732					By matching		By MS/MS	By matching	0	0	0	0	10978000	0	20069000	8566500
AT3G51550.1	874	AT3G51550.1	874	Q9SCZ4, FERONIA, FER	Encodes a synergid-expressed, plasma-membrane localized receptor-like kinase that accumulates asymetrically in the synergid membrnane at the filiform apparatus and mediates male-female gametophyte interactions during pollen tube reception. Also involved in powdery mildew infection., Malectin/receptor-like protein kinase family protein	0.426435	S	0.00108332	RSSGIDMSIGGRSLASEDSDGLTPSAVFSQI	S(0.076)LAS(0.426)EDS(0.426)DGLT(0.07)PS(0.001)AVFSQIMNPK	0.82395									0	0	0	0	0	0	0	0
AT3G51550.1	877	AT3G51550.1	877	Q9SCZ4, FERONIA, FER	Encodes a synergid-expressed, plasma-membrane localized receptor-like kinase that accumulates asymetrically in the synergid membrnane at the filiform apparatus and mediates male-female gametophyte interactions during pollen tube reception. Also involved in powdery mildew infection., Malectin/receptor-like protein kinase family protein	0.426435	S	0.00108332	GIDMSIGGRSLASEDSDGLTPSAVFSQIMNP	S(0.076)LAS(0.426)EDS(0.426)DGLT(0.07)PS(0.001)AVFSQIMNPK	0.82395									0	0	0	0	0	0	0	0
AT3G51550.1	881	AT3G51550.1	881	Q9SCZ4, FERONIA, FER	Encodes a synergid-expressed, plasma-membrane localized receptor-like kinase that accumulates asymetrically in the synergid membrnane at the filiform apparatus and mediates male-female gametophyte interactions during pollen tube reception. Also involved in powdery mildew infection., Malectin/receptor-like protein kinase family protein	0.311998	T	0.00108332	SIGGRSLASEDSDGLTPSAVFSQIMNPKGR_	S(0.055)LAS(0.312)EDS(0.312)DGLT(0.312)PS(0.009)AVFSQIMNPK	1.0312									0	0	0	0	0	0	0	0
AT5G51820.1	179	AT5G51820.1	179	Q9SCY0, phosphoglucomutase, STF1, PGM1, STARCH-FREE 1, ATPGMP, ARABIDOPSIS THALIANA PHOSPHOGLUCOMUTASE, PGM	Encodes a plastid isoform of the enzyme phosphoglucomutase involved in controlling photosynthetic carbon flow. Effective petiole movement against the direction of the gravity requires functional PGM activity that is required for full development of amyloplasts., phosphoglucomutase	0.5	S	3.74e-11	SAVIRKRKANGGFIMSASHNPGGPEYDWGIK	ANGGFIMS(0.5)AS(0.5)HNPGGPEYDWGIK	-2.5933			By MS/MS				By MS/MS		0	0	158790000	0	0	0	0	0
AT5G51820.1	181	AT5G51820.1	181	Q9SCY0, phosphoglucomutase, STF1, PGM1, STARCH-FREE 1, ATPGMP, ARABIDOPSIS THALIANA PHOSPHOGLUCOMUTASE, PGM	Encodes a plastid isoform of the enzyme phosphoglucomutase involved in controlling photosynthetic carbon flow. Effective petiole movement against the direction of the gravity requires functional PGM activity that is required for full development of amyloplasts., phosphoglucomutase	0.999971	S	1.07e-86	VIRKRKANGGFIMSASHNPGGPEYDWGIKFN	ANGGFIMSAS(1)HNPGGPEYDWGIK	-0.79033	By MS/MS	By MS/MS	By MS/MS	By MS/MS	By MS/MS	By MS/MS	By MS/MS	By MS/MS	1878900000	1534300000	657000000	934880000	981880000	1504900000	411850000	270780000
AT3G51670.1	6	AT3G51670.1	6	Q9SCU1	SEC14 cytosolic factor family protein / phosphoglyceride transfer family protein	0.999632	S	4.37e-06	__________MDASLSPFDHQKTQNTEPKKS	MDASLS(1)PFDHQK	-0.31942	By MS/MS	By MS/MS		By MS/MS	By MS/MS	By MS/MS	By MS/MS	By MS/MS	85796000	95217000	0	50503000	42348000	67778000	27095000	22408000
AT5G65900.1	131	AT5G65900.1	131	Q9SB89	DEA(D/H)-box RNA helicase family protein	1	S	4.19e-35	PKKKKKKQRKDTEAKSEEEEVEDKEEEKKLE	DTEAKS(1)EEEEVEDKEEEK	-0.07474			By MS/MS	By MS/MS					0	0	149780000	120790000	0	0	0	0
AT4G24680.1	70	AT4G24680.1	70	Q9SB63, MOS1, MODIFIER OF snc1	Encodes MOS1 (MODIFIER OF snc1). MOS1 contains a BAT2 domain that is conserved in plants and animals. MOS1 regulates the expression of SNC1, a TIR-NB-LRR-type of R protein., modifier of snc1	0.358542	S	0.00040865	TLSWGSKSSLNAWGTSSLSPRTESGPGSPSH	SSLNAWGT(0.142)S(0.359)S(0.359)LS(0.141)PR	1.9534									0	0	0	0	0	0	0	0
AT4G24680.1	71	AT4G24680.1	71	Q9SB63, MOS1, MODIFIER OF snc1	Encodes MOS1 (MODIFIER OF snc1). MOS1 contains a BAT2 domain that is conserved in plants and animals. MOS1 regulates the expression of SNC1, a TIR-NB-LRR-type of R protein., modifier of snc1	0.358542	S	0.00040865	LSWGSKSSLNAWGTSSLSPRTESGPGSPSHL	SSLNAWGT(0.142)S(0.359)S(0.359)LS(0.141)PR	1.9534									0	0	0	0	0	0	0	0
AT4G24680.1	73	AT4G24680.1	73	Q9SB63, MOS1, MODIFIER OF snc1	Encodes MOS1 (MODIFIER OF snc1). MOS1 contains a BAT2 domain that is conserved in plants and animals. MOS1 regulates the expression of SNC1, a TIR-NB-LRR-type of R protein., modifier of snc1	0.852812	S	0.00013082	WGSKSSLNAWGTSSLSPRTESGPGSPSHLSN	SSLNAWGT(0.015)S(0.034)S(0.098)LS(0.853)PR	0.48134	By MS/MS	By MS/MS		By MS/MS	By matching		By MS/MS	By MS/MS	67886000	70609000	0	56660000	47831000	0	38488000	31171000
AT4G24680.1	239	AT4G24680.1	239	Q9SB63, MOS1, MODIFIER OF snc1	Encodes MOS1 (MODIFIER OF snc1). MOS1 contains a BAT2 domain that is conserved in plants and animals. MOS1 regulates the expression of SNC1, a TIR-NB-LRR-type of R protein., modifier of snc1	1	S	9.68e-34	ADAGPHARPPSSSGRSVEGQGVDCTEEANDR	S(1)VEGQGVDCTEEANDR	-3.0086	By matching	By matching	By matching	By MS/MS	By matching	By matching	By matching	By matching	16095000	12168000	22987000	28618000	16484000	11372000	15249000	10446000
AT4G24680.1	82	AT4G24680.1	82	Q9SB63, MOS1, MODIFIER OF snc1	Encodes MOS1 (MODIFIER OF snc1). MOS1 contains a BAT2 domain that is conserved in plants and animals. MOS1 regulates the expression of SNC1, a TIR-NB-LRR-type of R protein., modifier of snc1	0.973423	S	1.18e-08	WGTSSLSPRTESGPGSPSHLSNRPSSGGSVT	TESGPGS(0.973)PS(0.01)HLS(0.003)NRPS(0.001)S(0.001)GGS(0.001)VT(0.003)RPS(0.003)T(0.003)ADSNK	0.2918	By MS/MS	By MS/MS	By MS/MS	By MS/MS	By MS/MS	By MS/MS	By matching	By MS/MS	130430000	212130000	153230000	130010000	118020000	116880000	120710000	78315000
AT4G24680.1	100	AT4G24680.1	100	Q9SB63, MOS1, MODIFIER OF snc1	Encodes MOS1 (MODIFIER OF snc1). MOS1 contains a BAT2 domain that is conserved in plants and animals. MOS1 regulates the expression of SNC1, a TIR-NB-LRR-type of R protein., modifier of snc1	0.293615	S	0.000178574	HLSNRPSSGGSVTRPSTADSNKAHDSSSSVA	TESGPGSPS(0.028)HLS(0.081)NRPS(0.081)S(0.081)GGS(0.081)VT(0.081)RPS(0.294)T(0.241)ADS(0.033)NK	-0.39463									0	0	0	0	0	0	0	0
AT4G24680.1	69	AT4G24680.1	69	Q9SB63, MOS1, MODIFIER OF snc1	Encodes MOS1 (MODIFIER OF snc1). MOS1 contains a BAT2 domain that is conserved in plants and animals. MOS1 regulates the expression of SNC1, a TIR-NB-LRR-type of R protein., modifier of snc1	0.341771	T	0.00767842	GTLSWGSKSSLNAWGTSSLSPRTESGPGSPS	SSLNAWGT(0.342)S(0.242)S(0.242)LS(0.174)PR	0.99464									0	0	0	0	0	0	0	0
AT4G24550.1	145	AT4G24550.1	145	Q9SB50, adaptor protein-4 mu-adaptin, AP4M	Clathrin adaptor complexes medium subunit family protein	1	S	2.43e-08	TEVLKSYIFNEPIVVSPARLQPIDPAAIFTQ	SYIFNEPIVVS(1)PAR	0.15276	By MS/MS	By MS/MS	By MS/MS	By MS/MS	By MS/MS	By MS/MS	By matching	By MS/MS	17875000	26357000	17901000	16790000	15950000	20084000	10963000	12279000
AT4G25210.1	85	AT4G25210.1	85	Q9SB42	DNA-binding storekeeper protein-related transcriptional regulator	0.439302	S	0.000215534	TIKLKPVGTKPIPETSGSAATVPESSTAKRP	LKPVGT(0.001)KPIPET(0.439)S(0.439)GS(0.116)AAT(0.003)VPESSTAK	0.0065747									0	0	0	0	0	0	0	0
AT4G25210.1	87	AT4G25210.1	87	Q9SB42	DNA-binding storekeeper protein-related transcriptional regulator	0.8661	S	6.56e-05	KLKPVGTKPIPETSGSAATVPESSTAKRPLK	LKPVGT(0.001)KPIPET(0.07)S(0.058)GS(0.866)AAT(0.004)VPESSTAK	-0.55098	By matching		By MS/MS	By matching	By matching			By matching	58283000	0	53216000	32962000	40006000	0	0	18119000
AT4G25210.1	84	AT4G25210.1	84	Q9SB42	DNA-binding storekeeper protein-related transcriptional regulator	0.439302	T	0.000215534	KTIKLKPVGTKPIPETSGSAATVPESSTAKR	LKPVGT(0.001)KPIPET(0.439)S(0.439)GS(0.116)AAT(0.003)VPESSTAK	0.0065747									0	0	0	0	0	0	0	0
AT1G79410.1	11	AT1G79410.1	11	Q9SAK7, OCT5, AtOCT5, organic cation/carnitine transporter5	organic cation/carnitine transporter5	0.323541	T	0.00207974	_____MADSLAPLLPTHIEEDEDTSSPLTFD	ADSLAPLLPT(0.324)HIEEDEDT(0.27)S(0.226)S(0.174)PLT(0.005)FDK	3.4832									0	0	0	0	0	0	0	0
AT1G13210.1	29	AT1G13210.1	29	Q9SAF5, ACA.l, autoinhibited Ca2+/ATPase II	autoinhibited Ca2+/ATPase II	0.997018	S	0.00255232	IYAFKGRKSNFQEDHSHIGGPGFSRVVYCNE	SNFQEDHS(0.997)HIGGPGFS(0.003)R	-0.82528		By MS/MS	By MS/MS	By matching	By matching	By matching			0	64717000	64354000	44172000	40389000	39663000	0	0
AT1G13170.1	236	AT1G13170.1	236	Q9SAF0, OSBP(oxysterol binding protein)-related protein 1D, ORP1D	OSBP(oxysterol binding protein)-related protein 1D	1	S	6.92e-08	VEAFQVAKDLFPRVASGDILPSEDAVVSTEK	VAS(1)GDILPSEDAVVSTEK	1.376	By MS/MS	By MS/MS	By MS/MS	By MS/MS	By MS/MS	By MS/MS	By MS/MS		56510000	59912000	45582000	47700000	43020000	50705000	32916000	0
AT1G10760.1	636	AT1G10760.1	636	Q9SAC6, SEX1, GWD1, SOP1, GWD, STARCH EXCESS 1, SOP	Encodes an &#945;-glucan, water dikinase required for starch degradation. Involved in cold-induced freezing tolerance. Mutations that eliminate the GWD protein or affect the dikinase domain of the enzyme dramatically reduce both the amount of phosphate in the amylopectin and the rate of starch degradation. Mature leaves of these mutants accumulate amounts of starch up to seven times greater than …	0.499999	S	0.00232358	GGIMEEWHQKLHNNTSPDDVVICQALMDYIK	LHNNT(0.5)S(0.5)PDDVVICQALMDYIK	-0.75867				By matching		By MS/MS			0	0	0	9808000	0	10968000	0	0
AT1G10760.1	635	AT1G10760.1	635	Q9SAC6, SEX1, GWD1, SOP1, GWD, STARCH EXCESS 1, SOP	Encodes an &#945;-glucan, water dikinase required for starch degradation. Involved in cold-induced freezing tolerance. Mutations that eliminate the GWD protein or affect the dikinase domain of the enzyme dramatically reduce both the amount of phosphate in the amylopectin and the rate of starch degradation. Mature leaves of these mutants accumulate amounts of starch up to seven times greater than …	0.570352	T	9.68e-05	KGGIMEEWHQKLHNNTSPDDVVICQALMDYI	LHNNT(0.57)S(0.43)PDDVVICQALMDYIK	-1.6069	By matching	By MS/MS		By matching	By matching	By MS/MS		By matching	15664000	18026000	0	9808000	9789900	10968000	0	3628400
AT1G34750.1	119	AT1G34750.1	119	Q9S9Z7	Protein phosphatase 2C family protein	0.82048	S	0.000123686	IIAAYEKTDQAILSHSSDLGRGGSTAVTAIL	TDQAILS(0.03)HS(0.82)S(0.149)DLGR	-1.3761	By MS/MS	By matching	By matching	By matching	By matching	By matching	By matching	By matching	27095000	39301000	27179000	21361000	18406000	16513000	10600000	7923600
AT1G30440.1	274	AT1G30440.1	274	Q9S9Q9	Phototropic-responsive NPH3 family protein	0.568785	S	4.04e-10	GLKRRRGGPESSGRFSTPLGSGNVLSEEEQK	GGPES(0.111)S(0.111)GRFS(0.569)T(0.209)PLGSGNVLSEEEQK	-0.31324			By MS/MS						0	0	29626000	0	0	0	0	0
AT1G30440.1	279	AT1G30440.1	279	Q9S9Q9	Phototropic-responsive NPH3 family protein	0.999989	S	1.11e-33	RGGPESSGRFSTPLGSGNVLSEEEQKNLLEE	FSTPLGS(1)GNVLSEEEQK	0.22468	By MS/MS	By MS/MS		By MS/MS	By MS/MS	By MS/MS	By MS/MS	By MS/MS	224150000	288350000	0	139090000	84794000	124220000	72684000	46137000
AT1G30440.1	532	AT1G30440.1	532	Q9S9Q9	Phototropic-responsive NPH3 family protein	0.999997	S	8.9e-28	FLVSDNLDGGSRQLRSGGYVGGPNEGGGGGG	S(1)GGYVGGPNEGGGGGGGWATAVR	1.6418	By MS/MS	By MS/MS	By MS/MS	By MS/MS	By MS/MS	By matching	By MS/MS	By matching	37977000	34920000	37821000	29922000	19507000	26843000	15565000	11157000
AT1G30440.1	631	AT1G30440.1	631	Q9S9Q9	Phototropic-responsive NPH3 family protein	0.995069	S	8.25e-06	GFKLKSHQMCSAQEGSVSKSNNENVKIEKLK	SHQMCSAQEGS(0.995)VS(0.039)KS(0.966)NNENVK	-0.83968	By MS/MS	By MS/MS	By MS/MS	By MS/MS	By MS/MS	By MS/MS	By MS/MS	By matching	101390000	99769000	80820000	44528000	48855000	71576000	33858000	2381400
AT1G30440.1	635	AT1G30440.1	635	Q9S9Q9	Phototropic-responsive NPH3 family protein	0.965692	S	8.25e-06	KSHQMCSAQEGSVSKSNNENVKIEKLKDVKE	SHQMCSAQEGS(0.995)VS(0.039)KS(0.966)NNENVK	-0.83968	By MS/MS	By MS/MS	By MS/MS	By MS/MS	By MS/MS	By MS/MS	By MS/MS		94694000	92784000	74790000	44528000	48855000	70040000	30789000	0
AT1G30440.1	275	AT1G30440.1	275	Q9S9Q9	Phototropic-responsive NPH3 family protein	0.359047	T	2.12e-06	LKRRRGGPESSGRFSTPLGSGNVLSEEEQKN	GGPES(0.187)S(0.197)GRFS(0.271)T(0.359)PLGS(0.96)GNVLS(0.026)EEEQK	-0.61073									0	0	0	0	0	0	0	0
AT1G23080.2;AT1G70940.1	274;271	AT1G70940.1	271	Q9S7Z8, ARABIDOPSIS PIN-FORMED 3, PIN-FORMED 3, ATPIN3, PIN3	Auxin efflux carrier family protein, A regulator of auxin efflux and involved in differential growth. PIN3 is expressed in gravity-sensing tissues, with PIN3 protein accumulating predominantly at the lateral cell surface. PIN3 localizes to the plasma membrane and to vesicles. In roots, PIN3 is expressed without pronounced polarity in tiers two and three of the columella cells, at the basal side o…	0.26988	S	0.00229986	FPGGRLSNFGPADMYSVQSSRGPTPRPSNFE	LSNFGPADMY(0.014)S(0.27)VQS(0.223)S(0.223)RGPT(0.27)PR	1.6101									0	0	0	0	0	0	0	0
AT1G23080.2;AT1G70940.1	277;274	AT1G70940.1	274	Q9S7Z8, ARABIDOPSIS PIN-FORMED 3, PIN-FORMED 3, ATPIN3, PIN3	Auxin efflux carrier family protein, A regulator of auxin efflux and involved in differential growth. PIN3 is expressed in gravity-sensing tissues, with PIN3 protein accumulating predominantly at the lateral cell surface. PIN3 localizes to the plasma membrane and to vesicles. In roots, PIN3 is expressed without pronounced polarity in tiers two and three of the columella cells, at the basal side o…	0.248416	S	0.00590165	GRLSNFGPADMYSVQSSRGPTPRPSNFEENC;GRLSNFGPADMYSVQSSRGPTPRPSNFEESC	LSNFGPADMY(0.006)S(0.248)VQS(0.248)S(0.248)RGPT(0.248)PR	0.90247									0	0	0	0	0	0	0	0
AT1G23080.2;AT1G70940.1	278;275	AT1G70940.1	275	Q9S7Z8, ARABIDOPSIS PIN-FORMED 3, PIN-FORMED 3, ATPIN3, PIN3	Auxin efflux carrier family protein, A regulator of auxin efflux and involved in differential growth. PIN3 is expressed in gravity-sensing tissues, with PIN3 protein accumulating predominantly at the lateral cell surface. PIN3 localizes to the plasma membrane and to vesicles. In roots, PIN3 is expressed without pronounced polarity in tiers two and three of the columella cells, at the basal side o…	0.248416	S	0.00590165	RLSNFGPADMYSVQSSRGPTPRPSNFEENCA;RLSNFGPADMYSVQSSRGPTPRPSNFEESCA	LSNFGPADMY(0.006)S(0.248)VQS(0.248)S(0.248)RGPT(0.248)PR	0.90247									0	0	0	0	0	0	0	0
AT1G70940.1	427	AT1G70940.1	427	Q9S7Z8, ARABIDOPSIS PIN-FORMED 3, PIN-FORMED 3, ATPIN3, PIN3	Auxin efflux carrier family protein, A regulator of auxin efflux and involved in differential growth. PIN3 is expressed in gravity-sensing tissues, with PIN3 protein accumulating predominantly at the lateral cell surface. PIN3 localizes to the plasma membrane and to vesicles. In roots, PIN3 is expressed without pronounced polarity in tiers two and three of the columella cells, at the basal side o…	0.999999	S	2.14e-05	VAHPASGDFGGEQQFSFAGKEEEAERPKDAE	AVAHPASGDFGGEQQFS(1)FAGKEEEAERPK	-2.0842					By MS/MS	By MS/MS			0	0	0	0	46279000	68622000	0	0
AT1G70940.1	362	AT1G70940.1	362	Q9S7Z8, ARABIDOPSIS PIN-FORMED 3, PIN-FORMED 3, ATPIN3, PIN3	Auxin efflux carrier family protein, A regulator of auxin efflux and involved in differential growth. PIN3 is expressed in gravity-sensing tissues, with PIN3 protein accumulating predominantly at the lateral cell surface. PIN3 localizes to the plasma membrane and to vesicles. In roots, PIN3 is expressed without pronounced polarity in tiers two and three of the columella cells, at the basal side o…	0.632175	S	0.000985108	KSNSHDAKELHMFVWSSNGSPVSDRAGLNVF	ELHMFVWS(0.632)S(0.317)NGS(0.037)PVS(0.014)DR	-3.069						By matching		By matching	0	0	0	0	0	20124000	0	6531100
AT1G70940.1	363	AT1G70940.1	363	Q9S7Z8, ARABIDOPSIS PIN-FORMED 3, PIN-FORMED 3, ATPIN3, PIN3	Auxin efflux carrier family protein, A regulator of auxin efflux and involved in differential growth. PIN3 is expressed in gravity-sensing tissues, with PIN3 protein accumulating predominantly at the lateral cell surface. PIN3 localizes to the plasma membrane and to vesicles. In roots, PIN3 is expressed without pronounced polarity in tiers two and three of the columella cells, at the basal side o…	0.700511	S	1.48e-33	SNSHDAKELHMFVWSSNGSPVSDRAGLNVFG	ELHMFVWS(0.021)S(0.701)NGS(0.278)PVSDR	-1.5739		By MS/MS	By MS/MS				By matching		0	42798000	29657000	0	0	0	8994500	0
AT1G70940.1	366	AT1G70940.1	366	Q9S7Z8, ARABIDOPSIS PIN-FORMED 3, PIN-FORMED 3, ATPIN3, PIN3	Auxin efflux carrier family protein, A regulator of auxin efflux and involved in differential growth. PIN3 is expressed in gravity-sensing tissues, with PIN3 protein accumulating predominantly at the lateral cell surface. PIN3 localizes to the plasma membrane and to vesicles. In roots, PIN3 is expressed without pronounced polarity in tiers two and three of the columella cells, at the basal side o…	0.793916	S	6.34e-12	HDAKELHMFVWSSNGSPVSDRAGLNVFGGAP	ELHMFVWS(0.073)S(0.131)NGS(0.794)PVS(0.002)DR	-2.6039	By MS/MS				By matching				41390000	0	0	0	13538000	0	0	0
AT1G70940.1	294	AT1G70940.1	294	Q9S7Z8, ARABIDOPSIS PIN-FORMED 3, PIN-FORMED 3, ATPIN3, PIN3	Auxin efflux carrier family protein, A regulator of auxin efflux and involved in differential growth. PIN3 is expressed in gravity-sensing tissues, with PIN3 protein accumulating predominantly at the lateral cell surface. PIN3 localizes to the plasma membrane and to vesicles. In roots, PIN3 is expressed without pronounced polarity in tiers two and three of the columella cells, at the basal side o…	0.974486	S	2.56e-87	TPRPSNFEENCAMASSPRFGYYPGGGAGSYP	PSNFEENCAMAS(0.026)S(0.974)PR	-0.70759	By MS/MS	By MS/MS	By MS/MS	By MS/MS	By MS/MS	By MS/MS	By MS/MS	By MS/MS	174080000	133960000	32143000	5702800	105550000	91647000	18195000	20035000
AT1G70940.1	279	AT1G70940.1	279	Q9S7Z8, ARABIDOPSIS PIN-FORMED 3, PIN-FORMED 3, ATPIN3, PIN3	Auxin efflux carrier family protein, A regulator of auxin efflux and involved in differential growth. PIN3 is expressed in gravity-sensing tissues, with PIN3 protein accumulating predominantly at the lateral cell surface. PIN3 localizes to the plasma membrane and to vesicles. In roots, PIN3 is expressed without pronounced polarity in tiers two and three of the columella cells, at the basal side o…	0.26988	T	0.00229986	FGPADMYSVQSSRGPTPRPSNFEENCAMASS	LSNFGPADMY(0.014)S(0.27)VQS(0.223)S(0.223)RGPT(0.27)PR	1.6101									0	0	0	0	0	0	0	0
AT1G70940.1	238	AT1G70940.1	238	Q9S7Z8, ARABIDOPSIS PIN-FORMED 3, PIN-FORMED 3, ATPIN3, PIN3	Auxin efflux carrier family protein, A regulator of auxin efflux and involved in differential growth. PIN3 is expressed in gravity-sensing tissues, with PIN3 protein accumulating predominantly at the lateral cell surface. PIN3 localizes to the plasma membrane and to vesicles. In roots, PIN3 is expressed without pronounced polarity in tiers two and three of the columella cells, at the basal side o…	0.662613	T	2.46e-33	PRPSNLTGAEIYSLSTTPRGSNFNHSDFYNM	PSNLTGAEIYS(0.028)LS(0.078)T(0.663)T(0.231)PR	2.2245					By MS/MS			By MS/MS	0	0	0	0	27081000	0	0	20708000
AT1G70940.1	239	AT1G70940.1	239	Q9S7Z8, ARABIDOPSIS PIN-FORMED 3, PIN-FORMED 3, ATPIN3, PIN3	Auxin efflux carrier family protein, A regulator of auxin efflux and involved in differential growth. PIN3 is expressed in gravity-sensing tissues, with PIN3 protein accumulating predominantly at the lateral cell surface. PIN3 localizes to the plasma membrane and to vesicles. In roots, PIN3 is expressed without pronounced polarity in tiers two and three of the columella cells, at the basal side o…	0.834011	T	1.09e-70	RPSNLTGAEIYSLSTTPRGSNFNHSDFYNMM	PSNLTGAEIYS(0.034)LS(0.039)T(0.092)T(0.834)PR	1.1806	By MS/MS		By MS/MS	By MS/MS		By MS/MS	By matching		40630000	0	46404000	26549000	0	21500000	23886000	0
AT4G29810.1	56	AT4G29810.1	56	Q9S7U9, MAP KINASE KINASE 1, ATMKK2, MKK2, MK1, MAP kinase kinase 2	encodes a MAP kinase kinase 2 that regulates MPK6 and MPK4 in response to cold and salt stresses. Co-expression with MEKK1 in protoplasts activated MKK2 activity, suggesting that MEKK1 may be a regulator of MKK2., MAP kinase kinase 2	1	S	6.3e-56	KDGVRIISQLEPEVLSPIKPADDQLSLSDLD	IISQLEPEVLS(1)PIKPADDQLSLSDLDMVK	-0.282	By MS/MS	By MS/MS	By MS/MS	By MS/MS	By MS/MS	By MS/MS	By MS/MS	By MS/MS	72525000	118200000	146870000	381650000	88746000	76818000	68048000	46137000
AT4G29810.1	31	AT4G29810.1	31	Q9S7U9, MAP KINASE KINASE 1, ATMKK2, MKK2, MK1, MAP kinase kinase 2	encodes a MAP kinase kinase 2 that regulates MPK6 and MPK4 in response to cold and salt stresses. Co-expression with MEKK1 in protoplasts activated MKK2 activity, suggesting that MEKK1 may be a regulator of MKK2., MAP kinase kinase 2	0.994016	T	1.35e-13	VAGEQSITKFLTQSGTFKDGDLRVNKDGVRI	FLTQS(0.006)GT(0.994)FKDGDLR	-0.64593	By MS/MS	By MS/MS	By MS/MS		By MS/MS	By MS/MS	By MS/MS	By MS/MS	273900000	227110000	78919000	0	110390000	113620000	24101000	25919000
AT1G73150.1	303	AT1G73150.1	303	Q9S7T1, GTE3, global transcription factor group E3	global transcription factor group E3, Bromodomain and extra terminal domain family protein. Binds to acetyl-histone H3. Binding is reduced when GTE3 is SUMOylated by SIZ1.	0.999855	S	0.000186139	PAVLPVVPEKLVEEASANRDLTFDEKRQLSE	LVEEAS(1)ANRDLTFDEK	-0.54948	By MS/MS		By MS/MS			By matching	By matching		35909000	0	17534000	0	0	29476000	14325000	0
AT3G02180.3	67	AT3G02180.3	67	Q9S7P8, SP1L3, SPIRAL1-like3	SPIRAL1-LIKE3 belongs to a six-member gene family in Arabidopsis; all members share high sequence similarity in amino- and carboxy-terminal regions. Regulates cortical microtubule organization. Mutant plants exhibit altered patterns of root, leaf and petal growth as a result of defective anisotropic cell expansion., SPIRAL1-like3	0.370045	S	0.00946529	PITTTTTTVTDNKKTSAGVRGSPNNYFRSEG	T(0.37)S(0.37)AGVRGS(0.26)PNNYFR	0.16747									0	0	0	0	0	0	0	0
AT3G02180.3	73	AT3G02180.3	73	Q9S7P8, SP1L3, SPIRAL1-like3	SPIRAL1-LIKE3 belongs to a six-member gene family in Arabidopsis; all members share high sequence similarity in amino- and carboxy-terminal regions. Regulates cortical microtubule organization. Mutant plants exhibit altered patterns of root, leaf and petal growth as a result of defective anisotropic cell expansion., SPIRAL1-like3	0.99559	S	0.000369301	TTVTDNKKTSAGVRGSPNNYFRSEGQNCGNF	T(0.002)S(0.002)AGVRGS(0.996)PNNYFR	-0.81245	By MS/MS	By MS/MS	By MS/MS	By MS/MS		By MS/MS	By MS/MS	By MS/MS	161060000	113060000	111770000	48667000	0	116210000	69338000	52184000
AT3G02180.3	66	AT3G02180.3	66	Q9S7P8, SP1L3, SPIRAL1-like3	SPIRAL1-LIKE3 belongs to a six-member gene family in Arabidopsis; all members share high sequence similarity in amino- and carboxy-terminal regions. Regulates cortical microtubule organization. Mutant plants exhibit altered patterns of root, leaf and petal growth as a result of defective anisotropic cell expansion., SPIRAL1-like3	0.370045	T	0.00946529	RPITTTTTTVTDNKKTSAGVRGSPNNYFRSE	T(0.37)S(0.37)AGVRGS(0.26)PNNYFR	0.16747									0	0	0	0	0	0	0	0
AT1G68720.1	418	AT1G68720.1	418	Q9S7I0, TADA, ARABIDOPSIS THALIANA TRNA ADENOSINE DEAMINASE A, tRNA arginine adenosine deaminase, ATTADA	tRNA arginine adenosine deaminase, Encodes the chloroplastic A-to-I tRNA editing enzyme.	1	S	8.85e-09	FNEREDYRVHSIRNDSGNENIESSQHQLKER	NDS(1)GNENIESSQHQLK	-1.7701	By matching	By matching		By MS/MS	By matching	By matching		By matching	18900000	23324000	0	24883000	14711000	5495400	0	10330000
AT1G68720.1	899	AT1G68720.1	899	Q9S7I0, TADA, ARABIDOPSIS THALIANA TRNA ADENOSINE DEAMINASE A, tRNA arginine adenosine deaminase, ATTADA	tRNA arginine adenosine deaminase, Encodes the chloroplastic A-to-I tRNA editing enzyme.	0.499433	S	0.00153791	PQEAPSLHQVEVGQTSPRSQSEYPGTTKLKQ	VLPQEAPS(0.001)LHQVEVGQT(0.499)S(0.499)PR	-0.24722									0	0	0	0	0	0	0	0
AT1G68720.1	898	AT1G68720.1	898	Q9S7I0, TADA, ARABIDOPSIS THALIANA TRNA ADENOSINE DEAMINASE A, tRNA arginine adenosine deaminase, ATTADA	tRNA arginine adenosine deaminase, Encodes the chloroplastic A-to-I tRNA editing enzyme.	0.499433	T	0.00153791	LPQEAPSLHQVEVGQTSPRSQSEYPGTTKLK	VLPQEAPS(0.001)LHQVEVGQT(0.499)S(0.499)PR	-0.24722									0	0	0	0	0	0	0	0
AT1G07110.1	244	AT1G07110.1	244	Q9MB58, ATF2KP, FKFBP, F2KP, 'fructose-2,6-bisphosphatase'	Encodes the bifunctional enzyme fructose-6-phosphate 2-kinase/fructose-2,6-bisphosphatase., fructose-2,6-bisphosphatase	0.778621	S	4.12e-12	AAQRNSEDSGVTVDGSPSAKEMTIVVPDSSN	NSEDSGVT(0.001)VDGS(0.779)PS(0.22)AK	-0.22615	By matching	By MS/MS	By MS/MS	By matching	By matching	By matching	By matching	By matching	43343000	57485000	59355000	57152000	34575000	40446000	34162000	26074000
AT1G07110.1	220	AT1G07110.1	220	Q9MB58, ATF2KP, FKFBP, F2KP, 'fructose-2,6-bisphosphatase'	Encodes the bifunctional enzyme fructose-6-phosphate 2-kinase/fructose-2,6-bisphosphatase., fructose-2,6-bisphosphatase	0.999558	S	1.74e-17	AADNAENPRSLSASGSFRNDSTPKAAQRNSE	SLSASGS(1)FRNDSTPK	0.20232	By MS/MS	By MS/MS	By MS/MS	By MS/MS	By MS/MS	By MS/MS	By MS/MS	By MS/MS	488650000	531620000	430830000	274190000	312430000	368380000	229940000	145230000
AT1G07110.1	301	AT1G07110.1	301	Q9MB58, ATF2KP, FKFBP, F2KP, 'fructose-2,6-bisphosphatase'	Encodes the bifunctional enzyme fructose-6-phosphate 2-kinase/fructose-2,6-bisphosphatase., fructose-2,6-bisphosphatase	0.478619	S	0.000178497	GLFVDRGVGSPRLVKSLSASSFLIDTKQIKN	S(0.479)LS(0.479)AS(0.034)S(0.009)FLIDTK	-0.4319									0	0	0	0	0	0	0	0
AT1G07110.1	303	AT1G07110.1	303	Q9MB58, ATF2KP, FKFBP, F2KP, 'fructose-2,6-bisphosphatase'	Encodes the bifunctional enzyme fructose-6-phosphate 2-kinase/fructose-2,6-bisphosphatase., fructose-2,6-bisphosphatase	0.959923	S	1.1e-14	FVDRGVGSPRLVKSLSASSFLIDTKQIKNSM	S(0.04)LS(0.96)ASSFLIDTK	-0.64544	By MS/MS	By matching	By matching		By MS/MS	By matching	By matching	By matching	94113000	111950000	67824000	0	57197000	78576000	31059000	22763000
AT1G04950.3	434	AT1G04950.3	434	Q9MAU3, TAF6, EMBRYO DEFECTIVE 2781, ATTAF6, TAFII59, TATA BOX ASSOCIATED FACTOR II 59, TBP-associated factor 6, EMB2781	Encodes one of two Arabidopsis proteins with significant similarity to the histone fold TBP-associated factor TAF6. Mutants are embryo lethal and transmission of the mutant allele through the male gametophyte is significantly reduced. This is due to reduced pollen tube growth of the mutant., TATA BOX ASSOCIATED FACTOR II 59	1	S	9.72e-58	DPHKRKLSVDSSENQSPQKRLITMDGPDGVH	LSVDSSENQS(1)PQK	0.28004	By MS/MS	By MS/MS	By MS/MS	By MS/MS	By MS/MS	By MS/MS	By MS/MS	By MS/MS	0	247220000	218070000	223720000	157980000	214240000	149930000	111970000
AT1G01120.1	6	AT1G01120.1	6	Q9MAM3, KCS1, 3-ketoacyl-CoA synthase 1	Encodes a condensing enzyme KCS1 (3-ketoacyl-CoA synthase 1) which is involved in the critical fatty acid elongation process in wax biosynthesis., 3-ketoacyl-CoA synthase 1	0.998974	S	8.72e-08	__________MERTNSIEMDRERLTAEMAFR	T(0.001)NS(0.999)IEMDRER	-0.59775	By MS/MS	By MS/MS	By MS/MS	By MS/MS	By MS/MS	By MS/MS	By MS/MS	By MS/MS	166010000	140330000	137530000	111700000	96418000	49221000	46491000	32212000
AT3G01180.1	65	AT3G01180.1	65	Q9MAC8, starch synthase 2, SS2, AtSS2	starch synthase 2	0.9952	S	5.48e-26	LGHRCKCVSRVEASGSDDDEPEDALQATIDK	VEAS(0.005)GS(0.995)DDDEPEDALQATIDK	-0.90792		By matching	By MS/MS	By MS/MS	By matching		By MS/MS	By MS/MS	0	28750000	26158000	25899000	14354000	0	15981000	8361600
AT3G05270.2	41	AT3G05270.2	41	Q9MA92	Plant protein of unknown function (DUF869)	0.990514	S	0.00128643	VSSHSERFSDDQRSQSPELNSKPVTREEEAT	S(0.008)QS(0.991)PELNS(0.001)KPVTREEEATADIK	0.86025	By matching	By MS/MS	By matching	By matching	By MS/MS	By matching	By matching	By matching	40682000	41375000	20293000	8495600	34678000	30392000	20302000	8845800
AT1G43700.1	115	AT1G43700.1	115	Q9MA75, sulphate utilization efficiency 3, SUE3, VIRE2-interacting protein 1, VIP1	VIRE2-interacting protein 1, Encodes a VirE2-interacting protein. VIP1 mediates nuclear translocation of VirE2 via its amino half, and interacts with histone H2A via it carboxyl half.	0.999379	S	7.96e-101	PPKPEARFGRHVRSFSVDSDFFDDLGVTEEK	S(0.001)FS(0.999)VDSDFFDDLGVTEEK	-0.72192	By MS/MS	By MS/MS	By MS/MS	By MS/MS	By MS/MS		By matching	By matching	34948000	34029000	21566000	20933000	13525000	0	6801300	3817100
AT1G43700.1	149	AT1G43700.1	149	Q9MA75, sulphate utilization efficiency 3, SUE3, VIRE2-interacting protein 1, VIP1	VIRE2-interacting protein 1, Encodes a VirE2-interacting protein. VIP1 mediates nuclear translocation of VirE2 via its amino half, and interacts with histone H2A via it carboxyl half.	0.247346	S	0.00322151	TSSGEKKKGNHHHSRSNSMDGEMSSASFNIE	S(0.247)NS(0.247)MDGEMS(0.247)S(0.247)AS(0.011)FNIESILASVSGK	-1.1364									0	0	0	0	0	0	0	0
AT1G43700.1	151	AT1G43700.1	151	Q9MA75, sulphate utilization efficiency 3, SUE3, VIRE2-interacting protein 1, VIP1	VIRE2-interacting protein 1, Encodes a VirE2-interacting protein. VIP1 mediates nuclear translocation of VirE2 via its amino half, and interacts with histone H2A via it carboxyl half.	0.247346	S	0.00322151	SGEKKKGNHHHSRSNSMDGEMSSASFNIESI	S(0.247)NS(0.247)MDGEMS(0.247)S(0.247)AS(0.011)FNIESILASVSGK	-1.1364									0	0	0	0	0	0	0	0
AT1G43700.1	157	AT1G43700.1	157	Q9MA75, sulphate utilization efficiency 3, SUE3, VIRE2-interacting protein 1, VIP1	VIRE2-interacting protein 1, Encodes a VirE2-interacting protein. VIP1 mediates nuclear translocation of VirE2 via its amino half, and interacts with histone H2A via it carboxyl half.	0.247346	S	0.00322151	GNHHHSRSNSMDGEMSSASFNIESILASVSG	S(0.247)NS(0.247)MDGEMS(0.247)S(0.247)AS(0.011)FNIESILASVSGK	-1.1364									0	0	0	0	0	0	0	0
AT1G43700.1	158	AT1G43700.1	158	Q9MA75, sulphate utilization efficiency 3, SUE3, VIRE2-interacting protein 1, VIP1	VIRE2-interacting protein 1, Encodes a VirE2-interacting protein. VIP1 mediates nuclear translocation of VirE2 via its amino half, and interacts with histone H2A via it carboxyl half.	0.247346	S	0.00322151	NHHHSRSNSMDGEMSSASFNIESILASVSGK	S(0.247)NS(0.247)MDGEMS(0.247)S(0.247)AS(0.011)FNIESILASVSGK	-1.1364									0	0	0	0	0	0	0	0
AT1G43700.1	160	AT1G43700.1	160	Q9MA75, sulphate utilization efficiency 3, SUE3, VIRE2-interacting protein 1, VIP1	VIRE2-interacting protein 1, Encodes a VirE2-interacting protein. VIP1 mediates nuclear translocation of VirE2 via its amino half, and interacts with histone H2A via it carboxyl half.	0.256451	S	0.00509704	HHSRSNSMDGEMSSASFNIESILASVSGKDS	S(0.144)NS(0.144)MDGEMS(0.228)S(0.228)AS(0.256)FNIES(0.001)ILASVSGK	-0.31743									0	0	0	0	0	0	0	0
AT3G05420.1	137	AT3G05420.1	137	Q9MA55, ACBP4, acyl-CoA binding protein 4, AtACBP4	acyl-CoA binding protein 4, Acyl-CoA binding protein with high affinity for oleoyl-CoA. Expressed in all plant organs. Involved in fatty acid transport.	0.8987	S	6.37e-18	NRAKDEPVVENGSTFSETKTISTENGRLAET	DEPVVENGS(0.001)T(0.003)FS(0.899)ET(0.097)K	-0.20517		By matching	By MS/MS	By MS/MS	By matching	By matching		By MS/MS	0	43301000	35953000	38960000	29066000	43760000	0	17109000
AT3G05420.1	515	AT3G05420.1	515	Q9MA55, ACBP4, acyl-CoA binding protein 4, AtACBP4	acyl-CoA binding protein 4, Acyl-CoA binding protein with high affinity for oleoyl-CoA. Expressed in all plant organs. Involved in fatty acid transport.	1	S	2.71e-28	GSLSAVNNATTRDIESEVEVSQEGRVREIVM	DIES(1)EVEVSQEGR	-0.65136	By MS/MS	By MS/MS	By MS/MS	By MS/MS	By MS/MS	By MS/MS	By MS/MS	By MS/MS	839730000	855050000	667580000	755740000	529240000	656370000	362050000	328070000
AT3G05420.1	520	AT3G05420.1	520	Q9MA55, ACBP4, acyl-CoA binding protein 4, AtACBP4	acyl-CoA binding protein 4, Acyl-CoA binding protein with high affinity for oleoyl-CoA. Expressed in all plant organs. Involved in fatty acid transport.	1	S	2.71e-28	VNNATTRDIESEVEVSQEGRVREIVMDNVNP	DIES(1)EVEVS(1)QEGR	-0.72892	By MS/MS	By MS/MS	By MS/MS	By MS/MS	By MS/MS	By MS/MS		By MS/MS	80674000	85781000	63212000	80647000	55535000	65069000	0	19891000
AT3G05420.1	649	AT3G05420.1	649	Q9MA55, ACBP4, acyl-CoA binding protein 4, AtACBP4	acyl-CoA binding protein 4, Acyl-CoA binding protein with high affinity for oleoyl-CoA. Expressed in all plant organs. Involved in fatty acid transport.	0.999995	S	0.00138793	KAASEQAAMNAKRQGSGGVWGWLAGSPQEKD	RQGS(1)GGVWGWLAGS(0.008)PQEKDDDS(0.992)P	-0.70388	By matching	By matching	By matching			By MS/MS			13878000	15953000	10479000	0	0	12515000	0	0
AT3G05420.1	667	AT3G05420.1	667	Q9MA55, ACBP4, acyl-CoA binding protein 4, AtACBP4	acyl-CoA binding protein 4, Acyl-CoA binding protein with high affinity for oleoyl-CoA. Expressed in all plant organs. Involved in fatty acid transport.	1	S	1.45e-46	VWGWLAGSPQEKDDDSP______________	RQGSGGVWGWLAGSPQEKDDDS(1)P	-0.36541	By MS/MS	By MS/MS	By MS/MS	By MS/MS	By MS/MS	By MS/MS	By MS/MS	By MS/MS	620500000	1040700000	542280000	199580000	333830000	586810000	216700000	127520000
AT3G05420.1	501	AT3G05420.1	501	Q9MA55, ACBP4, acyl-CoA binding protein 4, AtACBP4	acyl-CoA binding protein 4, Acyl-CoA binding protein with high affinity for oleoyl-CoA. Expressed in all plant organs. Involved in fatty acid transport.	0.999777	S	8.33e-35	KSTLQTKTLEAPLPGSLSAVNNATTRDIESE	TLEAPLPGS(1)LSAVNNATTR	-0.45689	By MS/MS	By MS/MS	By MS/MS	By MS/MS	By MS/MS	By MS/MS	By MS/MS	By MS/MS	170510000	255090000	196680000	110610000	127110000	122150000	93936000	63906000
AT3G05420.1	503	AT3G05420.1	503	Q9MA55, ACBP4, acyl-CoA binding protein 4, AtACBP4	acyl-CoA binding protein 4, Acyl-CoA binding protein with high affinity for oleoyl-CoA. Expressed in all plant organs. Involved in fatty acid transport.	0.999787	S	8.43e-71	TLQTKTLEAPLPGSLSAVNNATTRDIESEVE	TLEAPLPGSLS(1)AVNNATTR	0.41099	By MS/MS	By MS/MS	By MS/MS	By MS/MS	By MS/MS	By MS/MS	By MS/MS	By MS/MS	233110000	304670000	224190000	180350000	158620000	165790000	116520000	74405000
AT3G05420.1	139	AT3G05420.1	139	Q9MA55, ACBP4, acyl-CoA binding protein 4, AtACBP4	acyl-CoA binding protein 4, Acyl-CoA binding protein with high affinity for oleoyl-CoA. Expressed in all plant organs. Involved in fatty acid transport.	0.876835	T	1.21e-17	AKDEPVVENGSTFSETKTISTENGRLAETQD	DEPVVENGS(0.013)T(0.028)FS(0.082)ET(0.877)K	0.068231							By MS/MS		0	0	0	0	0	0	23608000	0
AT1G18890.1	40	AT1G18890.1	40	Q9M9V8, AtCPK10, ATCDPK1, calcium-dependent protein kinase 1, CPK10, CDPK1	encodes a calcium-dependent protein kinase whose gene expression is induced by dehydration and high salt. Kinase activity could not be detected in vitro., calcium-dependent protein kinase 1	0.650587	S	0.0278412	NRDRKLNPFAGDFTRSPAPIRVLKDVIPMSN	LNPFAGDFT(0.349)RS(0.651)PAPIR	0.96271	By MS/MS	By matching	By matching	By matching	By matching		By matching	By matching	17150000	15896000	11562000	8719700	21752000	0	11051000	9228800
AT1G14280.1	131	AT1G14280.1	131	Q9M9T4, PKS2, phytochrome kinase substrate 2	phytochrome kinase substrate 2, Encodes phytochrome kinase substrate 2. PKS proteins are critical for hypocotyl phototropism. Forms a complex with Phot1, Phot2 and NPH3.	0.723504	S	8.86e-06	QSSKNSSETPSLRSESSWNSQSLLLQSKYVE	SES(0.724)S(0.276)WNSQSLLLQSK	0.14535		By MS/MS							0	71692000	0	0	0	0	0	0
AT1G14280.1	132	AT1G14280.1	132	Q9M9T4, PKS2, phytochrome kinase substrate 2	phytochrome kinase substrate 2, Encodes phytochrome kinase substrate 2. PKS proteins are critical for hypocotyl phototropism. Forms a complex with Phot1, Phot2 and NPH3.	0.883873	S	1.07e-17	SSKNSSETPSLRSESSWNSQSLLLQSKYVEK	SES(0.116)S(0.884)WNSQSLLLQSK	0.49128	By MS/MS		By MS/MS		By MS/MS	By MS/MS	By MS/MS	By MS/MS	36044000	0	66345000	0	24227000	29230000	17261000	10126000
AT1G14280.1	239	AT1G14280.1	239	Q9M9T4, PKS2, phytochrome kinase substrate 2	phytochrome kinase substrate 2, Encodes phytochrome kinase substrate 2. PKS proteins are critical for hypocotyl phototropism. Forms a complex with Phot1, Phot2 and NPH3.	1	S	0.000260665	KIHQQQQEAMLEQRKSLEIFGSPLIEKRIIQ	S(1)LEIFGS(1)PLIEK	-0.83444	By MS/MS	By MS/MS		By MS/MS	By MS/MS		By matching	By matching	49707000	39759000	0	21304000	32584000	0	18048000	11847000
AT1G14280.1	245	AT1G14280.1	245	Q9M9T4, PKS2, phytochrome kinase substrate 2	phytochrome kinase substrate 2, Encodes phytochrome kinase substrate 2. PKS proteins are critical for hypocotyl phototropism. Forms a complex with Phot1, Phot2 and NPH3.	1	S	0.0131256	QEAMLEQRKSLEIFGSPLIEKRIIQKKFPWE	S(1)LEIFGS(1)PLIEK	-0.83444	By MS/MS		By matching	By matching	By matching	By matching	By MS/MS	By matching	69037000	0	30123000	31748000	8071800	24924000	26118000	1948800
AT1G14280.1	93	AT1G14280.1	93	Q9M9T4, PKS2, phytochrome kinase substrate 2	phytochrome kinase substrate 2, Encodes phytochrome kinase substrate 2. PKS proteins are critical for hypocotyl phototropism. Forms a complex with Phot1, Phot2 and NPH3.	0.907905	S	0.00398498	FGAEKYFNGDMDSDHSPRLVSPLPDPEVPIE	YFNGDMDS(0.092)DHS(0.908)PR	-1.1225	By MS/MS								94856000	0	0	0	0	0	0	0
AT1G78280.1	397	AT1G78280.1	397	Q9M9E8	transferases, transferring glycosyl groups	1	S	1.23e-87	KGVCRAGLLALDDENSEDLEEETHDEEDNTL	AGLLALDDENS(1)EDLEEETHDEEDNTLSYSDLTR	-0.88211	By MS/MS	By MS/MS	By MS/MS	By MS/MS	By MS/MS	By MS/MS	By MS/MS	By MS/MS	104450000	122600000	85475000	82418000	64314000	69458000	46114000	22084000
AT1G68410.2	343	AT1G68410.2	343	Q9M9C6	Protein phosphatase 2C family protein	0.499929	S	0.0197363	FRKKSNSSNKLSKKLSTVGIVEELFEEGSAM	KLS(0.5)T(0.5)VGIVEELFEEGSAMLAER	-0.46375		By MS/MS			By matching	By matching			0	2437800	0	0	1309700	1110400	0	0
AT1G68410.2	344	AT1G68410.2	344	Q9M9C6	Protein phosphatase 2C family protein	0.499929	T	0.0197363	RKKSNSSNKLSKKLSTVGIVEELFEEGSAML	KLS(0.5)T(0.5)VGIVEELFEEGSAMLAER	-0.46375		By MS/MS			By matching	By matching			0	2437800	0	0	1309700	1110400	0	0
AT3G07020.2	172	AT3G07020.2	172	Q9M8Z7, UDP-glucosyl transferase 80A2, SGT, UGT80A2, sterol glucosyltransferase	encodes a 3beta-hydroxy sterol UDP-glucosyltransferase. ugt80a2 mutant plants have reduced steryl glycoside and acyl steryl glycoside levels and reduced seed size. ugt80a2/b1 double mutants have normal levels of celluose and normal cold stress tolerance., UDP-Glycosyltransferase superfamily protein	0.999997	S	0.00185649	PADAIPQPIVVDRGESKNGVCADESIDGVDL	HDGTVEFEVPADAIPQPIVVDRGES(1)K	-0.25424	By matching	By matching	By matching	By matching	By matching	By matching	By MS/MS	By matching	25454000	35698000	27735000	29619000	19011000	21889000	18198000	11970000
AT3G07020.2	145	AT3G07020.2	145	Q9M8Z7, UDP-glucosyl transferase 80A2, SGT, UGT80A2, sterol glucosyltransferase	encodes a 3beta-hydroxy sterol UDP-glucosyltransferase. ugt80a2 mutant plants have reduced steryl glycoside and acyl steryl glycoside levels and reduced seed size. ugt80a2/b1 double mutants have normal levels of celluose and normal cold stress tolerance., UDP-Glycosyltransferase superfamily protein	0.865122	T	0.00014935	KISAGKKLKLLNRIATVKHDGTVEFEVPADA	IAT(0.865)VKHDGT(0.135)VEFEVPADAIPQPIVVDRGESK	-1.5314	By MS/MS	By MS/MS	By matching		By matching	By matching			44369000	37965000	5813500	0	16760000	13558000	0	0
AT3G07020.2	82	AT3G07020.2	82	Q9M8Z7, UDP-glucosyl transferase 80A2, SGT, UGT80A2, sterol glucosyltransferase	encodes a 3beta-hydroxy sterol UDP-glucosyltransferase. ugt80a2 mutant plants have reduced steryl glycoside and acyl steryl glycoside levels and reduced seed size. ugt80a2/b1 double mutants have normal levels of celluose and normal cold stress tolerance., UDP-Glycosyltransferase superfamily protein	1	T	8.74e-09	AESSGTGNKSFSRVWTMPLEGSSSSDKAESS	VWT(1)MPLEGSSSSDK	-0.29186	By MS/MS	By MS/MS	By MS/MS	By MS/MS	By MS/MS	By MS/MS	By MS/MS	By MS/MS	346950000	349000000	190550000	191870000	177610000	218900000	98917000	90734000
AT3G02880.1	621	AT3G02880.1	621	Q9M8T0	Leucine-rich repeat protein kinase family protein	0.999334	S	1.58e-72	AEVTRLIEEVSHSSGSPNPVSD_________	LIEEVSHSS(0.001)GS(0.999)PNPVS(1)D	0.29702	By MS/MS	By MS/MS	By MS/MS	By MS/MS	By MS/MS	By MS/MS	By MS/MS	By MS/MS	612230000	776490000	630990000	461010000	372320000	449360000	352960000	265560000
AT3G02880.1	626	AT3G02880.1	626	Q9M8T0	Leucine-rich repeat protein kinase family protein	1	S	7e-101	LIEEVSHSSGSPNPVSD______________	LIEEVSHS(0.001)S(0.002)GS(0.997)PNPVS(1)D	-0.72504	By MS/MS	By MS/MS	By MS/MS	By MS/MS	By MS/MS	By MS/MS	By MS/MS	By MS/MS	459760000	509730000	425550000	309940000	233620000	280850000	183760000	34298000
AT1G52200.1	23	AT1G52200.1	23	Q9M815	PLAC8 family protein	1	T	2.85e-37	SEEDSNNGLPVQQPGTPNQRTRVPVSQFAPP	VTTPSEEDSNNGLPVQQPGT(1)PNQR	0.43877	By matching	By MS/MS	By MS/MS	By MS/MS	By MS/MS	By MS/MS	By MS/MS	By MS/MS	34509000	0	0	35956000	34365000	41943000	37913000	22770000
AT3G19290.2;AT4G34000.3	61;55	AT4G34000.3	55	Q9M7Q3, DPBF5, abscisic acid responsive elements-binding factor 3, ABF3, DC3 PROMOTER-BINDING FACTOR 5, AtABF3	Encodes an ABA-responsive element-binding protein with similarity to transcription factors that is expressed in response to stress and abscisic acid., abscisic acid responsive elements-binding factor 3	1	S	0.000132204	DELQNTLGGPGKDFGSMNMDELLKSIWTAEE;EFQNSWGGGIGKDFGSMNMDELLKNIWTAEE	DFGS(1)MNMDELLK	-2.4592	By MS/MS	By matching	By matching			By MS/MS			63473000	35951000	36834000	0	0	43609000	0	0
AT4G34000.3	352	AT4G34000.3	352	Q9M7Q3, DPBF5, abscisic acid responsive elements-binding factor 3, ABF3, DC3 PROMOTER-BINDING FACTOR 5, AtABF3	Encodes an ABA-responsive element-binding protein with similarity to transcription factors that is expressed in response to stress and abscisic acid., abscisic acid responsive elements-binding factor 3	0.999015	S	6.94e-18	MSPDLTPKSALDASLSPVPYMFGRVRKTGAV	SALDAS(0.001)LS(0.999)PVPYMFGR	1.4022	By MS/MS	By MS/MS	By MS/MS	By matching	By matching	By matching	By MS/MS	By MS/MS	42273000	44858000	29372000	24625000	23707000	31687000	12604000	9804000
AT3G19290.2	38	AT3G19290.2	38	Q9M7Q2, ABRE binding factor 4, AREB2, ABF4, ABA-RESPONSIVE ELEMENT BINDING PROTEIN 2	bZIP transcription factor with specificity for abscisic acid-responsive elements (ABRE). Mediate ABA-dependent stress responses., ABRE binding factor 4	0.344454	S	7.32e-05	NQMKPTGSVMPLARQSSVYSLTFDELQNTLG	QS(0.344)S(0.344)VY(0.272)S(0.038)LT(0.001)FDELQNTLGGPGK	0.083857									0	0	0	0	0	0	0	0
AT3G19290.2	39	AT3G19290.2	39	Q9M7Q2, ABRE binding factor 4, AREB2, ABF4, ABA-RESPONSIVE ELEMENT BINDING PROTEIN 2	bZIP transcription factor with specificity for abscisic acid-responsive elements (ABRE). Mediate ABA-dependent stress responses., ABRE binding factor 4	0.344454	S	7.32e-05	QMKPTGSVMPLARQSSVYSLTFDELQNTLGG	QS(0.344)S(0.344)VY(0.272)S(0.038)LT(0.001)FDELQNTLGGPGK	0.083857									0	0	0	0	0	0	0	0
AT1G61250.2	29	AT1G61250.2	29	Q9M5P2, Secretory carrier membrane protein 1, AtSCAMP1, SCAMP1, SC3, secretory carrier 3	secretory carrier 3, Encodes a putative secretory carrier membrane protein (SC3).	0.353786	S	0.00294289	EEVNPFANARGVPPASNSRLSPLPPEPVGFD	GVPPAS(0.354)NS(0.354)RLS(0.292)PLPPEPVGFDYGR	0.25491									0	0	0	0	0	0	0	0
AT1G61250.2	31	AT1G61250.2	31	Q9M5P2, Secretory carrier membrane protein 1, AtSCAMP1, SCAMP1, SC3, secretory carrier 3	secretory carrier 3, Encodes a putative secretory carrier membrane protein (SC3).	0.416926	S	0.00294289	VNPFANARGVPPASNSRLSPLPPEPVGFDYG	GVPPAS(0.166)NS(0.417)RLS(0.417)PLPPEPVGFDYGR	0.88134									0	0	0	0	0	0	0	0
AT1G61250.2	34	AT1G61250.2	34	Q9M5P2, Secretory carrier membrane protein 1, AtSCAMP1, SCAMP1, SC3, secretory carrier 3	secretory carrier 3, Encodes a putative secretory carrier membrane protein (SC3).	0.416926	S	0.00897447	FANARGVPPASNSRLSPLPPEPVGFDYGRTV	GVPPAS(0.166)NS(0.417)RLS(0.417)PLPPEPVGFDYGR	0.88134									0	0	0	0	0	0	0	0
AT2G39480.1;AT3G55320.1	745;747	AT3G55320.1	747	Q9M3B9, ATP-binding cassette B20, P-glycoprotein 20, ABCB20, PGP20	P-glycoprotein 20	1	S	0.000113192	SLDCADKEPTIKRQDSFEMRLPHLPKVDVQC;SLDVGEKEPTIKRQDSFEMRLPELPKIDIQC	RQDS(1)FEMR	0.19391	By MS/MS	By MS/MS	By MS/MS	By MS/MS	By MS/MS		By MS/MS		229010000	0	0	0	135610000	0	0	0
AT3G55320.1	687	AT3G55320.1	687	Q9M3B9, ATP-binding cassette B20, P-glycoprotein 20, ABCB20, PGP20	P-glycoprotein 20	0.68885	S	0.0239958	VERDSSAGCGVQEPSSPKMIKSPSLQRGSGV	DSSAGCGVQEPS(0.311)S(0.689)PK	-0.062023	By matching	By matching	By matching	By matching	By matching	By matching	By matching	By matching	22200000	48537000	57878000	35987000	32577000	29799000	32112000	23077000
AT3G55320.1	715	AT3G55320.1	715	Q9M3B9, ATP-binding cassette B20, P-glycoprotein 20, ABCB20, PGP20	P-glycoprotein 20	0.999757	S	8.16e-05	SGVFRPQELCFDTEESPKAHSPASEKTGEDG	GSGVFRPQELCFDTEES(1)PK	0.12927	By MS/MS	By MS/MS	By MS/MS	By MS/MS	By matching	By matching	By matching	By matching	81807000	44488000	43219000	51253000	53990000	56788000	41913000	27581000
AT3G55320.1	720	AT3G55320.1	720	Q9M3B9, ATP-binding cassette B20, P-glycoprotein 20, ABCB20, PGP20	P-glycoprotein 20	0.989263	S	8.16e-05	PQELCFDTEESPKAHSPASEKTGEDGMSLDC	GSGVFRPQELCFDT(0.194)EES(0.805)PKAHS(0.989)PAS(0.011)EK	0.54181	By matching	By MS/MS			By matching	By matching	By matching	By matching	28371000	38678000	0	0	21754000	18515000	13831000	10915000
AT3G55320.1	791	AT3G55320.1	791	Q9M3B9, ATP-binding cassette B20, P-glycoprotein 20, ABCB20, PGP20	P-glycoprotein 20	0.976087	S	0.0064982	VSPLLTSDPKNERSHSQTFSRPLSSPDDTKA	S(0.007)HS(0.976)QT(0.007)FS(0.007)RPLS(0.002)S(0.002)PDDTK	0.27723		By matching		By matching	By matching	By matching	By matching	By MS/MS	0	74284000	0	52398000	35790000	47263000	34851000	25336000
AT3G55320.1	712	AT3G55320.1	712	Q9M3B9, ATP-binding cassette B20, P-glycoprotein 20, ABCB20, PGP20	P-glycoprotein 20	0.499999	T	0.00320022	QRGSGVFRPQELCFDTEESPKAHSPASEKTG	GSGVFRPQELCFDT(0.5)EES(0.5)PK	-0.58794			By MS/MS	By MS/MS		By matching			0	0	43219000	51253000	0	38272000	0	0
AT3G53890.2	25	AT3G53890.2	25	Q9M337	Ribosomal protein S21e	0.911223	T	0.0237926	ELYIPRKCSATNRMITSKDHASVQLNIGHLD	KCS(0.013)AT(0.013)NRMIT(0.911)S(0.063)K	2.346	By matching	By MS/MS	By matching	By matching	By matching	By matching			26746000	36227000	27898000	14274000	20324000	13801000	0	0
AT3G48760.1	336	AT3G48760.1	336	Q9M306	DHHC-type zinc finger family protein	0.548783	S	1.22e-06	KEPAIPPRTVNGGMSSPSLQKVSNDIEMGRK	TVNGGMS(0.226)S(0.549)PS(0.226)LQK	0.20032	By matching	By MS/MS							29492000	26041000	0	0	0	0	0	0
AT3G48760.1	338	AT3G48760.1	338	Q9M306	DHHC-type zinc finger family protein	0.400477	S	0.00897792	PAIPPRTVNGGMSSPSLQKVSNDIEMGRKPV	TVNGGMS(0.199)S(0.4)PS(0.4)LQK	-1.7997									0	0	0	0	0	0	0	0
AT3G49850.1	198	AT3G49850.1	198	Q9M2X3, TRB3, TBP2, telomere repeat binding factor 3, ATTRB3, TELOMERE-BINDING PROTEIN 2	Encodes a telomeric DNA binding protein. In vitro, the protein preferentially binds double-stranded telomeric repeats, but it can also bind to the single G-rich telomeric strand., telomere repeat binding factor 3	0.999998	S	7.11e-08	YRISQNYMAEGEGQRSPQLLLEGNKENTPKP	ISQNYMAEGEGQRS(1)PQLLLEGNK	0.65454	By MS/MS	By MS/MS	By MS/MS	By MS/MS	By MS/MS	By MS/MS	By MS/MS	By MS/MS	66537000	50659000	33147000	33811000	36723000	49322000	25833000	16644000
AT3G49900.1	262	AT3G49900.1	262	Q9M2W8	Phototropic-responsive NPH3 family protein	1	T	0.0199167	YRIVDAYVKEHDGEMTEEEKVQICNSIDCDK	EHDGEMT(1)EEEK	3.226	By matching		By matching	By MS/MS	By matching	By matching	By matching	By matching	7333800	0	11012000	35895000	8493900	11185000	7764900	5157000
AT3G58170.1	27	AT3G58170.1	27	Q9M2J9, BET1P/SFT1P-like protein 14A, ARABIDOPSIS THALIANA BET1P/SFT1P-LIKE PROTEIN 14A, ATBS14A, BS14A, ATBET11, BET11	BET1P/SFT1P-like protein 14A, Encodes a Bet1/Sft1-like SNARE protein which fully suppresses the temperature-sensitive growth defect in <i>sft1-1</i> yeast cells; however, it cannot support the deletion of the yeast BET1 gene (<i>bet1&#916;</i>).	0.55175	S	0.000925547	SSLFDGIEEGGIRAASSYSHEINEHENERAL	AAS(0.552)S(0.426)Y(0.01)S(0.012)HEINEHENER	-0.80755					By MS/MS		By MS/MS		0	0	0	0	65138000	0	52214000	0
AT3G58170.1	28	AT3G58170.1	28	Q9M2J9, BET1P/SFT1P-like protein 14A, ARABIDOPSIS THALIANA BET1P/SFT1P-LIKE PROTEIN 14A, ATBS14A, BS14A, ATBET11, BET11	BET1P/SFT1P-like protein 14A, Encodes a Bet1/Sft1-like SNARE protein which fully suppresses the temperature-sensitive growth defect in <i>sft1-1</i> yeast cells; however, it cannot support the deletion of the yeast BET1 gene (<i>bet1&#916;</i>).	0.772573	S	0.00428419	SLFDGIEEGGIRAASSYSHEINEHENERALE	AAS(0.176)S(0.773)Y(0.009)S(0.042)HEINEHENER	-1.4601	By MS/MS					By MS/MS			112690000	0	0	0	0	75518000	0	0
AT3G58170.1	30	AT3G58170.1	30	Q9M2J9, BET1P/SFT1P-like protein 14A, ARABIDOPSIS THALIANA BET1P/SFT1P-LIKE PROTEIN 14A, ATBS14A, BS14A, ATBET11, BET11	BET1P/SFT1P-like protein 14A, Encodes a Bet1/Sft1-like SNARE protein which fully suppresses the temperature-sensitive growth defect in <i>sft1-1</i> yeast cells; however, it cannot support the deletion of the yeast BET1 gene (<i>bet1&#916;</i>).	0.429226	S	0.00428419	FDGIEEGGIRAASSYSHEINEHENERALEGL	AAS(0.12)S(0.429)Y(0.022)S(0.429)HEINEHENER	-0.6265									0	0	0	0	0	0	0	0
AT3G58170.1	56	AT3G58170.1	56	Q9M2J9, BET1P/SFT1P-like protein 14A, ARABIDOPSIS THALIANA BET1P/SFT1P-LIKE PROTEIN 14A, ATBS14A, BS14A, ATBET11, BET11	BET1P/SFT1P-like protein 14A, Encodes a Bet1/Sft1-like SNARE protein which fully suppresses the temperature-sensitive growth defect in <i>sft1-1</i> yeast cells; however, it cannot support the deletion of the yeast BET1 gene (<i>bet1&#916;</i>).	1	S	0.000471546	ALEGLQDRVILLKRLSGDINEEVDTHNRMLD	RLS(1)GDINEEVDTHNR	-0.65651	By MS/MS	By MS/MS	By MS/MS	By MS/MS	By MS/MS	By MS/MS	By matching	By matching	36587000	29605000	27017000	26296000	20856000	30428000	15217000	8763900
AT3G61260.1	86	AT3G61260.1	86	Q9M2D8	Remorin family protein	0.834278	S	1.08e-11	VVEKPVEEPAPAKPASASLDRDVKLADLSKE	ALTVVEKPVEEPAPAKPAS(0.834)AS(0.166)LDR	-1.0432	By MS/MS	By matching	By matching		By matching	By matching	By matching	By matching	44026000	33248000	30517000	0	25263000	31558000	16858000	13570000
AT3G54620.2	71	AT3G54620.2	71	Q9M1G6, ARABIDOPSIS THALIANA BASIC LEUCINE ZIPPER 25, BZIP25, ATBZIP25, BZO2H4, basic leucine zipper 25, BASIC LEUCINE ZIPPER O2 HOMOLOG 4	basic leucine zipper 25, bZIP transcription factor-like protein mRNA	0.621993	S	1.76e-15	LSGSDSSPTTNTIERSPPPVQSLSRLEETVD	LINELSGSDSSPT(0.002)T(0.005)NT(0.12)IERS(0.622)PPPVQS(0.105)LS(0.146)R	0.81445	By matching	By matching		By matching	By matching	By MS/MS			55037000	77302000	0	35613000	38402000	37455000	0	0
AT3G54620.2	64	AT3G54620.2	64	Q9M1G6, ARABIDOPSIS THALIANA BASIC LEUCINE ZIPPER 25, BZIP25, ATBZIP25, BZO2H4, basic leucine zipper 25, BASIC LEUCINE ZIPPER O2 HOMOLOG 4	basic leucine zipper 25, bZIP transcription factor-like protein mRNA	0.243075	T	5.32e-07	FHRLINELSGSDSSPTTNTIERSPPPVQSLS	LINELSGS(0.002)DS(0.06)S(0.048)PT(0.243)T(0.243)NT(0.243)IERS(0.154)PPPVQS(0.003)LS(0.004)R	0.9809									0	0	0	0	0	0	0	0
AT3G54620.2	65	AT3G54620.2	65	Q9M1G6, ARABIDOPSIS THALIANA BASIC LEUCINE ZIPPER 25, BZIP25, ATBZIP25, BZO2H4, basic leucine zipper 25, BASIC LEUCINE ZIPPER O2 HOMOLOG 4	basic leucine zipper 25, bZIP transcription factor-like protein mRNA	0.243075	T	5.32e-07	HRLINELSGSDSSPTTNTIERSPPPVQSLSR	LINELSGS(0.002)DS(0.06)S(0.048)PT(0.243)T(0.243)NT(0.243)IERS(0.154)PPPVQS(0.003)LS(0.004)R	0.9809									0	0	0	0	0	0	0	0
AT3G54620.2	67	AT3G54620.2	67	Q9M1G6, ARABIDOPSIS THALIANA BASIC LEUCINE ZIPPER 25, BZIP25, ATBZIP25, BZO2H4, basic leucine zipper 25, BASIC LEUCINE ZIPPER O2 HOMOLOG 4	basic leucine zipper 25, bZIP transcription factor-like protein mRNA	0.243075	T	5.32e-07	LINELSGSDSSPTTNTIERSPPPVQSLSRLE	LINELSGS(0.002)DS(0.06)S(0.048)PT(0.243)T(0.243)NT(0.243)IERS(0.154)PPPVQS(0.003)LS(0.004)R	0.9809									0	0	0	0	0	0	0	0
AT4G09160.1	186	AT4G09160.1	186	Q9M0R2	SEC14 cytosolic factor family protein / phosphoglyceride transfer family protein	0.884643	S	2.04e-24	PETETSEADTSLLVTSETEEPNHAAEDYSET	GVTPTPETETSEADTSLLVT(0.058)S(0.885)ET(0.058)EEPNHAAEDYSETEPSQK	-0.5588	By matching	By matching	By MS/MS	By matching	By matching	By matching		By matching	52957000	63702000	46713000	44003000	18597000	39472000	0	21029000
AT4G09160.1	319	AT4G09160.1	319	Q9M0R2	SEC14 cytosolic factor family protein / phosphoglyceride transfer family protein	0.973622	S	1.94e-05	TELNALQELRHLLQVSQDSSKTSIWGVPLLK	HLLQVS(0.974)QDS(0.013)S(0.013)K	-2.04			By MS/MS						0	0	0	0	0	0	0	0
AT4G09160.1	33	AT4G09160.1	33	Q9M0R2	SEC14 cytosolic factor family protein / phosphoglyceride transfer family protein	0.970637	S	1.06e-05	VSMPSGEEDEPKHVTSEEEAPVTSETNLKLP	HVT(0.029)S(0.971)EEEAPVTSETNLK	0.88137	By matching	By matching	By matching	By matching		By matching	By matching	By MS/MS	30936000	26375000	27636000	43400000	0	15285000	18526000	10676000
AT4G09160.1	290	AT4G09160.1	290	Q9M0R2	SEC14 cytosolic factor family protein / phosphoglyceride transfer family protein	0.99652	S	0.00426294	EVEEKQKIQIPRSLGSFKEETNKISDLSETE	S(0.001)LGS(0.997)FKEET(0.002)NK	-0.33231	By matching	By MS/MS	By matching	By MS/MS	By matching	By matching	By matching	By matching	1234200000	1184500000	901510000	590820000	730530000	755690000	432670000	337730000
AT4G09160.1	185	AT4G09160.1	185	Q9M0R2	SEC14 cytosolic factor family protein / phosphoglyceride transfer family protein	0.432975	T	1.4e-05	TPETETSEADTSLLVTSETEEPNHAAEDYSE	GVTPTPET(0.002)ET(0.002)S(0.002)EADT(0.008)S(0.008)LLVT(0.433)S(0.433)ET(0.11)EEPNHAAEDY(0.001)S(0.001)ETEPSQK	0.27699									0	0	0	0	0	0	0	0
AT4G29190.1	236	AT4G29190.1	236	Q9M0G2, oxidation-related zinc finger 2, AtOZF2, OZF2, Arabidopsis thaliana oxidation-related zinc finger 2, AtTZF3, AtC3H49, tandem zinc finger 3, TZF3	Zinc finger C-x8-C-x5-C-x3-H type family protein	0.663564	S	0.0227005	RADSESSPMTQSLSRSLGSCSINDVVPSFRN	S(0.664)LGS(0.317)CS(0.019)INDVVPSFR	4.0126	By matching		By MS/MS						8755600	0	13175000	0	0	0	0	0
AT4G31160.1	1241	AT4G31160.1	1241	Q9M086, DCAF1, DDB1-CUL4 associated factor 1	Encodes a DCAF/DWD protein capable of interacting with DDB1 and associating with CUL4, likely as part of a nuclear ubiquitin ligase complex. DCAF1 appears to be required for plant embryogenesis and to affect several other developmental processes including leaf, shoot, and flower development., DDB1-CUL4 associated factor 1	0.703437	S	6.13e-05	RGNAAPSAKKKQLTFSPSFSSQSRKQSFSHD	QLTFS(0.703)PS(0.285)FS(0.008)S(0.001)QS(0.001)R	0.27735			By MS/MS						0	0	41276000	0	0	0	0	0
AT4G31160.1	1243	AT4G31160.1	1243	Q9M086, DCAF1, DDB1-CUL4 associated factor 1	Encodes a DCAF/DWD protein capable of interacting with DDB1 and associating with CUL4, likely as part of a nuclear ubiquitin ligase complex. DCAF1 appears to be required for plant embryogenesis and to affect several other developmental processes including leaf, shoot, and flower development., DDB1-CUL4 associated factor 1	0.965319	S	1.21e-06	NAAPSAKKKQLTFSPSFSSQSRKQSFSHDAL	QLTFS(0.004)PS(0.965)FS(0.022)S(0.003)QS(0.006)R	0.89366	By MS/MS	By MS/MS		By MS/MS		By MS/MS	By MS/MS		53896000	65580000	0	41129000	0	29967000	35632000	0
AT4G31160.1	1245	AT4G31160.1	1245	Q9M086, DCAF1, DDB1-CUL4 associated factor 1	Encodes a DCAF/DWD protein capable of interacting with DDB1 and associating with CUL4, likely as part of a nuclear ubiquitin ligase complex. DCAF1 appears to be required for plant embryogenesis and to affect several other developmental processes including leaf, shoot, and flower development., DDB1-CUL4 associated factor 1	0.439229	S	0.000195148	APSAKKKQLTFSPSFSSQSRKQSFSHDALPQ	QLTFS(0.029)PS(0.384)FS(0.439)S(0.074)QS(0.074)R	0.49206									0	0	0	0	0	0	0	0
AT4G31160.1	349	AT4G31160.1	349	Q9M086, DCAF1, DDB1-CUL4 associated factor 1	Encodes a DCAF/DWD protein capable of interacting with DDB1 and associating with CUL4, likely as part of a nuclear ubiquitin ligase complex. DCAF1 appears to be required for plant embryogenesis and to affect several other developmental processes including leaf, shoot, and flower development., DDB1-CUL4 associated factor 1	1	S	9.21e-35	GRVHEGAPDTEVLLASPRLGRLLVRDRDLSK	VHEGAPDTEVLLAS(1)PR	0.78969	By MS/MS	By MS/MS	By MS/MS	By MS/MS	By MS/MS	By MS/MS	By MS/MS	By MS/MS	83917000	65349000	86245000	69484000	67756000	85918000	42777000	34565000
AT4G32640.2	341	AT4G32640.2	341	Q9M081	Sec23/Sec24 protein transport family protein	0.229234	S	0.0150389	PGPSRIDPNQIPRPGSSSSPTVFETRQSNQA	IDPNQIPRPGS(0.229)S(0.229)S(0.229)S(0.229)PT(0.074)VFET(0.009)R	2.443									0	0	0	0	0	0	0	0
AT4G32640.2	342	AT4G32640.2	342	Q9M081	Sec23/Sec24 protein transport family protein	0.265868	S	0.000158972	GPSRIDPNQIPRPGSSSSPTVFETRQSNQAN	IDPNQIPRPGS(0.198)S(0.266)S(0.266)S(0.266)PT(0.004)VFETR	-0.011248									0	0	0	0	0	0	0	0
AT4G32640.2	343	AT4G32640.2	343	Q9M081	Sec23/Sec24 protein transport family protein	0.265868	S	0.000158972	PSRIDPNQIPRPGSSSSPTVFETRQSNQANP	IDPNQIPRPGS(0.198)S(0.266)S(0.266)S(0.266)PT(0.004)VFETR	-0.011248									0	0	0	0	0	0	0	0
AT4G32640.2	344	AT4G32640.2	344	Q9M081	Sec23/Sec24 protein transport family protein	0.544753	S	0.000158972	SRIDPNQIPRPGSSSSPTVFETRQSNQANPP	IDPNQIPRPGS(0.107)S(0.107)S(0.107)S(0.545)PT(0.133)VFET(0.002)R	1.246		By MS/MS							0	45352000	0	0	0	0	0	0
AT5G03700.1	473	AT5G03700.1	473	Q9LZR8	D-mannose binding lectin protein with Apple-like carbohydrate-binding domain	0.999061	S	2.29e-13	DNGLSPGPYKNLGSDSFNSVEMSRR______	NLGS(0.001)DS(0.999)FNSVEMSR	-0.67473	By MS/MS	By MS/MS	By MS/MS	By MS/MS		By MS/MS	By MS/MS	By matching	162100000	180380000	120360000	99767000	0	94794000	56029000	44434000
AT5G03700.1	462	AT5G03700.1	462	Q9LZR8	D-mannose binding lectin protein with Apple-like carbohydrate-binding domain	0.99991	S	0.000661842	NWRREKRVLEEDNGLSPGPYKNLGSDSFNSV	RVLEEDNGLS(1)PGPYK	1.1687	By MS/MS	By MS/MS	By MS/MS	By MS/MS	By MS/MS	By MS/MS		By matching	77804000	83564000	66224000	45788000	40037000	48449000	0	19814000
AT5G02850.1	20	AT5G02850.1	20	Q9LZ00	hydroxyproline-rich glycoprotein family protein	0.988247	S	0.00022058	QIVQSPARLGLTGPGSPSVQNPTPTRHGHPT	LGLTGPGS(0.988)PS(0.012)VQNPT(0.821)PT(0.179)R	0.42933	By MS/MS	By matching	By matching	By matching	By MS/MS	By matching	By MS/MS	By MS/MS	109110000	115160000	71966000	63168000	91261000	91151000	56343000	57391000
AT5G02850.1	9	AT5G02850.1	9	Q9LZ00	hydroxyproline-rich glycoprotein family protein	1	S	2.17e-21	_______MLQHQIVQSPARLGLTGPGSPSVQ	MLQHQIVQS(1)PAR	0.61026	By MS/MS	By MS/MS	By MS/MS	By MS/MS	By MS/MS	By MS/MS	By MS/MS	By MS/MS	130010000	127640000	94430000	88284000	104130000	110850000	59691000	49195000
AT5G02850.1	27	AT5G02850.1	27	Q9LZ00	hydroxyproline-rich glycoprotein family protein	0.838881	T	0.00022058	RLGLTGPGSPSVQNPTPTRHGHPTSSSSSQS	LGLTGPGS(0.983)PS(0.017)VQNPT(0.839)PT(0.161)R	-0.043335	By MS/MS	By matching			By MS/MS	By matching	By MS/MS	By MS/MS	23735000	24964000	0	0	26343000	27408000	14810000	16466000
AT5G13200.1	30	AT5G13200.1	30	Q9LYV6	GRAM domain family protein	0.506281	S	3.15e-06	QEQPKTLETEHQPEPSSSSPDQKKWGTHVMG	TLETEHQPEPS(0.506)S(0.213)S(0.14)S(0.14)PDQK	0.99682						By MS/MS	By matching		0	0	0	0	0	37800000	2590000	0
AT5G13200.1	32	AT5G13200.1	32	Q9LYV6	GRAM domain family protein	0.590979	S	1.57e-12	QPKTLETEHQPEPSSSSPDQKKWGTHVMGAP	TLETEHQPEPS(0.006)S(0.027)S(0.591)S(0.377)PDQKK	0.87123	By MS/MS	By MS/MS	By matching	By matching	By MS/MS	By MS/MS	By matching	By matching	68635000	75997000	40226000	22846000	33815000	37868000	17558000	17984000
AT5G13200.1	33	AT5G13200.1	33	Q9LYV6	GRAM domain family protein	0.555763	S	1.22e-24	PKTLETEHQPEPSSSSPDQKKWGTHVMGAPA	TLETEHQPEPS(0.05)S(0.117)S(0.277)S(0.556)PDQK	2.7733	By matching	By matching	By MS/MS	By matching			By matching		17380000	17561000	24991000	33605000	0	0	9256200	0
AT5G07070.1	170	AT5G07070.1	170	Q9LYQ8, CIPK2, SNF1-RELATED PROTEIN KINASE 3.2, SnRK3.2, CBL-interacting protein kinase 2	Encodes CBL-interacting protein kinase 2 (CIPK2)., CBL-interacting protein kinase 2	0.943808	T	1.86e-11	LSALADCKRQDGLLHTTCGTPAYVAPEVINR	RQDGLLHT(0.944)T(0.056)CGT(0.001)PAYVAPEVINR	-0.98552	By MS/MS			By MS/MS	By MS/MS	By matching	By matching	By MS/MS	65532000	0	0	77085000	36830000	56023000	36177000	33143000
AT5G07290.1	536	AT5G07290.1	536	Q9LYN7, AML4, ML4, MEI2-like 4	MEI2-like 4, AML4 A member of mei2-like gene family, predominantly plant-based family of genes encoding RNA binding proteins with characteristic presence of a highly conserved RNA binding motif first described in the mei2 gene of the fission yeast S. pombe. In silico analyses reveal nine mei2 -like genes in A. thaliana. They were grouped into four distinct clades, based on overall sequence simila…	0.994732	S	0.00356581	VRGVGVDGFNGGVIGSPINQGSHRGNLNLWS	GVGVDGFNGGVIGS(0.995)PINQGS(0.005)HR	1.8475	By matching	By matching	By matching		By matching	By MS/MS	By matching	By matching	32225000	25929000	24925000	0	29524000	23967000	18161000	17187000
AT5G07290.1	94	AT5G07290.1	94	Q9LYN7, AML4, ML4, MEI2-like 4	MEI2-like 4, AML4 A member of mei2-like gene family, predominantly plant-based family of genes encoding RNA binding proteins with characteristic presence of a highly conserved RNA binding motif first described in the mei2 gene of the fission yeast S. pombe. In silico analyses reveal nine mei2 -like genes in A. thaliana. They were grouped into four distinct clades, based on overall sequence simila…	0.882258	S	3.42e-08	TTTNDTHWESSLFSSSLSDLFSRKLRLPRSD	TTTNDTHWESSLFSS(0.069)S(0.882)LS(0.048)DLFSR	-0.98945	By MS/MS	By MS/MS	By MS/MS	By matching	By MS/MS	By matching	By MS/MS	By matching	16956000	26987000	19039000	10791000	10843000	8022900	7984500	5010800
AT5G12080.3	57	AT5G12080.3	57	Q9LYG9, mechanosensitive channel of small conductance-like 10, ATMSL10, MSL10	mechanosensitive channel of small conductance-like 10, Encodes a mechanosensitive (or stretch-activated) ion channel in the plasma membrane with a moderate preference for anions.	1	S	4.94e-05	PFSKSPSPEISKLVGSPNKPPRAPNQNNVGL	LVGS(1)PNKPPR	0.12999	By MS/MS	By MS/MS	By MS/MS	By MS/MS	By MS/MS	By MS/MS	By MS/MS	By MS/MS	53893000	67644000	75119000	71723000	49303000	53037000	47439000	31581000
AT5G12850.1	18	AT5G12850.1	18	Q9LXV4	CCCH-type zinc finger protein with ARM repeat domain	0.999842	S	8.89e-19	GLAKKLDIEDTLTSLSDQENESLAKPMNDAA	KLDIEDTLTSLS(1)DQENESLAK	-0.48595	By MS/MS	By MS/MS	By MS/MS	By MS/MS	By MS/MS	By MS/MS	By MS/MS	By MS/MS	77793000	106870000	70132000	76129000	64697000	75452000	43997000	27976000
AT5G12850.1	559	AT5G12850.1	559	Q9LXV4	CCCH-type zinc finger protein with ARM repeat domain	0.66431	S	2.41e-12	SSPKNVEQHSLLQQASSPRGGEPISPMNARM	NVEQHSLLQQAS(0.664)S(0.336)PR	0.93949		By MS/MS					By matching		0	63075000	0	0	0	0	20893000	0
AT5G12850.1	560	AT5G12850.1	560	Q9LXV4	CCCH-type zinc finger protein with ARM repeat domain	0.977199	S	2.61e-46	SPKNVEQHSLLQQASSPRGGEPISPMNARMK	NVEQHSLLQQAS(0.023)S(0.977)PR	0.72329	By MS/MS		By MS/MS	By MS/MS	By matching	By MS/MS		By matching	26751000	0	48183000	46771000	27767000	35861000	0	15066000
AT5G12850.1	474	AT5G12850.1	474	Q9LXV4	CCCH-type zinc finger protein with ARM repeat domain	1	S	0.00180585	LHEFEMQRQLAGDMHSPRFMNHSARPKTLNP	QLAGDMHS(1)PR	-0.63143	By matching	By matching		By matching	By matching	By matching	By MS/MS	By matching	6269800	7060400	0	4258600	5336000	2158000	3784800	1990400
AT5G12850.1	502	AT5G12850.1	502	Q9LXV4	CCCH-type zinc finger protein with ARM repeat domain	1	S	2.02e-85	LNPSNLEELFSAEVASPRFSDQLAVSSVLSP	TLNPSNLEELFSAEVAS(1)PR	2.3095	By MS/MS	By MS/MS	By MS/MS	By MS/MS	By MS/MS	By MS/MS	By MS/MS		27652000	40105000	21819000	17367000	24944000	20034000	25162000	0
AT5G13000.2	25	AT5G13000.2	25	Q9LXT9, gsl12, CALS3, callose synthase 3, ATGSL12, glucan synthase-like 12, GSL12	glucan synthase-like 12, encodes a gene similar to callose synthase	0.862656	T	1.9e-21	QGPSQPQQRRIIRTQTAGNLGESFDSEVVPS	T(0.136)QT(0.863)AGNLGES(0.001)FDSEVVPSSLVEIAPILR	0.098179	By MS/MS	By MS/MS	By MS/MS	By MS/MS	By MS/MS	By MS/MS	By MS/MS	By MS/MS	23936000	40959000	13708000	14509000	12684000	16845000	20214000	6915400
AT3G16000.1	589	AT3G16000.1	589	Q9LW85, MAR binding filament-like protein 1, MFP1	encodes a DNA-binding protein that binds to plastid DNA non-specifically and is associated with nucleoids and thylakoid membranes. The expression of the gene is correlated with the development of thylakoid membranes., MAR binding filament-like protein 1	0.997261	S	0.0101019	KGMEKQILMEREARKSLETDLEEAVKSLDEM	S(0.997)LET(0.003)DLEEAVK	-0.97347	By matching	By matching		By matching	By MS/MS	By matching		By matching	37993000	37615000	0	47030000	39193000	30281000	0	16243000
AT3G15790.1	116	AT3G15790.1	116	Q9LW00, methyl-CPG-binding domain 11, ATMBD11, MBD11	methyl-CPG-binding domain 11, Protein containing methyl-CpG-binding domain.Has sequence similarity to human MBD proteins.	1	S	8.39e-09	RTKSPVSKKDAEGEKSEGGGEENSHVKDTEM	DAEGEKS(1)EGGGEENSHVK	0.58285	By MS/MS	By MS/MS	By MS/MS	By MS/MS	By MS/MS	By MS/MS	By MS/MS	By MS/MS	8148400	16121000	23051000	22900000	17520000	14437000	11104000	6894400
AT3G27700.2	657	AT3G27700.2	657	Q9LVX1	zinc finger (CCCH-type) family protein / RNA recognition motif (RRM)-containing protein	0.999999	S	1.92e-12	RVKLDTASDSGAAIASPKTESSTDKKVPILK	LDTASDSGAAIAS(1)PK	1.1229	By MS/MS	By MS/MS	By MS/MS	By MS/MS	By MS/MS	By MS/MS	By MS/MS	By MS/MS	7763700	76901000	75019000	80244000	51590000	71857000	47358000	30557000
AT5G55860.1	10	AT5G55860.1	10	Q9LVQ4	Plant protein of unknown function (DUF827)	0.398985	S	0.0222434	______MVAKKGRRDSSDSSPIVEVGEIDTS	GRRDS(0.399)S(0.399)DS(0.101)S(0.101)PIVEVGEIDTSAPFQSVK	-0.18201									0	0	0	0	0	0	0	0
AT5G55860.1	11	AT5G55860.1	11	Q9LVQ4	Plant protein of unknown function (DUF827)	0.398985	S	0.0222434	_____MVAKKGRRDSSDSSPIVEVGEIDTSA	GRRDS(0.399)S(0.399)DS(0.101)S(0.101)PIVEVGEIDTSAPFQSVK	-0.18201									0	0	0	0	0	0	0	0
AT5G55860.1	589	AT5G55860.1	589	Q9LVQ4	Plant protein of unknown function (DUF827)	0.677696	S	1.29e-12	ATRILAEAEMKMASESSPQQHYKAPKQKPVN	MASES(0.678)S(0.322)PQQHYK	-0.089412	By MS/MS								0	0	0	0	0	0	0	0
AT5G55860.1	590	AT5G55860.1	590	Q9LVQ4	Plant protein of unknown function (DUF827)	0.996259	S	1.14e-35	TRILAEAEMKMASESSPQQHYKAPKQKPVNN	MASES(0.004)S(0.996)PQQHYK	-1.3505		By MS/MS	By MS/MS	By MS/MS		By MS/MS	By MS/MS	By MS/MS	0	0	29302000	27269000	0	0	10285000	0
AT5G55860.1	639	AT5G55860.1	639	Q9LVQ4	Plant protein of unknown function (DUF827)	0.917453	S	3.38e-08	LSGIFNRKKNQVEWGSPSYLPGEKPF_____	NQVEWGS(0.917)PS(0.08)Y(0.003)LPGEKPF	-0.46592	By MS/MS	By MS/MS	By MS/MS	By matching	By MS/MS		By MS/MS	By matching	28510000	31872000	19069000	12512000	21499000	0	11922000	6453400
AT5G55860.1	641	AT5G55860.1	641	Q9LVQ4	Plant protein of unknown function (DUF827)	0.499729	S	1.18e-07	GIFNRKKNQVEWGSPSYLPGEKPF_______	NQVEWGS(0.5)PS(0.5)Y(0.001)LPGEKPF	0.53495									0	0	0	0	0	0	0	0
AT5G55860.1	369	AT5G55860.1	369	Q9LVQ4	Plant protein of unknown function (DUF827)	0.99912	S	2.03e-120	ESVAGDLHLKLSRSKSELEQCVTEESKAKAA	S(0.001)KS(0.999)ELEQCVTEESK	-1.5639	By MS/MS	By MS/MS	By MS/MS	By MS/MS	By MS/MS	By MS/MS	By MS/MS	By MS/MS	106020000	118680000	91266000	83210000	74857000	65970000	61674000	41378000
AT5G58300.2	558	AT5G58300.2	558	Q9LVM0	Leucine-rich repeat protein kinase family protein	0.647395	S	0.0340991	GVLILEMLTGKSPVQSPSRDDMVDLPRWVQS	S(0.28)PVQS(0.647)PS(0.072)RDDMVDLPR	-1.9458	By MS/MS	By MS/MS	By matching		By matching	By matching		By matching	45853000	39955000	31211000	0	26529000	27234000	0	9522800
AT5G58300.2	640	AT5G58300.2	640	Q9LVM0	Leucine-rich repeat protein kinase family protein	0.491936	S	4.93e-09	MIEEIRVSDSETTRPSSDDNSKPKDSNVQV_	VSDSET(0.003)T(0.007)RPS(0.492)S(0.492)DDNS(0.006)KPK	0.23045									0	0	0	0	0	0	0	0
AT5G58300.2	641	AT5G58300.2	641	Q9LVM0	Leucine-rich repeat protein kinase family protein	0.491936	S	4.93e-09	IEEIRVSDSETTRPSSDDNSKPKDSNVQV__	VSDSET(0.003)T(0.007)RPS(0.492)S(0.492)DDNS(0.006)KPK	0.23045									0	0	0	0	0	0	0	0
AT5G58300.2	645	AT5G58300.2	645	Q9LVM0	Leucine-rich repeat protein kinase family protein	0.490142	S	0.000114924	RVSDSETTRPSSDDNSKPKDSNVQV______	VSDSET(0.005)T(0.03)RPS(0.238)S(0.238)DDNS(0.49)KPK	-0.065067									0	0	0	0	0	0	0	0
AT5G58300.2	636	AT5G58300.2	636	Q9LVM0	Leucine-rich repeat protein kinase family protein	0.197343	T	0.0162715	DVVRMIEEIRVSDSETTRPSSDDNSKPKDSN	VSDS(0.013)ET(0.197)T(0.197)RPS(0.197)S(0.197)DDNS(0.197)KPK	-0.48628									0	0	0	0	0	0	0	0
AT5G58300.2	637	AT5G58300.2	637	Q9LVM0	Leucine-rich repeat protein kinase family protein	0.197343	T	0.0162715	VVRMIEEIRVSDSETTRPSSDDNSKPKDSNV	VSDS(0.013)ET(0.197)T(0.197)RPS(0.197)S(0.197)DDNS(0.197)KPK	-0.48628									0	0	0	0	0	0	0	0
AT5G58350.1	547	AT5G58350.1	547	Q9LVL5, with no lysine (K) kinase 4, ZIK2, WNK4	Encodes a member of the WNK family (9 members in all) of protein kinases, the structural design of which is clearly distinct from those of other known protein kinases, such as receptor-like kinases and mitogen-activated protein kinases. Its transcription is under the control of circadian rhythms., with no lysine (K) kinase 4	1	T	6.62e-12	HRSPGEEARKRRLFKTVGDVETVGFQSPYAV	T(1)VGDVETVGFQSPYAVSR	0.057072	By MS/MS		By MS/MS		By matching	By MS/MS	By MS/MS		30333000	0	19746000	0	24884000	19685000	28093000	0
AT1G48480.1;AT3G17840.1	373;367	AT3G17840.1	367	Q9LVI6, receptor-like kinase 902, RLK902	Encodes a receptor-like kinase found at the cell surface of various tissues. Its function remains unknown., receptor-like kinase 902	1	S	3.74e-24	GNATKVFDLEDLLRASAEVLGKGTFGTAYKA	VFDLEDLLRAS(1)AEVLGK	0.50103	By MS/MS	By MS/MS	By MS/MS	By MS/MS	By MS/MS	By MS/MS	By MS/MS	By MS/MS	41089000	36809000	30183000	13359000	16283000	16192000	9116700	3096400
AT3G17840.1	331	AT3G17840.1	331	Q9LVI6, receptor-like kinase 902, RLK902	Encodes a receptor-like kinase found at the cell surface of various tissues. Its function remains unknown., receptor-like kinase 902	0.89205	S	2.59e-07	AAVEAPENRSYVNEYSPSAVKAVEVNSSGMK	SYVNEYS(0.892)PS(0.108)AVK	0.25733	By MS/MS	By MS/MS	By MS/MS	By MS/MS	By MS/MS	By MS/MS	By MS/MS	By MS/MS	131710000	144990000	112050000	95954000	85980000	98263000	71503000	44380000
AT3G17840.1	518	AT3G17840.1	518	Q9LVI6, receptor-like kinase 902, RLK902	Encodes a receptor-like kinase found at the cell surface of various tissues. Its function remains unknown., receptor-like kinase 902	0.364194	S	5.46e-05	DARVSDFGLAQLVSASSTTPNRATGYRAPEV	VSDFGLAQLVS(0.064)AS(0.364)S(0.243)T(0.164)T(0.164)PNR	0.75798									0	0	0	0	0	0	0	0
AT3G17840.1	519	AT3G17840.1	519	Q9LVI6, receptor-like kinase 902, RLK902	Encodes a receptor-like kinase found at the cell surface of various tissues. Its function remains unknown., receptor-like kinase 902	0.464378	S	3.97e-07	ARVSDFGLAQLVSASSTTPNRATGYRAPEVT	VSDFGLAQLVSAS(0.014)S(0.464)T(0.311)T(0.21)PNR	-0.19161									0	0	0	0	0	0	0	0
AT3G17840.1	521	AT3G17840.1	521	Q9LVI6, receptor-like kinase 902, RLK902	Encodes a receptor-like kinase found at the cell surface of various tissues. Its function remains unknown., receptor-like kinase 902	0.743412	T	1.04e-12	VSDFGLAQLVSASSTTPNRATGYRAPEVTDP	VSDFGLAQLVS(0.006)AS(0.015)S(0.068)T(0.167)T(0.743)PNR	0.20764		By MS/MS	By MS/MS		By matching	By matching	By matching		0	22308000	14539000	0	11099000	10852000	12707000	0
AT5G57290.3	106	AT5G57290.3	106	Q9LVC9	60S acidic ribosomal protein family	1	S	1.9e-138	EAAAATKEEEKKKEESEEEEGDFGFDLFG__	KKEES(1)EEEEGDFGFDLFG	0.30348	By MS/MS	By MS/MS	By MS/MS	By MS/MS	By MS/MS	By MS/MS	By MS/MS	By MS/MS	65036000	50865000	54599000	104670000	35465000	50323000	21038000	9861400
AT5G62390.1	97	AT5G62390.1	97	Q9LVA0, BAG7, BCL-2-associated athanogene 7, ATBAG7	A member of Arabidopsis BAG (Bcl-2-associated athanogene) proteins, plant homologs of mammalian regulators of apoptosis. Plant BAG proteins are multi-functional and remarkably similar to their animal counterparts, as they regulate apoptotic-like processes ranging from pathogen attack, to abiotic stress, to plant development. Localized to the ER. Necessary for the proper maintenance of the unfolde…	0.999974	S	0.000185555	RLEPEYPLKYLCDRVSDLESKFDRLVSPKSD	YLCDRVS(1)DLESK	1.2651	By matching	By matching	By matching	By matching	By MS/MS	By matching		By matching	46699000	39927000	38199000	39939000	24444000	24043000	0	11657000
AT5G62390.1	443	AT5G62390.1	443	Q9LVA0, BAG7, BCL-2-associated athanogene 7, ATBAG7	A member of Arabidopsis BAG (Bcl-2-associated athanogene) proteins, plant homologs of mammalian regulators of apoptosis. Plant BAG proteins are multi-functional and remarkably similar to their animal counterparts, as they regulate apoptotic-like processes ranging from pathogen attack, to abiotic stress, to plant development. Localized to the ER. Necessary for the proper maintenance of the unfolde…	1	T	8.58e-138	KEIAEGVTQIVQMLETEEE____________	EIAEGVTQIVQMLET(1)EEE	-0.032334	By MS/MS	By MS/MS	By MS/MS	By MS/MS	By MS/MS	By MS/MS	By MS/MS	By MS/MS	85693000	73942000	59517000	33476000	28367000	28225000	29847000	8752100
AT3G24550.1	223	AT3G24550.1	223	Q9LV48, PERK1, proline-rich extensin-like receptor kinase 1, ATPERK1	proline extensin-like receptor kinase 1, Encodes a member of the proline-rich extensin-like receptor kinase (PERK) family. This family consists of 15 predicted receptor kinases (PMID: 15653807).	0.999999	S	4.04e-05	SDNHVVTSLPPPKPPSPPRKPPPPPPPPAFM	PSDNHVVTSLPPPKPPS(1)PPR	-0.26215	By MS/MS	By MS/MS	By MS/MS	By MS/MS	By MS/MS	By MS/MS	By MS/MS	By MS/MS	105710000	141450000	178290000	127470000	52947000	68110000	96103000	90996000
AT3G17210.1	108	AT3G17210.1	108	Q9LUV2, ATHS1, HS1, A. THALIANA HEAT STABLE PROTEIN 1, heat stable protein 1	Encodes a heat stable protein with antimicrobial and antifungal activity., heat stable protein 1	0.547944	S	0.0158754	SLDKVLVIDYKPTSVSL______________	VLVIDYKPT(0.243)S(0.209)VS(0.548)L	-0.9765	By matching	By MS/MS	By matching	By matching	By matching		By matching	By matching	12690000	16534000	9705000	9957800	8693400	0	6207400	4962800
AT3G17650.1	25	AT3G17650.1	25	Q9LUN2, YELLOW STRIPE like 5, PDE321, pigment defective 321, YSL5	Arabidopsis thaliana metal-nicotianamine transporter YSL5, YELLOW STRIPE like 5	0.885331	S	0.0210447	RDRQIVEHELQETGFSPETEKVKNKNFEEDE	QIVEHELQET(0.008)GFS(0.885)PET(0.106)EK	-0.30382		By matching	By matching	By matching	By matching	By matching	By MS/MS	By matching	0	80115000	59646000	56987000	5890100	44955000	36926000	18757000
AT3G17650.1	391	AT3G17650.1	391	Q9LUN2, YELLOW STRIPE like 5, PDE321, pigment defective 321, YSL5	Arabidopsis thaliana metal-nicotianamine transporter YSL5, YELLOW STRIPE like 5	0.999967	S	0.000305741	SISRTSFTLEEDPHASPLSPKQSYDDQRRTR	TSFTLEEDPHAS(1)PLS(1)PK	0.81039	By MS/MS		By MS/MS	By MS/MS	By MS/MS	By MS/MS		By matching	58519000	0	109760000	73071000	34343000	29800000	0	9491500
AT3G17650.1	394	AT3G17650.1	394	Q9LUN2, YELLOW STRIPE like 5, PDE321, pigment defective 321, YSL5	Arabidopsis thaliana metal-nicotianamine transporter YSL5, YELLOW STRIPE like 5	0.999999	S	0.000305741	RTSFTLEEDPHASPLSPKQSYDDQRRTRFFL	TSFTLEEDPHAS(1)PLS(1)PK	0.81039	By MS/MS		By matching	By matching	By MS/MS	By MS/MS		By matching	58519000	0	40737000	31646000	34343000	29800000	0	9491500
AT3G14270.1	1249	AT3G14270.1	1249	Q9LUM0, FORMS APLOID AND BINUCLEATE CELLS 1B, FAB1B	Encodes a protein that is predicted to act as a 1-phosphatidylinositol-3-phosphate (PtdIns3P) 5-kinase based on its homology to Fab1 from yeast. It contains an FYVE domain required for binding to PtdIns3P-containing membranes in yeast, as well as a Cpn60_TCP1 homology domain plus a kinase domain. fab1a/fab1b pollen grains not viable and have defective vacuolar organization. FAB1A and FAB1B comple…	0.5	S	0.00289824	TSYPLENKVDVRRTQSDGQIVMKNLSATLDA	RT(0.5)QS(0.5)DGQIVMK	-0.87684	By MS/MS	By matching		By matching	By MS/MS	By matching		By matching	12384000	10599000	0	9206500	7000300	9278600	0	3143900
AT3G14270.1	1247	AT3G14270.1	1247	Q9LUM0, FORMS APLOID AND BINUCLEATE CELLS 1B, FAB1B	Encodes a protein that is predicted to act as a 1-phosphatidylinositol-3-phosphate (PtdIns3P) 5-kinase based on its homology to Fab1 from yeast. It contains an FYVE domain required for binding to PtdIns3P-containing membranes in yeast, as well as a Cpn60_TCP1 homology domain plus a kinase domain. fab1a/fab1b pollen grains not viable and have defective vacuolar organization. FAB1A and FAB1B comple…	0.5	T	0.00289824	PDTSYPLENKVDVRRTQSDGQIVMKNLSATL	RT(0.5)QS(0.5)DGQIVMK	-0.87684	By MS/MS	By matching		By matching	By MS/MS	By matching		By matching	12384000	10599000	0	9206500	7000300	9278600	0	3143900
AT3G14350.2	342	AT3G14350.2	342	Q9LUL4, SRF7, STRUBBELIG-receptor family 7	STRUBBELIG-receptor family 7	1	S	1.39e-07	SLSMNLRPPPSERHKSFDDDDSTMRKPIVAK	HKS(1)FDDDDSTMR	-0.15581	By MS/MS	By MS/MS	By MS/MS	By MS/MS	By MS/MS	By MS/MS	By MS/MS	By matching	49425000	37238000	29433000	5971000	24757000	16349000	7573400	3770000
AT3G14570.2	627	AT3G14570.2	627	Q9LUD7, glucan synthase-like 4, atgsl4, gsl04, GSL04, ATGSL04	glucan synthase-like 4, encodes a protein similar to callose synthase	0.483843	Y	0.00331018	WTIILPVLYSHSRRKYICYFTNYKTWLGEWC	RKY(0.484)ICY(0.484)FT(0.039)NY(0.994)K	-2.2575									0	0	0	0	0	0	0	0
AT3G14570.2	630	AT3G14570.2	630	Q9LUD7, glucan synthase-like 4, atgsl4, gsl04, GSL04, ATGSL04	glucan synthase-like 4, encodes a protein similar to callose synthase	0.483843	Y	0.00331018	ILPVLYSHSRRKYICYFTNYKTWLGEWCFSP	RKY(0.484)ICY(0.484)FT(0.039)NY(0.994)K	-2.2575									0	0	0	0	0	0	0	0
AT3G14570.2	634	AT3G14570.2	634	Q9LUD7, glucan synthase-like 4, atgsl4, gsl04, GSL04, ATGSL04	glucan synthase-like 4, encodes a protein similar to callose synthase	0.993516	Y	0.00331018	LYSHSRRKYICYFTNYKTWLGEWCFSPYMVA	RKY(0.484)ICY(0.484)FT(0.039)NY(0.994)K	-2.2575	By matching	By matching	By matching	By MS/MS	By matching	By MS/MS		By matching	18948000	19390000	24929000	36805000	22642000	28823000	0	10240000
AT5G57090.1	439	AT5G57090.1	439	Q9LU77, WAVY ROOTS 6, AGR1, MM31, WAV6, PIN-FORMED 2, ATPIN2, PIN2, AGRAVITROPIC ROOT, ETHYLENE INSENSITIVE ROOT 1, EIR1, AGR, AGRAVITROPIC ROOT 1, ARABIDOPSIS THALIANA PIN-FORMED 2	Encodes an auxin efflux carrier that is similar to bacterial membrane transporters. Root-specific role in the transport of auxin. Acts downstream of CTR1 and ethylene biosynthesis, in the same pathway as EIN2 and AUX1, and independent from EIN3 and EIN5/AIN1 pathway. In the root, the protein localizes apically in epidermal and lateral root cap cells and predominantly basally in cortical cells. Fu…	1	S	5.35e-06	DNLATKAMQNLIENMSPGRKGHVEMDQDGNN	AMQNLIENMS(1)PGRK	-0.25756	By matching	By MS/MS	By matching	By matching		By matching			22195000	27163000	16412000	14345000	0	15820000	0	0
AT5G57090.1	458	AT5G57090.1	458	Q9LU77, WAVY ROOTS 6, AGR1, MM31, WAV6, PIN-FORMED 2, ATPIN2, PIN2, AGRAVITROPIC ROOT, ETHYLENE INSENSITIVE ROOT 1, EIR1, AGR, AGRAVITROPIC ROOT 1, ARABIDOPSIS THALIANA PIN-FORMED 2	Encodes an auxin efflux carrier that is similar to bacterial membrane transporters. Root-specific role in the transport of auxin. Acts downstream of CTR1 and ethylene biosynthesis, in the same pathway as EIN2 and AUX1, and independent from EIN3 and EIN5/AIN1 pathway. In the root, the protein localizes apically in epidermal and lateral root cap cells and predominantly basally in cortical cells. Fu…	0.84187	S	0.0208438	KGHVEMDQDGNNGGKSPYMGKKGSDVEDGGP	GHVEMDQDGNNGGKS(0.842)PY(0.158)MGK	-0.19535						By MS/MS		By matching	0	0	0	0	0	11917000	0	7249000
AT5G57090.1	218	AT5G57090.1	218	Q9LU77, WAVY ROOTS 6, AGR1, MM31, WAV6, PIN-FORMED 2, ATPIN2, PIN2, AGRAVITROPIC ROOT, ETHYLENE INSENSITIVE ROOT 1, EIR1, AGR, AGRAVITROPIC ROOT 1, ARABIDOPSIS THALIANA PIN-FORMED 2	Encodes an auxin efflux carrier that is similar to bacterial membrane transporters. Root-specific role in the transport of auxin. Acts downstream of CTR1 and ethylene biosynthesis, in the same pathway as EIN2 and AUX1, and independent from EIN3 and EIN5/AIN1 pathway. In the root, the protein localizes apically in epidermal and lateral root cap cells and predominantly basally in cortical cells. Fu…	0.924771	S	7.98e-06	HVVVRRSSAASSMISSFNKSHGGGLNSSMIT	SSAASSMIS(0.075)S(0.925)FNK	-2.3262	By matching	By MS/MS	By matching		By matching	By matching			22510000	32759000	26747000	0	12099000	16273000	0	0
AT3G21180.1	32	AT3G21180.1	32	Q9LU41, ACA9, autoinhibited Ca(2+)-ATPase 9, ATACA9	autoinhibited Ca(2+)-ATPase 9, one of the type IIB calcium pump isoforms. encodes an autoinhibited Ca(2+)-ATPase that contains an N-terminal calmodulin binding autoinhibitory domain.	0.958697	S	0.00155916	RHDDMEAGSAKTEEHSDHEELQHDPDDPFDI	T(0.041)EEHS(0.959)DHEELQHDPDDPFDIDNTK	0.30969	By MS/MS	By MS/MS	By matching	By matching	By matching	By matching	By matching	By matching	50041000	45816000	32756000	32710000	28552000	27040000	21942000	18198000
AT5G49910.1	715	AT5G49910.1	715	Q9LTX9, cpHsc70-2, chloroplast heat shock protein 70-2, HEAT SHOCK PROTEIN 70-7, HSC70-7	chloroplast heat shock protein 70-2, Stromal heat shock protein involved in protein import into chloroplast.	0.939048	T	0.00486606	AKGGDNGGDVIDADFTDSN____________	GGDNGGDVIDADFT(0.939)DS(0.061)N	0.55183	By MS/MS			By matching	By matching	By MS/MS			17941000	0	0	11737000	6023200	16614000	0	0
AT3G13290.1	82	AT3G13290.1	82	Q9LTT9, varicose-related, VCR	varicose-related	0.565681	Y	1.38e-05	SSSSATNLQPQRTLSYPTPPLNPQSPRVNHN	TLS(0.008)Y(0.566)PT(0.426)PPLNPQSPR	0.81625				By MS/MS					0	0	0	24423000	0	0	0	0
AT3G13290.1	720	AT3G13290.1	720	Q9LTT9, varicose-related, VCR	varicose-related	0.601287	S	7.32e-10	NCRSKDTNVTPDDDVSGIRSPSAFFKQPTHL	DTNVTPDDDVS(0.601)GIRS(0.313)PS(0.086)AFFK	-0.67968			By MS/MS			By MS/MS	By MS/MS		0	0	73426000	0	0	75605000	75626000	0
AT3G13290.1	724	AT3G13290.1	724	Q9LTT9, varicose-related, VCR	varicose-related	0.771887	S	1.49e-07	KDTNVTPDDDVSGIRSPSAFFKQPTHLVTPS	DTNVTPDDDVS(0.044)GIRS(0.772)PS(0.184)AFFK	0.30102	By MS/MS	By MS/MS	By matching	By MS/MS	By MS/MS	By matching	By matching	By MS/MS	31500000	34135000	35976000	0	41984000	41514000	27678000	8437200
AT3G13290.1	815	AT3G13290.1	815	Q9LTT9, varicose-related, VCR	varicose-related	0.994667	S	1.69e-33	NHTSESRENIFCSQASNLSTEMARDRHPITE	ENIFCSQAS(0.995)NLS(0.004)T(0.001)EMAR	-1.3573	By MS/MS	By MS/MS	By MS/MS	By MS/MS	By MS/MS	By MS/MS	By MS/MS	By MS/MS	47395000	52405000	78807000	46554000	54395000	70172000	27239000	25310000
AT3G13290.1	818	AT3G13290.1	818	Q9LTT9, varicose-related, VCR	varicose-related	0.839914	S	4.85e-12	SESRENIFCSQASNLSTEMARDRHPITEGSA	ENIFCSQASNLS(0.84)T(0.16)EMAR	1.8077	By MS/MS	By matching	By matching			By MS/MS			35704000	25582000	14444000	0	0	17891000	0	0
AT3G13290.1	1189	AT3G13290.1	1189	Q9LTT9, varicose-related, VCR	varicose-related	0.999934	S	1.34e-13	LALTAAGSNPLVTQLSNGPLGALLEKVEAPM	LALTAAGSNPLVTQLS(1)NGPLGALLEK	-0.16644	By matching	By matching	By MS/MS	By MS/MS	By MS/MS	By MS/MS	By MS/MS	By matching	4051600	5073900	13877000	14136000	19798000	16707000	5924700	3800100
AT3G13290.1	867	AT3G13290.1	867	Q9LTT9, varicose-related, VCR	varicose-related	0.961958	S	4.82e-25	GLDSRDVSAKLPESGSSSGLVATNSKGKKQK	LPES(0.001)GS(0.962)S(0.028)S(0.008)GLVATNSK	0.8951	By matching	By MS/MS	By MS/MS	By MS/MS	By MS/MS	By MS/MS	By MS/MS	By MS/MS	25362000	28692000	29233000	24456000	22429000	26870000	15908000	13586000
AT3G13290.1	91	AT3G13290.1	91	Q9LTT9, varicose-related, VCR	varicose-related	0.62002	S	1.16e-05	PQRTLSYPTPPLNPQSPRVNHNPGTHILALL	TLS(0.001)Y(0.011)PT(0.369)PPLNPQS(0.62)PR	0.90788			By MS/MS						0	0	26041000	0	0	0	0	0
AT3G13290.1	648	AT3G13290.1	648	Q9LTT9, varicose-related, VCR	varicose-related	0.999377	S	1.13e-09	SDVDSAYAPSPQLPLSPRLSSKLSGYHTPVE	TSGMPSETSDVDSAYAPS(0.001)PQLPLS(0.999)PR	0.36559	By MS/MS	By MS/MS	By matching	By matching	By matching		By MS/MS	By MS/MS	70447000	99994000	42028000	47004000	45673000	0	45956000	33565000
AT3G13290.1	829	AT3G13290.1	829	Q9LTT9, varicose-related, VCR	varicose-related	0.554854	T	5.94e-05	ASNLSTEMARDRHPITEGSAIPGDSMAYGQP	DRHPIT(0.555)EGS(0.444)AIPGDS(0.001)MAYGQPLQAGDER	-1.0039			By MS/MS	By matching	By matching	By matching	By matching	By matching	0	0	32125000	20181000	37007000	32149000	9135100	11912000
AT3G13290.1	84	AT3G13290.1	84	Q9LTT9, varicose-related, VCR	varicose-related	0.990706	T	2.28e-08	SSATNLQPQRTLSYPTPPLNPQSPRVNHNPG	TLS(0.001)Y(0.008)PT(0.991)PPLNPQSPR	0.29828	By MS/MS	By MS/MS			By MS/MS	By MS/MS	By MS/MS	By MS/MS	30932000	38324000	0	0	29930000	23520000	20248000	16575000
AT3G13300.1	3	AT3G13300.1	3	Q9LTT8, VCS, VARICOSE	Transducin/WD40 repeat-like superfamily protein, Encodes VCS (VARICOSE). Involved in mRNA decapping. VCS forms a mRNA decapping complex with DCP1 (At1g08370) and DCP2 (At5g13570). Unlike DCP2, VCS itself does not have mRNA decapping activity in vitro. DCP1, DCP2 and VCS colocalize in cytoplasmic loci, which are putative Arabidopsis mRNA processing bodies. Null mutants of DCP1, DCP2, and VCS accum…	0.536614	S	1.13e-07	_____________MASSPGNTNPHNTPPFDL	AS(0.537)S(0.463)PGNT(0.001)NPHNTPPFDLGILFK	1.4686	By MS/MS		By MS/MS	By matching	By MS/MS			By MS/MS	24427000	0	18637000	1298400	17662000	0	0	18002000
AT3G13300.1	4	AT3G13300.1	4	Q9LTT8, VCS, VARICOSE	Transducin/WD40 repeat-like superfamily protein, Encodes VCS (VARICOSE). Involved in mRNA decapping. VCS forms a mRNA decapping complex with DCP1 (At1g08370) and DCP2 (At5g13570). Unlike DCP2, VCS itself does not have mRNA decapping activity in vitro. DCP1, DCP2 and VCS colocalize in cytoplasmic loci, which are putative Arabidopsis mRNA processing bodies. Null mutants of DCP1, DCP2, and VCS accum…	0.499987	S	1.13e-07	____________MASSPGNTNPHNTPPFDLG	AS(0.5)S(0.5)PGNTNPHNTPPFDLGILFK	0.92212			By MS/MS	By matching					0	0	18637000	1298400	0	0	0	0
AT3G13300.1	840	AT3G13300.1	840	Q9LTT8, VCS, VARICOSE	Transducin/WD40 repeat-like superfamily protein, Encodes VCS (VARICOSE). Involved in mRNA decapping. VCS forms a mRNA decapping complex with DCP1 (At1g08370) and DCP2 (At5g13570). Unlike DCP2, VCS itself does not have mRNA decapping activity in vitro. DCP1, DCP2 and VCS colocalize in cytoplasmic loci, which are putative Arabidopsis mRNA processing bodies. Null mutants of DCP1, DCP2, and VCS accum…	0.816916	S	7.79e-05	QVSNLSTEMARDCYPSTEGTFIPGESKAYGQ	DCYPS(0.817)T(0.174)EGT(0.009)FIPGESK	-0.01247	By matching	By MS/MS	By MS/MS	By MS/MS		By MS/MS	By matching	By matching	11009000	14986000	60175000	51026000	0	41417000	12599000	12824000
AT3G13300.1	732	AT3G13300.1	732	Q9LTT8, VCS, VARICOSE	Transducin/WD40 repeat-like superfamily protein, Encodes VCS (VARICOSE). Involved in mRNA decapping. VCS forms a mRNA decapping complex with DCP1 (At1g08370) and DCP2 (At5g13570). Unlike DCP2, VCS itself does not have mRNA decapping activity in vitro. DCP1, DCP2 and VCS colocalize in cytoplasmic loci, which are putative Arabidopsis mRNA processing bodies. Null mutants of DCP1, DCP2, and VCS accum…	0.634234	S	5.14e-08	ISRSKDSNVTPDDDVSGMRSPSAFFKHPTHL	DSNVTPDDDVS(0.634)GMRS(0.308)PS(0.058)AFFK	-0.59959			By MS/MS	By MS/MS	By MS/MS				0	0	204440000	220610000	195080000	0	0	0
AT3G13300.1	736	AT3G13300.1	736	Q9LTT8, VCS, VARICOSE	Transducin/WD40 repeat-like superfamily protein, Encodes VCS (VARICOSE). Involved in mRNA decapping. VCS forms a mRNA decapping complex with DCP1 (At1g08370) and DCP2 (At5g13570). Unlike DCP2, VCS itself does not have mRNA decapping activity in vitro. DCP1, DCP2 and VCS colocalize in cytoplasmic loci, which are putative Arabidopsis mRNA processing bodies. Null mutants of DCP1, DCP2, and VCS accum…	0.734711	S	2.85e-07	KDSNVTPDDDVSGMRSPSAFFKHPTHLVTPS	DSNVTPDDDVS(0.133)GMRS(0.735)PS(0.133)AFFK	-0.74948						By matching	By MS/MS		0	0	0	0	0	69793000	0	0
AT3G13300.1	1193	AT3G13300.1	1193	Q9LTT8, VCS, VARICOSE	Transducin/WD40 repeat-like superfamily protein, Encodes VCS (VARICOSE). Involved in mRNA decapping. VCS forms a mRNA decapping complex with DCP1 (At1g08370) and DCP2 (At5g13570). Unlike DCP2, VCS itself does not have mRNA decapping activity in vitro. DCP1, DCP2 and VCS colocalize in cytoplasmic loci, which are putative Arabidopsis mRNA processing bodies. Null mutants of DCP1, DCP2, and VCS accum…	0.997793	S	3.85e-17	AGANSGGSNSLVTQLSGGPLGALLEKVEAPM	NLLALAAAGANSGGSNSLVT(0.002)QLS(0.998)GGPLGALLEK	-0.87669	By MS/MS	By MS/MS	By MS/MS	By MS/MS	By MS/MS	By MS/MS		By MS/MS	4826100	5753300	8815600	6503200	13095000	7252600	0	3375300
AT3G13300.1	147	AT3G13300.1	147	Q9LTT8, VCS, VARICOSE	Transducin/WD40 repeat-like superfamily protein, Encodes VCS (VARICOSE). Involved in mRNA decapping. VCS forms a mRNA decapping complex with DCP1 (At1g08370) and DCP2 (At5g13570). Unlike DCP2, VCS itself does not have mRNA decapping activity in vitro. DCP1, DCP2 and VCS colocalize in cytoplasmic loci, which are putative Arabidopsis mRNA processing bodies. Null mutants of DCP1, DCP2, and VCS accum…	0.989972	S	0.0168512	PVVNHNEIARSFPGGSGPIRVPSCKLPKGRR	S(0.01)FPGGS(0.99)GPIRVPS(1)CK	-0.62389	By matching	By matching	By matching	By MS/MS	By MS/MS		By matching	By matching	9584800	4255800	25414000	38481000	28739000	0	6829600	7107200
AT3G13300.1	154	AT3G13300.1	154	Q9LTT8, VCS, VARICOSE	Transducin/WD40 repeat-like superfamily protein, Encodes VCS (VARICOSE). Involved in mRNA decapping. VCS forms a mRNA decapping complex with DCP1 (At1g08370) and DCP2 (At5g13570). Unlike DCP2, VCS itself does not have mRNA decapping activity in vitro. DCP1, DCP2 and VCS colocalize in cytoplasmic loci, which are putative Arabidopsis mRNA processing bodies. Null mutants of DCP1, DCP2, and VCS accum…	0.999991	S	3.49e-05	IARSFPGGSGPIRVPSCKLPKGRRLIGEHAV	SFPGGSGPIRVPS(1)CK	0.79854	By MS/MS	By MS/MS	By MS/MS	By MS/MS	By MS/MS	By MS/MS	By MS/MS	By MS/MS	59018000	51666000	76254000	74588000	74850000	52831000	32521000	28657000
AT3G13300.1	88	AT3G13300.1	88	Q9LTT8, VCS, VARICOSE	Transducin/WD40 repeat-like superfamily protein, Encodes VCS (VARICOSE). Involved in mRNA decapping. VCS forms a mRNA decapping complex with DCP1 (At1g08370) and DCP2 (At5g13570). Unlike DCP2, VCS itself does not have mRNA decapping activity in vitro. DCP1, DCP2 and VCS colocalize in cytoplasmic loci, which are putative Arabidopsis mRNA processing bodies. Null mutants of DCP1, DCP2, and VCS accum…	0.999904	S	1.87e-15	SSSSAATNLHPQRTLSYPTPPLNLQSPRSNH	TLS(1)YPTPPLNLQSPR	0.55654	By MS/MS	By matching	By MS/MS	By MS/MS	By MS/MS	By matching	By MS/MS	By MS/MS	31048000	60486000	87284000	70898000	79297000	63500000	71735000	61017000
AT3G13300.1	98	AT3G13300.1	98	Q9LTT8, VCS, VARICOSE	Transducin/WD40 repeat-like superfamily protein, Encodes VCS (VARICOSE). Involved in mRNA decapping. VCS forms a mRNA decapping complex with DCP1 (At1g08370) and DCP2 (At5g13570). Unlike DCP2, VCS itself does not have mRNA decapping activity in vitro. DCP1, DCP2 and VCS colocalize in cytoplasmic loci, which are putative Arabidopsis mRNA processing bodies. Null mutants of DCP1, DCP2, and VCS accum…	0.989125	S	3.09e-08	PQRTLSYPTPPLNLQSPRSNHNPGTHILALL	TLSYPT(0.011)PPLNLQS(0.989)PR	1.1178	By MS/MS					By MS/MS			100780000	0	0	0	0	63333000	0	0
AT3G13300.1	692	AT3G13300.1	692	Q9LTT8, VCS, VARICOSE	Transducin/WD40 repeat-like superfamily protein, Encodes VCS (VARICOSE). Involved in mRNA decapping. VCS forms a mRNA decapping complex with DCP1 (At1g08370) and DCP2 (At5g13570). Unlike DCP2, VCS itself does not have mRNA decapping activity in vitro. DCP1, DCP2 and VCS colocalize in cytoplasmic loci, which are putative Arabidopsis mRNA processing bodies. Null mutants of DCP1, DCP2, and VCS accum…	0.994686	S	0.00140774	IEPVIPHHELGGKTPSADYSVDRQMDAVGER	T(0.002)PS(0.995)ADY(0.003)S(0.001)VDR	0.42382	By matching	By MS/MS	By matching		By matching	By MS/MS	By MS/MS	By matching	20376000	32738000	61159000	0	43821000	47269000	19947000	16114000
AT3G13300.1	645	AT3G13300.1	645	Q9LTT8, VCS, VARICOSE	Transducin/WD40 repeat-like superfamily protein, Encodes VCS (VARICOSE). Involved in mRNA decapping. VCS forms a mRNA decapping complex with DCP1 (At1g08370) and DCP2 (At5g13570). Unlike DCP2, VCS itself does not have mRNA decapping activity in vitro. DCP1, DCP2 and VCS colocalize in cytoplasmic loci, which are putative Arabidopsis mRNA processing bodies. Null mutants of DCP1, DCP2, and VCS accum…	0.356956	S	0.000626951	PPNGEPKTSGLPSQTSGAGSAYATLPQLPLS	T(0.004)S(0.004)GLPS(0.112)QT(0.357)S(0.357)GAGS(0.156)AY(0.009)AT(0.001)LPQLPLSPR	0.58083									0	0	0	0	0	0	0	0
AT3G13300.1	660	AT3G13300.1	660	Q9LTT8, VCS, VARICOSE	Transducin/WD40 repeat-like superfamily protein, Encodes VCS (VARICOSE). Involved in mRNA decapping. VCS forms a mRNA decapping complex with DCP1 (At1g08370) and DCP2 (At5g13570). Unlike DCP2, VCS itself does not have mRNA decapping activity in vitro. DCP1, DCP2 and VCS colocalize in cytoplasmic loci, which are putative Arabidopsis mRNA processing bodies. Null mutants of DCP1, DCP2, and VCS accum…	1	S	6.94e-63	SGAGSAYATLPQLPLSPRLSSKLSGYHTPVE	TSGLPSQTSGAGSAYATLPQLPLS(1)PR	0.77298	By MS/MS	By MS/MS	By MS/MS	By MS/MS	By MS/MS	By MS/MS	By MS/MS	By MS/MS	306430000	456100000	178650000	209780000	171290000	150840000	164590000	153240000
AT3G13300.1	665	AT3G13300.1	665	Q9LTT8, VCS, VARICOSE	Transducin/WD40 repeat-like superfamily protein, Encodes VCS (VARICOSE). Involved in mRNA decapping. VCS forms a mRNA decapping complex with DCP1 (At1g08370) and DCP2 (At5g13570). Unlike DCP2, VCS itself does not have mRNA decapping activity in vitro. DCP1, DCP2 and VCS colocalize in cytoplasmic loci, which are putative Arabidopsis mRNA processing bodies. Null mutants of DCP1, DCP2, and VCS accum…	0.538829	S	0.0161124	AYATLPQLPLSPRLSSKLSGYHTPVEAIEPV	TSGLPS(0.007)QT(0.007)S(0.007)GAGS(0.008)AY(0.012)AT(0.021)LPQLPLS(0.886)PRLS(0.512)S(0.539)K	1.1671		By MS/MS	By matching					By matching	0	16345000	11250000	0	0	0	0	7446100
AT3G13300.1	827	AT3G13300.1	827	Q9LTT8, VCS, VARICOSE	Transducin/WD40 repeat-like superfamily protein, Encodes VCS (VARICOSE). Involved in mRNA decapping. VCS forms a mRNA decapping complex with DCP1 (At1g08370) and DCP2 (At5g13570). Unlike DCP2, VCS itself does not have mRNA decapping activity in vitro. DCP1, DCP2 and VCS colocalize in cytoplasmic loci, which are putative Arabidopsis mRNA processing bodies. Null mutants of DCP1, DCP2, and VCS accum…	0.999993	S	1.88e-69	NCTSENREKVFCSQVSNLSTEMARDCYPSTE	VFCSQVS(1)NLSTEMAR	-1.3278	By MS/MS	By MS/MS	By MS/MS	By MS/MS	By MS/MS	By MS/MS	By MS/MS	By MS/MS	729000000	659330000	558740000	493900000	39536000	575690000	295460000	237730000
AT3G13300.1	830	AT3G13300.1	830	Q9LTT8, VCS, VARICOSE	Transducin/WD40 repeat-like superfamily protein, Encodes VCS (VARICOSE). Involved in mRNA decapping. VCS forms a mRNA decapping complex with DCP1 (At1g08370) and DCP2 (At5g13570). Unlike DCP2, VCS itself does not have mRNA decapping activity in vitro. DCP1, DCP2 and VCS colocalize in cytoplasmic loci, which are putative Arabidopsis mRNA processing bodies. Null mutants of DCP1, DCP2, and VCS accum…	0.896555	S	1.53e-25	SENREKVFCSQVSNLSTEMARDCYPSTEGTF	VFCSQVS(1)NLS(0.897)T(0.104)EMAR	-1.3623	By MS/MS	By MS/MS	By MS/MS	By MS/MS	By MS/MS	By MS/MS	By MS/MS	By MS/MS	39143000	31790000	47448000	36153000	90708000	117270000	13382000	36210000
AT3G13300.1	8	AT3G13300.1	8	Q9LTT8, VCS, VARICOSE	Transducin/WD40 repeat-like superfamily protein, Encodes VCS (VARICOSE). Involved in mRNA decapping. VCS forms a mRNA decapping complex with DCP1 (At1g08370) and DCP2 (At5g13570). Unlike DCP2, VCS itself does not have mRNA decapping activity in vitro. DCP1, DCP2 and VCS colocalize in cytoplasmic loci, which are putative Arabidopsis mRNA processing bodies. Null mutants of DCP1, DCP2, and VCS accum…	0.306782	T	0.0125696	________MASSPGNTNPHNTPPFDLGILFK	AS(0.307)S(0.307)PGNT(0.307)NPHNT(0.08)PPFDLGILFK	0.62813									0	0	0	0	0	0	0	0
AT3G13300.1	841	AT3G13300.1	841	Q9LTT8, VCS, VARICOSE	Transducin/WD40 repeat-like superfamily protein, Encodes VCS (VARICOSE). Involved in mRNA decapping. VCS forms a mRNA decapping complex with DCP1 (At1g08370) and DCP2 (At5g13570). Unlike DCP2, VCS itself does not have mRNA decapping activity in vitro. DCP1, DCP2 and VCS colocalize in cytoplasmic loci, which are putative Arabidopsis mRNA processing bodies. Null mutants of DCP1, DCP2, and VCS accum…	0.4124	T	0.000365994	VSNLSTEMARDCYPSTEGTFIPGESKAYGQP	DCYPS(0.412)T(0.412)EGT(0.175)FIPGESK	-0.8533									0	0	0	0	0	0	0	0
AT3G13300.1	91	AT3G13300.1	91	Q9LTT8, VCS, VARICOSE	Transducin/WD40 repeat-like superfamily protein, Encodes VCS (VARICOSE). Involved in mRNA decapping. VCS forms a mRNA decapping complex with DCP1 (At1g08370) and DCP2 (At5g13570). Unlike DCP2, VCS itself does not have mRNA decapping activity in vitro. DCP1, DCP2 and VCS colocalize in cytoplasmic loci, which are putative Arabidopsis mRNA processing bodies. Null mutants of DCP1, DCP2, and VCS accum…	0.640835	T	7.27e-08	SAATNLHPQRTLSYPTPPLNLQSPRSNHNPG	TLSYPT(0.641)PPLNLQS(0.359)PR	1.3551		By MS/MS	By MS/MS						0	132190000	82249000	0	0	0	0	0
AT3G13300.1	644	AT3G13300.1	644	Q9LTT8, VCS, VARICOSE	Transducin/WD40 repeat-like superfamily protein, Encodes VCS (VARICOSE). Involved in mRNA decapping. VCS forms a mRNA decapping complex with DCP1 (At1g08370) and DCP2 (At5g13570). Unlike DCP2, VCS itself does not have mRNA decapping activity in vitro. DCP1, DCP2 and VCS colocalize in cytoplasmic loci, which are putative Arabidopsis mRNA processing bodies. Null mutants of DCP1, DCP2, and VCS accum…	0.356956	T	0.000626951	VPPNGEPKTSGLPSQTSGAGSAYATLPQLPL	T(0.004)S(0.004)GLPS(0.112)QT(0.357)S(0.357)GAGS(0.156)AY(0.009)AT(0.001)LPQLPLSPR	0.58083									0	0	0	0	0	0	0	0
AT3G13300.1	831	AT3G13300.1	831	Q9LTT8, VCS, VARICOSE	Transducin/WD40 repeat-like superfamily protein, Encodes VCS (VARICOSE). Involved in mRNA decapping. VCS forms a mRNA decapping complex with DCP1 (At1g08370) and DCP2 (At5g13570). Unlike DCP2, VCS itself does not have mRNA decapping activity in vitro. DCP1, DCP2 and VCS colocalize in cytoplasmic loci, which are putative Arabidopsis mRNA processing bodies. Null mutants of DCP1, DCP2, and VCS accum…	0.529406	T	1.53e-25	ENREKVFCSQVSNLSTEMARDCYPSTEGTFI	VFCSQVS(0.025)NLS(0.445)T(0.529)EMAR	0.010712			By MS/MS		By MS/MS	By MS/MS			0	0	108110000	0	51171000	71752000	0	0
AT5G49830.1	733	AT5G49830.1	733	Q9LTB0, EXO84B, exocyst complex component 84B	exocyst complex component 84B, Encodes a member of the exocyst complex gene family. The exocyst is a protein complex involved in tethering vesicles to the plasma membrane during regulated or polarized secretion.	0.997941	S	1.04e-27	ERLSGKTKGNNGDVHSPTASVSAQSVSSARS	GNNGDVHS(0.998)PT(0.002)ASVSAQSVSSAR	0.11231	By MS/MS	By MS/MS	By MS/MS	By matching	By matching	By matching	By MS/MS	By matching	33765000	36672000	30716000	18896000	16964000	18174000	16780000	10504000
AT5G49830.1	735	AT5G49830.1	735	Q9LTB0, EXO84B, exocyst complex component 84B	exocyst complex component 84B, Encodes a member of the exocyst complex gene family. The exocyst is a protein complex involved in tethering vesicles to the plasma membrane during regulated or polarized secretion.	0.650278	T	7.53e-11	LSGKTKGNNGDVHSPTASVSAQSVSSARSHG	GNNGDVHS(0.348)PT(0.65)AS(0.001)VSAQSVSSAR	0.51206		By MS/MS							0	223360000	0	0	0	0	0	0
AT3G19770.2	194	AT3G19770.2	194	Q9LT31, VPS9A, ARABIDOPSIS THALIANA VACUOLAR PROTEIN SORTING 9A, VPS9, ATVPS9A	Guanine nucleotide exchange factor VPS9a. Can activate all Rab5 members to GTP-bound forms in vitro. Required for embryogenesis. Regulates the localization of ARA7 and ARA6. Involved in postembryonic root development., Vacuolar sorting protein 9 (VPS9) domain	0.995914	S	1.38e-05	ELLNINSETPMKKAESISDLENKGATLLKDT	KAES(0.996)IS(0.004)DLENK	-0.049295	By MS/MS	By MS/MS			By MS/MS	By MS/MS	By MS/MS	By MS/MS	797350000	756680000	0	0	579790000	671660000	370980000	295970000
AT3G19770.2	170	AT3G19770.2	170	Q9LT31, VPS9A, ARABIDOPSIS THALIANA VACUOLAR PROTEIN SORTING 9A, VPS9, ATVPS9A	Guanine nucleotide exchange factor VPS9a. Can activate all Rab5 members to GTP-bound forms in vitro. Required for embryogenesis. Regulates the localization of ARA7 and ARA6. Involved in postembryonic root development., Vacuolar sorting protein 9 (VPS9) domain	0.497201	S	1.92e-85	QSLNPKRENTLFQSKSSDSLSGTNELLNINS	S(0.497)S(0.497)DS(0.006)LSGTNELLNINSETPMK	-0.097019									0	0	0	0	0	0	0	0
AT3G19770.2	171	AT3G19770.2	171	Q9LT31, VPS9A, ARABIDOPSIS THALIANA VACUOLAR PROTEIN SORTING 9A, VPS9, ATVPS9A	Guanine nucleotide exchange factor VPS9a. Can activate all Rab5 members to GTP-bound forms in vitro. Required for embryogenesis. Regulates the localization of ARA7 and ARA6. Involved in postembryonic root development., Vacuolar sorting protein 9 (VPS9) domain	0.497201	S	1.92e-85	SLNPKRENTLFQSKSSDSLSGTNELLNINSE	S(0.497)S(0.497)DS(0.006)LSGTNELLNINSETPMK	-0.097019									0	0	0	0	0	0	0	0
AT5G23540.2	216	AT5G23540.2	216	Q9LT08	Mov34/MPN/PAD-1 family protein	1	S	2.48e-38	LAAKYNKAVQEEDELSPEKLAIVNVGRQDAK	AVQEEDELS(1)PEK	1.5974	By MS/MS	By MS/MS	By MS/MS	By MS/MS	By MS/MS	By MS/MS	By matching	By MS/MS	64557000	63995000	67354000	70573000	76451000	81022000	50367000	42173000
AT5G43500.2	138	AT5G43500.2	138	Q9LSW2, ARP9, actin-related protein 9, ATARP9	actin-related protein 9, encodes a protein whose sequence is similar to actin-related proteins (ARPs) in other organisms. Member of nuclear ARP family of genes.	0.810602	S	5.18e-05	FTWTDVYEDEKISLASPAETSPDKGDASASE	IS(0.184)LAS(0.811)PAET(0.076)S(0.916)PDKGDAS(0.013)AS(0.001)EAVPDVTDSK	1.1728	By matching	By MS/MS	By matching	By MS/MS			By matching	By MS/MS	8596600	0	10641000	26248000	0	0	10032000	24306000
AT5G43500.2	143	AT5G43500.2	143	Q9LSW2, ARP9, actin-related protein 9, ATARP9	actin-related protein 9, encodes a protein whose sequence is similar to actin-related proteins (ARPs) in other organisms. Member of nuclear ARP family of genes.	0.916297	S	4.42e-07	VYEDEKISLASPAETSPDKGDASASEAVPDV	IS(0.184)LAS(0.811)PAET(0.076)S(0.916)PDKGDAS(0.013)AS(0.001)EAVPDVTDSK	1.1728			By matching	By matching		By matching		By MS/MS	0	0	130820000	90742000	0	88324000	0	84089000
AT5G43500.2	142	AT5G43500.2	142	Q9LSW2, ARP9, actin-related protein 9, ATARP9	actin-related protein 9, encodes a protein whose sequence is similar to actin-related proteins (ARPs) in other organisms. Member of nuclear ARP family of genes.	0.379346	T	2.88e-05	DVYEDEKISLASPAETSPDKGDASASEAVPD	ISLAS(0.013)PAET(0.379)S(0.379)PDKGDAS(0.205)AS(0.023)EAVPDVTDSK	1.0462									0	0	0	0	0	0	0	0
AT3G25190.1	12	AT3G25190.1	12	Q9LSF6	Vacuolar iron transporter (VIT) family protein, The gene encodes nodulin-like21 whose transcript abundance was repressed under conditions of Fe-deficient growth.	0.979783	S	2.44e-20	____MTSNVQLSETNSPRNQKTRPRAEKEEV	TSNVQLS(0.004)ET(0.017)NS(0.98)PR	-1.1428	By MS/MS	By MS/MS	By MS/MS			By MS/MS		By MS/MS	43822000	70689000	74727000	0	0	74967000	0	29778000
AT3G25190.1	10	AT3G25190.1	10	Q9LSF6	Vacuolar iron transporter (VIT) family protein, The gene encodes nodulin-like21 whose transcript abundance was repressed under conditions of Fe-deficient growth.	0.865806	T	1.36e-09	______MTSNVQLSETNSPRNQKTRPRAEKE	TSNVQLS(0.027)ET(0.866)NS(0.107)PR	-0.36636				By MS/MS	By MS/MS		By MS/MS		0	0	0	45182000	42726000	0	38959000	0
AT3G26744.4	403	AT3G26744.4	403	Q9LSE2, INDUCER OF CBF EXPRESSION 1, ATICE1, A. THALIANA INDUCER OF CBP EXPRESSION 1, SCRM, SCREAM, ICE1	Encodes a MYC-like bHLH transcriptional activator that binds specifically to the MYC recognition sequences in the CBF3 promoter. Mutants are defective in cold-regulated gene expression. Cold stress triggers protein degradation of nuclear GFPICE1 protein, and the RING finger protein HOS1 is required. Sumoylation of ICE1 controls CBF3/DREB1A expression and freezing tolerance., basic helix-loop-heli…	0.911119	S	0.000260665	LSCRVKEELCPSSLPSPKGQQARVEVRLREG	EELCPS(0.044)S(0.044)LPS(0.911)PK	2.1213				By MS/MS	By MS/MS		By MS/MS	By matching	0	0	0	0	33596000	0	22640000	14390000
AT3G18480.1	588	AT3G18480.1	588	Q9LS42, CASP, CCAAT-displacement protein alternatively spliced product, AtCASP	CCAAT-displacement protein alternatively spliced product, This gene is predicted to encode a protein that functions as a Golgi apparatus structural component, known as a golgin in mammals and yeast. A fluorescently-tagged version of CASP co-localizes with Golgi markers, and this localization appears to require the C-terminal (565?689aa) portion of the protein. The protein is inserted into a membr…	0.839925	S	1.36e-44	SRGSKKYVEDLESGFSSDVESKYKKIYEDDI	YVEDLESGFS(0.84)S(0.16)DVESK	-2.5636								By MS/MS	0	0	0	0	0	0	0	62515000
AT3G18480.1	589	AT3G18480.1	589	Q9LS42, CASP, CCAAT-displacement protein alternatively spliced product, AtCASP	CCAAT-displacement protein alternatively spliced product, This gene is predicted to encode a protein that functions as a Golgi apparatus structural component, known as a golgin in mammals and yeast. A fluorescently-tagged version of CASP co-localizes with Golgi markers, and this localization appears to require the C-terminal (565?689aa) portion of the protein. The protein is inserted into a membr…	0.999378	S	1.07e-233	RGSKKYVEDLESGFSSDVESKYKKIYEDDIN	KYVEDLESGFS(0.001)S(0.999)DVESK	-0.69926	By MS/MS	By MS/MS	By MS/MS	By MS/MS	By MS/MS	By MS/MS	By MS/MS	By MS/MS	200550000	176960000	120670000	52325000	98951000	112380000	67069000	40397000
AT3G17420.1	53	AT3G17420.1	53	Q9LRP3, GPK1, glyoxysomal protein kinase 1	serine/threonine protein kinase-like protein, glyoxysomal protein kinase 1	0.892529	T	5.29e-05	VWLSFRKKSKRSNATTLPVTQSPRFTEEIKE	SNAT(0.014)T(0.893)LPVT(0.053)QS(0.041)PR	0.59527	By matching	By matching	By MS/MS	By matching	By matching	By matching	By matching	By matching	37536000	45281000	38470000	35869000	27447000	26065000	17770000	12364000
AT3G24110.1	184	AT3G24110.1	184	Q9LRN6	Calcium-binding EF-hand family protein	0.719696	S	0.000235677	DVIKTLNNEDYPLERSPSHVTNMRFEEMDWG	TLNNEDY(0.001)PLERS(0.72)PS(0.26)HVT(0.019)NMR	3.0994	By MS/MS	By matching	By matching	By matching	By matching	By matching	By matching	By matching	74068000	77253000	50186000	31497000	45832000	46833000	27343000	20715000
AT1G03445.1	444	AT1G03445.1	444	Q9LR78, BSU1, BRI1 SUPPRESSOR 1	encodes a serine?threonine protein phosphatase with an N-terminal Kelch-repeat domain, which is nuclear localized and expressed preferentially in elongating cells. Genetic evidence suggest that this gene plays a redundant role (along with other members of the same gene family) in modulating growth in response to brassinosteroid., Serine/threonine protein phosphatase family protein	0.999954	S	2.9e-10	GAETVGNRGGLVRTASLDQSTQDLHKKVIST	TAS(1)LDQSTQDLHK	1.4887	By MS/MS	By matching	By MS/MS	By MS/MS					245130000	334870000	195910000	121800000	0	0	0	0
AT1G03590.1	41	AT1G03590.1	41	Q9LR65	Protein phosphatase 2C family protein	0.995879	S	0.00439104	CGSKMGKRGFSDRMVSLHNLVSIPNRIIGNG	MVS(0.996)LHNLVS(0.004)IPNR	-0.30869	By matching	By MS/MS	By matching	By matching	By matching	By matching	By matching		16433000	10055000	9127400	6755400	9324000	5709000	6319700	0
AT1G03590.1	407	AT1G03590.1	407	Q9LR65	Protein phosphatase 2C family protein	0.935871	S	0.00351006	GAEPCLQRNVTVRSLSTDQENNSYGKVIAEA	S(0.007)LS(0.936)T(0.057)DQENNSYGK	-1.6112		By matching	By matching	By matching		By matching		By matching	0	16112000	26757000	13184000	0	16383000	0	7993700
AT1G75990.1	16	AT1G75990.1	16	Q9LQR8	PAM domain (PCI/PINT associated module) protein	0.408157	S	0.000228132	MTQDVEMKDNQTPTQSVVSAPTSTLQNLKEI	DNQT(0.296)PT(0.296)QS(0.408)VVSAPTSTLQNLK	-0.39226									0	0	0	0	0	0	0	0
AT1G75990.1	19	AT1G75990.1	19	Q9LQR8	PAM domain (PCI/PINT associated module) protein	0.999285	S	9.71e-58	DVEMKDNQTPTQSVVSAPTSTLQNLKEIAAL	DNQTPTQSVVS(0.999)APT(0.001)STLQNLK	3.8976	By MS/MS	By matching	By MS/MS	By MS/MS	By MS/MS	By MS/MS	By MS/MS	By MS/MS	40163000	52285000	37889000	28275000	24850000	23584000	21597000	16161000
AT1G75990.1	12	AT1G75990.1	12	Q9LQR8	PAM domain (PCI/PINT associated module) protein	0.999998	T	5.7e-58	____MTQDVEMKDNQTPTQSVVSAPTSTLQN	DNQT(1)PTQSVVSAPTSTLQNLK	0.32749	By MS/MS	By MS/MS	By MS/MS	By MS/MS	By matching	By MS/MS	By MS/MS	By MS/MS	47926000	51126000	40899000	31366000	27774000	23893000	27576000	18566000
AT1G32330.1	4	AT1G32330.1	4	Q9LQM7, ATHSFA1D, heat shock transcription factor A1D, HSFA1D	heat shock transcription factor A1D, Member of Heat Stress Transcription Factor (Hsf) family. Negatively regulated by HSP90.2.	0.467772	S	0.0235916	____________MDVSKVTTSDGGGDSMETK	MDVS(0.468)KVT(0.468)T(0.468)S(0.468)DGGGDS(0.127)MET(0.002)K	-0.52558									0	0	0	0	0	0	0	0
AT1G32330.1	9	AT1G32330.1	9	Q9LQM7, ATHSFA1D, heat shock transcription factor A1D, HSFA1D	heat shock transcription factor A1D, Member of Heat Stress Transcription Factor (Hsf) family. Negatively regulated by HSP90.2.	0.54542	S	0.00486845	_______MDVSKVTTSDGGGDSMETKPSPQP	MDVS(0.075)KVT(0.519)T(0.564)S(0.545)DGGGDS(0.295)MET(0.001)K	-1.0324		By matching		By MS/MS	By matching	By MS/MS	By matching	By matching	0	13089000	0	227310000	231170000	315720000	86902000	93160000
AT1G32330.1	15	AT1G32330.1	15	Q9LQM7, ATHSFA1D, heat shock transcription factor A1D, HSFA1D	heat shock transcription factor A1D, Member of Heat Stress Transcription Factor (Hsf) family. Negatively regulated by HSP90.2.	0.666635	S	0.00486845	_MDVSKVTTSDGGGDSMETKPSPQPQPAAIL	MDVS(0.332)KVT(0.332)T(0.332)S(0.332)DGGGDS(0.667)MET(0.004)K	-1.2994	By MS/MS	By matching			By matching	By MS/MS	By matching	By matching	295390000	13089000	0	0	231170000	315720000	86902000	93160000
AT1G32330.1	7	AT1G32330.1	7	Q9LQM7, ATHSFA1D, heat shock transcription factor A1D, HSFA1D	heat shock transcription factor A1D, Member of Heat Stress Transcription Factor (Hsf) family. Negatively regulated by HSP90.2.	0.519002	T	0.013555	_________MDVSKVTTSDGGGDSMETKPSP	MDVS(0.075)KVT(0.519)T(0.564)S(0.545)DGGGDS(0.295)MET(0.001)K	-1.0324				By MS/MS					0	0	0	227310000	0	0	0	0
AT1G32330.1	8	AT1G32330.1	8	Q9LQM7, ATHSFA1D, heat shock transcription factor A1D, HSFA1D	heat shock transcription factor A1D, Member of Heat Stress Transcription Factor (Hsf) family. Negatively regulated by HSP90.2.	0.564491	T	0.013555	________MDVSKVTTSDGGGDSMETKPSPQ	MDVS(0.075)KVT(0.519)T(0.564)S(0.545)DGGGDS(0.295)MET(0.001)K	-1.0324		By matching		By MS/MS	By matching	By MS/MS	By matching	By matching	0	13089000	0	227310000	231170000	315720000	86902000	93160000
AT1G32360.1	68	AT1G32360.1	68	Q9LQM3	Zinc finger (CCCH-type) family protein	0.895664	S	0.00189111	TSGDNNGPPNKKTRGSPSSSSATTTSAASNR	T(0.036)RGS(0.896)PS(0.05)S(0.012)S(0.003)S(0.001)AT(0.002)TTSAASNR	1.2361	By matching	By MS/MS	By matching	By matching	By matching	By matching	By matching	By matching	13195000	17254000	45004000	25032000	19385000	13677000	14271000	7552800
AT1G32360.1	70	AT1G32360.1	70	Q9LQM3	Zinc finger (CCCH-type) family protein	0.211433	S	0.0074769	GDNNGPPNKKTRGSPSSSSATTTSAASNRTK	T(0.15)RGS(0.15)PS(0.211)S(0.15)S(0.147)S(0.187)AT(0.002)T(0.002)TSAASNR	0.63762									0	0	0	0	0	0	0	0
AT1G32360.1	71	AT1G32360.1	71	Q9LQM3	Zinc finger (CCCH-type) family protein	0.177389	S	0.0161681	DNNGPPNKKTRGSPSSSSATTTSAASNRTKA	T(0.137)RGS(0.137)PS(0.177)S(0.177)S(0.177)S(0.177)AT(0.015)TTSAASNR	1.1732									0	0	0	0	0	0	0	0
AT1G32360.1	72	AT1G32360.1	72	Q9LQM3	Zinc finger (CCCH-type) family protein	0.177389	S	0.0161681	NNGPPNKKTRGSPSSSSATTTSAASNRTKAI	T(0.137)RGS(0.137)PS(0.177)S(0.177)S(0.177)S(0.177)AT(0.015)TTSAASNR	1.1732									0	0	0	0	0	0	0	0
AT1G32360.1	73	AT1G32360.1	73	Q9LQM3	Zinc finger (CCCH-type) family protein	0.218109	S	0.00176331	NGPPNKKTRGSPSSSSATTTSAASNRTKAIG	T(0.164)RGS(0.125)PS(0.164)S(0.164)S(0.164)S(0.218)AT(0.001)TTSAASNR	1.3238									0	0	0	0	0	0	0	0
AT1G32360.1	65	AT1G32360.1	65	Q9LQM3	Zinc finger (CCCH-type) family protein	0.415802	T	0.00189111	PDNTSGDNNGPPNKKTRGSPSSSSATTTSAA	T(0.416)RGS(0.416)PS(0.105)S(0.021)S(0.021)S(0.021)AT(0.001)TTSAASNR	0.21839									0	0	0	0	0	0	0	0
AT1G32470.1	30	AT1G32470.1	30	Q9LQL0	Single hybrid motif superfamily protein	0.499992	S	0.0083794	KLSSSASKSHLLPAFSISRCFSSVLEGLKYA	SHLLPAFS(0.5)IS(0.5)R	-1.0324		By MS/MS	By matching	By matching	By matching	By matching	By matching	By matching	0	19157000	7646100	8067700	10441000	9466200	8063700	3601700
AT1G32470.1	32	AT1G32470.1	32	Q9LQL0	Single hybrid motif superfamily protein	0.499992	S	0.0083794	SSSASKSHLLPAFSISRCFSSVLEGLKYANS	SHLLPAFS(0.5)IS(0.5)R	-1.0324		By MS/MS	By matching	By matching	By matching	By matching	By matching	By matching	0	19157000	7646100	8067700	10441000	9466200	8063700	3601700
AT1G59610.1	843	AT1G59610.1	843	Q9LQ55, Dynamin related protein 2B, DL3, CF1, DRP2B, ADL3, dynamin-like 3	dynamin-like 3, A high molecular weight GTPase whose GTP-binding domain shows a low homology to those of other plant dynamin-like proteins.Contains a pleckstrin homologous domain. DRP2B and DRP1A participate together in clathrin-coated vesicle formation during endocytosis.	0.918656	S	8.38e-138	RAAAASSWSDNSGTESSPRTNGGSSGEDWMN	AAAASSWSDNSGT(0.001)ES(0.919)S(0.081)PR	-0.12809						By MS/MS	By MS/MS	By MS/MS	0	0	0	0	0	85922000	113060000	90295000
AT1G59610.1	844	AT1G59610.1	844	Q9LQ55, Dynamin related protein 2B, DL3, CF1, DRP2B, ADL3, dynamin-like 3	dynamin-like 3, A high molecular weight GTPase whose GTP-binding domain shows a low homology to those of other plant dynamin-like proteins.Contains a pleckstrin homologous domain. DRP2B and DRP1A participate together in clathrin-coated vesicle formation during endocytosis.	0.865575	S	1.96e-118	AAAASSWSDNSGTESSPRTNGGSSGEDWMNA	AAAASSWSDNSGTES(0.134)S(0.866)PR	-0.06406	By MS/MS	By MS/MS	By MS/MS	By MS/MS					107760000	98132000	135500000	119910000	0	0	0	0
AT1G59610.1	533	AT1G59610.1	533	Q9LQ55, Dynamin related protein 2B, DL3, CF1, DRP2B, ADL3, dynamin-like 3	dynamin-like 3, A high molecular weight GTPase whose GTP-binding domain shows a low homology to those of other plant dynamin-like proteins.Contains a pleckstrin homologous domain. DRP2B and DRP1A participate together in clathrin-coated vesicle formation during endocytosis.	0.984298	S	1.38e-07	KKGQDAEQSLLNRATSPQPDGPSSTGGSLKS	AT(0.016)S(0.984)PQPDGPSSTGGSLK	-0.3007	By MS/MS	By MS/MS	By MS/MS	By MS/MS	By MS/MS	By MS/MS	By MS/MS	By MS/MS	1028300000	1381400000	1225100000	990290000	749380000	885580000	795480000	553150000
AT1G59610.1	883	AT1G59610.1	883	Q9LQ55, Dynamin related protein 2B, DL3, CF1, DRP2B, ADL3, dynamin-like 3	dynamin-like 3, A high molecular weight GTPase whose GTP-binding domain shows a low homology to those of other plant dynamin-like proteins.Contains a pleckstrin homologous domain. DRP2B and DRP1A participate together in clathrin-coated vesicle formation during endocytosis.	0.994202	S	9.78e-10	DSLKRYGSGGHSRRYSDPAQNGEDSSGSGGS	RY(0.005)S(0.994)DPAQNGEDSSGSGGSSR	-3.3826	By MS/MS	By MS/MS	By MS/MS	By MS/MS	By MS/MS	By MS/MS	By MS/MS	By MS/MS	66032000	129040000	90709000	58816000	69846000	79419000	79191000	55965000
AT1G59610.1	902	AT1G59610.1	902	Q9LQ55, Dynamin related protein 2B, DL3, CF1, DRP2B, ADL3, dynamin-like 3	dynamin-like 3, A high molecular weight GTPase whose GTP-binding domain shows a low homology to those of other plant dynamin-like proteins.Contains a pleckstrin homologous domain. DRP2B and DRP1A participate together in clathrin-coated vesicle formation during endocytosis.	0.606203	T	0.00157754	QNGEDSSGSGGSSRRTTPNRLPPAPPQSGSS	RT(0.606)T(0.394)PNRLPPAPPQSGSSYR	0.070765	By MS/MS	By MS/MS			By MS/MS			By MS/MS	88095000	123620000	0	0	69848000	0	0	60715000
AT1G59610.1	903	AT1G59610.1	903	Q9LQ55, Dynamin related protein 2B, DL3, CF1, DRP2B, ADL3, dynamin-like 3	dynamin-like 3, A high molecular weight GTPase whose GTP-binding domain shows a low homology to those of other plant dynamin-like proteins.Contains a pleckstrin homologous domain. DRP2B and DRP1A participate together in clathrin-coated vesicle formation during endocytosis.	0.961598	T	1.66e-05	NGEDSSGSGGSSRRTTPNRLPPAPPQSGSSY	RT(0.038)T(0.962)PNRLPPAPPQSGSSYR	0.52403			By MS/MS	By MS/MS		By MS/MS	By MS/MS		0	0	135580000	106040000	0	81870000	78521000	0
AT1G62960.1	102	AT1G62960.1	102	Q9LQ10, ACS10, ACC synthase 10	ACC synthase 10, Encodes an aminotransferase with broad specificity for aspartate and aromatic amino aids such as tyrosine and phenylalanine. It does not act on branched chain amino acids and does not have ACC synthase activity.	0.998625	S	5.47e-10	SSSPNSGLPDPTRSQSAGHLTELTGLPRSLS	S(0.001)QS(0.999)AGHLTELTGLPR	0.91994	By MS/MS	By MS/MS	By MS/MS	By MS/MS		By MS/MS			0	80948000	72585000	59950000	0	55790000	0	0
AT1G12910.1	4	AT1G12910.1	4	Q9LPV9, ATAN11, LIGHT-REGULATED WD 1, LWD1, ANTHOCYANIN11	Encodes LIGHT-REGULATED WD1 (LWD1), a clock proteins regulating circadian period length and photoperiodic flowering., Transducin/WD40 repeat-like superfamily protein	0.835023	S	5.89e-12	____________MGTSSDPIQDGSDEQQKRS	GT(0.053)S(0.835)S(0.112)DPIQDGSDEQQK	0.39735	By MS/MS	By MS/MS	By MS/MS	By MS/MS	By MS/MS	By MS/MS	By MS/MS	By matching	23404000	28173000	32150000	30141000	23827000	34542000	20163000	11096000
AT1G12910.1	5	AT1G12910.1	5	Q9LPV9, ATAN11, LIGHT-REGULATED WD 1, LWD1, ANTHOCYANIN11	Encodes LIGHT-REGULATED WD1 (LWD1), a clock proteins regulating circadian period length and photoperiodic flowering., Transducin/WD40 repeat-like superfamily protein	0.498859	S	5.89e-12	___________MGTSSDPIQDGSDEQQKRSE	GT(0.002)S(0.499)S(0.499)DPIQDGSDEQQK	-0.31563									0	0	0	0	0	0	0	0
AT1G18420.1	474	AT1G18420.1	474	Q9LPQ8	Aluminium activated malate transporter family protein	0.998281	S	0.000115737	NLDSDLSRILAHKSQSEATLRPPKNWDDVTT	S(0.001)QS(0.998)EATLRPPK	0.39817	By matching	By matching	By MS/MS	By matching	By matching	By matching		By matching	24409000	25935000	19571000	19744000	19278000	22507000	0	11820000
AT1G20200.1	14	AT1G20200.1	14	Q9LNU4, EMBRYO DEFECTIVE 2719, EMB2719, HAPLESS 15, HAP15	PAM domain (PCI/PINT associated module) protein	0.999769	S	1.84e-85	__MTQDVEMKDNNTPSQSIISSSTSTMQNLK	DNNTPS(1)QSIISSSTSTMQNLK	0.91896	By MS/MS	By MS/MS	By MS/MS	By MS/MS		By MS/MS	By MS/MS	By MS/MS	72078000	86037000	0	35514000	0	46305000	30565000	23364000
AT1G20200.1	16	AT1G20200.1	16	Q9LNU4, EMBRYO DEFECTIVE 2719, EMB2719, HAPLESS 15, HAP15	PAM domain (PCI/PINT associated module) protein	0.709667	S	9.08e-46	MTQDVEMKDNNTPSQSIISSSTSTMQNLKEI	DNNT(0.01)PS(0.111)QS(0.71)IIS(0.111)S(0.04)S(0.015)T(0.002)S(0.001)TMQNLK	0.70556	By MS/MS	By MS/MS		By matching	By MS/MS	By MS/MS	By MS/MS		209330000	82310000	0	19852000	30724000	48835000	93391000	0
AT1G20200.1	20	AT1G20200.1	20	Q9LNU4, EMBRYO DEFECTIVE 2719, EMB2719, HAPLESS 15, HAP15	PAM domain (PCI/PINT associated module) protein	0.504819	S	2.17e-05	VEMKDNNTPSQSIISSSTSTMQNLKEIAALI	DNNT(0.005)PS(0.429)QS(0.536)IIS(0.409)S(0.505)S(0.094)T(0.018)S(0.003)T(0.001)MQNLK	1.6748		By MS/MS		By matching					0	82310000	0	19852000	0	0	0	0
AT1G20200.1	12	AT1G20200.1	12	Q9LNU4, EMBRYO DEFECTIVE 2719, EMB2719, HAPLESS 15, HAP15	PAM domain (PCI/PINT associated module) protein	0.987768	T	5.25e-58	____MTQDVEMKDNNTPSQSIISSSTSTMQN	DNNT(0.988)PS(0.012)QSIISSSTSTMQNLK	0.44491			By MS/MS						0	0	62030000	0	0	0	0	0
AT1G01260.3	395	AT1G01260.3	395	Q9LNJ5, JAM2, Jasmonate Associated MYC2 LIKE 2	basic helix-loop-helix (bHLH) DNA-binding superfamily protein	1	S	5.49e-36	QIDFSAASSRASENNSDGEGGGEWADAVGAD	ASENNS(1)DGEGGGEWADAVGADESGNNRPR	-0.85695	By MS/MS	By MS/MS	By matching	By MS/MS		By matching	By matching	By MS/MS	76793000	80807000	74055000	63760000	0	61027000	30749000	25202000
AT1G48120.1	961	AT1G48120.1	961	Q9LNG5	hydrolases;protein serine/threonine phosphatases	1	S	0.0045476	IPECEELKFQPLEAVSPRPKAEAYYDFRRLI	FQPLEAVS(1)PRPK	1.8722					By MS/MS		By MS/MS	By MS/MS	0	0	0	0	68600000	0	37270000	27171000
AT1G06230.3	192	AT1G06230.3	192	Q9LNC4, GTE4, global transcription factor group E4	This gene is predicted to encode a bromodomain-containing protein. Plant lines expressing RNAi constructs targeted against GTE4 show some resistance to agrobacterium-mediated root transformation., global transcription factor group E4	0.995823	S	1.22e-20	VIVDKNPIEAPSQTLSLEDGDTLVVDKNPIE	NPIEAPS(0.001)QT(0.001)LS(0.996)LEDGDT(0.002)LVVDK	2.2532	By MS/MS	By MS/MS	By MS/MS	By MS/MS		By MS/MS		By matching	23435000	21549000	21354000	29365000	0	17453000	0	10070000
AT1G12760.2	124	AT1G12760.2	124	Q9LN71	Zinc finger, C3HC4 type (RING finger) family protein	0.999997	S	2.61e-11	SSSSLEEEALGSRRNSGVQDLSLGHLDTESS	RNS(1)GVQDLSLGHLDTESSSVAK	0.33982	By MS/MS	By MS/MS	By MS/MS	By MS/MS	By MS/MS	By MS/MS	By MS/MS	By MS/MS	165030000	174970000	143670000	101500000	69799000	119370000	70106000	52940000
AT1G07140.1;AT2G30060.1	159;161	AT1G07140.1	159	Q9LMK7, SIRANBP	Pleckstrin homology (PH) domain superfamily protein, Encodes a putative Ran-binding protein (siRanBP).	0.997652	S	0.00275934	ENCKAFMQKFKEVAESEEEKEESKDASDTAG;ENCKTFMQKFKEVAESEEEKEESKDAADTAG	EVAES(0.998)EEEKEES(0.002)K	-0.70808	By matching	By MS/MS	By matching	By matching		By matching	By matching	By matching	25135000	35850000	29973000	24336000	0	29299000	19776000	15303000
AT1G06410.1	5	AT1G06410.1	5	Q9LMI0, ATTPSA, TREHALOSE -6-PHOSPHATASE SYNTHASE S7, ATTPS7, TPS7, trehalose-phosphatase/synthase 7	trehalose-phosphatase/synthase 7, Encodes an enzyme putatively involved in trehalose biosynthesis. Though the protein has both trehalose-6-phosphate synthase (TPS)-like and trehalose-6-phosphate phosphatase (TPP)-like domains, neither activity has been detected in enzymatic assays nor has the protein been able to complement yeast TPS or TPP mutants.	0.99823	S	4.27e-208	___________MISRSYTNLLDLASGNFPVM	S(0.998)YT(0.002)NLLDLASGNFPVMGR	-0.15877	By MS/MS	By MS/MS	By MS/MS	By MS/MS	By MS/MS	By MS/MS	By MS/MS	By MS/MS	725380000	728480000	522590000	383960000	391070000	334220000	329970000	162320000
AT1G06410.1	7	AT1G06410.1	7	Q9LMI0, ATTPSA, TREHALOSE -6-PHOSPHATASE SYNTHASE S7, ATTPS7, TPS7, trehalose-phosphatase/synthase 7	trehalose-phosphatase/synthase 7, Encodes an enzyme putatively involved in trehalose biosynthesis. Though the protein has both trehalose-6-phosphate synthase (TPS)-like and trehalose-6-phosphate phosphatase (TPP)-like domains, neither activity has been detected in enzymatic assays nor has the protein been able to complement yeast TPS or TPP mutants.	0.499999	T	6.93e-08	_________MISRSYTNLLDLASGNFPVMGR	S(0.5)YT(0.5)NLLDLASGNFPVMGR	-3.9462		By matching	By MS/MS	By MS/MS		By matching		By matching	0	26172000	17485000	13242000	0	15586000	0	4106100
AT1G22310.2	103	AT1G22310.2	103	Q9LME6, MBD8, ATMBD8, methyl-CPG-binding domain 8	methyl-CPG-binding domain 8, Protein containing methyl-CpG-binding domain.Has sequence similarity to human MBD proteins.	1	S	0.0207586	RLRLARHPQPPEEPPSPQRQRDDSSREEQTQ	HPQPPEEPPS(1)PQR	0.056554							By MS/MS		0	0	0	0	0	0	0	0
AT1G22280.2	118	AT1G22280.2	118	Q9LME4, phytochrome-associated protein phosphatase type 2C, PAPP2C	Encodes a phytochrome-associated protein, PAPP2C (phytochrome-associated protein phosphatase type 2C). PAPP2C interacts in the nucleus with phyA (phytochrome A) and phyB. Functions as a regulator of phytochrome-interacting factor PIF3 by dephosphorylating phytochromes in the nucleus., phytochrome-associated protein phosphatase type 2C	0.732095	S	1.42e-12	IAKAYEKTDQAILSNSSDLGRGGSTAVTAIL	TDQAILS(0.169)NS(0.732)S(0.099)DLGR	-2.6127	By MS/MS	By MS/MS	By MS/MS	By MS/MS	By matching	By MS/MS	By MS/MS	By MS/MS	104830000	121000000	107490000	90642000	56937000	84276000	42608000	37800000
AT3G12280.2	885	AT3G12280.2	885	Q9LKZ3, RBR1, RETINOBLASTOMA-RELATED PROTEIN 1, RETINOBLASTOMA 1, RB1, ATRBR1, RBR, RB, retinoblastoma-related 1, RETINOBLASTOMA-RELATED	retinoblastoma-related 1, Encodes a retinoblastoma homologue RETINOBLASTOMA-RELATED protein (RBR or RBR1). RBR controls nuclear proliferation in the female gametophyte. Also required for correct differentiation of male gametophytic cell types. Regulates stem cell maintenance in Arabidopsis roots. Involved in the determination of cell cycle arrest in G1 phase after sucrose starvation. RBR1 is also…	1	S	4.67e-44	RAVEANNKPEGQCPGSPKVSVFPSVPDMSPK	AVEANNKPEGQCPGS(1)PK	-0.15415	By MS/MS	By MS/MS	By MS/MS	By MS/MS	By MS/MS	By MS/MS	By MS/MS	By MS/MS	49105000	50352000	108410000	113510000	57859000	63572000	50542000	33740000
AT3G12280.2	374	AT3G12280.2	374	Q9LKZ3, RBR1, RETINOBLASTOMA-RELATED PROTEIN 1, RETINOBLASTOMA 1, RB1, ATRBR1, RBR, RB, retinoblastoma-related 1, RETINOBLASTOMA-RELATED	retinoblastoma-related 1, Encodes a retinoblastoma homologue RETINOBLASTOMA-RELATED protein (RBR or RBR1). RBR controls nuclear proliferation in the female gametophyte. Also required for correct differentiation of male gametophytic cell types. Regulates stem cell maintenance in Arabidopsis roots. Involved in the determination of cell cycle arrest in G1 phase after sucrose starvation. RBR1 is also…	0.5	S	0.000994157	GAVNITGVKRKIDALSSPARTFISPLSPHKS	IDALS(0.5)S(0.5)PAR	0.011826	By matching	By MS/MS		By matching	By matching	By matching	By matching	By matching	41187000	53484000	0	61526000	38098000	45496000	46176000	38193000
AT3G12280.2	375	AT3G12280.2	375	Q9LKZ3, RBR1, RETINOBLASTOMA-RELATED PROTEIN 1, RETINOBLASTOMA 1, RB1, ATRBR1, RBR, RB, retinoblastoma-related 1, RETINOBLASTOMA-RELATED	retinoblastoma-related 1, Encodes a retinoblastoma homologue RETINOBLASTOMA-RELATED protein (RBR or RBR1). RBR controls nuclear proliferation in the female gametophyte. Also required for correct differentiation of male gametophytic cell types. Regulates stem cell maintenance in Arabidopsis roots. Involved in the determination of cell cycle arrest in G1 phase after sucrose starvation. RBR1 is also…	0.5	S	0.000994157	AVNITGVKRKIDALSSPARTFISPLSPHKSP	IDALS(0.5)S(0.5)PAR	0.011826	By matching	By MS/MS		By matching	By matching	By matching	By matching	By matching	41187000	53484000	0	61526000	38098000	45496000	46176000	38193000
AT3G12280.2	911	AT3G12280.2	911	Q9LKZ3, RBR1, RETINOBLASTOMA-RELATED PROTEIN 1, RETINOBLASTOMA 1, RB1, ATRBR1, RBR, RB, retinoblastoma-related 1, RETINOBLASTOMA-RELATED	retinoblastoma-related 1, Encodes a retinoblastoma homologue RETINOBLASTOMA-RELATED protein (RBR or RBR1). RBR controls nuclear proliferation in the female gametophyte. Also required for correct differentiation of male gametophytic cell types. Regulates stem cell maintenance in Arabidopsis roots. Involved in the determination of cell cycle arrest in G1 phase after sucrose starvation. RBR1 is also…	0.998053	S	0.000157105	DMSPKKVSAVHNVYVSPLRGSKMDALISHST	VSAVHNVY(0.002)VS(0.998)PLR	-0.36719	By matching	By matching	By MS/MS	By matching	By matching	By matching	By matching	By matching	46036000	45546000	53172000	52346000	34888000	37219000	26949000	21200000
AT3G12280.2	898	AT3G12280.2	898	Q9LKZ3, RBR1, RETINOBLASTOMA-RELATED PROTEIN 1, RETINOBLASTOMA 1, RB1, ATRBR1, RBR, RB, retinoblastoma-related 1, RETINOBLASTOMA-RELATED	retinoblastoma-related 1, Encodes a retinoblastoma homologue RETINOBLASTOMA-RELATED protein (RBR or RBR1). RBR controls nuclear proliferation in the female gametophyte. Also required for correct differentiation of male gametophytic cell types. Regulates stem cell maintenance in Arabidopsis roots. Involved in the determination of cell cycle arrest in G1 phase after sucrose starvation. RBR1 is also…	0.992878	S	0.000136207	PGSPKVSVFPSVPDMSPKKVSAVHNVYVSPL	VSVFPS(0.007)VPDMS(0.993)PKK	0.21704		By MS/MS	By MS/MS	By matching	By matching	By matching	By matching	By matching	0	50531000	35374000	23406000	27506000	26364000	16370000	14563000
AT3G12280.2	406	AT3G12280.2	406	Q9LKZ3, RBR1, RETINOBLASTOMA-RELATED PROTEIN 1, RETINOBLASTOMA 1, RB1, ATRBR1, RBR, RB, retinoblastoma-related 1, RETINOBLASTOMA-RELATED	retinoblastoma-related 1, Encodes a retinoblastoma homologue RETINOBLASTOMA-RELATED protein (RBR or RBR1). RBR controls nuclear proliferation in the female gametophyte. Also required for correct differentiation of male gametophytic cell types. Regulates stem cell maintenance in Arabidopsis roots. Involved in the determination of cell cycle arrest in G1 phase after sucrose starvation. RBR1 is also…	0.999985	T	6.45e-05	AAKTNGISGATKLAATPVSTAMTTAKWLRTV	LAAT(1)PVSTAMTTAK	0.12209	By MS/MS	By MS/MS	By MS/MS	By MS/MS	By MS/MS	By MS/MS	By MS/MS	By matching	34709000	45357000	29467000	25709000	22058000	28239000	18833000	12631000
AT5G23880.1	422	AT5G23880.1	422	Q9LKF9, CLEAVAGE AND POLYADENYLATION SPECIFICITY FACTOR 100, ATCPSF100, EMBRYO DEFECTIVE 1265, CPSF100, cleavage and polyadenylation specificity factor 100, ESP5, ENHANCED SILENCING PHENOTYPE 5, EMB1265	cleavage and polyadenylation specificity factor 100, Encodes a protein similar to the 100kD subunit of cleavage and polyadenylation specificity factor (CPSF), the factor responsible for the recognition of the AAUAAA motif during mRNA polyadenylation. The protein interacts with a portion of a nuclear poly(A) polymerase. It is likely to be a part of the mRNA 3'end formation apparatus.	0.995518	S	1.07e-05	RASLVKEEETKASHGSDDNSSEPMIIDTKTT	AS(0.002)HGS(0.996)DDNS(0.001)S(0.001)EPMIIDTK	-1.7256	By MS/MS	By matching	By matching						21607000	43615000	24256000	0	0	0	0	0
AT5G43900.1	1214	AT5G43900.1	1214	Q9LKB9, MYA2, XI-6, XI-2, MYOSIN X1 2, ATMYA2, MYOSIN XI-6, ARABIDOPSIS MYOSIN 2, myosin 2	Encodes a member of the type XI myosin protein family that binds F-actin and co-localizes with actin filaments and peroxisomes. Homozygous mutants are reported to have pleiotropic effects in growth and fertility and may also be lethal. This protein is also involved in root hair growth and organelle trafficking. This protein interacts with RabC2a and RabD1 in a GTP-dependent manner., myosin 2	0.497003	S	0.0020531	PASTSLFGRMAMSFRSSPASGNLAAAAEAAA	S(0.497)S(0.497)PAS(0.006)GNLAAAAEAAALAVVRPVEAK	0.1584									0	0	0	0	0	0	0	0
AT5G43900.1	1215	AT5G43900.1	1215	Q9LKB9, MYA2, XI-6, XI-2, MYOSIN X1 2, ATMYA2, MYOSIN XI-6, ARABIDOPSIS MYOSIN 2, myosin 2	Encodes a member of the type XI myosin protein family that binds F-actin and co-localizes with actin filaments and peroxisomes. Homozygous mutants are reported to have pleiotropic effects in growth and fertility and may also be lethal. This protein is also involved in root hair growth and organelle trafficking. This protein interacts with RabC2a and RabD1 in a GTP-dependent manner., myosin 2	0.497003	S	0.0020531	ASTSLFGRMAMSFRSSPASGNLAAAAEAAAL	S(0.497)S(0.497)PAS(0.006)GNLAAAAEAAALAVVRPVEAK	0.1584									0	0	0	0	0	0	0	0
AT3G13070.1	637	AT3G13070.1	637	Q9LK65	CBS domain-containing protein / transporter associated domain-containing protein	1	S	3.41e-103	KFVRKWSSEEDDGNLSNEEDQSENAVLDEHV	WSSEEDDGNLS(1)NEEDQSENAVLDEHVLADNSK	-0.83961	By MS/MS	By MS/MS	By MS/MS	By MS/MS	By MS/MS	By MS/MS	By MS/MS	By MS/MS	200660000	0	208870000	147060000	116920000	188360000	80144000	81208000
AT3G23810.1	203	AT3G23810.1	203	Q9LK36, S-adenosyl-l-homocysteine (SAH) hydrolase 2, SAHH2, ATSAHH2, S-ADENOSYL-L-HOMOCYSTEINE (SAH) HYDROLASE 2	S-adenosyl-l-homocysteine (SAH) hydrolase 2	0.25	S	0.00256639	DPKKYHKMKERLVGVSEETTTGVKRLYQMQE	LVGVS(0.25)EET(0.25)T(0.25)T(0.25)GVK	1.0178									0	0	0	0	0	0	0	0
[truncated: 4,433 more rows]

## Sheet: S6B
Data S6B. List of significantly deregulated phosphosites in tot3-2 seedlings at 28°C (Student's t-test, p < 0.01).
[truncated: 237 more rows]

[truncated: 1 more sheets: S6C]
