# Supplementary material for: The membrane-localized protein kinase MAP4K4/TOT3 regulates thermomorphogenesis
Source: Nat Commun. 2021 May 14;12:2842. doi: 10.1038/s41467-021-23112-0 (PMC8121802; doi:10.1038/s41467-021-23112-0)
Supplement: Supplementary file 10 — Supplementary Data 7 [file 41467_2021_23112_MOESM10_ESM.xlsx]

## Sheet: S7
Data S7. List of identified TOT3, TOI4 and TOI5 phosphosites from transient expression in tobacco leaves
Phosphosites that are upregulated upon co-expression with wild-type TOT3 are highlighted in red
T: Proteins	C: Amino acid	T: Positions within proteins	GFP X RFP-TOI4D188N_1	GFP X RFP-TOI4D188N_2	GFP X RFP-TOI4D188N_3	GFP X RFP-TOI4D188N_4	GFP-TOT3D157N X RFP-TOI4D188N_1	GFP-TOT3D157N X RFP-TOI4D188N_2	GFP-TOT3D157N X RFP-TOI4D188N_3	GFP-TOT3D157N X RFP-TOI4D188N_4	GFP-TOT3 X RFP-TOI4D188N_1	GFP-TOT3 X RFP-TOI4D188N_2	GFP-TOT3 X RFP-TOI4D188N_3	GFP-TOT3 X RFP-TOI4D188N_4	GFP X RFP-TOI5174N_1	GFP X RFP-TOI5174N_2	GFP X RFP-TOI5174N_3	GFP X RFP-TOI5174N_4	GFP-TOT3D157N X RFP-TOI5174N_1	GFP-TOT3D157N X RFP-TOI5174N_2	GFP-TOT3D157N X RFP-TOI5174N_3	GFP-TOT3D157N X RFP-TOI5174N_4	GFP-TOT3 X RFP-TOI5174N_1	GFP-TOT3 X RFP-TOI5174N_2	GFP-TOT3 X RFP-TOI5174N_3	GFP-TOT3 X RFP-TOI5174N_4	Count_GFP-TOI4KD	Count_TOT3KD-TOI4KD	Count_TOT3-TOI4KD	Count_GFP-TOI5KD	Count_TOT3KD-TOI5KD	Count_TOT3-TOI5KD	N: Localization prob	N: PEP	N: Score	N: Delta score	T: Sequence window
TOT3	S	515	NaN	NaN	NaN	NaN	26.764	27.5287	27.8275	26.063	27.4182	26.8533	25.6697	26.0554	NaN	NaN	NaN	NaN	NaN	28.3572	28.0146	NaN	29.3825	29.5205	29.8679	29.6601	0	4	4	0	2	4	0.999682	0.00175785	119.75	95.951	DREFQQRRYQTERSYSGSLYRTKRDSVDETS
TOT3	S	549	NaN	NaN	NaN	NaN	28.0368	28.5171	28.2953	28.0817	28.6102	28.2367	27.5353	27.6162	NaN	NaN	NaN	NaN	30.7055	30.5218	30.2059	29.4012	31.1903	31.3485	31.6998	31.4998	0	4	4	0	4	4	1	6.4271e-16	167.89	135.64	HVEHKGRFKVTSADLSPKGSTNSTFTPFSGG
TOT3	S	613	NaN	NaN	NaN	NaN	24.3744	24.8283	25.0108	23.6934	25.1908	24.1047	NaN	NaN	NaN	NaN	NaN	NaN	25.6385	25.9096	25.4833	25.4938	26.2754	26.6355	26.7421	26.6585	0	4	2	0	4	4	0.999989	1.85316e-52	152.01	138.05	RLIKYLEQTSAKQPGSPETNVDDLLQTPPAT
TOT3	S	448	NaN	NaN	NaN	NaN	NaN	NaN	24.4841	23.4898	24.3346	NaN	NaN	NaN	NaN	NaN	NaN	NaN	NaN	NaN	24.2691	NaN	26.9193	27.3706	27.5641	27.5225	0	2	1	0	1	4	0.997773	1.02291e-143	227.59	208.34	KDANVNSGQQLLTKASIGSLAETTKEEDTAA
TOT3	S	481	NaN	NaN	NaN	NaN	24.1784	23.7973	24.1143	NaN	23.4691	NaN	NaN	NaN	NaN	NaN	NaN	NaN	NaN	NaN	24.1264	NaN	24.2994	24.2182	24.4992	24.631	0	3	1	0	1	4	0.999921	8.14352e-25	163.99	115.42	TSLPRHVISEQKKYLSGSIIPESTFSPKRIT
TOT3	S	376	NaN	NaN	NaN	NaN	NaN	NaN	NaN	NaN	NaN	NaN	NaN	NaN	NaN	NaN	NaN	NaN	NaN	NaN	NaN	NaN	NaN	24.5919	24.1281	24.6267	0	0	0	0	0	3	0.998099	0.00395589	84.365	65.634	DFNQKQCERQDESALSPERASSSATAPSQDD
TOT3	S	324	NaN	NaN	NaN	NaN	NaN	NaN	NaN	NaN	NaN	NaN	NaN	NaN	NaN	NaN	NaN	NaN	NaN	NaN	NaN	NaN	24.2324	24.2843	24.5484	24.2292	0	0	0	0	0	4	0.999982	0.00236274	87.566	73.213	ADLLMQNKSEYEAHLSQQEYIRGISAWNFNL
TOT3	S	350	NaN	NaN	NaN	NaN	NaN	25.3088	25.3774	NaN	NaN	NaN	NaN	NaN	NaN	NaN	NaN	NaN	25.5983	26.507	26.7078	26.4116	27.5306	27.9754	27.9978	28.1101	0	2	0	0	4	4	0.99996	9.28516e-165	244.95	230.33	WNFNLEDLKTQAALISDDDTSHAEEPDFNQK
TOI5	S	478	NaN	NaN	NaN	NaN	NaN	NaN	NaN	NaN	NaN	NaN	NaN	NaN	NaN	NaN	NaN	NaN	22.2428	NaN	NaN	NaN	22.8044	22.9067	23.7402	22.933	0	0	0	0	1	4	0.828635	0.00100771	73.11	43.423	PLTSRTVLSHSASEKSHIFERSESEPQTAPT
TOI5	S	516	NaN	NaN	NaN	NaN	NaN	NaN	NaN	NaN	NaN	NaN	NaN	NaN	NaN	24.4024	25.0525	22.9593	24.9399	NaN	24.2648	NaN	26.5696	26.7779	27.5628	26.9871	0	0	0	3	2	4	0.999939	8.78155e-13	125.28	113.55	SGPLNLSTRASSNSLSAPIKYSGGFRDSLDD
TOI5	S	440	NaN	NaN	NaN	NaN	NaN	NaN	NaN	NaN	NaN	NaN	NaN	NaN	NaN	26.0684	NaN	NaN	27.2715	26.9554	NaN	26.696	27.2918	27.5001	28.128	27.6331	0	0	0	1	3	4	0.997652	5.89583e-37	134.04	108.32	EKFTFVTTTSSLERMSPNSEHDIPEAKVKPL
TOI5	S	654	NaN	NaN	NaN	NaN	NaN	NaN	NaN	NaN	NaN	NaN	NaN	NaN	NaN	23.3047	24.4218	NaN	25.7729	25.5654	25.3937	25.2159	26.2434	27.1185	27.6958	27.4027	0	0	0	2	4	4	0.994893	1.56809e-14	148.72	126.96	EGSQSGKLPPLPRSDSNGNVEPVASERERLL
TOI5	S	499	NaN	NaN	NaN	NaN	NaN	NaN	NaN	NaN	NaN	NaN	NaN	NaN	NaN	24.701	24.9597	24.6113	25.3485	25.3645	25.0525	25.2395	26.6634	26.64	26.9515	26.7187	0	0	0	3	4	4	0.999992	4.77758e-16	150.7	118.55	SESEPQTAPTVRRAPSFSGPLNLSTRASSNS
TOI5	S	352	NaN	NaN	NaN	NaN	NaN	NaN	NaN	NaN	NaN	NaN	NaN	NaN	26.2245	26.6227	27.4622	26.393	27.17	26.7642	26.1801	25.889	26.4041	27.1307	27.2529	27.0207	0	0	0	4	4	4	1	8.11704e-05	142.08	117.79	ADEEAISQSEYQRGVSAWNFDVRDLKTQASL
TOI5	S	576	NaN	NaN	NaN	NaN	NaN	NaN	NaN	NaN	NaN	NaN	NaN	NaN	28.2048	29.1724	30.3044	28.9812	30.8391	30.5042	29.8524	30.0295	30.6153	31.1682	31.3514	31.1494	0	0	0	4	4	4	0.999936	5.68832e-11	150.59	129.03	VPRRSPQATPLRKSASVGNWILEPKMPTAQP
TOI5	S	674	NaN	NaN	NaN	NaN	NaN	NaN	NaN	NaN	NaN	NaN	NaN	NaN	24.5617	25.7549	26.2143	25.3451	26.4386	26.0786	25.6213	26.0166	26.2742	26.9441	26.8202	26.8846	0	0	0	4	4	4	0.998002	9.41781e-07	151.1	72.441	EPVASERERLLLSSISDLRARLDDLTEELDI
TOI5	S	475	NaN	NaN	NaN	NaN	NaN	NaN	NaN	NaN	NaN	NaN	NaN	NaN	28.0667	28.6647	29.7186	29.1439	29.5406	29.1331	28.9365	29.1745	30.2366	30.497	30.5002	30.3596	0	0	0	4	4	4	0.999579	9.24788e-25	162.41	135.7	QSGPLTSRTVLSHSASEKSHIFERSESEPQT
TOI4	S	514	28.5137	29.6546	28.5832	30.2947	27.0179	28.359	28.8106	27.6063	28.4567	27.5071	26.7127	26.7208	NaN	NaN	NaN	NaN	NaN	NaN	NaN	NaN	NaN	NaN	NaN	NaN	4	4	4	0	0	0	1	9.88017e-20	155.63	140.39	SESERQLKSSVRRAPSFSGPLNLPNRASANS
TOI4	S	579	29.0571	29.231	29.726	29.5931	26.9181	27.3376	27.4448	26.5808	27.5388	26.9791	26.0927	26.4528	NaN	NaN	NaN	NaN	NaN	NaN	NaN	NaN	NaN	NaN	NaN	NaN	4	4	4	0	0	0	0.999928	3.8207e-21	172.24	99.741	ENLDLARASPLRKSASVGNWILDSKMPTGQA
TOI4	S	476	28.3734	27.2837	27.8351	28.1839	25.763	26.3765	24.6761	25.9651	25.5014	25.7638	25.7669	26.1791	NaN	NaN	NaN	NaN	NaN	NaN	NaN	NaN	NaN	NaN	NaN	NaN	4	4	4	0	0	0	0.99989	1.5278e-90	206.34	181.14	DVPQAKGKPVRLQTHSGPLSSGVVLINSDSE
TOI4	S	572	NaN	27.5915	28.4356	28.3052	25.9331	26.0715	25.2149	NaN	26.4948	25.6391	NaN	NaN	NaN	NaN	NaN	NaN	NaN	NaN	NaN	NaN	NaN	NaN	NaN	NaN	3	3	2	0	0	0	1	1.17434e-37	167.16	161.63	GRFSVTSENLDLARASPLRKSASVGNWILDS
TOI4	S	357	23.804	24.3473	24.6415	24.5069	NaN	NaN	NaN	NaN	NaN	NaN	NaN	NaN	NaN	NaN	NaN	NaN	NaN	NaN	NaN	NaN	NaN	NaN	NaN	NaN	4	0	0	0	0	0	0.987527	1.32111e-33	173.58	158.9	QLALKGMASADQDAISQSEYQRGVSAWNFNI
TOI4	T	474	25.7193	26.0791	26.7514	25.4999	NaN	NaN	NaN	NaN	NaN	NaN	NaN	NaN	NaN	NaN	NaN	NaN	NaN	NaN	NaN	NaN	NaN	NaN	NaN	NaN	4	0	0	0	0	0	0.999737	3.63301e-77	199.94	187.78	EQDVPQAKGKPVRLQTHSGPLSSGVVLINSD
TOI4	S	514	25.0626	25.0746	25.4584	24.0783	NaN	NaN	NaN	NaN	NaN	NaN	NaN	NaN	NaN	NaN	NaN	NaN	NaN	NaN	NaN	NaN	NaN	NaN	NaN	NaN	4	0	0	0	0	0	1	9.88017e-20	155.63	140.39	SESERQLKSSVRRAPSFSGPLNLPNRASANS
TOI4	S	516	25.0626	25.0746	25.4584	24.0783	NaN	NaN	NaN	NaN	NaN	NaN	NaN	NaN	NaN	NaN	NaN	NaN	NaN	NaN	NaN	NaN	NaN	NaN	NaN	NaN	4	0	0	0	0	0	1	6.79668e-07	122.78	81.382	SERQLKSSVRRAPSFSGPLNLPNRASANSLS
TOI4	S	366	23.0332	23.9083	23.0856	23.9882	22.7062	22.7796	24.1	NaN	NaN	NaN	NaN	NaN	NaN	NaN	NaN	NaN	NaN	NaN	NaN	NaN	NaN	NaN	NaN	NaN	4	3	0	0	0	0	1	4.67071e-07	122.97	102.5	ADQDAISQSEYQRGVSAWNFNIEDLKEQASL
