# Supplementary material for: The membrane-localized protein kinase MAP4K4/TOT3 regulates thermomorphogenesis
Source: Nat Commun. 2021 May 14;12:2842. doi: 10.1038/s41467-021-23112-0 (PMC8121802; doi:10.1038/s41467-021-23112-0)
Supplement: Supplementary file 11 — Supplementary Data 8 [file 41467_2021_23112_MOESM11_ESM.xlsx]

## Sheet: S8
Data S8. List of phosphosites identified from in vitro kinase assay of TOT3 and kinase dead TOI4/TOI5
E. coli proteins are marked in orange, TOT3 phosphosites are marked in blue, MBP tag is marked in green
Proteins	Positions within proteins	Leading proteins	Protein	Fasta headers	Localization prob	Amino acid	Sequence window	Phospho (STY) Probabilities	Phospho (STY) Score diffs	Position in peptide	Ratio mod/base	Intensity TOI4D188N_rep1+T2	Intensity TOI4D188N_rep2	Intensity TOI4D188N_rep3	Intensity TOI4D188N_TOT3D157N_rep1	Intensity TOI4D188N_TOT3D157N_rep2	Intensity TOI4D188N_TOT3D157N_rep3	Intensity TOI4D188N_TOT3WT_rep1	Intensity TOI4D188N_TOT3WT_rep2	Intensity TOI4D188N_TOT3WT_rep3	Intensity TOI5D174N_rep1	Intensity TOI5D174N_rep2	Intensity TOI5D174N_rep3	Intensity TOI5D174N_TOT3D157N_rep1	Intensity TOI5D174N_TOT3D157N_rep2	Intensity TOI5D174N_TOT3D157N_rep3	Intensity TOI5D174N_TOT3WT_rep1	Intensity TOI5D174N_TOT3WT_rep2	Intensity TOI5D174N_TOT3WT_rep3
A0A140N9U3	318	A0A140N9U3	A0A140N9U3	tr|A0A140N9U3|A0A140N9U3_ECOBD FAD linked oxidase domain protein OS=Escherichia coli (strain B / BL21-DE3) OX=469008 GN=ECBD_1959 PE=4 SV=1	0.999406	S	PFMVEARALSVETVDSKVLNLAREDIVWHSV	ALS(0.001)VET(0.999)VDS(0.999)K	ALS(-32)VET(33)VDS(32)K	9	1.5512	0	0	0	0	0	0	0	15832000	0	0	0	0	0	0	0	0	0	0
A0A140N9A0	9	A0A140N9A0	A0A140N9A0	tr|A0A140N9A0|A0A140N9A0_ECOBD Ethanolamine utilization protein EutJ family protein OS=Escherichia coli (strain B / BL21-DE3) OX=469008 GN=ECBD_1236 PE=4 SV=1	1	T	_______MAHDEQWLTPRLQTAATLCNQTPA	AHDEQWLT(1)PR	AHDEQWLT(44)PR	8	NaN	0	0	0	0	83149000	95510000	0	194950000	111620000	0	80321000	0	0	0	0	0	0	0
A0A140N9U3	315	A0A140N9U3	A0A140N9U3	tr|A0A140N9U3|A0A140N9U3_ECOBD FAD linked oxidase domain protein OS=Escherichia coli (strain B / BL21-DE3) OX=469008 GN=ECBD_1959 PE=4 SV=1	0.999486	T	RNAPFMVEARALSVETVDSKVLNLAREDIVW	ALS(0.001)VET(0.999)VDS(0.999)K	ALS(-32)VET(33)VDS(32)K	6	1.5512	0	0	0	0	0	0	0	15832000	0	0	0	0	0	0	0	0	0	0
A0A140NDM3	200	A0A140NDM3	A0A140NDM3	tr|A0A140NDM3|A0A140NDM3_ECOBD UDP-N-acetylglucosamine--N-acetylmuramyl-(pentapeptide) pyrophosphoryl-undecaprenol N-acetylglucosamine transferase OS=Escherichia coli (strain B / BL21-DE3) OX=469008 GN=murG PE=3 SV=1	1	T	VLVVGGSQGARILNQTMPQVAAKLGDSVTIW	ILNQT(1)MPQVAAK	ILNQT(40)MPQVAAK	5	NaN	0	0	0	0	0	0	0	0	0	0	45276000	0	0	0	0	0	0	0
MBP-TOI4-D188N-G39end-His;A0A140NCD0;MBP-TOI5-D174N-G25end-His;MBP-TOT3-HIS	246;271;246;246	MBP-TOI4-D188N-G39end-His;MBP-TOI5-D174N-G25end-His;MBP-TOT3-HIS	MBP-TOI5-D174N-G25end-His	MBP-TOI4-D188N-G39end-His;tr|A0A140NCD0|A0A140NCD0_ECOBD Maltodextrin-binding protein OS=Escherichia coli (strain B / BL21-DE3) OX=469008 GN=ECBD_4002 PE=3 SV=1;MBP-TOI5-D174N-G25end-His;MBP-TOT3-HIS	0.972345	T	WAWSNIDTSKVNYGVTVLPTFKGQPSKPFVG	VNYGVT(0.972)VLPT(0.027)FK	VNY(-35)GVT(16)VLPT(-16)FK	6	0.00051166	0	0	0	0	0	0	0	0	0	0	0	0	0	0	0	20907000	0	0
MBP-TOT3-HIS	843	MBP-TOT3-HIS	MBP-TOT3-HIS	MBP-TOT3-HIS	0.321776	S	LAETTKEEDTAAQNTSLPRHVISEQKKYLSG	ASIGS(0.003)LAET(0.111)T(0.111)KEEDT(0.308)AAQNT(0.145)S(0.322)LPR	AS(-29)IGS(-20)LAET(-4.6)T(-4.6)KEEDT(-0.18)AAQNT(-3.5)S(0.18)LPR	21	0	0	0	0	0	0	0	0	0	0	0	0	0	0	0	0	0	0	0
MBP-TOT3-HIS	700	MBP-TOT3-HIS	MBP-TOT3-HIS	MBP-TOT3-HIS	0.999998	S	ADLLMQNKSEYEAHLSQQEYIRGISAWNFNL	EADLLMQNKSEYEAHLS(1)QQEYIR	EADLLMQNKS(-61)EY(-66)EAHLS(61)QQEY(-62)IR	17	0.038046	0	0	0	0	0	0	145150000	0	0	0	0	0	0	0	0	627970000	7401100	179580000
MBP-TOT3-HIS	709	MBP-TOT3-HIS	MBP-TOT3-HIS	MBP-TOT3-HIS	1	S	EYEAHLSQQEYIRGISAWNFNLEDLKTQAAL	GIS(1)AWNFNLEDLK	GIS(49)AWNFNLEDLK	3	0.0012491	0	0	0	0	0	0	0	0	0	0	0	0	0	0	0	5509000	0	0
MBP-TOT3-HIS	857	MBP-TOT3-HIS	MBP-TOT3-HIS	MBP-TOT3-HIS	0.498797	S	TSLPRHVISEQKKYLSGSIIPESTFSPKRIT	YLS(0.499)GS(0.499)IIPES(0.001)T(0.001)FSPK	Y(-30)LS(0)GS(0)IIPES(-28)T(-28)FS(-34)PK	3	0	0	0	0	0	0	0	0	0	0	0	0	0	0	0	0	0	0	0
MBP-TOT3-HIS	859	MBP-TOT3-HIS	MBP-TOT3-HIS	MBP-TOT3-HIS	0.498797	S	LPRHVISEQKKYLSGSIIPESTFSPKRITSD	YLS(0.499)GS(0.499)IIPES(0.001)T(0.001)FSPK	Y(-30)LS(0)GS(0)IIPES(-28)T(-28)FS(-34)PK	5	0	0	0	0	0	0	0	0	0	0	0	0	0	0	0	0	0	0	0
MBP-TOT3-HIS	864	MBP-TOT3-HIS	MBP-TOT3-HIS	MBP-TOT3-HIS	0.657022	S	ISEQKKYLSGSIIPESTFSPKRITSDADREF	YLSGSIIPES(0.657)T(0.337)FS(0.006)PKR	Y(-140)LS(-91)GS(-93)IIPES(2.9)T(-2.9)FS(-20)PKR	10	0.0037354	0	0	0	0	0	0	0	29380000	0	0	0	0	0	0	0	0	23642000	0
MBP-TOT3-HIS	867	MBP-TOT3-HIS	MBP-TOT3-HIS	MBP-TOT3-HIS	0.563234	S	QKKYLSGSIIPESTFSPKRITSDADREFQQR	YLSGSIIPES(0.218)T(0.218)FS(0.563)PKR	Y(-110)LS(-58)GS(-57)IIPES(-4.1)T(-4.1)FS(4.1)PKR	13	0.00025964	0	0	0	0	0	0	0	16551000	0	0	0	0	0	0	0	0	0	0
MBP-TOT3-HIS	403	MBP-TOT3-HIS	MBP-TOT3-HIS	MBP-TOT3-HIS	0.5	S	NAKDYKLYEEIGDGVSATVHRALCIPLNVVV	LYEEIGDGVS(0.5)AT(0.5)VHR	LY(-58)EEIGDGVS(0)AT(0)VHR	10	0.00012603	0	0	0	0	0	0	0	0	0	0	0	0	0	0	0	0	0	4141900
MBP-TOT3-HIS	889	MBP-TOT3-HIS	MBP-TOT3-HIS	MBP-TOT3-HIS	0.985528	S	DADREFQQRRYQTERSYSGSLYRTKRDSVDE	YQT(0.005)ERS(0.986)YS(0.009)GSLYR	Y(-64)QT(-23)ERS(20)Y(-44)S(-20)GS(-33)LY(-76)R	6	0.013662	0	0	0	0	0	0	54159000	145330000	59723000	0	0	0	0	0	0	0	0	109950000
MBP-TOT3-HIS	891	MBP-TOT3-HIS	MBP-TOT3-HIS	MBP-TOT3-HIS	0.575156	S	DREFQQRRYQTERSYSGSLYRTKRDSVDETS	S(0.385)Y(0.039)S(0.575)GS(0.001)LYR	S(-1.7)Y(-12)S(1.7)GS(-28)LY(-46)R	3	0.00064706	0	0	0	0	0	0	18964000	0	0	0	0	0	0	0	0	0	0	0
MBP-TOT3-HIS	842	MBP-TOT3-HIS	MBP-TOT3-HIS	MBP-TOT3-HIS	0.845447	T	SLAETTKEEDTAAQNTSLPRHVISEQKKYLS	ASIGSLAETTKEEDT(0.006)AAQNT(0.845)S(0.148)LPR	AS(-52)IGS(-47)LAET(-37)T(-37)KEEDT(-22)AAQNT(7.6)S(-7.6)LPR	20	0.0072096	0	0	0	0	0	0	26237000	0	0	0	0	0	0	0	0	142420000	0	130500000
MBP-TOT3-HIS	865	MBP-TOT3-HIS	MBP-TOT3-HIS	MBP-TOT3-HIS	0.90165	T	SEQKKYLSGSIIPESTFSPKRITSDADREFQ	KYLSGSIIPES(0.098)T(0.902)FSPK	KY(-110)LS(-75)GS(-75)IIPES(-9.6)T(9.6)FS(-40)PK	12	0.0028104	0	0	0	0	0	0	0	0	0	0	0	0	0	0	0	75640000	0	0
MBP-TOT3-HIS	405	MBP-TOT3-HIS	MBP-TOT3-HIS	MBP-TOT3-HIS	0.5	T	KDYKLYEEIGDGVSATVHRALCIPLNVVVAI	LYEEIGDGVS(0.5)AT(0.5)VHR	LY(-58)EEIGDGVS(0)AT(0)VHR	12	0.00012603	0	0	0	0	0	0	0	0	0	0	0	0	0	0	0	0	0	4141900
MBP-TOT3-HIS	1046	MBP-TOT3-HIS	MBP-TOT3-HIS	MBP-TOT3-HIS	1	T	QKQKNGQLENQLNALTHRNDGHHHHHH____	NGQLENQLNALT(1)HR	NGQLENQLNALT(48)HR	12	0.0053737	0	0	0	0	0	0	15946000	0	0	0	0	0	0	0	0	33829000	0	0
MBP-TOT3-HIS	886	MBP-TOT3-HIS	MBP-TOT3-HIS	MBP-TOT3-HIS	0.490431	T	ITSDADREFQQRRYQTERSYSGSLYRTKRDS	YQT(0.49)ERS(0.49)Y(0.003)S(0.015)GS(0.001)LYR	Y(-32)QT(0)ERS(0)Y(-23)S(-15)GS(-27)LY(-59)R	3	NaN	0	0	0	0	0	0	0	0	0	0	0	0	0	0	0	0	0	0
