# Supplementary material for: The membrane-localized protein kinase MAP4K4/TOT3 regulates thermomorphogenesis
Source: Nat Commun. 2021 May 14;12:2842. doi: 10.1038/s41467-021-23112-0 (PMC8121802; doi:10.1038/s41467-021-23112-0)
Supplement: Supplementary file 13 — Source Data [file 41467_2021_23112_MOESM13_ESM.xlsx]

## Sheet: Figure 2
	Figure 2b								Figure 2d						pTOT3::GFP:TOT3
	(in mm)	Col-0	Col-0	tot3-1	tot3-1	tot3-2	tot3-2		(in mm)	Col-0	Col-0	tot3-2	tot3-2	#5.4	#5.4	#6.8	#6.8	#7.4	#7.4
		21 °C	28 °C	21 °C	28 °C	21 °C	28 °C			21 °C	28 °C	21 °C	28 °C	21 °C	28 °C	21 °C	28 °C	21 °C	28 °C
		3.83075	12.5443	4.24243	7.53971	4.00385	8.8387			3.752	10.946	4.287	6.784	3.952	13.932	3.88	14.155	3.376	11.216
		4.04389	13.8705	3.48222	8.4013	3.90582	8.67121			3.313	10.331	3.883	7.874	3.536	13.587	4.62	11.888	3.691	12.56
		3.86021	9.70176	3.98259	8.23766	3.51423	8.59042			3.387	9.661	4.204	8.97	3.176	11.683	4.363	13.902	3.693	12.587
		3.67649	11.5495	3.81197	8.32109	4.02941	8.49511			4.174	10.502	3.793	7.378	3.788	12.108	3.769	10.682	3.999	12.77
		5.28561	10.8169	3.62837	8.64439	3.15389	6.61222			3.222	10.53	3.246	7.349	3.648	9.31	4.034	11.233	3.674	12.783
		3.66519	11.5647	2.65088	9.91498	3.75941	7.4828			3.099	8.89	3.363	8.37	3.721	11.457	4.703	12.912	4.113	13.963
		2.13904	9.69255	3.0587	8.30623	3.47879	8.12983			3.449	9.451	3.431	8.102	3.384	12.83	2.814	13.637	3.236	13.83
		3.13414	7.06343	3.30724	8.35197	3.94816	9.60975			3.717	10.615	3.244	8.7	3.884	8.128	4.507	14.414	3.931	13.8
		2.55142	10.2475	3.10665	8.33803	3.28498	7.58875			3.64	10.3	2.888	8.086	4.03	10.285	4.144	13.688	4.522	10.446
		2.49891	11.1418	3.28653	7.92213	3.60841	9.64594			3.327	10.229	2.805	8.105	3.991	10.729	4.099	12.18	4.046	13.629
		3.62326	7.70138	3.02456	8.08439	3.48075	8.88017			2.909	10.834	3.667	8.648	3.666	9.426	4.378	11.561	3.867	10.884
		3.18527	11.5275	3.24782	4.71431	3.69485	7.06791			3.112	9.894	2.97	6.967	3.268	12.862	4.338	13.777	2.897	11.281
		3.50301	10.8114	4.35829	8.54728	3.30527	6.86615			3.477	8.013	3.79	7.112	3.765	10.575	4.716	14.123	3.91	8.322
		3.79431	12.9612	3.89661	9.11669	3.4918	8.19075			2.771	10.063	3.78	8.448	2.86	11.149	5.233	11.891	2.984	11.408
		2.99109	10.2322	3.68008	6.84707	3.52034	8.76862			3.39	10.711	4.357	8.191	3.39	9.843	4.387	12.804	4.356	13.07
		3.7746	10.2636	3.68728	8.0218	3.4651	7.2723			2.821	11.08	3.924	9.001	4.298	9.938	4.544	12.47	3.504	10.895
		3.25276	11.3116	4.87686	7.90414	3.96443	8.63858			4.151	13.369	3.258	7.872	4.176	11.386	4.441	13.125	3.957	13.264
		4.37795	10.1497	4.02904	7.92648	2.85778	8.31088			2.764	11.185	3.46	7.799	3.75	11.499	4.126	13.32	3.875	13.489
		3.78577	7.97582	2.20837	6.89151	3.42866	7.64515			3.403	11.954	4.109	8.094	3.456	13.034	3.887	11.009	3.471	9.224
		3.40862	11.2931	3.08527	8.40255	3.82397	7.79071			3.841	11.799	3.323	8.518	4.166	11.51	4.274	13.802	3.84	12.471
		3.67921	11.0712	3.19372	6.57615	3.46983	7.24389			3.737	11.755	3.617	7.966	4.152	8.679	4.462	12.788	3.292	10.199
		3.20155	11.1903	3.34226	8.21749	3.56021	9.4292			2.473	12.506	3.402	8.394	3.49	11.428	4.389	11.174	3.314	8.601
		3.64264	12.1083	3.54464	8.0067	3.21184	7.25603			3.309	12.903	3.628	8.254	3.266	9.302	4.301	12.684	3.73	10.837
		3.40586	12.5837	3.30774	8.99728	4.08038	5.99716			3.457	11.681	3.119	7.37	3.25	12.314	4.637	11.136	3.251	10.127
		3.18121	8.78469	2.85749	7.89582	2.49686	7.22343			3.117	10.257	3.623	7.903	2.397	10.626	4.903	13.202	4.394	10.536
		3.79439	10.9543	3.13833	7.41611	3.69285	8.08213			2.827	11.55	3.582	8.415	3.561	11.498	4.299	12.196	3.598	11.992
		3.52134	8.91519	3.26648	8.459	3.6223	6.37703			3.5	9.786	3.315	9.029	3.353	9.46	4.001	13.23	3.061	12.573
		4.31456	7.51644	3.76602	7.92243	3.10749	9.61268			3.165	9.6	3.22	8.407	2.871	11.45	4.082	11.767	2.995	11.895
		3.27661	8.83946	3.289	8.68628	3.67264	8.30473			3.469	11.85	3.076	8.183	3.678	11.003	4.272	13.657	3.863	13.433
		4.68803	10.5341	3.81054	10.1341	3.7272	7.70377			2.792	11.544	3.491	7.72	3.875	10.03	4.402	10.325	4.388	13.697
		3.39121	10.3968	3.94481	9.13875	3.61184	8.33259			2.43	11.678	4.088	7.584	3.793	11.839	3.974	13.594	3.489	11.142
		3.40954	8.24008	3.55845	9.88523	3.45113	8.86757			3.151	7.446		9.163	2.993	12.328	4.36	12.741	4.024	13.179
		4.14962	12.8153	4.32469	9.29678	3.44017	8.89548			2.72	10.561		6.546	3.041	11.802	4.204	13.337	1.574	12.599
			12.3077	3.37996	6.91582	3.01473	8.37992			3.323	10.995		9.253	3.776	13.585	3.804	14.131	3.532	7.952
			11.2132	3.49615	8.49636	3.16766	7.74184			3.343	9.835		9.168	3.764	11.055	4.485	13.403	3.649	12.673
			11.2522	3.15745	9.10469		8.60201			2.336	12.263				13.351	4.004		3.215	12.502
			10.9454	3.82895	7.68803		8.36481		p-value (21 vs 28)	<0.0001		<0.0001		<0.0001		<0.0001		<0.0001
			11.9221	3.79088	8.7182		9.49895		2-WAY ANOVA
			10.8544	2.98967	9.18393		7.48427			% of total variation	P value
			9.68234		7.82264		7.75502		Genotype x Temperature	3.051	<0.0001
			9.31649		7.79272		7.5136		Genotype	4.915	<0.0001
			11.0046		8.19975		7.31398		Temperature	85.76	<0.0001
			8.35548		9.00833
					8.23858
	p-value (21 vs 28)	<0.0001		<0.0001		<0.0001
	2-WAY ANOVA	% of total variation	P value
	Genotype x Temperature	3.288	<0.0001
	Genotype	3.677	<0.0001
	Temperature	82.18	<0.0001

## Sheet: Figure 3
		Figure 3c
	(in cm)									(in cm)									(in cm)
		Homo F3 WT	14 ℃	24 ℃		Homo F3 W122*	14 ℃	24 ℃			Homo F3 WT	14 ℃	24 ℃		Homo F3 Q191*	14 ℃	24 ℃			Homo F3 WT	14 ℃	24 ℃		Homo F3 W203*	14 ℃	24 ℃
			6.426	10.715			7.113	7.037				4.55	12.924			6.992	6.463				7.005	9.517			6.934	8.298
			7.041	10.86			7.841	6.601				4.486	11.151			5.127	6.527				7.102	8.998			6.469	7.093
			6.78	8.982			5.932	8.136				4.471	11.875			6.173	8.178				6.338	8.976			5.94	6.708
			7.008	8.122			5.04	7.23				4.717	10.987			5.354	9.012				7.311	9.96			6.559	6.563
			6.396	9.986			5.196	6.605				4.423	9.833			6.115	8.481				7.048	8.334			6.095	6.317
			6.187	10.227			7.106	6.369				5.51	10.287			4.544	8.256				6.369	7.294			5.905	7.279
			6.113	10.484			6.551	7.378				4.699	9.288			6.301	7.974				6.316	7.623			7.008	7.977
			4.49	9.718				9.107				5.355	8.741				9.742				6.288	7.347			5.567	6.423
			6.074	8.192								4.791					9.107
		p-value (14 vs 24)	<0.0001			p-value (14 vs 24)	0.2648				p-value (14 vs 24)	<0.0001			p-value (14 vs 24)	0.0003				p-value (14 vs 24)	0.0001			p-value (14 vs 24)	0.155
		2-WAY ANOVA									2-WAY ANOVA									2-WAY ANOVA
			% of total variation	P value								% of total variation	P value								% of total variation	P value
		Genotype x temperature	14.02	0.0007							Genotype x temperature	12.4	<0.0001							Genotype x temperature	5.683	0.0538
		Genotype	11.52	0.0018							Genotype	2.081	0.05							Genotype	18.74	0.0011
		Temperature	41.8	<0.0001							Temperature	70.28	<0.0001							Temperature	36.32	<0.0001

## Sheet: Figure 4
		Figure 4b										Figure 4d
		(in mm)	Col-0	Col-0	tot3-2	tot3-2	phyb-9	phyb-9	tot3-2 phyb-9	tot3-2 phyb-9		(in mm)	Col-0	Col-0	tot3-2	tot3-2	pif4-101	pif4-101	tot3-2 pif4-101	tot3-2 pif4-101
			21 °C	28 °C	21 °C	28 °C	21 °C	28 °C	21 °C	28 °C			21 °C	28 °C	21 °C	28 °C	21 °C	28 °C	21 °C	28 °C
			3.048	11.047	3.43	6.161	7.832	14.63	7.931	15.505			4.551	9.628	3.469	7.561	2.628	7.346	1.882	4.106
			3.891	11.23	3.171	5.983	6.197	16.012	7.824	12.776			2.637	11.668	3.226	7.821	2.626	7.313	1.966	4.874
			3.522	12.414	3.454	6.982	9.23	16.041	6.956	12.938			4.138	11.914	3.105	8.157	2.473	6.852	2.207	5.691
			3.679	12.481	3.392	7.844	9.023	17.605	8.35	12.433			3.282	12.119	3.302	7.388	2.782	5.534	2.162	4.995
			3.152	9.853	3.005	6.848	10.363	17.858	8.403	13.907			3.818	10.84	2.752	5.941	2.158	7.297	2.066	5.316
			3.397	9.949	2.475	5.824	10.517	14.199	8.256	11.583			3.536	12.741	3.207	8.362	2.081	7.233	2.381	3.475
			4.024	12.044	3.792	4.954	8.443	14.726	8.821	13.169			3.337	11.828	2.727	7.873	2.265	7.719	2.069	5.342
			2.985	10.664	2.891	5.723	8.092	15.871	7.197	11.276			3.193	11.479	2.437	7.87	2.52	6.178	2.028	5.403
			3.467	12.87	3.079	5.787	8.485	13.813	8.065	12.467			2.878	14.929	2.416	7.669	2.37	5.498	1.898	4.263
			3.67	11.281	3.116	7.238	9.205	14.999	7.597	12.093			2.909	12.378	2.657	8.566	2.552	6.908	2.447	5.569
			3.813	13.236	3.128	7.39	8.886	16.477	7.96	13.056			3.041	11.587	3.105	7.724	2.226	5.823	2.007	5.001
			3.977	11.949	2.094	6.025	10.492	16.146	7.295	12.868			3.608	11.473	3.711	8.436	2.499	7.112	2.189	5.067
			4.42	11.273	3.225	7.651	9.64	15.207	7.536	12.826			3.322	13.013	2.603	7.908	2.333	5.89	2.467	5.06
			3.168	11.196	3.122	9.291	9.589	14.843	8.882	13.016			3.251	13.073	2.749	7.113	2.035	6.898	2.336	5.207
			3.263	11.127	3.249	6.927	9.181	13.349	10.644	12.405			3.688	12.883	3.322	7.526	2.409	6.664	1.843	3.649
			3.211	11.995	2.898	6.827	9.921		10.719	12.291			3.514	9.772	3.811	6.781	2.291	6.913	1.92	4.992
			3.968	8.727	3.477	7.715	8.443		9.23	12.664			3.213	8.993	3.323	7.069	2.23	7.792	2.148	5.45
			3.384	11.394	3.38	9.31	10.081		8.874	12.999			3.598	9.346	2.658	7.24	2.792	6.834	2.328	4.715
			3.635	9.86	2.394	6.91	10.286		7.659	15.274			4.096	12.488	2.873		2.234	4.895	1.996	5.416
			4.461	11.341	3.516	5.626	9.341		7.717	13.066			3.379	9.263			2.096	5.814	2.038	6.28
			3.17	10.231	3.394	6.095	9.153		7.877	12.036			3.298	10.483			2.002	7.001	2.387	6.162
			4.115	10.401	4.037	5.98	10.474		7.928	13.36			2.968	13.596			2.126	7.148	2.584	4.675
			3.327	11.081	3.718	6.466	6.77		8.539	13.199			3.375	12.265			2.38	7.246	2.299	4.335
			4.512	10.149	3.042	6.973	9.59		7.284	12.003			3.484	12.981			2.433	8.027	2.654	6.071
			3.479	10.53	3.183	6.677	8.925		8.119	12.268			3.856	12.359			2.661	6.494	2.517	5.475
			4.205	10.492	3.171	6.334	8		8.191	11.965			3.455	14.132			2.313	6.981	2.038	6.185
			4.401	12.097	2.947	6.993			8.874	10.981			3.362	13.18			2.171	6.962	2.115	4.94
			3.689	10.742	3.127	5.789			7.976	11.842			3.049	11.237			2.449	7.372	1.767	5.535
			3.191		3.775	9.07			8.693	11.22			3.402	13.773			2.774	6.174	2.007	4.813
			3.706		3.553	8.824			9.421	12.915			3.356	11.575			2.499	5.58	2.269	6.069
			4.602		3.08	7.427			8.372	12.414			3.865	12.105			2.563	5.632	2.234	5.447
			2.485		3.2	8.227			7.85	13.278			3.672	13.398			2.112	6.554	2.427	4.802
			2.982		2.787	7.031			8.206	12.801			3.647	10.708			2.533	6.497	2.243	4.124
			2.63		3.128	8.071			8.445	12.592			4.518	9.744			2.748	8.161	2.01	4.162
					2.898	9.14			7.28	11.266			4.597	11.699			2.571	5.486	2.429	6.055
					3.23	8.171			8.888	13.868			3.931	11.489			2.898	5.204	2.482	6.049
					3.227	6.899			8.768	13.61			4.122	11.011			3.136	5.697	2.754	5.147
					3.853	7.61			7.222	12.856			3.608	10.577			2.862	4.856	2.265	4.389
					3.463	7.36			8.066	13.608			3.106	12.808			2.564	4.704	2.095	3.686
					3.501	8.493			7.269	10.199			4.19	12.317			2.855	5.916	2.315	4.547
					3.195	6.603			8.06	12.551			3.095	13.516			2.448	5.39	2.951	5.267
						7.711			7.49	10.907			3.894	12.904			2.722	6.899	2.287	4.888
									8.095	12.087			3.717	11.015			2.662	6.001	2.195	6.254
									8.948	11.867			3.998	9.827			2.769	6.131	2.331	4.457
									9.844	13.453			3.256	11.586			2.724	6.66	2.555	5.014
									9.829	13.074			3.982	10.992			2.499	6.868	2.552	3.437
									9.278	12.136			3.667	11.468			2.998	8	2.344	3.618
									8.9	12.623				12.655			2.678	7.927	2.987	4.756
									7.873	12.657				11.365			3.096	6.443	2.21	4.863
									6.588	12.016				9.887					2.065	5.526
									8.996	12.314				10.643						5.216
									8.144	13.173										5.534
									9.359	13.29										4.905
									8.526	10.73
										12.955		p-value (21 vs 28)	<0.0001		<0.0001		<0.0001		<0.0001
										14.326		2-WAY ANOVA
		p-value (21 vs 28)	<0.0001		<0.0001		<0.0001		<0.0001
		2-WAY ANOVA											% of total variation	P value
			% of total variation	P value								Genotype x temperature	11.2	<0.0001
		Genotype x temperature	3.662	<0.0001								Genotype	24.8	<0.0001
		Genotype	47.31	<0.0001								Temperature	47.01	<0.0001
		Temperature	46.11	<0.0001
		Figure 4e
												Figure 4g
												(in mm)	Col-0	Col-0	tot3-2	tot3-2	pif4-101	pif4-101	tot3-2 pif4-101	tot3-2 pif4-101
			Relative transcripts (PIF4)										21 °C	28 °C	21 °C	28 °C	21 °C	28 °C	21 °C	28 °C
			Col-0	21 ℃	28 ℃		tot3-2	21 ℃	28 ℃				10.4368	15.1428	9.84253	10.5356	10.5071	13.9444	9.28045	10.7823
			Rep.1	0.6024	2.206		Rep.1	0.4357	1.752				11.7367	16.9116	9.51558	9.9337	11.5164	14.6922	10.6801	10.514
			Rep.2	0.5083	2.73		Rep.2	0.3947	1.401				10.3457	18.0725	10.3279	9.98033	9.03143	12.9338	9.12948	11.9048
			Rep.3	0.6742	2.252		Rep.3	0.282	2.116				10.5347	14.0812	11.5573	10.559	10.4249	12.951	8.78481	10.5267
			Average	0.595	2.396		Average	0.3708	1.756				9.18416	16.4251	11.1354	9.3702	10.9149	16.2336	9.5887	11.3908
			SE	0.0480352	0.167527		SE	0.0459504	0.206414				9.96429	14.7774	10.8956	10.1164	11.3912	14.4142	10.6797	8.51097
			p-value (21 vs 28)	<0.0001			p-value (21 vs 28)	0.0004					8.90507	11.3599	10.6288	8.28468	10.822	13.0969	10.168	10.369
			2-WAY ANOVA										10.7556	15.1564	10.9071	9.8839	9.28026	12.6005	8.26188	13.2687
				% of total variation	P value								11.4216	16.2333	10.9964	9.44916	11.8337	14.4038	10.5897	11.1069
			Genotype x temperature	1.479	0.1679								9.64169	17.7352	10.9713	11.1547	10.7274	15.6686	10.1375	9.43318
			Genotype	6.392	0.0136								11.1668	13.9114	10.4679	10.8757	9.955	16.3767	9.51201	12.3575
			Temperature	86.98	<0.0001								11.5923	14.9743	8.85877	11.2953	10.0706	15.996	9.59474	10.5547
													11.8566	16.4982	9.8424	9.1052	9.52286	15.1416	9.8937	12.3566
													11.0957	16.2501	8.96435	10.8106	10.5274	14.5616	9.95435	11.2916
			Relative transcripts (YUC8)										9.74214	15.7397	10.0836	10.7664	8.80532	14.0396	9.8174	12.2714
			Col-0	21 ℃	28 ℃		tot3-2	21 ℃	28 ℃				11.2596	11.9788	10.1492	11.3958	11.1389	15.4259	10.9107	12.5135
			Rep.1	0.6624	1.442		Rep.1	0.6022	1.26				10.2711	16.4845	7.39273	9.43273	10.6741	13.9066	10.2004	9.89838
			Rep.2	0.6822	1.45		Rep.2	0.47	0.8862				10.7123	14.8392	10.0251	10.1232	10.612	14.1926	11.0463	10.7881
			Rep.3	0.7769	1.43		Rep.3	0.5648	1.332				9.16026	16.3945	8.67922	11.6613	10.4242	15.2118	9.36649	11.3344
			Average	0.7072	1.441		Average	0.5457	1.159				11.6351	16.2651	11.926	10.006	8.86721	14.2195	9.7074	12.4917
			SE	0.0353321	0.00581187		SE	0.0393437	0.138172				12.369	15.3337	10.3823	9.27454	10.8867	16.6916	9.64714	11.7567
			p-value (21 vs 28)	0.0005			p-value (21 vs 28)	0.0017					7.33214	14.7691	8.88416	9.72292	10.662	14.0959	10.6843	11.0619
			2-WAY ANOVA										11.2278	15.3077	10.8566	12.5376	10.6026	12.5793	10.1658	11.2913
				% of total variation	P value								10.7923	14.3371	9.8163	11.8304	9.71	14.2909	10.8279	8.78552
			Genotype x temperature	0.6518	0.442								11.3318	13.936	9.37007	10.8845	11.4059	14.8529	10.1194	9.07604
			Genotype	8.908	0.0173								11.8062	15.8979	9.56831	11.2994	10.5151	15.9158	9.04461	10.7976
			Temperature	82.47	<0.0001								10.7466	16.1369	9.69286	10.9964	11.5549	14.3064	9.70565	11.8372
													12.2038	14.3536	10.3761	9.86305	11.0397	15.6409	9.04877	13.5026
													11.7967	14.7938	10.3729	10.8336	10.8855	13.318	9.99864	12.016
			Relative transcripts (ATHB2)										10.9077	15.3562	10.8929	10.7409	11.7956	13.0308	10.7538	11.2076
			Col-0	21 ℃	28 ℃		tot3-2	21 ℃	28 ℃				12.5249	14.2782	9.61701	9.91435	11.1519	16.1159	9.72033	10.9377
			Rep.1	0.4635	1.645		Rep.1	0.5117	1.782				11.1926	15.5077	7.32325	10.6656	11.0719	16.5039	11.3192	11.4952
			Rep.2	0.4485	1.953		Rep.2	0.4385	1.42				11.1726	15.8184	9.05104	8.27149	11.5313	17.046	8.50584	9.11968
			Rep.3	0.5055	2.16		Rep.3	0.3513	1.97				10.5386		10.8931	11.1499	11.984	14.0029	10.5624	12.0858
			Average	0.4725	1.919		Average	0.4338	1.724				13.1763		10.3176	11.9662	10.9827	12.0144	10.9868	9.79896
			SE	0.0170587	0.149618		SE	0.0463622	0.161398				11.5564		9.60578	9.63084	10.7419	14.9488	9.19812	12.2554
			p-value (21 vs 28)	<0.0001			p-value (21 vs 28)	0.0002					10.7925		10.7608	12.8953	10.9181	14.6455	10.1992	10.9933
			2-WAY ANOVA										9.6476		8.37552	12.1459	9.67058	14.5707	9.93357	9.91279
				% of total variation	P value								10.8677				10.9743	15.101	9.95857	11.6723
			Genotype x temperature	0.3077	0.507												8.88494	15.2744	9.13454	11.9029
			Genotype	0.6864	0.3299												10.1755	13.422		10.9069
			Temperature	93.9	<0.0001												11.8031	15.8429		10.8231
																	9.72662	15.4263		10.3159
																		11.9107
																		15.7552
		Figure 4h																12.5909
												p-value (21 vs 28)	<0.0001		0.4113		<0.0001		<0.0001
			Relative transcripts (PIF4)									2-WAY ANOVA
			Col-0	21 ℃	28 ℃		tot3-2	21 ℃	28 ℃				% of total variation	P value
			Rep.1	47.5	55.3		Rep.1	54.1	66.1			Interaction	14.46	<0.0001
			Rep.2	62.1	50.8		Rep.2	58.9	51.7			Genotype	30.78	<0.0001
			Rep.3	39.2	46.4		Rep.3	53.4	64.6			Temperature	32.51	<0.0001
			Average	49.6	50.83		Average	55.47	60.8
			SE	6.69353	2.56926		SE	1.72852	4.57056
			p-value (21 vs 28)	0.9969			p-value (21 vs 28)	0.8204
			2-WAY ANOVA
				% of total variation	P value
			Genotype x temperature	1.841	0.6492
			Genotype	27.46	0.1055
			Temperature	4.724	0.4709
			Relative transcripts (YUC8)
			Col-0	21 ℃	28 ℃		tot3-2	21 ℃	28 ℃
			Rep.1	0.974	1.02		Rep.1	0.897	0.886
			Rep.2	1.13	0.956		Rep.2	1.09	0.886
			Rep.3	1.13	0.94		Rep.3	1.06	1.04
			Average	1.078	0.972		Average	1.016	0.9373
			SE	0.052	0.0244404		SE	0.059962	0.0513333
			p-value (21 vs 28)	0.462			p-value (21 vs 28)	0.6802
			2-WAY ANOVA
				% of total variation	P value
			Genotype x temperature	0.6357	0.7841
			Genotype	7.814	0.3495
			Temperature	28.22	0.0957
			Relative transcripts (ATHB2)
			Col-0	21 ℃	28 ℃		tot3-2	21 ℃	28 ℃
			Rep.1	0.992	1.15		Rep.1	1.05	1.15
			Rep.2	1.14	1.16		Rep.2	1.12	1.18
			Rep.3	0.979	1.05		Rep.3	1.16	1.18
			Average	1.037	1.12		Average	1.11	1.17
			SE	0.0516366	0.0351188		SE	0.0321455	0.01
			p-value (21 vs 28)	0.4039			p-value (21 vs 28)	0.6458
			2-WAY ANOVA
				% of total variation	P value
			Genotype x temperature	0.6927	0.7541
			Genotype	19.81	0.1212
			Temperature	26.78	0.0786

## Sheet: Figure 5
Figure 5b													Figure 5d
													(in mm)	Col-0	Col-0	tot3-2	tot3-2	toi4-1	toi4-1	toi5-2	toi5-2	tot3-2 toi4-1	tot3-2 toi4-1	tot3-2 toi5-2	tot3-2 toi5-2	toi4-1 toi5-2	toi4-1 toi5-2
														21 °C	28 °C	21 °C	28 °C	21 °C	28 °C	21 °C	28 °C	21 °C	28 °C	21 °C	28 °C	21 °C	28 °C
														4.08359	10.4927	2.99171	8.17863	5.14385	11.454	3.85162	9.60581	3.86444	3.6347	3.68633	6.14419	3.80179	8.83735
														3.73171	11.1961	2.30812	7.17274	3.40231	11.0692	3.7565	7.67633	3.32735	4.37872	3.71462	7.42718	3.97598	10.0923
														3.74504	9.74581	3.33906	6.60299	3.95427	10.612	3.50932	8.4247	1.82718	4.00222	3.64692	7.46573	2.41855	7.0188
														3.34017	10.589	3.22453	7.57325	3.09633	12.2227	4.40598	8.92188	2.09265	3.78812	3.12769	7.33299	4.2653	11.9183
														3.1812	10.5256	3.9788	7.09624	3.46017	8.37521	4.68769	12.123	2.76342	3.57333	3.45906	6.42444	3.08863	8.72974
														3.8765	10.6934	3.86308	6.20068	3.37103	10.933	3.76308	9.54248	2.92103	3.46829	2.88906	6.58273	3.61821	9.56538
														3.74128	9.66034	3.50154	6.76248	3.76838	11.856	2.48436	9.56291	2.92111	4.33179	3.25632	5.74342	3.09633	7.57718
														3.86308	13.129	3.41863	7.17846	3.32957	9.63701	3.59846	11.1418	3.04256	3.31171	3.91932	7.1194	3.42094	8.83991
														3.65957	11.5923	3.00624	6.4094	2.93906	5.31812	3.70598	8.37	2.75385	4.25479	3.24513	7.9053	3.96752	8.77769
														4.79179	7.41171	3.89872	6.87145	2.62111	10.86	3.38872	7.69402	2.8735	2.69188	3.60667	7.75154	3.58103	10.5455
														5.03803	10.6866	4.30103	7.43872	4.77607	9.23299	3.62248	7.74308	2.88111	3.02	2.77427	7.85718	4.43897	9.83094
														4.58932	9.38274	4.12385	6.79718	3.61179	8.17966	4.36692	8.99461	2.56444	4.28974	2.99359	6.12966	3.24504	10.5409
														3.54137	8.67419	3.74667	7.62291	4.1188	10.5035	4.05214	8.39248	2.25761	4.13333	2.56752	5.05487	3.15273	10.0503
														3.78333	8.76752	3.88846	8.25239	2.94556	9.01504	3.32034	10.9619	2.69487	3.70846	3.11564	6.7059	3.50248	10.0732
														4.36077	8.29974	3.56838	8.81103	3.47624	12.4938	2.96367	12.0714	2.60658	2.86641	3.14521	7.68068	3.61727	8.24282
														4.12795	10.8935	3.4235	8.56308	3.8135	10.7774	3.4235	10.9815	1.73009	2.58641	2.79726	7.41419	3.87342	10.5311
														3.52846	9.91308	3.06419	7.29017	4.27325	11.5256	3.9547	8.93735	3.3488	1.9935	3.46017	7.19248	3.13436	7.85487
														3.43949	11.8685	4.06846	6.65675	2.76043	11.7821	3.5759	10.9779	2.15154	3.21188	3.28709	7.29974	3.68419	9.68009
														3.01701	12.512	3.43573	7.33111	3.76914	9.39667	3.68547	10.5682	2.77632	2.82829	3.40214	6.83496	3.76085	10.6979
														3.03453	10.9173	3.13692	8.40812	3.69008	8.33949	3.97718	8.35718	2.82393	4.28966	2.49761	6.7059	3.39786	10.4162
														3.81718	10.1644	3.76026	7.20008	3.70598	11.8217	4.03615	7.31513	3.05667	2.25932	3.23761	5.63188	2.80368	10.7597
														3.82094	10.5533	3.45068	8.30718	3.52726	13.5762	3.95855	8.47051	2.86744	4.11513	3.01701	5.1865	3.24291	11.5227
														3.89692	11.4744	4.06675	8.67513	4.65419	9.69462	3.41769	9.23026	2.99992	2.53573	3.2247	7.0135	2.89932	9.55308
														3.13111	13.3913	3.67137	8.55103	4.02205	9.34325	4.28017	9.45641	2.78009	3.45479	2.3765	7.47718	2.66145	8.29154
														3.70068	13.6777	3.36992	8.37521	3.50667	9.73	3.58573	9.03453	2.79291	3.27607	3.2312	6.90436	3.53496	7.86085
														3.98726	9.60205	4.20282	9.11094	4.32538	12.0409	3.89598	7.27812	2.46615	2.6735	2.75735	8.99889	4.00855	10.715
														3.28026	11.3218	3.61009	8.66145	3.72581	13.3889	3.26479	13.2403		3.04128	3.32462	6.85479	3.00385	6.3447
														3.69632	8.8882	3.31248	6.16111	3.51923	10.643	3.28496	12.4333		3.11709	3.26479	4.48607	3.44222	6.80906
														3.67103	9.56479	2.81086	7.86564	4.21017	11.3335	3.70171	12.2768		3.62564	3.21162	7.62709	2.62444	10.7709
														4.34829	11.382	3.89598	6.63427	3.35598	12.2403	3.14197	11.8445		2.85897	2.95581	6.86299	4.32008	11.1703
														4.81718	9.38786	3.43573	7.24632	3.61436	11.0709	3.66162	10.3169		2.8759	3.46863	7.31573	3.94008	11.5077
														4.34812	10.2914	3.50675	7.97231	3.50094	11.346	3.26	11.2861		4.09718	3.44359	5.9812	4.01855	10.0756
														4.87632	9.14821	3.85461	7.76034	3.54342	9.18923		10.8378		4.52812	2.91444	5.8612	3.79658	9.12957
														4.10385	10.1056	3.53539	7.87932	4.1706	9.9753		11.4069			3.2041	6.15453	4.4865	9.49966
														4.01009	6.02906	3.29017	8.04316	3.0912	11.0716		12.3966			2.99026	6.91017	3.62299	9.56154
														3.65273	10.1465	3.78547	6.22051	2.77094	11.6485					2.91718	4.98325	3.50359	10.2341
														3.59419	10.0068	3.61205	6.84786	3.70598	9.31205					3.11684	8.35889	5.17504	12.073
														3.88	11.1263	3.94214	8.63274	4.58068	9.34436					2.77581	7.27367	3.99573	8.97812
														4.21863	8.83957	4.13308	7.8712	4.93	10.0937					3.75889	7.07419	3.55966	7.26094
														2.94803	10.9041	3.06795	10.0948	4.79256	11.8438					3.4153	8.45222	3.29812	8.53385
														3.31171	8.25316	3.32009	9.20538	4.4988	10.1256					3.23795	7.4782	3.34949	9.16718
														3.68735	7.59778	3.29017	8.63914	4.01171	11.3046					2.77504	7.01821	3.38513	8.13333
														3.32239	9.7112		9.69316	4.20658	9.69855					3.52966	7.41812	3.25641	11.1895
														3.80624	10.0917			4.30017	13.4217					3.35872	7.08162	2.88299	6.59342
														4.67282	10.0091			4.32444	9.13299					3.40214	6.56342	3.70197	10.3667
														3.68547	9.7512			4.24632	9.58504					2.93077	6.74735	3.17068
														4.54718	9.31786			4.40085	9.20812					3.28709	7.92556	3.63205
														4.25675	9.85034			4.05829						3.81436	9.34684
														3.83991	10.739			3.17385						3.63692	6.14026
															12.3087
													p-value (21 vs 28)	<0.0001		<0.0001		<0.0001		<0.0001		0.3364		<0.0001		<0.0001
													2-WAY ANOVA	% of total variation	P value
													Genotype x Temperature	8.493	<0.0001
													Genotype	15.63	<0.0001
													Temperature	58.49	<0.0001

## Sheet: Figure 6
Figure 6a															Figure 6b
															(in mm)
																Col-0	Col-0	tot3-2	tot3-2			Col-0	Col-0	tot3-2	tot3-2
																21 °C + DMSO	21 °C + BL	21 °C + DMSO	21 °C + BL			28 °C + DMSO	28 °C + BL	28 °C + DMSO	28 °C + BL
																2.416	3.833	1.885	3.343			10.692	8.2952	7.463	8.2602
																2.85	6.395	1.88	2.835			12.316	10.3306	6.367	5.2735
																2.836	4.144	2.255	3.763			9.836	6.1736	8.219	5.5145
																2.348	4.375	2.129	3.166			11.511	8.2937	5.854	5.3865
																2.738	4.249	2.172	4.218			9.748	8.5236	5.549	6.0001
																2.845	5.039	1.929	4.075			10.68	7.8762	7.179	4.5748
																3.396	5.183	2.772	4.175			12.558	7.3826	7.285	7.4243
																3.307	5.484	2.017	4.138			12.698	4.6293	8.432	5.8132
																2.906	5.493	2.532	4.767			8.664	6.7354	6.171	6.6283
																2.339	4.237	2.327	4.302			9.262	6.791	7.448	6.5439
																2.583	4.478	2.506	4.558			9.411	8.7022	6.952	6.4233
																3.252	6.276	2.09	3.25			10.965	9.6811	6.835	6.6692
																3.795	4.345	2.007	4.695			8.072	7.663	7.424	6.4104
																2.487	3.909	2.865	3.671			11.36	7.8979	6.632	7.2032
																3.012	4.204	3.172	3.86			11.437	8.3746	6.665	5.7045
																2.239	5.12	1.4	3.852			10.712	6.4921	8.49	7.4098
																2.425	4.6	2.231	4.134			11.516	7.1745	7.824	5.8429
																3.746	4.317	3.064	3.292			10.358	7.6264	5.781	5.6214
																3.665	3.992	2.991	3.862			10.904	8.5551	7.767	7.2158
																3.376	4.621	3.236	3.323			11.26	7.859	8.085	6.9291
																3.388	4.042	3.144	3.439			10.813	7.55	7.072	5.7531
																3.073	5.77	3.289	4.626			9.448	8.585	5.952	5.2608
																2.951	5.423	2.494	4.88			11.302	8.251	6.422	7.0391
																3.405	5.822	2.463	4.2			8.478	6.857	5.826	7.4233
																2.453	4.288	2.483	3.223			11.848	6.048	9.098	6.3921
																3.001	4.084	2.485	3.532			11.189	7.539	6.989	6.2603
																3.188	4.591	2.071	3.362			10.208	7.93	7.497	6.2472
																2.608	5.554	2.568	4.206			10.079	6.912	9.153	5.9449
																2.239	5.074	2.953	4.45			11.318	9.146	6.905	6.5599
																	5.881	2.747	4.029			9.382	5.598	6.103	5.6045
																	4.523	2.811	3.68			12.707		7.65	6.346
																	4.433	2.311	4.199					6.683	5.991
																	4.086		4.504					6.311	7.258
																			3.807					6.427	8.173
																			3.894					6.84	5.909
																			3.613					7.889	7.003
																			4.296					7.77	8.713
																			3.182					6.617	6.703
																			3.64					5.845	6.569
																			3.424					7.515
																			3.58					7.378
															p-value ( BL vs DMSO)	<0.0001		<0.0001			p-value ( BL vs DMSO)	<0.0001		0.0503
															2-WAY ANOVA						2-WAY ANOVA
																% of total variation	P value					% of total variation	P value
															Genotype x treatment	1.21	0.0187				Genotype x treatment	10.06	<0.0001
															Genotype	10.67	<0.0001				Genotype	39.83	<0.0001
															Treatment	61.87	<0.0001				Treatment	23.16	<0.0001
		Figure 6c													Figure 6d
		(in mm)													(in mm)
			Col-0	Col-0	tot3-2	tot3-2	bzr1-1D	bzr1-1D	tot3-2 bzr1-1D	tot3-2 bzr1-1D						Col-0	Col-0	tot3-2	tot3-2	bzr1-1D	bzr1-1D	tot3-2 bzr1-1D	tot3-2 bzr1-1D
			21 °C	28 °C	21 °C	28 °C	21 °C	28 °C	21 °C	28 °C						21 °C	28 °C	21 °C	28 °C	21 °C	28 °C	21 °C	28 °C
			14.4144	13.7623	12.318	13.1748	12.4245	14.4727	11.1194	12.6379						1.992	4.731	1.919	3.693	4.146	10.345	4.111	7.495
			13.8265	19.1836	12.7278	13.1321	13.1671	18.0756	11.2912	12.8956						2.211	5.139	2.148	2.698	5.332	9.646	3.687	6.873
			16.0527	18.1625	13.4112	13.3291	13.8128	16.3222	11.77	13.6731						2.566	4.684	2.443	3.904	4.66	10.247	3.589	6.932
			14.924	19.2845	12.4063	11.4481	14.0627	17.479	11.7168	11.5207						2.397	2.636	2.011	3.642	4.515	8.409	3.448	6.015
			12.7875	16.385	11.3489	14.1128	14.1153	18.4632	10.4409	10.795						1.783	4.14	1.927	4.344	4.567	9.243	3.482	5.805
			10.7966	15.8242	11.2939	13.0347	12.1662	15.6733	10.755	11.7296						2.196	3.525	1.836	4.297	4.423	10.056	3.075	6.404
			11.6774	18.7815	13.5769	12.6638	12.9253	18.3726	11.7851	11.9886						1.412	4.441	1.987	3.51	4.091	10.593	3.49	5.857
			13.1862	16.1278	12.196	13.6414	10.9334	17.1898	9.8791	12.3009						1.683	3.239	2.116	2.984	4.707	10.008	3.272	6.172
			14.3873	18.0314	13.9467	12.7834	11.9001	18.056	11.3392	12.4007						1.974	4.558	1.935	3.445	4.631	10.362	3.216	5.622
			14.388	18.3236	10.9561	12.6487	13.573	20.0853	11.4044	13.5639						2.062	2.949	1.975	3.512	4.803	10.007	4.096	5.531
			14.592	17.6829	10.8028	12.9127	11.4847	16.0338	11.9812	12.2573						2.068	3	2.223	2.48	4.591	8.511	3.72	5.305
			12.9508	15.6144	13.1907	13.2532	13.8112	15.2626	11.2756	13.7175						2.043	4.107	1.938	3.543	4.8	9.807	3.462	6.095
			14.4103	17.1578	12.2644	13.0426	12.3317	17.25	12.1678	13.1967						1.877	4.491	2.172	3.587	4.615	10.016	3.257	4.514
			15.0356	18.2301	10.753	11.2225	14.4481	14.6103	10.4239	11.5394						1.648	4.661	2.194	2.559	4.204	10.15	4.018	6.226
			13.443	19.0135	13.4781	13.3828	14.2635	16.1922	10.973	13.7053						2.45	4.655	1.891	3.877	4.6	9.516	3.519	6.657
			15.4025	18.2392	11.9688	13.8502	13.8227	20.5152	10.1138	13.7493						2.128	3.593	2.128	3.962	4.367	9.498	2.613	7.316
			13.7331	19.5095	10.1501	11.9821	12.4764	15.3405	11.7221	14.3526						2.302	3.494	1.875	3.723	4.128	9.916	3.506	5.786
			12.838	16.7532	11.7411	12.3021	13.9185	17.6802	11.0938	13.225						1.604	4.083	2.088	2.174	4.373	11.122	3.698	7.887
			14.2851	17.9401	12.7832	11.2016	13.1853	18.7814	10.7233	11.8978						1.957	4.473	1.849	3.883	5.14	10.383	3.546	6.363
			11.8157	15.6443	11.9778	12.9562	13.7371	18.0032	10.0868	13.0351						2.027	4.531	1.983	3.631	4.247	10.526	3.643	5.953
			11.2508	13.663	12.6457	13.4976	13.2845	16.4421	11.221	12.3722						1.958	4.073	1.799	3.385	5.061	9.885	3.183	7.085
			15.3613	18.5754	12.0222	11.1352	14.1576	16.8839	11.1787	13.6062						2.367	4.222	1.548	3.322	4.834	10.223	3.25	6.381
			15.0597	16.8924	13.3232	11.973	12.9228	14.7085	12.2536	12.7694						1.797	4.575	1.795	3.477	4.244	9.86	3.463	6.611
			12.3506	17.7053	12.6374	9.19556	11.7748	17.5397	11.4405	12.7337						1.623	4.477	2.062	3.852	3.72	9.255	4.518	4.309
			14.9741	18.3037	13.5655	11.5615	13.222	18.5087	11.4529	14.2402						2.162	4.562	2.144	3.393	4.368	9.033	3.769	5.933
			15.244	17.8236	12.7092	11.792	12.5175	18.1984	12.1128	13.9248						1.964	4.5	2.07	3.597	4.645	9.917	3.572	6.623
			14.2581	19.6227	13.1576	14.8928	13.1212	17.0674								1.96	4.656	2.091	4.051	4.579	10.183	3.513	6.048
			14.1674	18.4444	12.556	12.414	12.5468									2.281	4.117	2.224	3.255	4.167	10.763	3.498	4.873
			15.1152	17.4656	11.4473											5.369	3.783	1.904	2.775	4.604	12.145	3.131	6.937
			14.0583	17.4909												2.27	3.308	2.251	3.754	4.436	10.901	3.531	6.486
			16.0102	17.8789												2.659	3.119	1.985	3.86	4.966	10.485	3.698	7.059
			12.868	16.0601												2.363	4.315	2.254	4.199	5.377	10.83	3.296	5.577
			13.2742	16.1321												1.856	4.313	2.423	4.006	4.071	11.89	3.862	6.839
			14.7759	17.0535												2.118	4.061	2.278	3.953	4.235	11.462	3.64	6.903
			14.1861													2.303	4.256	2.043	3.804	4.404	10.505	3.223	5.157
		p-value (21 vs 28)	<0.0001		0.989		<0.0001		<0.0001							2.073	3.848	1.877	3.669	4.661	9.031	3.286	5.821
																2.021	3.505	2.035	3.823	4.694	10.368	4.152	4.335
		2-WAY ANOVA														2.04	4.615	1.974	3.911	4.39	9.371	3.344	6.314
			% of total variation	P value												1.533	4.422	2.41	4.225	4.55	9.903	2.681	6.627
		Genotype x temperature	9.607	<0.0001												1.74	3.41	2.309	2.493	4.53	9.578	3.611	6.726
		Genotype	43.75	<0.0001												2.105	4.216	2.197	3.46	4.637	8.293	3.491	6.691
		Temperature	23.43	<0.0001												2.387		2.49	3.843	4.334	9.269	3.422	6.712
																		2.326	3.954	4.52	10.375	3.608	6.904
																		2.337	3.566	4.591	8.199	3.369	5.681
																		2.11	2.503	4.021		3.648	6.784
		0.7102	0.8229	0.7812		1.232	1.045	1.004										2.094	4.035	3.885		3.668	5.006
		0.8315	0.7188	0.8115		1.339	1.549	1.666										2.247	4.033	4.527			4.966
																		1.783	3.319	4.046			5.727
		Figure 6e																	3.94	4.542			5.444
																			3.478	4.495			6.81
			Relative transcripts (PRE6)																	4.688			6.583
			Col-0	21 ℃	28 ℃		tot3-2	21 ℃	28 ℃											5.953
			Rep.1	0.9246	0.5791		Rep.1	1.333	1.015						p-value (21 vs 28)	<0.0001		<0.0001		<0.0001		<0.0001
			Rep.2	1.189	0.4745		Rep.2	1.328	1.259
			Rep.3	1.185	0.4559		Rep.3	1.305	1.224
			Average	1.1	0.5032		Average	1.322	1.166						2-WAY ANOVA
			SE	0.0874743	0.0383445		SE	0.00862168	0.076173							% of total variation	P value
			p-value (21 vs 28)	0.0006			p-value (21 vs 28)	0.3391							Genotype x temperature	10.23	<0.0001
			2-WAY ANOVA												Genotype	53.38	<0.0001
				% of total variation	P value										Temperature	35.21	<0.0001
			Genotype x temperature	11.66	0.007
			Genotype	47.11	<0.0001
			Temperature	34.02	0.0003
															Figure 6f
			Relative transcripts (PAR1)
			Col-0	21 ℃	28 ℃		tot3-2	21 ℃	28 ℃							Relative transcripts (PRE6)
			Rep.1	0.7102	1.232		Rep.1	0.8315	1.339							Col-0	21 ℃	28 ℃		tot3-2	21 ℃	28 ℃
			Rep.2	0.8229	1.045		Rep.2	0.7188	1.549							Rep.1	0.8274	0.6945		Rep.1	0.9228	1.13
			Rep.3	0.7812	1.004		Rep.3	0.8115	1.666							Rep.2	0.7329	0.6447		Rep.2	0.7855	1.265
			Average	0.7714	1.094		Average	0.7873	1.518							Rep.3	0.8536	0.7418		Rep.3	0.747	1.382
			SE	0.0328981	0.070172		SE	0.0347168	0.0956609							Average	0.8046	0.6937		Average	0.8184	1.259
			p-value (21 vs 28)	0.0302			p-value (21 vs 28)	0.0002								SE	0.0366554	0.0280335		SE	0.0533537	0.072808
			2-WAY ANOVA													p-value (21 vs 28)	0.4556			p-value (21 vs 28)	0.0012
				% of total variation	P value											2-WAY ANOVA
			Genotype x temperature	10.43	0.0127												% of total variation	P value
			Genotype	12.11	0.0088											Genotype x temperature	36.63	0.0006
			Temperature	69.28	<0.0001											Genotype	40.39	0.0004
																Temperature	13.08	0.0117
			Relative transcripts (PAR2)
			Col-0	21 ℃	28 ℃		tot3-2	21 ℃	28 ℃							Relative transcripts (PAR1)
			Rep.1	0.6651	1.335		Rep.1	0.9488	1.571							Col-0	21 ℃	28 ℃		tot3-2	21 ℃	28 ℃
			Rep.2	0.8791	1.02		Rep.2	0.8976	1.823							Rep.1	1.424	0.5935		Rep.1	1.317	0.993
			Rep.3	1.01	1.111		Rep.3	1.035	2.161							Rep.2	1.409	0.5248		Rep.2	1.185	0.9913
			Average	0.8514	1.155		Average	0.9605	1.852							Rep.3	1.117	0.5874		Rep.3	0.9542	1.227
			SE	0.100523	0.0935955		SE	0.0400906	0.17092							Average	1.317	0.5686		Average	1.152	1.07
			p-value (21 vs 28)	0.2895			p-value (21 vs 28)	0.0021								SE	0.0999272	0.0219541		SE	0.106018	0.0782849
			2-WAY ANOVA													p-value (21 vs 28)	0.001			p-value (21 vs 28)	0.8973
				% of total variation	P value											2-WAY ANOVA
			Genotype x temperature	12.23	0.03												% of total variation	P value
			Genotype	23.01	0.0068											Genotype x temperature	30.24	0.004
			Temperature	50.66	0.0007											Genotype	7.743	0.0779
																Temperature	46.86	0.0011
																Relative transcripts (PAR2)
																Col-0	21 ℃	28 ℃		tot3-2	21 ℃	28 ℃
																Rep.1	0.7603	0.9312		Rep.1	0.7206	1.129
																Rep.2	0.6972	0.8291		Rep.2	0.7683	1.25
																Rep.3	0.8037	0.9057		Rep.3	0.6793	1.558
																Average	0.7537	0.8887		Average	0.7227	1.312
																SE	0.0309187	0.0306795		SE	0.0257142	0.127703
																p-value (21 vs 28)	0.5387			p-value (21 vs 28)	0.0013
																2-WAY ANOVA
																	% of total variation	P value
																Genotype x temperature	19.94	0.0107
																Genotype	14.87	0.0212
																Temperature	50.63	0.0008

## Sheet: Figure S1
	Figure S1
			0 min	6 min	12 min	18 min	24 min	30 min	60 min
		Rep1	0.164282	0.173649	0.418776	2.17234		2.42713	20.3119
		Rep2	0.221327	0.257787	0.423153	0.341333	2.95724	7.15648	8.56973
		Rep3	0.207942	0.15759	0.459855	0.459855	0.623841	6.08075	19.8938
		Average	0.19785	0.196342	0.433928	0.991176	1.79054	5.22145	16.2585
		SE	0.017223	0.0244263	0.0130249	0.591572	1.1667	1.43126	3.84627
		p-value (vs 0 min)		0.968707	0.000578364	0.311877	0.40245	0.0724388	0.0528447

## Sheet: Figure S4
	Figure S4b
			0 min	12 min	24 min	60 min
			1.244	0.9528	1.442	1
			0.889	0.9967	0.7847	1.474
			1.129	0.7567	0.8859	0.754
		AVERAGE	1.08733	0.902067	1.03753	1.076
		SE	0.104576	0.0737799	0.204333	0.211291
		p-value (vs 0 min)		0.228928	0.842243	0.964752

## Sheet: Figure S7
	Figure S7b
	Relative TOT3 transcripts
		Primer pair A					Primer pair B					Primer pair C
		Col-0	Col-0	tot3-1	tot3-2		Col-0	Col-0	tot3-1	tot3-2		Col-0	Col-0	tot3-1	tot3-2
		Rep.1	3.2855	1.23637	0.377909		Rep.1	5.72479	2.86239	0.0194676		Rep.1	42.9623	0.0827556	0.183646
		Rep.2	4.03093	0.810066	0.273784		Rep.2	9.86434	3.1323	0.0481014		Rep.2	62.6829	0.0715453	0.244855
		Rep.3	4.33524	0.555212	0.302732		Rep.3	5.45365	5.47258	0.070669		Rep.3	48.6713	0.0230355	1.24401
		Average	3.88389	0.867216	0.318142		Average	7.01426	3.82243	0.0460794		Average	51.4388	0.0591121	0.557504
		SE	0.311825	0.198699	0.0310301		SE	1.42719	0.82875	0.0148151		SE	5.8586	0.0183263	0.343708
		p-value (vs Col-0)		0.0024075	0.00711394		p-value (vs Col-0)		0.142513	0.0394686		p-value (vs Col-0)		0.012753	0.0127726

## Sheet: Figure S8
	Figure S8
	(in mm)
		Col0	tot3-2		Col0	tot3-2		Col0	tot3-2		Col0	tot3-2		Col0	tot3-2		Col0	tot3-2		Col0	tot3-2
		4.016	2.934		7.011	6.126		9.537	5.96		9.705	9.683		12.479	7.636		10.934	8.694		10.954	10.312
		5.037	3.948		7.125	7.012		9.519	7.991		9.221	7.512		11.761	9.761		11.287	8.221		14.488	9.387
		2.791	4.163		7.922	6.498		8.537	6.624		9.678	9.833		11.451	8.195		13.093	9.656		12.967	8.418
		5.019	3.479		7.53	6.537		9.099	6.199		8.806	7.912		10.92	7.949		13.589	8.24		12.531	10.357
		4.317	3.832		7.104	5.54		7.757	6.483		9.949	5.709		10.21	8.45		11.444	8.061		11.542	8.989
		3.943	3.662		5.92	6.867		8.136	7.043		10.814	8.327		10.392	8.692		13.274	8.502		9.738	7.906
		3.829	4.211		6.833	5.439		7.338	5.869		10.682	7.594		8.638	8.412		12.189	8.89		13.056	9.201
		5.042	3.604		6.621	5.385		7.889	6.919		9.567	9.049		11.33	9.512		11.761	8.276		10.793	8.94
		3.956	4.74		5.564	5.918		10.014	6.98		9.635	8.221		12.024	9.006		11.882	8.958		9.728	9.096
		4.252	4.367		8.39	5.961		8.467	6.497		9.981	9.296		11.549	9.582		10.839	9.535		13.069	8.977
		3.916	3.151		5.302	5.878		8.955	6.705		9.903	7.906		9.482	8.348		11.295	8.166		11.234	8.821
		3.455	4.321		5.836	5.59		8.159	6.507		9.721	9.45		12.59	9.06		11.156	9.057		11.903	8.98
		3.748	4.048		7.596	5.87		8.838	6.161		8.922	7.058		11.758	7.566		11.129	9.712		13.733	8.548
		3.265	2.757		6.932	6.926		8.229	6.384		9.102	8.751		11.595	6.954		11.638	9.464		13.91	10.116
		3.425	2.96		6.663	5.689		9.936	7.088		8.451	7.246		10.693	9.067		11.451	9.517		11.938	8.35
		3.96	2.857		6.646	5.01		10.147	7.387		8.583	7.466		10.977	7.912		11.799	8.66		11.547	8.014
		2.519	2.897		6.285	7.046		8.693	7.076		8.544	9.039		9.887	6.329		10.184	7.711		11.7	8.914
		4.937	2.777		6.625	5.663		7.899	6.924		9.14	7.654		10.204	6.909		10.442	8.805		11.969	9.555
		3.235	4.055		8.695	7.419		8.29	6.762		11.361	5.913		9.229	7.941		9.298	8.673		11.65	10.415
		3.777	3.473		7.261	6.11		7.442	6.787		9.166	6.856		8.764	7.963		11.641	9.214		10.922	9.755
		3.032	3.143		7.325	4.794		9.617	7.939		9.299	7.177		10.637	8.35		11.053	9.777		13.201	9.644
		3.242	3.893		6.794	6.521		9.204	6.84		11.383	7.67		10.732	9.435		11.76	9.027		13.431	8.937
		3.363	3.32		7.191	5.064		8.324	6.153		11.356	8.213		11.161	8.124		11.896	9.234		12.123	9.185
		4.146	2.966		6.393	5.571		9.247	6.598		9.739	7.463		11.149	8.157		9.99	9.51		12.062	10.101
		3.725	3.766		8.248	5.802		8.607	8.803		11.253	6.425		10.75	9.365		13.474	8.673		14.311	7.546
		4.191	3.851		7.487	5.379		7.738	6.724		10.862	7.448		10.984	8.127		12.376	9.118		12.591	9.825
		3.5	4.056		7.273	6.044		8.064	9.111		10.532	7.717		10.904	8.461		11.997	8.83		11.181	9.532
		4.323	3.547		7.58	5.562		7.434	7.121		10.207	7.256		10.924	8.392		11.223	9.2		12.553	10.272
		3.989	3.157		7.052	5.285		8.008	5.41		8.876	7.032		9.448	7.604		12.3	8.287		12.418	9.583
		3.988	4.485		7.129	5.36		7.922	7.579		9.783	6.907		12.063	8.091		12.759	7.571		13.722	8.986
		4.017	4.752		7.213	5.787		9.139	7.188		9.063	7.446		9.107	8.962		9.629	9.616		12.629	8.675
		4.196	3.921		7.422	6.357		8.611	5.836		11.415	5.784		9.161	8.873		12.826	7.944		12.138	10.051
		3.025	3.776		6.797	6.248		9.372	5.731		8.496	6.583		12.221	8.828		10.044	6.832		12.149	9.358
		3.349	3.405		7.914	6.024		8.666	7.737		11.726	7.759		10.362	7.848		9.584	8.936		10.731	8.921
		3.862	4.434		8.12	6.06		9.801	6.397		11.371	7.334		9.956	8.321		12.898	9.532		11.912	9.588
		4.01	2.996		7.009	5.013		9.907	5.443		10.444	6.083		12.456	8.31		10.759	9.818		12.327	9.255
		3.94	3.559		7.809	4.765		8.195	5.86		9.97	6.03		12.315	9.854		11.411	8.935		11.205	9.296
		3.742	3.584		7.694	6.419		7.429	6.564		10.404	7.139		10.852	8.313		13.43	9.024		11.006	9.067
		3.775	3.806		7.235	5.236		8.356	6.164		9.82	7.301		9.746	7.762		11.258	8.973			9.001
		3.81	3.947		7.999	4.77		8.476	6.876		10.084	7.45		10.017	8.42			8.555			10.504
		3.571	3.575		6.115	5.318		9.106	7.405		9.287	8.221		12.412	8.195			8.219			9.419
		5.129	3.504		7.192	6.632		8.655	6.775		10.39	7.612		10.199	7.291			8.308			9.119
			3.315			6.075			7.006			7.473			6.179			7.624			9.095
			3.855			5.614			7.98			8.725			8.59			9.253			8.027
			4.318			6.595			7.326			7.173			8.223			8.532			9.577
			3.44			5.569			8.302			7.448			7.164			8.484			9.978
			3.649			6.169			6.838			8.97			7.382			9.149			7.877
			3.22			4.197			7.891			7.923			8.617			8.771			8.983
			4.586			4.491			6.959			7.376			8.234			8.52			9.378
			3.652			5.751			4.923			5.4			7.901			8.931			9.902
			3.056			4.945			5.723			6.55			7.894			7.151			9.126
			3.889			4.596			7.075			7.866			7.609			9.378
			3.49			4.87			6.709			7.295			8.893
			3.559			6.731			5.474			6.363			6.803
			3.431			5.524			6.644			6.349			8.258
			3.987			4.756			7.686			7.47			8.099
			3.955			6.058			6.821			7.603
			3.715			6.153			6.515			7.397
									7.703			7.324
									6.6			7.14
	AVERAGE	3.86581	3.6689		7.11552	5.76878		8.63712	6.81292		9.92121	7.50617		10.7974	8.21738		11.5639	8.76392		12.1332	9.21777
	SE	0.091773	0.065628		0.11431	0.0932		0.119508	0.104832		0.141763	0.124681		0.166981	0.105357		0.177657	0.092798		0.184691	0.10162
	p-value (Col-0 vs tot3-2)	0.084827			2.6044e-14			2.25207e-19			4.72096e-22			1.20502e-20			2.9043e-20			5.82285e-20

## Sheet: Figure S9
		Figure S9
			Col-0					tot3-2					Col-0					tot3-2
		22 °C	Rosette	Cauline	Total		22 °C	Rosette	Cauline	Total		27 °C	Rosette	Cauline	Total		27 °C	Rosette	Cauline	Total
			65	5	70			60	3	63			18	5	23			14	3	17
			56	6	62			59	4	63			18	6	24			23	2	25
			55	6	61			61	5	66			23	4	27			21	4	25
			58	6	64			63	7	70			26	3	29			17	3	20
			66	2	68			64	5	69			27	3	30			27	4	31
			76	5	81			65	5	70			19	3	22			18	3	21
			69	4	73			56	7	63			16	4	20			21	3	24
			71	5	76			63	7	70			28	2	30			23	4	27
			64	6	70			67	5	72			25	3	28			19	4	23
			56	6	62			67	5	72			21	3	24			28	5	33
			66	6	72			54	7	61			21	3	24			25	5	30
			65	7	72			71	7	78			20	2	22			31	2	33
			76	5	81			60	4	64			34	2	36			26	3	29
			86	5	91			69	3	72			36	3	39			24	4	28
			77	5	82			61	3	64			26	3	29			33	5	38
			71	7	78			65	5	70			43	5	48			32	5	37
			72	6	78			62	5	67			31	1	32			31	6	37
			68	8	76			66	6	72			45	4	49			38	4	42
			67	6	73			66	5	71			37	4	41			43	4	47
			73	6	79			68	6	74			44	2	46			52	5	57
			67	8	75			70	3	73			53	3	56			40	8	48
			65	7	72			69	7	76			46	3	49			56	6	62
			58	7	65			67	6	73			35	6	41			57	4	61
			57	5	62			67	8	75			37	3	40
			57	9	66			73	4	77			55	5	60
			68	7	75			62	7	69			51	4	55
			79	8	87			69	10	79			58	8	66
			64	8	72			66	7	73
			72	9	81
			83	6	89
			66	8	74
			68	8	76
	Average		67.5312	6.3125	73.8438			64.6429	5.57143	70.2143			33.0741	3.59259	36.6667			30.3913	4.17391	34.5652
	SE		1.39121	0.267295	1.38257			0.848613	0.322968	0.920601			2.42607	0.288721	2.52114			2.54349	0.285708	2.69374
	p-value (22 vs 27)		<0.0001	<0.0001				<0.0001	0.0063
							2-WAY ANOVA (Rosette leaves)					2-WAY ANOVA (Cauline leaves)
								% of total variation	P value				% of total variation	P value
							Genotype x temperature	0.0006785	0.9559			Genotype x temperature	0.2926	0.5403
							Genotype	0.4981	0.1357			Genotype	1.141	0.2279
							Temperature	75.76	<0.0001			Temperature	24.36	<0.0001

[truncated: 10 more sheets: Figure S11, Figure S12, Figure S13, Figure S14, Figure S15, Figure S16, Figure S18, Figure S19, Figure S20, Figure S23]
